# Supplementary material for: New Transition Metal Coordination Polymers Derived from 2-(3,5-Dicarboxyphenyl)-6-carboxybenzimidazole as Photocatalysts for Dye and Antibiotic Decomposition
Source: Molecules. 2023 Oct 28;28(21):7318. doi: 10.3390/molecules28217318 (PMC10648955; doi:10.3390/molecules28217318)
Supplement: Supplementary file 1 [file molecules-28-07318-s001.zip]

Archive with 7 entries (7 files):
- complex1 checkcif.pdf
- complex1.cif
- complex2 checkcif.pdf
- complex2.cif
- complex3 checkcif.pdf
- complex3.cif
- molecules-2694571-supplementary.pdf
