# Supplementary material for: New Transition Metal Coordination Polymers Derived from 2-(3,5-Dicarboxyphenyl)-6-carboxybenzimidazole as Photocatalysts for Dye and Antibiotic Decomposition
Source: Molecules. 2023 Oct 28;28(21):7318. doi: 10.3390/molecules28217318 (PMC10648955; doi:10.3390/molecules28217318)
Supplement: Supplementary file 1 [file molecules-28-07318-s001.zip › complex1.cif]

data_1
_audit_creation_date               2023-10-13
_audit_creation_method
;
Olex2 1.5
(compiled 2023.08.24 svn.re1ec1418 for OlexSys, GUI svn.r6817)
;
_shelx_SHELXL_version_number       '2018/3'
_audit_contact_author_address      ?
_audit_contact_author_email        ?
_audit_contact_author_name         ''
_audit_contact_author_phone        ?
_publ_contact_author_id_orcid      ?
_publ_section_references
;
Bourhis, L.J., Dolomanov, O.V., Gildea, R.J., Howard, J.A.K., Puschmann, H.
 (2015). Acta Cryst. A71, 59-75.

Dolomanov, O.V., Bourhis, L.J., Gildea, R.J, Howard, J.A.K. & Puschmann, H.
 (2009), J. Appl. Cryst. 42, 339-341.

Sheldrick, G.M. (2015). Acta Cryst. C71, 3-8.
;
_chemical_name_common              ?
_chemical_name_systematic          ?
_chemical_formula_moiety           'C16 H12 N2 Ni O8, 1.9[H2O]'
_chemical_formula_sum              'C16 H15.80 N2 Ni O9.90'
_chemical_formula_weight           453.22
_chemical_melting_point            ?
loop_
  _atom_type_symbol
  _atom_type_description
  _atom_type_scat_dispersion_real
  _atom_type_scat_dispersion_imag
  _atom_type_scat_source
 'C' 'C' 0.0033 0.0016 'International Tables Vol C Tables 4.2.6.8 and 6.1.1.4'
 'H' 'H' 0.0000 0.0000 'International Tables Vol C Tables 4.2.6.8 and 6.1.1.4'
 'N' 'N' 0.0061 0.0033 'International Tables Vol C Tables 4.2.6.8 and 6.1.1.4'
 'Ni' 'Ni' 0.3393 1.1124 'International Tables Vol C Tables 4.2.6.8 and 6.1.1.4'
 'O' 'O' 0.0106 0.0060 'International Tables Vol C Tables 4.2.6.8 and 6.1.1.4'

_shelx_space_group_comment
;
The symmetry employed for this shelxl refinement is uniquely defined
by the following loop, which should always be used as a source of
symmetry information in preference to the above space-group names.
They are only intended as comments.
;
_space_group_crystal_system        'monoclinic'
_space_group_IT_number             15
_space_group_name_H-M_alt          'C 1 2/c 1'
_space_group_name_Hall             '-C 2yc'
loop_
  _space_group_symop_operation_xyz
 'x, y, z'
 '-x, y, -z+1/2'
 'x+1/2, y+1/2, z'
 '-x+1/2, y+1/2, -z+1/2'
 '-x, -y, -z'
 'x, -y, z-1/2'
 '-x+1/2, -y+1/2, -z'
 'x+1/2, -y+1/2, z-1/2'

_cell_length_a                     13.9385(10)
_cell_length_b                     15.4139(10)
_cell_length_c                     16.8615(12)
_cell_angle_alpha                  90
_cell_angle_beta                   106.6609(11)
_cell_angle_gamma                  90
_cell_volume                       3470.6(4)
_cell_formula_units_Z              8
_cell_measurement_reflns_used      4200
_cell_measurement_temperature      296(2)
_cell_measurement_theta_max        27.424
_cell_measurement_theta_min        2.601
_shelx_estimated_absorpt_T_max     0.833
_shelx_estimated_absorpt_T_min     0.733
_exptl_absorpt_coefficient_mu      1.181
_exptl_absorpt_correction_T_max    0.7456
_exptl_absorpt_correction_T_min    0.6405
_exptl_absorpt_correction_type     multi-scan
_exptl_absorpt_process_details
;
SADABS-2014/5 (Bruker,2014/5) was used for absorption correction.
wR2(int) was 0.0668 before and 0.0318 after correction.
The Ratio of minimum to maximum transmission is 0.8590.
The \l/2 correction factor is 0.00150.
;
_exptl_absorpt_special_details     ?
_exptl_crystal_colour              green
_exptl_crystal_colour_primary      green
_exptl_crystal_density_diffrn      1.735
_exptl_crystal_density_meas        ?
_exptl_crystal_density_method      ?
_exptl_crystal_description         block
_exptl_crystal_F_000               1864
_exptl_crystal_size_max            0.28
_exptl_crystal_size_mid            0.18
_exptl_crystal_size_min            0.16
_exptl_transmission_factor_max     ?
_exptl_transmission_factor_min     ?
_diffrn_reflns_av_R_equivalents    0.0208
_diffrn_reflns_av_unetI/netI       0.0260
_diffrn_reflns_Laue_measured_fraction_full  0.999
_diffrn_reflns_Laue_measured_fraction_max  0.971
_diffrn_reflns_limit_h_max         18
_diffrn_reflns_limit_h_min         -16
_diffrn_reflns_limit_k_max         19
_diffrn_reflns_limit_k_min         -17
_diffrn_reflns_limit_l_max         17
_diffrn_reflns_limit_l_min         -21
_diffrn_reflns_number              10380
_diffrn_reflns_point_group_measured_fraction_full  0.999
_diffrn_reflns_point_group_measured_fraction_max  0.971
_diffrn_reflns_theta_full          25.242
_diffrn_reflns_theta_max           27.649
_diffrn_reflns_theta_min           2.522
_diffrn_ambient_temperature        296.15
_diffrn_detector_area_resol_mean   ?
_diffrn_measured_fraction_theta_full  0.999
_diffrn_measured_fraction_theta_max  0.971
_diffrn_measurement_device_type    'CCD area detector'
_diffrn_measurement_method         ?
_diffrn_radiation_type             MoK\a
_diffrn_radiation_wavelength       0.71073
_diffrn_source                     ?
_diffrn_source_current             30.0
_diffrn_source_power               1.5
_diffrn_source_voltage             50.0
_reflns_Friedel_coverage           0.000
_reflns_Friedel_fraction_full      .
_reflns_Friedel_fraction_max       .
_reflns_number_gt                  3270
_reflns_number_total               3937
_reflns_special_details
;
 Reflections were merged by SHELXL according to the crystal
 class for the calculation of statistics and refinement.
 
 Structure factors included contributions from the .fab file.
 
 _reflns_Friedel_fraction is defined as the number of unique
 Friedel pairs measured divided by the number that would be
 possible theoretically, ignoring centric projections and
 systematic absences.
;
_reflns_threshold_expression       'I > 2\s(I)'
_computing_cell_refinement         'SAINT v8.34A (Bruker, 2013)'
_computing_data_collection         ?
_computing_data_reduction          'SAINT v8.34A (Bruker, 2013)'
_computing_molecular_graphics      'Olex2 1.5 (Dolomanov et al., 2009)'
_computing_publication_material    'Olex2 1.5 (Dolomanov et al., 2009)'
_computing_structure_refinement    'SHELXL 2018/3 (Sheldrick, 2015)'
_computing_structure_solution      'olex2.solve 1.5 (Bourhis et al., 2015)'
_refine_diff_density_max           0.623
_refine_diff_density_min           -0.510
_refine_diff_density_rms           0.094
_refine_ls_extinction_coef         .
_refine_ls_extinction_method       none
_refine_ls_goodness_of_fit_ref     1.022
_refine_ls_hydrogen_treatment      constr
_refine_ls_matrix_type             full
_refine_ls_number_parameters       247
_refine_ls_number_reflns           3937
_refine_ls_number_restraints       0
_refine_ls_R_factor_all            0.0442
_refine_ls_R_factor_gt             0.0353
_refine_ls_restrained_S_all        1.022
_refine_ls_shift/su_max            0.001
_refine_ls_shift/su_mean           0.000
_refine_ls_structure_factor_coef   Fsqd
_refine_ls_weighting_details      
 'w=1/[\s^2^(Fo^2^)+(0.0622P)^2^+3.8499P] where P=(Fo^2^+2Fc^2^)/3'
_refine_ls_weighting_scheme        calc
_refine_ls_wR_factor_gt            0.0997
_refine_ls_wR_factor_ref           0.1048
_refine_special_details            ?
_olex2_refinement_description
;
1. Fixed Uiso
 At 1.2 times of:
  All C(H) groups, All N(H) groups
 At 1.5 times of:
  All O(H) groups, All O(H,H) groups
2.a Rotating group:
 O7(H7A,H7B), O8(H8A,H8B)
2.b Aromatic/amide H refined with riding coordinates:
 C3(H3), C7(H7), C5(H5), N2(H2), C12(H12), C14(H14), C11(H11)
2.c Idealised tetrahedral OH refined as rotating group:
 O4(H4)
;
_atom_sites_solution_hydrogens     mixed
_atom_sites_solution_primary       iterative
_atom_sites_solution_secondary     ?
loop_
  _atom_site_label
  _atom_site_type_symbol
  _atom_site_fract_x
  _atom_site_fract_y
  _atom_site_fract_z
  _atom_site_U_iso_or_equiv
  _atom_site_adp_type
  _atom_site_occupancy
  _atom_site_site_symmetry_order
  _atom_site_calc_flag
  _atom_site_refinement_flags_posn
  _atom_site_refinement_flags_adp
  _atom_site_refinement_flags_occupancy
  _atom_site_disorder_assembly
  _atom_site_disorder_group
 Ni1 Ni 0.38390(2) 0.14920(2) 0.59764(2) 0.02184(11) Uani 1 1 d . . . . .
 C4 C 0.37545(16) 0.10411(13) 0.19969(12) 0.0181(4) Uani 1 1 d . . . . .
 C3 C 0.37934(16) 0.06491(14) 0.27540(12) 0.0186(4) Uani 1 1 d . . . . .
 H3 H 0.381661 0.004791 0.280220 0.022 Uiso 1 1 calc R U . . .
 C7 C 0.37577(17) 0.20557(14) 0.33499(13) 0.0208(4) Uani 1 1 d . . . . .
 H7 H 0.376720 0.239612 0.380746 0.025 Uiso 1 1 calc R U . . .
 C9 C 0.36725(17) 0.34085(13) 0.25670(13) 0.0201(4) Uani 1 1 d . . . . .
 C2 C 0.37974(16) 0.11595(13) 0.34322(12) 0.0180(4) Uani 1 1 d . . . . .
 C5 C 0.37064(17) 0.19347(14) 0.19155(13) 0.0204(4) Uani 1 1 d . . . . .
 H5 H 0.367558 0.218994 0.140901 0.024 Uiso 1 1 calc R U . . .
 C1 C 0.38424(17) 0.07836(14) 0.42582(13) 0.0204(4) Uani 1 1 d . . . . .
 O2 O 0.38179(14) -0.00427(10) 0.43277(10) 0.0308(4) Uani 1 1 d . . . . .
 O1 O 0.39037(15) 0.13059(11) 0.48285(10) 0.0334(4) Uani 1 1 d . . . . .
 C6 C 0.37040(16) 0.24568(13) 0.25996(13) 0.0195(4) Uani 1 1 d . . . . .
 O4 O 0.36503(17) 0.07942(12) 0.05874(10) 0.0389(5) Uani 1 1 d . . . . .
 H4 H 0.381162 0.044744 0.027964 0.058 Uiso 1 1 calc R U . . .
 N1 N 0.36908(15) 0.39012(12) 0.32124(11) 0.0243(4) Uani 1 1 d . . . . .
 C15 C 0.36740(17) 0.47470(13) 0.21026(13) 0.0209(4) Uani 1 1 d . . . . .
 C10 C 0.36919(17) 0.47474(14) 0.29355(13) 0.0219(4) Uani 1 1 d . . . . .
 N2 N 0.36622(15) 0.38786(11) 0.18836(11) 0.0237(4) Uani 1 1 d . . . . .
 H2 H 0.365047 0.367638 0.140552 0.028 Uiso 1 1 calc R U . . .
 C8 C 0.37900(17) 0.04521(14) 0.13039(13) 0.0204(4) Uani 1 1 d . . . . .
 C12 C 0.37309(18) 0.62850(14) 0.29325(14) 0.0249(5) Uani 1 1 d . . . . .
 H12 H 0.375204 0.681313 0.320361 0.030 Uiso 1 1 calc R U . . .
 C14 C 0.36827(17) 0.55063(14) 0.16622(14) 0.0234(5) Uani 1 1 d . . . . .
 H14 H 0.367083 0.549783 0.110793 0.028 Uiso 1 1 calc R U . . .
 C11 C 0.37207(19) 0.55244(14) 0.33647(14) 0.0270(5) Uani 1 1 d . . . . .
 H11 H 0.373267 0.553089 0.391895 0.032 Uiso 1 1 calc R U . . .
 C13 C 0.37101(16) 0.62808(14) 0.20922(13) 0.0202(4) Uani 1 1 d . . . . .
 O3 O 0.39759(15) -0.03144(10) 0.14710(10) 0.0337(4) Uani 1 1 d . . . . .
 C16 C 0.37388(17) 0.71186(13) 0.16627(14) 0.0218(4) Uani 1 1 d . . . . .
 O6 O 0.37879(13) 0.78375(10) 0.20475(10) 0.0261(4) Uani 1 1 d . . . . .
 O5 O 0.37191(13) 0.71358(10) 0.09062(9) 0.0287(4) Uani 1 1 d . . . . .
 O7 O 0.54034(14) 0.15897(11) 0.63353(11) 0.0346(4) Uani 1 1 d . . . . .
 H7A H 0.566000 0.109556 0.628954 0.052 Uiso 1 1 d R U . . .
 H7B H 0.561589 0.170546 0.685155 0.052 Uiso 1 1 d R U . . .
 O8 O 0.23142(14) 0.13219(12) 0.55557(10) 0.0333(4) Uani 1 1 d . . . . .
 H8A H 0.206451 0.136644 0.595910 0.050 Uiso 1 1 d R U . . .
 H8B H 0.219062 0.080160 0.538892 0.050 Uiso 1 1 d R U . . .

loop_
  _atom_site_aniso_label
  _atom_site_aniso_U_11
  _atom_site_aniso_U_22
  _atom_site_aniso_U_33
  _atom_site_aniso_U_23
  _atom_site_aniso_U_13
  _atom_site_aniso_U_12
 Ni1 0.0421(2) 0.01147(16) 0.01299(15) 0.00007(10) 0.00951(12) 0.00291(11)
 C4 0.0260(11) 0.0147(10) 0.0139(9) -0.0021(8) 0.0063(8) 0.0004(8)
 C3 0.0278(11) 0.0141(10) 0.0144(9) 0.0012(7) 0.0069(8) 0.0011(8)
 C7 0.0346(12) 0.0152(10) 0.0147(10) -0.0005(8) 0.0105(9) 0.0020(8)
 C9 0.0315(11) 0.0135(10) 0.0175(10) 0.0020(8) 0.0106(9) 0.0004(8)
 C2 0.0278(11) 0.0146(10) 0.0133(9) 0.0021(7) 0.0087(8) 0.0027(8)
 C5 0.0324(12) 0.0163(10) 0.0138(10) 0.0024(8) 0.0087(9) 0.0003(8)
 C1 0.0301(11) 0.0189(10) 0.0141(9) 0.0011(8) 0.0093(8) 0.0019(8)
 O2 0.0602(11) 0.0167(8) 0.0186(8) 0.0032(6) 0.0162(8) 0.0017(7)
 O1 0.0652(13) 0.0225(9) 0.0165(8) -0.0013(6) 0.0183(8) 0.0015(8)
 C6 0.0301(11) 0.0126(10) 0.0171(10) 0.0026(8) 0.0089(8) 0.0014(8)
 O4 0.0806(14) 0.0236(9) 0.0161(8) -0.0008(7) 0.0196(9) 0.0106(9)
 N1 0.0426(11) 0.0131(9) 0.0206(9) 0.0007(7) 0.0143(8) -0.0002(8)
 C15 0.0300(11) 0.0133(10) 0.0199(10) 0.0007(8) 0.0079(9) -0.0008(8)
 C10 0.0317(12) 0.0146(10) 0.0218(11) 0.0006(8) 0.0116(9) 0.0004(8)
 N2 0.0451(12) 0.0119(9) 0.0156(9) 0.0004(7) 0.0112(8) 0.0010(8)
 C8 0.0326(12) 0.0157(10) 0.0144(9) -0.0030(8) 0.0094(8) -0.0023(8)
 C12 0.0361(13) 0.0137(10) 0.0266(12) -0.0021(9) 0.0119(10) -0.0025(9)
 C14 0.0350(12) 0.0173(10) 0.0183(10) 0.0032(8) 0.0085(9) -0.0003(9)
 C11 0.0465(14) 0.0163(11) 0.0225(11) -0.0008(9) 0.0167(10) 0.0000(9)
 C13 0.0249(11) 0.0133(10) 0.0219(11) 0.0041(8) 0.0058(9) -0.0027(8)
 O3 0.0658(12) 0.0149(8) 0.0213(8) -0.0040(6) 0.0137(8) -0.0003(8)
 C16 0.0291(11) 0.0142(10) 0.0211(11) 0.0029(8) 0.0055(9) -0.0035(8)
 O6 0.0461(10) 0.0128(7) 0.0185(8) -0.0005(6) 0.0080(7) -0.0054(7)
 O5 0.0519(11) 0.0144(8) 0.0194(8) 0.0002(6) 0.0099(8) -0.0040(7)
 O7 0.0443(10) 0.0291(10) 0.0280(9) -0.0065(7) 0.0065(8) 0.0033(7)
 O8 0.0427(10) 0.0361(10) 0.0230(9) 0.0018(7) 0.0124(8) 0.0008(8)

_geom_special_details
;
 All esds (except the esd in the dihedral angle between two l.s. planes)
 are estimated using the full covariance matrix.  The cell esds are taken
 into account individually in the estimation of esds in distances, angles
 and torsion angles; correlations between esds in cell parameters are only
 used when they are defined by crystal symmetry.  An approximate (isotropic)
 treatment of cell esds is used for estimating esds involving l.s. planes.
;
loop_
  _geom_bond_atom_site_label_1
  _geom_bond_atom_site_label_2
  _geom_bond_distance
  _geom_bond_site_symmetry_2
  _geom_bond_publ_flag
 Ni1 O1 1.9841(16) . ?
 Ni1 O3 1.9838(16) 6_556 ?
 Ni1 C16 2.457(2) 6_566 ?
 Ni1 O6 2.0997(15) 6_566 ?
 Ni1 O5 2.1223(16) 6_566 ?
 Ni1 O7 2.0945(19) . ?
 Ni1 O8 2.0554(19) . ?
 C4 C3 1.399(3) . ?
 C4 C5 1.384(3) . ?
 C4 C8 1.492(3) . ?
 C3 H3 0.9300 . ?
 C3 C2 1.387(3) . ?
 C7 H7 0.9300 . ?
 C7 C2 1.388(3) . ?
 C7 C6 1.391(3) . ?
 C9 C6 1.468(3) . ?
 C9 N1 1.321(3) . ?
 C9 N2 1.358(3) . ?
 C2 C1 1.493(3) . ?
 C5 H5 0.9300 . ?
 C5 C6 1.407(3) . ?
 C1 O2 1.280(3) . ?
 C1 O1 1.238(3) . ?
 O4 H4 0.8200 . ?
 O4 C8 1.281(3) . ?
 N1 C10 1.386(3) . ?
 C15 C10 1.397(3) . ?
 C15 N2 1.387(3) . ?
 C15 C14 1.388(3) . ?
 C10 C11 1.394(3) . ?
 N2 H2 0.8600 . ?
 C8 O3 1.225(3) . ?
 C12 H12 0.9300 . ?
 C12 C11 1.383(3) . ?
 C12 C13 1.409(3) . ?
 C14 H14 0.9300 . ?
 C14 C13 1.392(3) . ?
 C11 H11 0.9300 . ?
 C13 C16 1.487(3) . ?
 C16 O6 1.276(3) . ?
 C16 O5 1.268(3) . ?
 O7 H7A 0.8543 . ?
 O7 H7B 0.8541 . ?
 O8 H8A 0.8510 . ?
 O8 H8B 0.8510 . ?

loop_
  _geom_angle_atom_site_label_1
  _geom_angle_atom_site_label_2
  _geom_angle_atom_site_label_3
  _geom_angle
  _geom_angle_site_symmetry_1
  _geom_angle_site_symmetry_3
  _geom_angle_publ_flag
 O1 Ni1 C16 127.60(7) . 6_566 ?
 O1 Ni1 O6 158.83(7) . 6_566 ?
 O1 Ni1 O5 96.58(7) . 6_566 ?
 O1 Ni1 O7 87.57(8) . . ?
 O1 Ni1 O8 88.66(8) . . ?
 O3 Ni1 O1 104.60(7) 6_556 . ?
 O3 Ni1 C16 127.66(7) 6_556 6_566 ?
 O3 Ni1 O6 96.41(6) 6_556 6_566 ?
 O3 Ni1 O5 158.72(7) 6_556 6_566 ?
 O3 Ni1 O7 88.72(8) 6_556 . ?
 O3 Ni1 O8 89.64(8) 6_556 . ?
 O6 Ni1 C16 31.28(7) 6_566 6_566 ?
 O6 Ni1 O5 62.35(6) 6_566 6_566 ?
 O5 Ni1 C16 31.07(7) 6_566 6_566 ?
 O7 Ni1 C16 89.79(7) . 6_566 ?
 O7 Ni1 O6 90.31(7) . 6_566 ?
 O7 Ni1 O5 90.19(7) . 6_566 ?
 O8 Ni1 C16 94.64(8) . 6_566 ?
 O8 Ni1 O6 94.18(7) . 6_566 ?
 O8 Ni1 O5 92.91(7) . 6_566 ?
 O8 Ni1 O7 175.37(7) . . ?
 C3 C4 C8 116.78(18) . . ?
 C5 C4 C3 120.55(19) . . ?
 C5 C4 C8 122.66(18) . . ?
 C4 C3 H3 120.1 . . ?
 C2 C3 C4 119.83(19) . . ?
 C2 C3 H3 120.1 . . ?
 C2 C7 H7 119.2 . . ?
 C2 C7 C6 121.58(19) . . ?
 C6 C7 H7 119.2 . . ?
 N1 C9 C6 123.37(19) . . ?
 N1 C9 N2 112.67(19) . . ?
 N2 C9 C6 123.91(19) . . ?
 C3 C2 C7 119.44(19) . . ?
 C3 C2 C1 122.57(19) . . ?
 C7 C2 C1 117.99(18) . . ?
 C4 C5 H5 120.0 . . ?
 C4 C5 C6 119.96(19) . . ?
 C6 C5 H5 120.0 . . ?
 O2 C1 C2 118.44(18) . . ?
 O1 C1 C2 116.57(19) . . ?
 O1 C1 O2 125.0(2) . . ?
 C1 O1 Ni1 147.07(16) . . ?
 C7 C6 C9 118.14(19) . . ?
 C7 C6 C5 118.63(19) . . ?
 C5 C6 C9 123.22(19) . . ?
 C8 O4 H4 109.5 . . ?
 C9 N1 C10 105.37(18) . . ?
 N2 C15 C10 105.27(18) . . ?
 N2 C15 C14 132.2(2) . . ?
 C14 C15 C10 122.5(2) . . ?
 N1 C10 C15 109.68(18) . . ?
 N1 C10 C11 129.5(2) . . ?
 C11 C10 C15 120.8(2) . . ?
 C9 N2 C15 107.01(18) . . ?
 C9 N2 H2 126.5 . . ?
 C15 N2 H2 126.5 . . ?
 O4 C8 C4 117.26(19) . . ?
 O3 C8 C4 117.34(19) . . ?
 O3 C8 O4 125.4(2) . . ?
 C11 C12 H12 119.1 . . ?
 C11 C12 C13 121.7(2) . . ?
 C13 C12 H12 119.1 . . ?
 C15 C14 H14 121.7 . . ?
 C15 C14 C13 116.6(2) . . ?
 C13 C14 H14 121.7 . . ?
 C10 C11 H11 121.4 . . ?
 C12 C11 C10 117.3(2) . . ?
 C12 C11 H11 121.4 . . ?
 C12 C13 C16 119.4(2) . . ?
 C14 C13 C12 121.16(19) . . ?
 C14 C13 C16 119.47(19) . . ?
 C8 O3 Ni1 142.87(16) . 6 ?
 C13 C16 Ni1 178.29(17) . 6_565 ?
 O6 C16 Ni1 58.70(10) . 6_565 ?
 O6 C16 C13 120.8(2) . . ?
 O5 C16 Ni1 59.72(11) . 6_565 ?
 O5 C16 C13 120.81(19) . . ?
 O5 C16 O6 118.41(19) . . ?
 C16 O6 Ni1 90.01(12) . 6_565 ?
 C16 O5 Ni1 89.20(13) . 6_565 ?
 Ni1 O7 H7A 109.8 . . ?
 Ni1 O7 H7B 109.7 . . ?
 H7A O7 H7B 104.3 . . ?
 Ni1 O8 H8A 109.5 . . ?
 Ni1 O8 H8B 109.0 . . ?
 H8A O8 H8B 104.5 . . ?

loop_
  _geom_hbond_atom_site_label_D
  _geom_hbond_atom_site_label_H
  _geom_hbond_atom_site_label_A
  _geom_hbond_distance_DH
  _geom_hbond_distance_HA
  _geom_hbond_distance_DA
  _geom_hbond_angle_DHA
  _geom_hbond_site_symmetry_A
  _geom_hbond_publ_flag
 O4 H4 O2 0.82 1.72 2.488(2) 154.2 6 yes
 O7 H7A O2 0.85 2.16 2.968(2) 156.8 5_656 yes
 O7 H7B O6 0.85 1.94 2.779(2) 168.9 5_666 yes
 O8 H8A N1 0.85 2.02 2.840(3) 161.9 7_556 yes

loop_
  _geom_torsion_atom_site_label_1
  _geom_torsion_atom_site_label_2
  _geom_torsion_atom_site_label_3
  _geom_torsion_atom_site_label_4
  _geom_torsion
  _geom_torsion_site_symmetry_1
  _geom_torsion_site_symmetry_2
  _geom_torsion_site_symmetry_3
  _geom_torsion_site_symmetry_4
  _geom_torsion_publ_flag
 C4 C3 C2 C7 0.3(3) . . . . ?
 C4 C3 C2 C1 -179.7(2) . . . . ?
 C4 C5 C6 C7 0.4(3) . . . . ?
 C4 C5 C6 C9 178.9(2) . . . . ?
 C4 C8 O3 Ni1 158.6(2) . . . 6 ?
 C3 C4 C5 C6 0.5(3) . . . . ?
 C3 C4 C8 O4 172.9(2) . . . . ?
 C3 C4 C8 O3 -8.9(3) . . . . ?
 C3 C2 C1 O2 -4.1(3) . . . . ?
 C3 C2 C1 O1 175.7(2) . . . . ?
 C7 C2 C1 O2 175.8(2) . . . . ?
 C7 C2 C1 O1 -4.3(3) . . . . ?
 C9 N1 C10 C15 0.0(3) . . . . ?
 C9 N1 C10 C11 -179.1(2) . . . . ?
 C2 C7 C6 C9 -179.5(2) . . . . ?
 C2 C7 C6 C5 -1.0(3) . . . . ?
 C2 C1 O1 Ni1 168.8(2) . . . . ?
 C5 C4 C3 C2 -0.9(3) . . . . ?
 C5 C4 C8 O4 -8.4(3) . . . . ?
 C5 C4 C8 O3 169.8(2) . . . . ?
 O2 C1 O1 Ni1 -11.4(5) . . . . ?
 C6 C7 C2 C3 0.6(3) . . . . ?
 C6 C7 C2 C1 -179.3(2) . . . . ?
 C6 C9 N1 C10 177.6(2) . . . . ?
 C6 C9 N2 C15 -177.6(2) . . . . ?
 O4 C8 O3 Ni1 -23.4(5) . . . 6 ?
 N1 C9 C6 C7 -0.1(3) . . . . ?
 N1 C9 C6 C5 -178.6(2) . . . . ?
 N1 C9 N2 C15 0.0(3) . . . . ?
 N1 C10 C11 C12 179.0(2) . . . . ?
 C15 C10 C11 C12 0.0(4) . . . . ?
 C15 C14 C13 C12 0.2(3) . . . . ?
 C15 C14 C13 C16 178.9(2) . . . . ?
 C10 C15 N2 C9 0.0(2) . . . . ?
 C10 C15 C14 C13 0.0(3) . . . . ?
 N2 C9 C6 C7 177.1(2) . . . . ?
 N2 C9 C6 C5 -1.3(4) . . . . ?
 N2 C9 N1 C10 0.0(3) . . . . ?
 N2 C15 C10 N1 0.0(3) . . . . ?
 N2 C15 C10 C11 179.2(2) . . . . ?
 N2 C15 C14 C13 -179.0(2) . . . . ?
 C8 C4 C3 C2 177.85(19) . . . . ?
 C8 C4 C5 C6 -178.2(2) . . . . ?
 C12 C13 C16 O6 0.4(3) . . . . ?
 C12 C13 C16 O5 -179.9(2) . . . . ?
 C14 C15 C10 N1 -179.2(2) . . . . ?
 C14 C15 C10 C11 -0.1(4) . . . . ?
 C14 C15 N2 C9 179.1(2) . . . . ?
 C14 C13 C16 O6 -178.3(2) . . . . ?
 C14 C13 C16 O5 1.4(3) . . . . ?
 C11 C12 C13 C14 -0.3(4) . . . . ?
 C11 C12 C13 C16 -179.0(2) . . . . ?
 C13 C12 C11 C10 0.2(4) . . . . ?
 C13 C16 O6 Ni1 178.10(19) . . . 6_565 ?
 C13 C16 O5 Ni1 -178.12(19) . . . 6_565 ?
 O6 C16 O5 Ni1 1.6(2) . . . 6_565 ?
 O5 C16 O6 Ni1 -1.6(2) . . . 6_565 ?

_smtbx_masks_special_details
;
A solvent mask was calculated and 150 electrons were 
found in a volume of 552\%A^3^ in 1 void per unit cell. 
This is consistent with the presence of 
1.9[H2O] per Asymmetric Unit 
which account for 152 electrons 
per unit cell.
;
loop_
  _smtbx_masks_void_nr
  _smtbx_masks_void_average_x
  _smtbx_masks_void_average_y
  _smtbx_masks_void_average_z
  _smtbx_masks_void_volume
  _smtbx_masks_void_count_electrons
  _smtbx_masks_void_content
 1 -0.269 -0.269 0.000 275.5 75.1 '7.6 H2O'
 2 0.516 -0.516 0.500 275.5 75.1 '7.6 H2O'

_smtbx_masks_void_probe_radius     1.2
_smtbx_masks_void_truncation_radius  1.2
_shelx_res_file
;
TITL 1 in C2/c
    1.res
    created by SHELXL-2018/3 at 21:54:41 on 13-Oct-2023
CELL 0.71073 13.9385 15.4139 16.8615 90 106.6609 90
ZERR 8 0.001 0.001 0.0012 0 0.0011 0
LATT 7
SYMM -X,+Y,0.5-Z
SFAC C H N Ni O
UNIT 128 126.4 16 8 79.2
EQIV $1 +X,-Y,-0.5+Z
EQIV $2 1-X,1-Y,1-Z
EQIV $3 1-X,-Y,1-Z
EQIV $4 0.5-X,0.5-Y,1-Z
EQIV $5 0.5-X,-0.5+Y,0.5-Z

L.S. 20
PLAN  1
SIZE 0.28 0.18 0.16
TEMP 23
HTAB O8 O5_$5
HTAB O8 N1_$4
HTAB O7 O2_$3
HTAB O7 O6_$2
HTAB O4 O2_$1
CONF
BOND $H
HTAB
fmap 2
acta
MORE -1
ABIN
REM <olex2.extras>
REM <HklSrc "%.\\1.hkl">
REM </olex2.extras>

WGHT    0.062200    3.849900
FVAR       0.03865
NI1   4    0.383903    0.149203    0.597639    11.00000    0.04207    0.01147 =
         0.01299    0.00007    0.00951    0.00291
C4    1    0.375454    0.104108    0.199686    11.00000    0.02600    0.01468 =
         0.01391   -0.00212    0.00635    0.00039
C3    1    0.379344    0.064912    0.275397    11.00000    0.02779    0.01415 =
         0.01438    0.00123    0.00695    0.00115
AFIX  43
H3    2    0.381661    0.004791    0.280220    11.00000   -1.20000
AFIX   0
C7    1    0.375768    0.205567    0.334990    11.00000    0.03456    0.01522 =
         0.01466   -0.00053    0.01054    0.00204
AFIX  43
H7    2    0.376720    0.239612    0.380746    11.00000   -1.20000
AFIX   0
C9    1    0.367255    0.340852    0.256704    11.00000    0.03151    0.01347 =
         0.01747    0.00204    0.01063    0.00043
C2    1    0.379737    0.115947    0.343221    11.00000    0.02781    0.01455 =
         0.01331    0.00206    0.00871    0.00269
C5    1    0.370637    0.193465    0.191547    11.00000    0.03245    0.01632 =
         0.01376    0.00243    0.00873    0.00031
AFIX  43
H5    2    0.367558    0.218994    0.140901    11.00000   -1.20000
AFIX   0
C1    1    0.384237    0.078363    0.425824    11.00000    0.03012    0.01889 =
         0.01405    0.00115    0.00925    0.00187
O2    5    0.381792   -0.004272    0.432772    11.00000    0.06023    0.01669 =
         0.01862    0.00322    0.01625    0.00174
O1    5    0.390371    0.130590    0.482849    11.00000    0.06524    0.02251 =
         0.01652   -0.00134    0.01828    0.00154
C6    1    0.370401    0.245684    0.259964    11.00000    0.03011    0.01261 =
         0.01708    0.00264    0.00892    0.00142
O4    5    0.365031    0.079424    0.058736    11.00000    0.08056    0.02362 =
         0.01611   -0.00083    0.01960    0.01063
AFIX 147
H4    2    0.381162    0.044744    0.027964    11.00000   -1.50000
AFIX   0
N1    3    0.369083    0.390116    0.321243    11.00000    0.04257    0.01309 =
         0.02057    0.00071    0.01432   -0.00020
C15   1    0.367404    0.474698    0.210261    11.00000    0.03004    0.01332 =
         0.01985    0.00068    0.00794   -0.00080
C10   1    0.369189    0.474737    0.293553    11.00000    0.03167    0.01457 =
         0.02183    0.00065    0.01163    0.00040
N2    3    0.366217    0.387861    0.188356    11.00000    0.04515    0.01186 =
         0.01564    0.00042    0.01122    0.00099
AFIX  43
H2    2    0.365047    0.367638    0.140552    11.00000   -1.20000
AFIX   0
C8    1    0.379003    0.045210    0.130395    11.00000    0.03264    0.01570 =
         0.01441   -0.00304    0.00937   -0.00234
C12   1    0.373090    0.628495    0.293252    11.00000    0.03613    0.01368 =
         0.02657   -0.00206    0.01186   -0.00254
AFIX  43
H12   2    0.375204    0.681313    0.320361    11.00000   -1.20000
AFIX   0
C14   1    0.368271    0.550626    0.166216    11.00000    0.03502    0.01733 =
         0.01832    0.00317    0.00853   -0.00031
AFIX  43
H14   2    0.367083    0.549783    0.110793    11.00000   -1.20000
AFIX   0
C11   1    0.372074    0.552436    0.336469    11.00000    0.04650    0.01629 =
         0.02246   -0.00079    0.01669    0.00003
AFIX  43
H11   2    0.373267    0.553089    0.391895    11.00000   -1.20000
AFIX   0
C13   1    0.371008    0.628081    0.209219    11.00000    0.02487    0.01333 =
         0.02186    0.00405    0.00577   -0.00268
O3    5    0.397593   -0.031442    0.147104    11.00000    0.06575    0.01488 =
         0.02127   -0.00400    0.01367   -0.00027
C16   1    0.373883    0.711857    0.166274    11.00000    0.02910    0.01415 =
         0.02113    0.00288    0.00551   -0.00351
O6    5    0.378795    0.783750    0.204751    11.00000    0.04612    0.01285 =
         0.01848   -0.00045    0.00805   -0.00542
O5    5    0.371913    0.713578    0.090619    11.00000    0.05194    0.01438 =
         0.01945    0.00017    0.00993   -0.00398
O7    5    0.540340    0.158968    0.633527    11.00000    0.04425    0.02914 =
         0.02802   -0.00645    0.00652    0.00329
AFIX   7
H7A   2    0.566000    0.109556    0.628954    11.00000   -1.50000
H7B   2    0.561589    0.170546    0.685155    11.00000   -1.50000
AFIX   0
O8    5    0.231422    0.132191    0.555570    11.00000    0.04275    0.03607 =
         0.02296    0.00179    0.01238    0.00080
AFIX   7
H8A   2    0.206451    0.136644    0.595910    11.00000   -1.50000
H8B   2    0.219062    0.080160    0.538892    11.00000   -1.50000
AFIX   0
HKLF 4


REM  1 in C2/c
REM wR2 = 0.1048, GooF = S = 1.022, Restrained GooF = 1.022 for all data
REM R1 = 0.0353 for 3270 Fo > 4sig(Fo) and 0.0442 for all 3937 data
REM 247 parameters refined using 0 restraints

END

WGHT      0.0622      3.8504

REM Instructions for potential hydrogen bonds
HTAB O4 O2_$1
HTAB O7 O2_$3
HTAB O7 O6_$2
HTAB O8 N1_$4

REM Highest difference peak  0.623,  deepest hole -0.510,  1-sigma level  0.094
Q1    1   0.1977  0.1581  0.5074  11.00000  0.05    0.62
;
_shelx_res_checksum                90122
_shelx_hkl_file
;
  -2   0   0    0.59    0.05
   4   0   0 1000.00   12.41
   6   0   0    6.04    0.15
   8   0   0  363.65    4.69
  10   0   0    0.81    0.09
  12   0   0   80.98    1.18
  14   0   0    0.97    0.13
  16   0   0   13.72    0.41
  -3   1   0    0.25    0.03
   5   1   0   60.79    0.80
  -5   1   0   60.60    0.80
   7   1   0    0.18    0.05
  -7   1   0    0.22    0.05
   9  -1   0   11.12    0.26
   9   1   0   11.32    0.27
  11  -1   0    2.04    0.13
  11   1   0    2.15    0.14
  13  -1   0    6.54    0.24
  13   1   0    7.20    0.26
  15  -1   0    1.01    0.13
  15   1   0    1.14    0.14
  17  -1   0    1.09    0.15
  17   1   0    0.92    0.15
   2   2   0    0.09    0.02
  -2   2   0    0.13    0.02
   4   2   0    4.57    0.11
  -4   2   0    4.71    0.11
  -6   2   0    0.19    0.04
   6   2   0    0.16    0.04
  -8   2   0    0.09    0.05
   8   2   0   -0.07    0.05
  10  -2   0    0.23    0.06
  10   2   0    0.00    0.05
  12  -2   0    0.20    0.07
  12   2   0    0.10    0.07
  14  -2   0    0.10    0.07
  14   2   0    0.10    0.08
  16  -2   0   -0.13    0.07
  16   2   0   -0.05    0.08
   1   3   0   14.21    0.22
   1   3   0   13.84    0.22
  -1   3   0   14.54    0.22
   3  -3   0    0.10    0.02
  -3   3   0    0.04    0.02
   3   3   0    0.10    0.03
  -3   3   0    0.04    0.02
   5  -3   0   24.91    0.35
   5   3   0   24.35    0.38
  -5   3   0   25.38    0.39
  -7   3   0    2.75    0.11
   7   3   0    2.81    0.12
  -9   3   0    3.23    0.14
   9   3   0    2.95    0.14
  11   3   0    0.21    0.07
 -11   3   0    0.32    0.07
  13  -3   0    4.72    0.21
  13   3   0    4.83    0.22
  15  -3   0   -0.03    0.07
  15   3   0    0.06    0.08
  17  -3   0    0.41    0.11
  17   3   0    0.48    0.12
  17   3   0    0.28    0.11
   0   4   0  118.26    1.45
   2  -4   0    0.14    0.03
  -2   4   0    0.21    0.03
  -2   4   0    0.15    0.03
   2   4   0    0.15    0.02
   2   4   0    0.12    0.03
   4  -4   0    7.33    0.14
  -4   4   0    7.22    0.16
   4   4   0    7.29    0.16
   6  -4   0    2.19    0.08
   6   4   0    2.09    0.10
  -6   4   0    2.38    0.10
   8  -4   0   10.73    0.21
  -8   4   0   10.80    0.25
   8   4   0   10.14    0.25
  10   4   0    0.42    0.08
 -10   4   0    0.38    0.07
  12   4   0    2.52    0.16
 -12   4   0    2.70    0.16
  14  -4   0    0.81    0.12
  14   4   0    0.84    0.13
  16  -4   0    0.43    0.10
  16   4   0    0.44    0.11
  16   4   0    0.26    0.10
   1   5   0    0.53    0.05
   1   5   0    0.55    0.04
  -1   5   0    0.48    0.05
  -1   5   0    0.59    0.04
   3  -5   0    0.05    0.03
  -3   5   0    0.05    0.03
   3   5   0    0.08    0.03
   3   5   0    0.02    0.03
  -3   5   0    0.04    0.02
   5  -5   0    0.10    0.03
   5   5   0    0.07    0.04
   5   5   0    0.05    0.03
  -5   5   0    0.08    0.04
   7  -5   0    0.11    0.03
  -7   5   0    0.12    0.05
   7   5   0    0.09    0.05
   9   5   0    0.05    0.06
  -9   5   0   -0.02    0.05
 -11   5   0   -0.01    0.06
  11   5   0    0.06    0.07
 -13   5   0    0.15    0.08
  13   5   0    0.02    0.08
  15  -5   0    0.05    0.08
  15   5   0    0.00    0.08
  15   5   0   -0.02    0.08
   0   6   0   32.62    0.48
   0   6   0   32.57    0.44
   2  -6   0    2.54    0.08
  -2   6   0    2.42    0.08
   2   6   0    2.60    0.08
   2   6   0    2.62    0.10
  -2   6   0    2.58    0.10
   4  -6   0    0.61    0.05
  -4   6   0    0.51    0.06
   4   6   0    0.46    0.05
  -4   6   0    0.65    0.05
   4   6   0    0.53    0.06
   6  -6   0    2.75    0.09
   6   6   0    2.47    0.12
  -6   6   0    2.64    0.11
   6   6   0    2.59    0.11
   8  -6   0    0.87    0.11
   8   6   0    0.79    0.09
   8   6   0    0.68    0.08
  -8   6   0    0.89    0.09
  10   6   0    1.20    0.12
  10   6   0    1.25    0.11
 -10   6   0    0.95    0.10
  12   6   0    0.54    0.11
 -12   6   0    0.45    0.09
  12   6   0    0.48    0.09
 -14   6   0    0.97    0.13
  14   6   0    0.71    0.12
  14   6   0    1.05    0.15
  16  -6   0   -0.08    0.07
  16   6   0   -0.04    0.09
  16   6   0   -0.10    0.08
  -1   7   0    8.56    0.19
  -1   7   0    7.93    0.16
   1   7   0    8.28    0.19
   1   7   0    7.82    0.16
   3  -7   0    0.87    0.06
   3   7   0    0.80    0.07
  -3   7   0    0.69    0.07
  -3   7   0    0.83    0.05
   3   7   0    0.82    0.06
   5  -7   0   11.37    0.22
  -5   7   0   11.60    0.25
  -5   7   0   11.47    0.21
   5   7   0   11.60    0.24
   5   7   0   11.50    0.26
   7  -7   0    0.18    0.05
   7   7   0    0.08    0.05
  -7   7   0   -0.01    0.05
   7   7   0    0.22    0.07
   9   7   0    2.22    0.13
   9   7   0    2.09    0.14
  -9   7   0    1.93    0.13
  11   7   0    0.58    0.10
  11   7   0    0.78    0.12
 -11   7   0    0.72    0.10
  13   7   0    2.08    0.17
 -13   7   0    2.53    0.18
  13   7   0    2.20    0.17
  15   7   0    0.39    0.11
  15   7   0    0.51    0.12
 -15   7   0    0.62    0.12
   0   8   0   22.12    0.38
   0   8   0   22.20    0.34
  -2   8   0    0.26    0.05
   2   8   0    0.23    0.06
   2   8   0    0.25    0.04
  -2   8   0    0.20    0.04
   4  -8   0    6.66    0.16
  -4   8   0    6.62    0.19
   4   8   0    6.55    0.19
  -4   8   0    6.48    0.14
   4   8   0    6.41    0.17
   6  -8   0    1.79    0.09
  -6   8   0    1.65    0.11
   6   8   0    1.77    0.10
   6   8   0    1.77    0.12
   8   8   0    4.72    0.19
  -8   8   0    5.09    0.19
   8   8   0    4.83    0.18
 -10   8   0    0.07    0.07
  10   8   0    0.02    0.07
  10   8   0    0.18    0.07
  12   8   0    0.28    0.09
  12   8   0    0.44    0.11
 -12   8   0    0.42    0.10
  14   8   0   -0.01    0.10
  14   8   0   -0.02    0.08
 -14   8   0    0.09    0.08
  -1   9   0    5.20    0.17
   1   9   0    5.66    0.17
   1   9   0    5.31    0.14
  -1   9   0    5.39    0.14
  -3   9   0    0.26    0.06
   3   9   0    0.37    0.05
   3   9   0    0.46    0.07
  -3   9   0    0.38    0.05
   5  -9   0    1.65    0.09
  -5   9   0    1.79    0.11
   5   9   0    1.84    0.12
   5   9   0    1.66    0.10
  -5   9   0    1.64    0.08
   7   9   0    0.34    0.08
  -7   9   0    0.35    0.07
   7   9   0    0.24    0.07
   9   9   0    0.72    0.11
  -9   9   0    0.78    0.10
   9   9   0    0.70    0.10
  11   9   0    0.49    0.12
 -11   9   0    0.31    0.09
  11   9   0    0.49    0.10
  13   9   0    0.51    0.12
  13   9   0    0.50    0.11
 -13   9   0    0.59    0.11
  15   9   0   -0.06    0.12
  15   9   0    0.01    0.09
   0  10   0   18.17    0.36
   0  10   0   17.60    0.31
  -2  10   0    0.95    0.09
   2  10   0    0.80    0.07
   2  10   0    0.99    0.10
  -2  10   0    0.92    0.07
  -4  10   0    3.96    0.16
   4  10   0    4.21    0.15
   4  10   0    4.28    0.17
   6  10   0    1.69    0.11
   6  10   0    1.60    0.13
  -6  10   0    1.77    0.12
  -8  10   0    2.79    0.15
   8  10   0    2.69    0.15
   8  10   0    2.62    0.16
  10  10   0    0.81    0.11
  10  10   0    0.87    0.12
 -10  10   0    0.65    0.10
  12  10   0    0.86    0.15
 -12  10   0    0.54    0.11
  12  10   0    0.82    0.12
 -14  10   0    0.86    0.14
  14  10   0    0.77    0.15
  14  10   0    0.83    0.15
   1  11   0    0.48    0.08
  -1  11   0    0.41    0.08
   1  11   0    0.43    0.07
  -3  11   0    0.16    0.06
   3  11   0    0.23    0.07
   3  11   0    0.10    0.05
   5  11   0    2.04    0.12
  -5  11   0    1.92    0.13
   5  11   0    1.90    0.15
  -7  11   0    0.51    0.09
   7  11   0    0.53    0.09
   7  11   0    0.62    0.10
  -9  11   0    0.68    0.10
   9  11   0    0.63    0.11
   9  11   0    0.89    0.11
 -11  11   0    1.71    0.16
  11  11   0    1.94    0.17
  11  11   0    1.60    0.17
 -13  11   0    0.75    0.13
  13  11   0    0.82    0.13
  13  11   0    0.62    0.14
   0  12   0   11.53    0.30
   2  12   0    0.73    0.10
   2  12   0    0.78    0.10
  -2  12   0    0.61    0.09
   4  12   0    8.37    0.26
  -4  12   0    8.48    0.25
   4  12   0    8.46    0.22
  -6  12   0   -0.02    0.06
   6  12   0   -0.03    0.05
   6  12   0    0.11    0.08
   8  12   0    6.38    0.23
  -8  12   0    6.31    0.24
   8  12   0    6.55    0.26
 -10  12   0    0.04    0.08
  10  12   0   -0.03    0.08
  10  12   0    0.07    0.09
 -12  12   0    1.34    0.15
  12  12   0    1.28    0.16
  12  12   0    1.49    0.17
   1  13   0   20.76    0.44
  -1  13   0   20.80    0.44
   3  13   0   10.83    0.30
  -3  13   0   10.16    0.29
   5  13   0   10.56    0.31
   5  13   0   10.30    0.27
  -5  13   0   10.42    0.30
   7  13   0    3.77    0.20
  -7  13   0    3.65    0.19
   7  13   0    3.90    0.18
   9  13   0    5.86    0.26
   9  13   0    5.81    0.24
  -9  13   0    5.58    0.24
  11  13   0    1.55    0.17
  11  13   0    1.45    0.17
 -11  13   0    1.46    0.16
  13  13   0    2.23    0.21
   0  14   0   15.06    0.37
  -2  14   0    0.16    0.08
   2  14   0    0.02    0.07
  -4  14   0    9.06    0.28
   4  14   0    8.83    0.29
  -6  14   0    1.06    0.13
   6  14   0    0.97    0.13
   8  14   0    5.20    0.23
  -8  14   0    5.26    0.24
   8  14   0    5.56    0.25
  10  14   0    0.97    0.15
  10  14   0    0.98    0.14
 -10  14   0    1.03    0.14
  12  14   0    1.12    0.16
  12  14   0    0.87    0.16
  -1  15   0    0.41    0.09
   1  15   0    0.58    0.11
  -3  15   0    1.63    0.15
   3  15   0    1.73    0.16
  -5  15   0    0.77    0.12
   5  15   0    0.69    0.12
  -7  15   0    1.47    0.15
   7  15   0    1.56    0.16
  -9  15   0    0.16    0.09
   9  15   0    0.25    0.11
  11  15   0    0.12    0.12
  11  15   0    0.10    0.12
   0  16   0    5.24    0.24
   2  16   0    0.80    0.12
  -2  16   0    0.91    0.12
   4  16   0    3.96    0.21
  -4  16   0    4.27    0.21
  -6  16   0    0.21    0.09
   6  16   0    0.26    0.11
  -8  16   0    1.04    0.14
   8  16   0    0.72    0.14
  10  16   0    0.37    0.13
  -1  17   0    5.30    0.24
   1  17   0    5.07    0.24
  -3  17   0    2.79    0.19
   3  17   0    2.90    0.21
   5  17   0    3.92    0.22
  -5  17   0    4.21    0.23
  -7  17   0    0.50    0.12
   7  17   0    0.42    0.12
   9  17   0    2.00    0.21
   0  18   0   -0.02    0.08
  -2  18   0   -0.05    0.08
   2  18   0    0.06    0.09
   4  18   0    0.15    0.11
  -4  18   0    0.15    0.09
   6  18   0    0.31    0.13
   1  19   0    0.63    0.13
  -1  19   0    0.48    0.12
  -3  19   0   -0.09    0.09
   3  19   0    0.02    0.10
   5  19   0    0.03    0.10
  16   0  -1    0.00    0.07
  14   0  -1    0.02    0.07
  12   0  -1    0.17    0.07
  10   0  -1   -0.03    0.04
   8   0  -1    0.03    0.04
   6   0  -1    0.03    0.03
  -4   0   1    0.04    0.02
   0   0   1   -0.06    0.00
   2   0   1   -0.01    0.02
   4   0   1    0.04    0.03
   6   0   1    0.02    0.03
   8   0   1    0.14    0.05
  10   0   1    0.06    0.05
  12   0   1    0.20    0.08
  14   0   1    0.00    0.07
  16   0   1    0.15    0.10
  17  -1  -1   -0.06    0.07
  17   1  -1    0.02    0.08
  15  -1  -1    3.40    0.19
  15   1  -1    3.73    0.20
  13  -1  -1    1.21    0.13
  13   1  -1    1.51    0.14
  11  -1  -1   10.41    0.27
  11   1  -1    9.97    0.27
   9  -1  -1    3.25    0.13
   9   1  -1    3.32    0.13
   7   1  -1   60.25    0.83
  -7   1   1   61.20    0.83
   5   1  -1   25.68    0.37
  -5   1   1   25.09    0.37
  -3   1   1   56.19    0.69
   3   1  -1   54.69    0.69
  -1   1  -1   13.99    0.19
  -3   1  -1    6.15    0.12
   3   1   1    5.83    0.12
   5   1   1    5.80    0.15
  -5   1  -1    6.02    0.15
   7  -1   1   30.98    0.50
   7   1   1   32.96    0.51
   9  -1   1    0.47    0.07
   9   1   1    0.34    0.07
  11  -1   1    3.42    0.16
  11   1   1    3.36    0.17
  13  -1   1    0.40    0.09
  13   1   1    0.30    0.09
  15  -1   1    0.37    0.11
  15   1   1    0.41    0.10
  17   1   1   -0.06    0.09
  16  -2  -1    1.80    0.18
  16   2  -1    2.15    0.19
  14  -2  -1    1.82    0.14
  14   2  -1    1.86    0.16
  12  -2  -1    7.11    0.23
  12   2  -1    7.23    0.24
  10   2  -1    2.67    0.14
 -10   2   1    2.56    0.13
  -8   2   1   12.37    0.26
   8   2  -1   11.75    0.26
  -6   2   1   47.41    0.65
   6   2  -1   47.16    0.65
   4   2  -1   27.13    0.38
  -4   2   1   26.39    0.38
   2   2  -1   65.57    0.80
   2   2  -1   65.58    0.81
  -2   2   1   66.44    0.81
   0   2   1    0.67    0.04
  -2   2  -1   38.26    0.50
   2   2   1   38.35    0.51
  -2   2  -1   38.67    0.50
  -4   2  -1    0.22    0.04
   4   2   1    0.06    0.03
   6   2   1   20.51    0.36
  -6   2  -1   22.58    0.37
  -8   2  -1    2.71    0.12
   8   2   1    2.15    0.12
  10  -2   1    1.67    0.12
  12  -2   1    2.97    0.16
  12   2   1    2.82    0.17
  14  -2   1    0.20    0.08
  14   2   1    0.18    0.09
  16  -2   1    0.02    0.08
  16   2   1   -0.07    0.09
  17  -3  -1    0.41    0.12
  17   3  -1    0.40    0.11
  15  -3  -1    0.34    0.09
  15   3  -1    0.26    0.09
  15   3  -1    0.40    0.10
  13  -3  -1    0.66    0.10
  13   3  -1    0.72    0.11
  11   3  -1    2.50    0.14
 -11   3   1    2.52    0.14
   9   3  -1    3.10    0.14
  -9   3   1    3.03    0.13
  -7   3   1   11.38    0.24
   7   3  -1   11.17    0.23
   5  -3  -1   12.11    0.20
  -5   3   1   12.24    0.22
   5   3  -1   12.12    0.22
   3  -3  -1   10.61    0.18
   3   3  -1   10.64    0.18
  -3   3   1   10.49    0.18
   3   3  -1   10.73    0.18
   1  -3  -1    2.48    0.07
  -1   3   1    2.31    0.07
   1   3  -1    2.37    0.06
   1   3  -1    2.39    0.06
   1   3   1   16.43    0.25
  -1   3  -1   17.02    0.25
  -1   3  -1   16.52    0.24
   3   3   1   11.64    0.21
  -3   3  -1   11.38    0.20
  -3   3  -1   11.19    0.19
  -5   3  -1    0.11    0.03
   5   3   1    0.11    0.04
  -7   3  -1    0.05    0.04
   7   3   1    0.01    0.04
  -9   3  -1    0.00    0.05
   9   3   1    0.02    0.05
  11  -3   1    0.02    0.05
  11   3   1    0.00    0.06
  13  -3   1    0.03    0.06
  13   3   1    0.01    0.07
  15  -3   1    0.03    0.07
  15   3   1   -0.03    0.07
  16  -4  -1    0.05    0.08
  16   4  -1    0.02    0.08
  16   4  -1    0.06    0.08
  14  -4  -1    1.30    0.13
  14   4  -1    1.32    0.14
  14   4  -1    1.53    0.15
 -12   4   1    0.27    0.08
  12   4  -1    0.41    0.08
  10   4  -1    2.24    0.13
 -10   4   1    2.35    0.13
   8  -4  -1    0.81    0.06
   8   4  -1    0.77    0.08
  -8   4   1    0.97    0.09
   6  -4  -1    9.87    0.19
   6   4  -1    9.58    0.21
   6   4  -1    9.67    0.21
  -6   4   1    9.52    0.21
   4  -4  -1    9.07    0.17
   4   4  -1    9.00    0.18
   4   4  -1    8.72    0.18
  -4   4   1    8.83    0.18
   2  -4  -1   20.97    0.31
  -2   4   1   20.71    0.31
   2   4  -1   20.49    0.31
   2   4  -1   20.94    0.30
   0  -4  -1   24.52    0.35
   0   4  -1   24.67    0.34
   0   4  -1   24.75    0.35
   0   4   1   23.98    0.35
  -2   4  -1    6.05    0.13
   2   4   1    6.31    0.14
  -2   4  -1    6.29    0.13
   4  -4   1    1.72    0.05
   4   4   1    1.63    0.08
  -4   4  -1    1.68    0.07
  -4   4  -1    1.60    0.08
   6  -4   1    2.65    0.08
   6   4   1    2.37    0.11
  -6   4  -1    2.52    0.11
   8  -4   1    3.51    0.10
  -8   4  -1    3.87    0.15
   8   4   1    3.50    0.15
 -10   4  -1    0.16    0.06
  10   4   1    0.11    0.06
  12  -4   1    2.60    0.16
  12   4   1    2.54    0.17
  14  -4   1    0.09    0.08
  14   4   1   -0.02    0.08
  16  -4   1    0.32    0.10
  16   4   1    0.33    0.11
  17  -5  -1    0.30    0.11
  17   5  -1    0.42    0.12
  15  -5  -1    0.71    0.11
  15   5  -1    0.87    0.13
  15   5  -1    0.61    0.12
  13   5  -1    3.14    0.18
  13   5  -1    2.59    0.17
 -13   5   1    3.02    0.17
  11   5  -1    1.17    0.11
 -11   5   1    1.06    0.11
  11   5  -1    1.08    0.11
   9  -5  -1    6.00    0.16
   9   5  -1    6.08    0.20
  -9   5   1    6.28    0.20
   9   5  -1    5.67    0.19
   7  -5  -1   11.78    0.23
   7   5  -1   11.78    0.26
  -7   5   1   11.43    0.25
   7   5  -1   11.83    0.26
   5  -5  -1   24.35    0.37
  -5   5   1   24.77    0.39
   5   5  -1   23.70    0.38
   5   5  -1   24.02    0.39
   3  -5  -1    3.39    0.10
  -3   5   1    3.29    0.07
   3   5  -1    3.34    0.10
  -3   5   1    3.35    0.11
   3   5  -1    3.45    0.10
   1  -5  -1   69.12    0.88
  -1   5   1   68.06    0.89
   1   5  -1   70.31    0.87
   1   5  -1   68.85    0.88
   1   5   1    1.46    0.07
  -1   5  -1    1.26    0.06
  -1   5  -1    1.45    0.07
   1   5   1    1.41    0.05
   3  -5   1   11.90    0.19
   3   5   1   12.38    0.21
  -3   5  -1   11.88    0.21
   3   5   1   12.17    0.24
  -3   5  -1   12.06    0.23
   5  -5   1    0.00    0.02
  -5   5  -1    0.02    0.03
   5   5   1    0.10    0.04
  -5   5  -1    0.06    0.03
   7  -5   1   35.23    0.48
   7   5   1   34.97    0.57
  -7   5  -1   35.03    0.56
  -9   5  -1    0.59    0.08
   9   5   1    0.40    0.08
 -11   5  -1    6.87    0.23
  11   5   1    6.49    0.24
  13  -5   1    2.21    0.16
 -13   5  -1    2.57    0.17
  13   5   1    2.16    0.17
  15  -5   1    1.13    0.14
  15   5   1    1.21    0.16
  16  -6  -1    0.06    0.08
  16   6  -1    0.03    0.09
  14   6  -1    1.19    0.14
  14   6  -1    1.51    0.15
 -14   6   1    1.67    0.16
  12   6  -1    0.04    0.07
 -12   6   1    0.07    0.07
  12   6  -1    0.04    0.07
  10   6  -1    1.45    0.12
 -10   6   1    1.65    0.12
  10   6  -1    1.46    0.13
   8  -6  -1    4.18    0.13
   8   6  -1    4.33    0.16
   8   6  -1    3.92    0.16
  -8   6   1    4.32    0.16
   6  -6  -1   24.97    0.39
  -6   6   1   25.57    0.43
   6   6  -1   24.99    0.42
   6   6  -1   24.77    0.42
   4  -6  -1    4.53    0.12
  -4   6   1    4.60    0.10
   4   6  -1    4.53    0.13
  -4   6   1    4.32    0.13
   4   6  -1    4.54    0.13
   2  -6  -1   27.28    0.41
  -2   6   1   27.27    0.37
  -2   6   1   27.97    0.43
   2   6  -1   27.70    0.40
   2   6  -1   28.39    0.42
   0   6   1   26.05    0.35
   0   6   1   25.68    0.40
   0   6  -1   25.89    0.38
   0   6  -1   26.15    0.39
  -2   6  -1   38.14    0.53
   2   6   1   39.16    0.57
  -2   6  -1   39.28    0.56
   2   6   1   39.25    0.53
   4  -6   1   12.37    0.20
  -4   6  -1   11.80    0.24
  -4   6  -1   11.96    0.22
   4   6   1   11.99    0.23
   4   6   1   12.40    0.26
   6  -6   1   29.94    0.42
   6   6   1   29.11    0.49
  -6   6  -1   29.84    0.49
   8   6   1    5.12    0.19
  -8   6  -1    5.35    0.18
  10   6   1    3.76    0.18
 -10   6  -1    3.88    0.18
  12   6   1    3.78    0.20
 -12   6  -1    3.55    0.19
  14  -6   1    0.90    0.12
  14   6   1    1.10    0.15
  14   6   1    1.05    0.14
 -14   6  -1    0.89    0.13
  16   6   1    0.42    0.12
  16   6   1    0.32    0.13
 -15   7   1    0.20    0.09
  15   7  -1    0.11    0.10
  15   7  -1    0.03    0.10
 -13   7   1    0.08    0.07
  13   7  -1    0.11    0.08
  13   7  -1    0.10    0.08
  11   7  -1    0.07    0.07
 -11   7   1    0.10    0.07
  11   7  -1    0.05    0.07
   9   7  -1    0.30    0.07
  -9   7   1    0.32    0.07
   9   7  -1    0.39    0.08
   7  -7  -1   -0.01    0.04
  -7   7   1    0.04    0.05
   7   7  -1    0.10    0.06
   7   7  -1    0.02    0.05
   5  -7  -1    8.63    0.19
  -5   7   1    8.46    0.21
   5   7  -1    8.36    0.21
   5   7  -1    8.33    0.20
   3  -7  -1    0.82    0.06
   3   7  -1    0.94    0.07
   3   7  -1    0.85    0.06
  -3   7   1    0.92    0.07
  -3   7   1    0.89    0.05
   1   7  -1    5.91    0.15
   1   7  -1    5.78    0.14
  -1   7   1    5.89    0.16
  -1   7   1    5.93    0.12
  -1   7  -1   23.75    0.36
   1   7   1   23.02    0.34
  -1   7  -1   22.98    0.38
   1   7   1   22.77    0.39
  -3   7  -1    4.98    0.13
  -3   7  -1    5.23    0.15
   3   7   1    5.43    0.13
   3   7   1    5.01    0.16
   5  -7   1    1.58    0.07
  -5   7  -1    1.66    0.10
   5   7   1    1.68    0.09
   5   7   1    1.55    0.11
  -5   7  -1    1.57    0.08
  -7   7  -1    1.02    0.09
   7   7   1    1.25    0.11
   7   7   1    1.08    0.10
  -9   7  -1    1.97    0.13
   9   7   1    1.76    0.15
   9   7   1    1.75    0.12
  11   7   1   -0.03    0.08
  11   7   1    0.09    0.07
 -11   7  -1    0.13    0.07
  13   7   1    0.47    0.11
 -13   7  -1    0.57    0.11
  13   7   1    0.19    0.11
  15  -7   1    0.14    0.08
  15   7   1   -0.03    0.09
  15   7   1    0.13    0.09
  16   8  -1    0.18    0.11
  14   8  -1    1.67    0.17
 -14   8   1    1.47    0.16
  14   8  -1    1.47    0.16
 -12   8   1    0.95    0.12
  12   8  -1    1.02    0.13
  12   8  -1    0.92    0.12
  10   8  -1    4.51    0.19
  10   8  -1    3.92    0.18
 -10   8   1    4.09    0.18
  -8   8   1    3.27    0.15
   8   8  -1    3.68    0.16
   8   8  -1    3.74    0.16
   6  -8  -1   30.64    0.47
   6   8  -1   30.10    0.51
  -6   8   1   30.57    0.51
   6   8  -1   30.13    0.50
   4  -8  -1   24.95    0.40
  -4   8   1   25.55    0.43
   4   8  -1   24.38    0.41
   4   8  -1   24.47    0.42
  -4   8   1   25.22    0.36
   2  -8  -1   48.05    0.66
  -2   8   1   47.01    0.62
   2   8  -1   47.20    0.68
  -2   8   1   47.40    0.69
   2   8  -1   46.51    0.65
   0   8  -1   65.53    0.89
   0   8   1   65.99    0.84
   0   8   1   66.16    0.91
   0   8  -1   64.27    0.86
  -2   8  -1   21.43    0.37
   2   8   1   21.42    0.38
  -2   8  -1   21.31    0.34
   2   8   1   21.28    0.33
   4  -8   1   27.61    0.40
  -4   8  -1   26.73    0.41
   4   8   1   27.34    0.43
  -4   8  -1   26.32    0.45
   4   8   1   27.28    0.47
  -6   8  -1   11.62    0.27
   6   8   1   11.36    0.26
   6   8   1   11.73    0.29
  -6   8  -1   11.20    0.23
   8   8   1   18.42    0.38
   8   8   1   18.23    0.40
  -8   8  -1   18.38    0.39
  10   8   1    0.94    0.12
 -10   8  -1    0.89    0.11
  10   8   1    0.84    0.10
  12   8   1    7.37    0.27
 -12   8  -1    7.32    0.27
  12   8   1    7.37    0.29
  14   8   1   -0.08    0.07
  14   8   1   -0.07    0.10
 -14   8  -1    0.06    0.09
  15   9  -1    0.41    0.12
 -15   9   1    0.45    0.12
  13   9  -1    1.26    0.16
 -13   9   1    1.45    0.15
  13   9  -1    1.31    0.15
  11   9  -1    1.73    0.15
  11   9  -1    1.42    0.14
 -11   9   1    1.89    0.14
   9   9  -1    4.83    0.19
  -9   9   1    4.67    0.19
   9   9  -1    4.68    0.20
   7  -9  -1    5.68    0.19
   7   9  -1    5.40    0.19
   7   9  -1    5.53    0.20
  -7   9   1    5.62    0.20
   5  -9  -1   14.79    0.29
   5   9  -1   15.20    0.31
  -5   9   1   15.11    0.32
   5   9  -1   15.49    0.32
   3  -9  -1    1.30    0.09
   3   9  -1    1.40    0.08
   3   9  -1    1.23    0.10
  -3   9   1    1.31    0.10
  -3   9   1    1.41    0.06
  -1   9   1   49.87    0.66
  -1   9   1   49.26    0.73
   1   9  -1   50.18    0.70
   1   9  -1   50.51    0.73
   1   9   1    1.49    0.10
  -1   9  -1    1.47    0.10
   1   9   1    1.32    0.07
  -1   9  -1    1.51    0.09
  -3   9  -1   14.08    0.30
   3   9   1   13.52    0.26
   3   9   1   13.22    0.30
  -3   9  -1   13.48    0.25
   5  -9   1    1.92    0.09
   5   9   1    2.03    0.10
  -5   9  -1    2.19    0.12
  -5   9  -1    2.07    0.09
   5   9   1    2.33    0.14
   7   9   1   11.19    0.28
   7   9   1   11.69    0.31
  -7   9  -1   11.69    0.29
  -9   9  -1    1.13    0.12
   9   9   1    1.00    0.11
   9   9   1    0.94    0.12
 -11   9  -1    1.61    0.15
  11   9   1    1.28    0.15
  11   9   1    1.14    0.13
  13   9   1    1.30    0.15
 -13   9  -1    1.23    0.14
  13   9   1    1.22    0.16
  15   9   1    0.07    0.09
  15   9   1    0.05    0.12
 -14  10   1    0.01    0.08
  14  10  -1    0.04    0.09
  12  10  -1    0.00    0.08
 -12  10   1    0.03    0.07
  12  10  -1    0.00    0.08
  10  10  -1   -0.10    0.05
 -10  10   1    0.06    0.07
  10  10  -1    0.02    0.07
   8  10  -1    1.22    0.11
  -8  10   1    1.25    0.12
   8  10  -1    1.23    0.12
   6 -10  -1    1.14    0.09
   6  10  -1    1.09    0.11
  -6  10   1    1.30    0.11
   6  10  -1    1.22    0.11
   4 -10  -1    0.25    0.06
   4  10  -1    0.31    0.07
  -4  10   1    0.24    0.07
   4  10  -1    0.21    0.06
  -2  10   1    0.25    0.07
   2  10  -1    0.27    0.07
   2  10  -1    0.29    0.06
   0  10   1    4.08    0.12
   0  10   1    4.39    0.16
   0  10  -1    4.17    0.16
   0  10  -1    4.14    0.14
  -2  10  -1    1.90    0.10
  -2  10  -1    2.02    0.12
   2  10   1    1.75    0.09
   2  10   1    1.96    0.13
  -4  10  -1    6.23    0.20
   4  10   1    6.71    0.22
  -4  10  -1    6.48    0.16
   4  10   1    6.07    0.17
   6  10   1    0.41    0.09
  -6  10  -1    0.25    0.07
   6  10   1    0.21    0.06
   8  10   1    0.35    0.10
   8  10   1    0.37    0.08
  -8  10  -1    0.35    0.08
  10  10   1    0.14    0.09
 -10  10  -1    0.18    0.08
  10  10   1    0.10    0.08
  12  10   1   -0.04    0.09
  12  10   1    0.03    0.08
 -12  10  -1   -0.02    0.07
 -14  10  -1    0.10    0.11
  14  10   1   -0.02    0.08
  14  10   1   -0.05    0.10
 -13  11   1    0.12    0.09
  13  11  -1    0.29    0.11
  11  11  -1    0.07    0.08
 -11  11   1    0.05    0.07
  11  11  -1   -0.04    0.09
   9  11  -1    0.11    0.08
  -9  11   1    0.28    0.08
   9  11  -1    0.23    0.08
  -7  11   1    0.27    0.07
   7  11  -1    0.21    0.07
   7  11  -1    0.41    0.09
   5 -11  -1    2.98    0.13
   5  11  -1    2.87    0.16
   5  11  -1    2.93    0.14
  -5  11   1    2.77    0.15
   3  11  -1    0.07    0.06
  -3  11   1   -0.01    0.05
   3  11  -1    0.11    0.07
   1  11  -1    4.09    0.15
  -1  11   1    4.41    0.18
   1  11  -1    4.55    0.17
  -1  11  -1    2.85    0.14
  -1  11  -1    3.16    0.13
   1  11   1    2.86    0.15
   3  11   1    3.78    0.17
  -3  11  -1    3.83    0.16
   3  11   1    3.62    0.13
  -5  11  -1    0.08    0.06
   5  11   1    0.18    0.08
   5  11   1    0.13    0.06
   7  11   1    5.56    0.23
   7  11   1    5.49    0.19
  -7  11  -1    5.29    0.21
  -9  11  -1    0.63    0.10
   9  11   1    0.56    0.11
   9  11   1    0.73    0.10
  11  11   1    2.78    0.20
 -11  11  -1    2.62    0.18
  11  11   1    2.88    0.18
  13  11   1    0.59    0.12
  13  11   1    0.54    0.13
 -13  11  -1    0.70    0.14
  14  12  -1    2.48    0.22
 -12  12   1    0.91    0.13
  12  12  -1    1.03    0.14
  12  12  -1    0.96    0.15
  10  12  -1    5.57    0.24
  10  12  -1    6.02    0.25
 -10  12   1    5.39    0.23
   8  12  -1    1.30    0.14
   8  12  -1    1.26    0.13
  -8  12   1    0.93    0.11
  -6  12   1   16.51    0.38
   6  12  -1   16.27    0.38
   6  12  -1   15.27    0.35
   4  12  -1    1.59    0.13
  -4  12   1    1.41    0.12
   4  12  -1    1.51    0.12
  -2  12   1   13.81    0.33
   2  12  -1   13.02    0.29
   2  12  -1   13.03    0.32
   0  12   1    0.05    0.07
   0  12  -1    0.05    0.07
   2  12   1    6.03    0.22
  -2  12  -1    6.66    0.22
  -4  12  -1    0.31    0.08
   4  12   1    0.30    0.07
   4  12   1    0.32    0.09
   6  12   1    3.72    0.19
   6  12   1    4.02    0.17
  -6  12  -1    3.84    0.18
  -8  12  -1    1.01    0.12
   8  12   1    1.07    0.13
   8  12   1    1.08    0.12
 -10  12  -1    0.18    0.09
  10  12   1    0.29    0.11
  10  12   1    0.23    0.09
  12  12   1    1.25    0.16
 -12  12  -1    1.08    0.15
  12  12   1    1.06    0.16
  13  13  -1    1.64    0.19
  11  13  -1    0.68    0.13
  11  13  -1    0.79    0.14
 -11  13   1    0.73    0.12
  -9  13   1    5.86    0.24
   9  13  -1    6.21    0.25
   9  13  -1    6.48    0.25
   7  13  -1    1.71    0.14
   7  13  -1    1.99    0.16
  -7  13   1    1.72    0.15
   5  13  -1   11.80    0.30
   5  13  -1   12.08    0.32
  -5  13   1   12.18    0.33
   3  13  -1    2.86    0.19
  -3  13   1    3.06    0.17
   3  13  -1    3.26    0.18
  -1  13   1   29.62    0.56
   1  13  -1   30.27    0.55
  -1  13  -1    0.00    0.07
   1  13   1    0.24    0.08
   3  13   1   23.89    0.49
  -3  13  -1   24.25    0.48
   5  13   1    1.76    0.15
  -5  13  -1    1.79    0.14
  -7  13  -1   19.33    0.44
   7  13   1   18.51    0.45
   7  13   1   19.87    0.42
   9  13   1    0.25    0.11
   9  13   1    0.17    0.08
  -9  13  -1    0.23    0.09
  11  13   1    8.27    0.33
  11  13   1    7.39    0.29
 -11  13  -1    7.71    0.30
  13  13   1    0.14    0.11
  13  13   1   -0.03    0.11
  12  14  -1    3.04    0.22
  10  14  -1    0.38    0.12
 -10  14   1    0.43    0.11
  10  14  -1    0.33    0.11
  -8  14   1    4.79    0.22
   8  14  -1    4.76    0.24
   8  14  -1    4.77    0.22
   6  14  -1    1.05    0.13
  -6  14   1    1.03    0.13
   6  14  -1    1.31    0.13
   4  14  -1   17.76    0.41
  -4  14   1   18.43    0.43
  -2  14   1    2.35    0.16
   2  14  -1    2.26    0.15
   0  14   1   24.83    0.50
   0  14  -1   23.62    0.49
   2  14   1    0.29    0.09
  -2  14  -1    0.11    0.07
   4  14   1   17.16    0.42
  -4  14  -1   17.17    0.40
   6  14   1    0.38    0.11
  -6  14  -1    0.52    0.10
   8  14   1   12.98    0.39
  -8  14  -1   13.72    0.38
 -10  14  -1    0.32    0.10
  10  14   1    0.17    0.11
  10  14   1    0.34    0.11
  12  14   1    5.94    0.31
  12  14   1    5.46    0.29
  11  15  -1    1.29    0.16
   9  15  -1    4.68    0.24
   9  15  -1    5.08    0.30
  -9  15   1    4.60    0.23
   7  15  -1    2.28    0.18
  -7  15   1    2.27    0.17
  -5  15   1   13.93    0.38
   5  15  -1   14.34    0.38
  -3  15   1    1.00    0.13
   3  15  -1    1.02    0.13
   1  15  -1   21.57    0.47
  -1  15   1   20.89    0.47
   1  15   1    0.09    0.08
  -1  15  -1    0.06    0.07
  -3  15  -1   15.63    0.39
   3  15   1   16.42    0.42
   5  15   1    0.11    0.09
  -5  15  -1    0.12    0.08
   7  15   1    9.49    0.33
  -7  15  -1   10.13    0.32
  -9  15  -1    0.98    0.14
   9  15   1    1.19    0.16
  11  15   1    3.74    0.26
   8  16  -1    0.02    0.09
  -8  16   1    0.15    0.09
   6  16  -1    2.85    0.20
  -6  16   1    2.93    0.19
   4  16  -1    0.10    0.08
  -4  16   1    0.14    0.09
  -2  16   1    2.40    0.17
   2  16  -1    2.31    0.17
   0  16  -1    1.00    0.14
   0  16   1    0.83    0.12
  -2  16  -1    2.40    0.18
   2  16   1    2.32    0.18
   4  16   1    2.06    0.18
  -4  16  -1    2.25    0.17
  -6  16  -1    0.98    0.13
   6  16   1    1.04    0.15
   8  16   1    1.59    0.18
  -8  16  -1    1.45    0.16
  10  16   1    0.27    0.13
   9  17  -1    0.39    0.15
  -7  17   1    0.12    0.09
   7  17  -1    0.02    0.09
   5  17  -1    1.80    0.17
  -5  17   1    1.87    0.17
   3  17  -1    0.01    0.08
  -3  17   1    0.07    0.09
  -1  17   1    1.39    0.15
   1  17  -1    1.40    0.16
  -1  17  -1    0.31    0.10
   1  17   1    0.45    0.11
   3  17   1    0.71    0.13
  -3  17  -1    0.83    0.13
   5  17   1    0.07    0.09
  -5  17  -1    0.18    0.09
   7  17   1    0.22    0.12
  -7  17  -1    0.00    0.08
   9  17   1    0.17    0.14
   8  18  -1    0.16    0.12
   6  18  -1    1.62    0.18
  -4  18   1    1.99    0.19
   4  18  -1    1.78    0.18
   2  18  -1    2.46    0.20
  -2  18   1    2.21    0.19
   0  18  -1    3.23    0.20
   0  18   1    3.32    0.21
  -2  18  -1    0.61    0.12
   2  18   1    0.39    0.12
   4  18   1    3.04    0.21
  -4  18  -1    2.86    0.20
   6  18   1    0.13    0.11
   5  19  -1    1.58    0.18
   3  19  -1    0.54    0.12
  -1  19   1    2.46    0.20
   1  19  -1    2.63    0.20
   1  19   1    0.08    0.10
  -1  19  -1    0.01    0.09
   3  19   1    2.76    0.21
  -3  19  -1    2.13    0.22
  16   0  -2    2.18    0.17
  14   0  -2    0.03    0.06
  12   0  -2    3.56    0.17
  10   0  -2    0.43    0.06
   8   0  -2    9.82    0.22
   6   0  -2   48.62    0.66
  -4   0   2  140.50    1.80
  -2   0   2  118.20    1.48
   0   0   2   41.98    0.51
  -2   0  -2   83.86    1.02
   2   0   2   82.55    1.02
   4   0   2   93.65    1.18
   6   0   2  111.89    1.44
   8   0   2   29.25    0.50
  10   0   2   17.40    0.38
  12   0   2   12.11    0.33
  14   0   2    5.95    0.26
  16   0   2    2.68    0.21
  17  -1  -2    0.03    0.08
  17   1  -2    0.04    0.09
  15  -1  -2    1.98    0.16
  15   1  -2    2.14    0.16
  13  -1  -2    1.03    0.11
  13   1  -2    0.99    0.11
  11  -1  -2    8.47    0.24
  11   1  -2    8.63    0.24
   9  -1  -2    2.00    0.10
   9   1  -2    1.87    0.10
  -7   1   2   69.61    0.92
   7   1  -2   69.64    0.92
  -5   1   2   16.23    0.26
   5   1  -2   16.41    0.26
   3   1  -2   80.62    0.98
  -3   1   2   80.35    0.98
   3   1  -2   81.91    1.00
   1   1  -2    3.54    0.05
  -1   1  -2   97.41    1.18
   1   1   2   96.33    1.17
  -1   1  -2   96.81    1.17
   3   1   2   20.36    0.31
  -3   1  -2   20.09    0.30
  -3   1  -2   19.80    0.30
  -5   1  -2   47.69    0.67
   5   1   2   49.37    0.68
   7  -1   2    0.40    0.06
   7   1   2    0.37    0.06
   9  -1   2    2.54    0.13
   9   1   2    2.51    0.13
  11  -1   2   -0.01    0.05
  11   1   2    0.14    0.07
  13  -1   2    0.41    0.09
  13   1   2    0.35    0.09
  15  -1   2    0.31    0.10
  15   1   2    0.18    0.09
  16  -2  -2    0.06    0.08
  16   2  -2    0.06    0.08
  16   2  -2   -0.02    0.08
  14  -2  -2    0.80    0.11
  14   2  -2    0.81    0.12
  12  -2  -2    0.12    0.06
  12   2  -2    0.06    0.06
 -10   2   2    2.56    0.12
  10   2  -2    2.56    0.12
   8   2  -2    0.00    0.04
  -8   2   2    0.02    0.04
   6   2  -2   15.23    0.26
   6   2  -2   14.74    0.26
  -6   2   2   14.58    0.26
   4   2  -2    3.89    0.10
   4   2  -2    3.85    0.09
  -4   2   2    3.97    0.10
   2  -2  -2   17.50    0.25
   2   2  -2   17.35    0.23
  -2   2   2   17.37    0.25
   2   2  -2   17.37    0.25
   0  -2  -2    0.82    0.04
   0   2   2    0.93    0.04
   0   2  -2    0.84    0.03
   0   2  -2    0.92    0.04
  -2   2  -2   12.77    0.20
   2   2   2   11.74    0.20
  -2   2  -2   12.18    0.20
  -4   2  -2    0.25    0.04
   4   2   2    0.28    0.04
  -4   2  -2    0.27    0.04
   6   2   2   10.71    0.24
  -6   2  -2   10.76    0.23
   8  -2   2    0.94    0.09
  -8   2  -2    0.92    0.09
   8   2   2    0.95    0.09
  10  -2   2    2.27    0.13
  10   2   2    2.14    0.14
  12  -2   2    0.27    0.08
  12   2   2    0.23    0.08
  14  -2   2    0.46    0.10
  14   2   2    0.40    0.10
  16  -2   2    0.13    0.09
  16   2   2   -0.01    0.08
  17  -3  -2   -0.10    0.08
  17   3  -2    0.16    0.10
  15  -3  -2    0.57    0.11
  15   3  -2    0.77    0.12
  15   3  -2    0.55    0.10
  13  -3  -2    0.28    0.08
  13   3  -2    0.55    0.10
  13   3  -2    0.29    0.08
 -11   3   2    1.45    0.11
  11   3  -2    1.33    0.11
  11   3  -2    1.16    0.11
   9   3  -2   -0.08    0.04
  -9   3   2   -0.03    0.04
   9   3  -2   -0.02    0.04
   7   3  -2   23.20    0.39
  -7   3   2   23.53    0.38
   7   3  -2   23.39    0.38
   5  -3  -2    0.08    0.02
  -5   3   2    0.07    0.03
   5   3  -2    0.12    0.03
   5   3  -2    0.06    0.03
   3  -3  -2    0.13    0.03
   3   3  -2    0.11    0.03
  -3   3   2    0.13    0.03
   3   3  -2    0.17    0.03
   1  -3  -2   15.23    0.24
   1   3  -2   15.43    0.23
  -1   3   2   14.97    0.23
   1   3  -2   14.83    0.22
  -1   3  -2    3.28    0.09
  -1   3  -2    3.36    0.08
   1   3   2    3.32    0.09
   3   3   2    0.79    0.06
  -3   3  -2    0.86    0.05
  -3   3  -2    0.82    0.05
  -5   3  -2   28.10    0.44
   5   3   2   27.82    0.44
  -7   3  -2   13.16    0.28
   7   3   2   12.80    0.28
  -9   3  -2    1.01    0.10
   9   3   2    1.03    0.10
  11  -3   2    3.96    0.18
  11   3   2    4.03    0.19
  13  -3   2    0.59    0.11
  13   3   2    0.36    0.10
  15  -3   2    0.80    0.13
  15   3   2    0.59    0.12
  16  -4  -2    0.00    0.07
  16   4  -2    0.11    0.09
  14  -4  -2   -0.02    0.06
  14   4  -2    0.02    0.07
  14   4  -2    0.02    0.06
  12   4  -2    1.10    0.11
 -12   4   2    0.93    0.10
  12   4  -2    0.92    0.11
  10  -4  -2    0.02    0.04
  10   4  -2    0.01    0.05
 -10   4   2    0.00    0.05
  10   4  -2    0.12    0.05
   8  -4  -2    3.71    0.12
   8   4  -2    3.61    0.13
   8   4  -2    3.79    0.14
  -8   4   2    3.85    0.14
   6  -4  -2    3.88    0.11
  -6   4   2    3.71    0.12
   6   4  -2    3.63    0.11
   6   4  -2    3.70    0.12
   4  -4  -2    0.10    0.03
  -4   4   2    0.11    0.03
   4   4  -2    0.09    0.03
   4   4  -2    0.09    0.03
   2  -4  -2    7.00    0.15
  -2   4   2    7.09    0.15
   2   4  -2    7.25    0.14
   2   4  -2    7.13    0.14
   0  -4  -2   20.11    0.30
   0   4  -2   19.89    0.29
   0   4   2   19.72    0.31
   0   4  -2   20.20    0.30
   2   4   2    0.66    0.06
  -2   4  -2    0.69    0.05
  -2   4  -2    0.72    0.05
  -4   4  -2    0.40    0.04
  -4   4  -2    0.28    0.04
   4   4   2    0.42    0.05
   6  -4   2   22.63    0.31
   6   4   2   22.52    0.40
  -6   4  -2   22.90    0.39
  -8   4  -2    0.14    0.06
   8   4   2    0.20    0.06
  10   4   2    2.48    0.15
 -10   4  -2    2.52    0.14
  12  -4   2    0.65    0.10
  12   4   2    0.57    0.10
  14  -4   2    1.20    0.14
  14   4   2    0.85    0.13
  16  -4   2    0.09    0.09
  16   4   2    0.14    0.10
  17  -5  -2   -0.05    0.06
  17   5  -2    0.07    0.10
  15  -5  -2    0.00    0.07
  15   5  -2    0.17    0.09
  13   5  -2    0.06    0.08
 -13   5   2    0.05    0.07
  13   5  -2    0.04    0.07
 -11   5   2    0.21    0.07
  11   5  -2    0.48    0.08
  11   5  -2    0.35    0.08
   9  -5  -2    0.55    0.07
   9   5  -2    0.44    0.07
   9   5  -2    0.39    0.07
  -9   5   2    0.52    0.07
   7  -5  -2    3.17    0.11
   7   5  -2    3.39    0.13
   7   5  -2    3.27    0.13
  -7   5   2    3.43    0.13
   5  -5  -2    1.21    0.07
  -5   5   2    1.22    0.07
   5   5  -2    1.13    0.07
   5   5  -2    1.29    0.08
   3  -5  -2   10.73    0.20
  -3   5   2   10.62    0.21
   3   5  -2   10.31    0.20
   3   5  -2   10.50    0.19
   1  -5  -2    1.94    0.08
  -1   5   2    1.74    0.08
   1   5  -2    1.70    0.07
   1   5  -2    1.72    0.07
  -1   5  -2   37.68    0.52
  -1   5  -2   37.71    0.52
   1   5   2   37.36    0.54
   1   5   2   37.13    0.48
   3   5   2    5.34    0.15
  -3   5  -2    5.17    0.13
  -3   5  -2    5.28    0.14
   5  -5   2    6.70    0.16
  -5   5  -2    7.41    0.17
  -5   5  -2    7.14    0.18
   5   5   2    6.90    0.19
   7   5   2    1.47    0.11
  -7   5  -2    1.36    0.10
   9   5   2    2.64    0.15
  -9   5  -2    2.67    0.14
 -11   5  -2    0.02    0.07
  11   5   2    0.01    0.07
  13  -5   2    0.61    0.11
  13   5   2    0.78    0.13
  15  -5   2    0.05    0.07
  15   5   2   -0.16    0.08
  16  -6  -2    0.85    0.13
  16   6  -2    0.88    0.14
  14   6  -2   -0.02    0.07
  14   6  -2    0.10    0.08
 -14   6   2   -0.07    0.07
 -12   6   2    4.11    0.19
  12   6  -2    4.34    0.20
  12   6  -2    4.17    0.20
  10  -6  -2    0.07    0.05
  10   6  -2    0.05    0.05
 -10   6   2   -0.05    0.05
  10   6  -2    0.03    0.06
   8  -6  -2   14.87    0.29
   8   6  -2   14.86    0.32
  -8   6   2   14.58    0.31
   8   6  -2   14.60    0.30
   6  -6  -2    8.69    0.19
   6   6  -2    8.79    0.21
   6   6  -2    8.86    0.20
  -6   6   2    9.03    0.21
   4  -6  -2    4.41    0.13
   4   6  -2    4.69    0.13
  -4   6   2    4.34    0.13
   4   6  -2    4.80    0.13
   2  -6  -2   11.11    0.22
   2   6  -2   11.08    0.21
   2   6  -2   11.10    0.21
  -2   6   2   10.98    0.22
   0  -6  -2   15.34    0.27
   0   6   2   15.73    0.28
   0   6  -2   15.74    0.27
   0   6   2   15.01    0.22
   0   6  -2   15.78    0.27
   2   6   2    7.40    0.18
  -2   6  -2    7.88    0.17
  -2   6  -2    7.65    0.17
   2   6   2    7.43    0.15
   4  -6   2    1.73    0.06
  -4   6  -2    1.79    0.08
  -4   6  -2    1.85    0.09
   4   6   2    1.54    0.10
   6   6   2   17.09    0.35
  -6   6  -2   17.10    0.31
  -6   6  -2   17.75    0.34
   8   6   2    0.74    0.10
  -8   6  -2    0.63    0.08
 -10   6  -2    4.18    0.18
  10   6   2    3.96    0.19
  12   6   2    0.29    0.09
 -12   6  -2    0.44    0.10
  14  -6   2    1.28    0.15
  14   6   2    0.89    0.14
  16   6   2   -0.01    0.12
  16   6   2    0.03    0.09
 -15   7   2    3.98    0.22
  15   7  -2    3.80    0.23
  13   7  -2    2.35    0.17
  13   7  -2    2.15    0.17
 -13   7   2    2.10    0.16
 -11   7   2   12.09    0.31
  11   7  -2   11.49    0.31
  11   7  -2   11.76    0.32
   9  -7  -2    3.63    0.14
   9   7  -2    3.65    0.16
  -9   7   2    3.19    0.15
   9   7  -2    3.88    0.17
   7  -7  -2   58.27    0.81
   7   7  -2   58.53    0.83
  -7   7   2   57.65    0.84
   7   7  -2   58.06    0.84
   5  -7  -2   10.19    0.22
   5   7  -2    9.72    0.22
  -5   7   2   10.12    0.23
   5   7  -2    9.79    0.22
   3  -7  -2   55.52    0.75
   3   7  -2   53.71    0.74
  -3   7   2   53.92    0.76
   3   7  -2   53.74    0.75
   1  -7  -2    2.56    0.10
  -1   7   2    2.47    0.11
   1   7  -2    2.52    0.10
   1   7  -2    2.45    0.09
   1   7   2   86.57    1.15
   1   7   2   87.44    1.08
  -1   7  -2   87.18    1.13
  -1   7  -2   88.52    1.13
  -3   7  -2    2.89    0.11
   3   7   2    2.59    0.12
   3   7   2    2.75    0.09
  -3   7  -2    2.83    0.11
   5  -7   2   53.76    0.69
  -5   7  -2   54.43    0.75
   5   7   2   54.69    0.81
  -5   7  -2   55.35    0.79
  -7   7  -2    1.84    0.12
   7   7   2    1.96    0.13
   9   7   2    9.82    0.29
  -9   7  -2    9.91    0.28
 -11   7  -2    0.87    0.11
  11   7   2    0.73    0.12
 -13   7  -2    2.92    0.19
  13   7   2    3.01    0.21
  15  -7   2    0.08    0.08
  15   7   2   -0.06    0.11
  15   7   2    0.09    0.09
 -16   8   2   -0.10    0.08
  16   8  -2   -0.05    0.10
  14   8  -2    0.13    0.10
 -14   8   2    0.22    0.09
  12   8  -2    0.00    0.08
  12   8  -2    0.07    0.08
 -12   8   2   -0.02    0.07
  10   8  -2    1.22    0.13
  10   8  -2    0.94    0.11
 -10   8   2    1.34    0.12
   8  -8  -2    0.06    0.05
  -8   8   2   -0.01    0.05
   8   8  -2    0.04    0.06
   8   8  -2   -0.05    0.05
   6  -8  -2    3.02    0.13
   6   8  -2    3.15    0.14
   6   8  -2    3.02    0.13
  -6   8   2    2.82    0.13
   4  -8  -2    0.04    0.04
   4   8  -2   -0.04    0.04
   4   8  -2   -0.02    0.04
  -4   8   2   -0.04    0.04
   2  -8  -2    1.27    0.09
   2   8  -2    1.29    0.08
  -2   8   2    1.39    0.06
   2   8  -2    1.26    0.08
  -2   8   2    1.19    0.09
   0   8   2    0.06    0.05
   0   8   2    0.03    0.03
   0   8  -2    0.06    0.05
   0   8  -2    0.07    0.04
  -2   8  -2    0.89    0.08
   2   8   2    1.00    0.06
  -2   8  -2    0.99    0.08
   2   8   2    0.83    0.08
  -4   8  -2    1.89    0.11
  -4   8  -2    1.92    0.09
   4   8   2    1.98    0.09
   4   8   2    2.22    0.13
   6   8   2    2.15    0.11
   6   8   2    2.26    0.14
  -6   8  -2    1.80    0.12
  -6   8  -2    1.95    0.10
   8   8   2    0.04    0.06
  -8   8  -2   -0.03    0.05
   8   8   2   -0.06    0.07
  10   8   2    0.06    0.08
 -10   8  -2    0.08    0.07
  10   8   2    0.25    0.07
 -12   8  -2    0.58    0.11
  12   8   2    0.55    0.11
  12   8   2    0.62    0.12
  14   8   2    0.07    0.10
  14   8   2    0.25    0.11
 -14   8  -2    0.31    0.11
 -15   9   2    0.81    0.13
  15   9  -2    0.73    0.14
 -13   9   2    0.12    0.08
  13   9  -2    0.05    0.09
 -11   9   2    4.99    0.21
  11   9  -2    4.71    0.22
  11   9  -2    4.94    0.22
  -9   9   2    0.05    0.06
   9   9  -2    0.13    0.07
   9   9  -2    0.05    0.06
   7  -9  -2   16.43    0.33
   7   9  -2   16.93    0.35
  -7   9   2   16.27    0.35
   7   9  -2   16.55    0.35
   5  -9  -2    7.27    0.20
   5   9  -2    7.69    0.21
   5   9  -2    7.65    0.21
  -5   9   2    7.20    0.21
   3  -9  -2   19.46    0.35
   3   9  -2   18.77    0.34
   3   9  -2   19.07    0.35
  -3   9   2   19.59    0.37
   1   9  -2   10.32    0.23
   1   9  -2   10.02    0.22
  -1   9   2   10.32    0.25
  -1   9   2   10.28    0.18
  -1   9  -2   13.09    0.28
   1   9   2   13.62    0.23
   1   9   2   13.70    0.30
  -1   9  -2   13.64    0.27
  -3   9  -2   10.75    0.23
  -3   9  -2   10.85    0.25
   3   9   2   11.19    0.27
   3   9   2   10.70    0.22
  -5   9  -2   14.41    0.29
   5   9   2   15.03    0.30
   5   9   2   14.96    0.34
  -5   9  -2   15.01    0.32
   7   9   2    9.26    0.28
  -7   9  -2    9.32    0.23
   7   9   2    8.96    0.24
  -7   9  -2    9.15    0.26
   9   9   2    1.90    0.17
  -9   9  -2    1.86    0.14
   9   9   2    1.79    0.13
  11   9   2    1.29    0.15
 -11   9  -2    1.52    0.15
  11   9   2    1.53    0.14
  13   9   2    0.20    0.09
  13   9   2    0.19    0.12
 -13   9  -2    0.28    0.10
  15   9   2    0.47    0.12
  15   9   2    0.27    0.15
 -14  10   2    0.25    0.10
  14  10  -2    0.10    0.11
  12  10  -2    2.75    0.19
 -12  10   2    3.23    0.19
  12  10  -2    2.78    0.19
  10  10  -2    1.34    0.13
 -10  10   2    1.10    0.12
  10  10  -2    1.05    0.12
   8  10  -2    8.07    0.25
   8  10  -2    8.53    0.25
  -8  10   2    8.21    0.25
   6 -10  -2   13.22    0.29
   6  10  -2   14.12    0.31
   6  10  -2   13.60    0.31
  -6  10   2   13.37    0.32
   4 -10  -2    4.04    0.15
   4  10  -2    3.47    0.14
  -4  10   2    3.85    0.16
   4  10  -2    3.79    0.15
   2  10  -2   20.71    0.37
   2  10  -2   20.83    0.39
  -2  10   2   21.41    0.41
   0  10  -2    2.41    0.12
   0  10  -2    2.73    0.13
   0  10   2    2.56    0.14
   2  10   2   18.56    0.38
  -2  10  -2   17.52    0.33
   2  10   2   17.84    0.31
  -2  10  -2   18.61    0.36
   4  10   2    0.06    0.07
   4  10   2    0.14    0.05
  -4  10  -2    0.05    0.05
  -4  10  -2    0.01    0.04
   6  10   2   17.84    0.36
  -6  10  -2   18.59    0.39
   6  10   2   18.02    0.40
  -6  10  -2   18.05    0.34
   8  10   2    1.07    0.13
   8  10   2    0.94    0.11
  -8  10  -2    1.12    0.12
  10  10   2    3.78    0.22
  10  10   2    3.76    0.19
 -10  10  -2    3.95    0.20
  12  10   2    1.14    0.14
  12  10   2    1.07    0.15
 -12  10  -2    0.99    0.13
  14  10   2    1.06    0.17
  14  10   2    1.28    0.16
  13  11  -2    0.65    0.13
 -13  11   2    0.70    0.12
  11  11  -2    3.50    0.20
  11  11  -2    3.20    0.19
 -11  11   2    3.76    0.20
   9  11  -2    0.07    0.07
   9  11  -2    0.25    0.08
  -9  11   2    0.23    0.08
  -7  11   2   11.28    0.30
   7  11  -2   11.73    0.30
   7  11  -2   11.74    0.30
   5 -11  -2    0.17    0.06
   5  11  -2    0.16    0.07
  -5  11   2    0.23    0.07
   5  11  -2    0.23    0.07
   3  11  -2   10.03    0.25
  -3  11   2   10.47    0.28
   3  11  -2   10.33    0.26
   1  11  -2    2.38    0.13
   1  11  -2    2.42    0.13
  -1  11   2    2.35    0.14
  -1  11  -2   11.52    0.26
   1  11   2   11.07    0.29
  -1  11  -2   11.46    0.28
  -3  11  -2    1.37    0.10
   3  11   2    1.46    0.09
  -3  11  -2    1.60    0.12
   3  11   2    1.45    0.13
   5  11   2    2.06    0.15
  -5  11  -2    1.93    0.13
   5  11   2    2.03    0.12
  -7  11  -2    2.27    0.15
   7  11   2    2.14    0.16
   7  11   2    2.41    0.13
   9  11   2    0.28    0.08
   9  11   2    0.18    0.10
  -9  11  -2    0.31    0.09
  11  11   2    1.27    0.14
 -11  11  -2    0.94    0.13
  11  11   2    1.05    0.16
 -13  11  -2   -0.07    0.08
  13  11   2    0.00    0.10
  13  11   2    0.12    0.09
  14  12  -2    0.22    0.12
  12  12  -2    1.63    0.17
 -12  12   2    1.51    0.16
 -10  12   2    0.52    0.10
  10  12  -2    0.50    0.11
  10  12  -2    0.46    0.10
  -8  12   2    5.12    0.21
   8  12  -2    5.08    0.21
   8  12  -2    5.62    0.23
   6 -12  -2    0.28    0.07
   6  12  -2    0.26    0.08
  -6  12   2    0.11    0.07
   6  12  -2    0.23    0.08
   4  12  -2    6.36    0.21
   4  12  -2    6.13    0.21
  -4  12   2    6.22    0.22
   2  12  -2    2.99    0.16
  -2  12   2    3.18    0.16
   2  12  -2    3.10    0.15
   0  12   2    7.70    0.25
   0  12  -2    7.30    0.23
   0  12  -2    7.52    0.22
  -2  12  -2    2.06    0.13
   2  12   2    1.97    0.15
   4  12   2   12.73    0.34
  -4  12  -2   12.47    0.32
  -6  12  -2    1.27    0.12
   6  12   2    1.13    0.11
   6  12   2    1.25    0.13
   8  12   2    1.14    0.14
  -8  12  -2    1.25    0.13
   8  12   2    1.20    0.12
  10  12   2    0.15    0.09
  10  12   2    0.09    0.10
 -10  12  -2    0.04    0.08
  12  12   2    1.19    0.17
 -12  12  -2    1.05    0.15
  12  12   2    1.06    0.15
  13  13  -2    0.13    0.11
  11  13  -2    1.09    0.15
 -11  13   2    0.91    0.13
  -9  13   2    0.53    0.10
   9  13  -2    0.41    0.10
   9  13  -2    0.29    0.10
  -7  13   2    3.57    0.19
   7  13  -2    3.14    0.19
   7  13  -2    3.28    0.18
  -5  13   2    0.44    0.09
   5  13  -2    0.22    0.07
   5  13  -2    0.38    0.09
   3  13  -2    4.31    0.18
   3  13  -2    4.24    0.18
  -3  13   2    4.51    0.20
   1  13  -2    0.32    0.08
  -1  13   2    0.23    0.08
  -1  13  -2    4.88    0.19
   1  13   2    4.69    0.21
   3  13   2    0.62    0.11
  -3  13  -2    0.61    0.09
  -5  13  -2    5.08    0.21
   5  13   2    5.44    0.23
  -7  13  -2    2.85    0.17
   7  13   2    2.70    0.19
   9  13   2    1.23    0.16
  -9  13  -2    1.16    0.14
   9  13   2    1.41    0.14
  11  13   2    0.91    0.16
  11  13   2    0.88    0.13
 -11  13  -2    0.97    0.14
  12  14  -2    1.41    0.17
  10  14  -2    1.45    0.17
 -10  14   2    1.50    0.16
   8  14  -2    3.73    0.20
   8  14  -2    3.71    0.20
  -8  14   2    3.85    0.20
   6  14  -2    3.85    0.19
   6  14  -2    4.08    0.20
  -6  14   2    4.03    0.20
  -4  14   2    7.09    0.26
   4  14  -2    7.23    0.25
   2  14  -2    6.33    0.23
  -2  14   2    6.36    0.24
   0  14   2    9.68    0.30
   0  14  -2    9.69    0.28
   2  14   2    6.02    0.24
  -2  14  -2    6.07    0.22
   4  14   2    5.27    0.23
  -4  14  -2    5.27    0.22
   6  14   2    4.96    0.24
  -6  14  -2    5.93    0.24
   8  14   2    2.22    0.19
  -8  14  -2    2.98    0.19
  10  14   2    1.65    0.20
 -10  14  -2    1.44    0.16
  11  15  -2    1.38    0.17
   9  15  -2   -0.15    0.07
   9  15  -2   -0.16    0.09
  -9  15   2    0.03    0.09
   7  15  -2    1.89    0.17
  -7  15   2    1.90    0.17
  -5  15   2    2.07    0.16
   5  15  -2    2.17    0.16
   3  15  -2    1.39    0.14
  -3  15   2    1.72    0.16
   1  15  -2    1.31    0.14
  -1  15   2    1.14    0.13
  -1  15  -2    0.03    0.07
   1  15   2    0.09    0.09
  -3  15  -2    1.95    0.15
   3  15   2    1.78    0.16
  -5  15  -2    0.14    0.08
   5  15   2    0.04    0.09
   7  15   2    1.23    0.16
  -7  15  -2    1.38    0.15
  -9  15  -2    0.11    0.09
   9  15   2    0.06    0.11
   8  16  -2    3.59    0.21
  -8  16   2    3.41    0.21
   6  16  -2   11.41    0.34
  -6  16   2   11.15    0.35
  -4  16   2    1.32    0.15
   4  16  -2    1.73    0.16
  -2  16   2   15.40    0.41
   2  16  -2   14.89    0.39
   0  16  -2   -0.01    0.07
   0  16   2    0.10    0.09
  -2  16  -2   16.33    0.41
   2  16   2   16.44    0.43
   4  16   2    0.06    0.09
  -4  16  -2    0.14    0.08
  -6  16  -2    8.72    0.30
   6  16   2    8.60    0.33
  -8  16  -2    0.86    0.13
   8  16   2    1.04    0.17
   7  17  -2    5.09    0.25
  -7  17   2    5.81    0.27
  -5  17   2    0.47    0.11
   5  17  -2    0.51    0.11
   3  17  -2    8.60    0.30
  -3  17   2    8.54    0.31
   1  17  -2    2.05    0.17
  -1  17   2    2.25    0.20
   1  17   2    6.36    0.27
  -1  17  -2    5.88    0.26
   3  17   2    3.09    0.21
  -3  17  -2    3.06    0.19
  -5  17  -2    2.96    0.19
   5  17   2    2.91    0.23
   7  17   2    3.07    0.23
  -7  17  -2    2.96    0.21
   6  18  -2    0.38    0.12
  -4  18   2    1.35    0.16
   4  18  -2    1.36    0.16
   2  18  -2    1.60    0.16
  -2  18   2    1.60    0.17
   0  18   2    1.13    0.15
   0  18  -2    0.92    0.14
   2  18   2    1.48    0.17
  -2  18  -2    1.66    0.17
  -4  18  -2    0.08    0.09
   4  18   2    0.07    0.09
   6  18   2    1.08    0.17
   5  19  -2    0.37    0.12
   3  19  -2    0.16    0.10
   1  19  -2    0.17    0.09
  -1  19   2    0.23    0.11
   1  19   2    0.04    0.09
  -1  19  -2    0.04    0.10
   3  19   2    0.45    0.15
  -3  19  -2    0.33    0.13
  16   0  -3   -0.04    0.12
  16   0  -3   -0.03    0.07
  14   0  -3    0.05    0.06
  12   0  -3    0.12    0.05
  10   0  -3   -0.02    0.03
   8   0  -3   -0.04    0.03
  -6   0   3   -0.01    0.02
   6   0  -3    0.04    0.03
  -4   0   3    0.01    0.02
   4   0  -3   -0.06    0.02
   2   0  -3    0.01    0.02
  -2   0   3    0.00    0.01
   0   0   3    0.02    0.01
   0   0  -3    0.03    0.02
  -2   0  -3   -0.02    0.02
   2   0   3    0.02    0.02
   4   0   3    0.03    0.03
   6   0   3    0.02    0.04
   8   0   3    0.05    0.05
  10   0   3    0.04    0.06
  12   0   3    0.07    0.07
  14   0   3    0.03    0.08
  16   0   3   -0.05    0.08
  17  -1  -3    0.04    0.09
  17   1  -3    0.25    0.11
  15  -1  -3    1.32    0.14
  15   1  -3    1.28    0.14
  15   1  -3    1.03    0.13
  13  -1  -3    2.26    0.14
  13   1  -3    2.01    0.14
  13   1  -3    2.11    0.14
  11  -1  -3    6.93    0.21
  11   1  -3    6.93    0.21
  -9   1   3    2.61    0.11
   9   1  -3    2.25    0.11
  -7   1   3   34.73    0.51
   7   1  -3   36.04    0.53
   7   1  -3   35.85    0.51
   5  -1  -3    2.37    0.07
   5   1  -3    2.14    0.08
   5   1  -3    2.35    0.07
  -5   1   3    2.19    0.07
   3  -1  -3   48.95    0.61
  -3   1   3   49.29    0.60
   3   1  -3   48.07    0.62
   3   1  -3   48.00    0.59
   1  -1  -3    6.66    0.12
   1   1  -3    6.43    0.09
  -1   1   3    6.53    0.11
   1   1  -3    6.67    0.12
  -1  -1  -3   99.82    1.21
  -1  -1  -3  101.41    1.20
  -1   1  -3  100.12    1.22
  -1   1  -3   97.67    1.20
   1   1   3   97.41    1.21
  -3   1  -3    0.02    0.03
  -3   1  -3    0.06    0.03
   3   1   3    0.16    0.03
   5  -1   3   67.57    0.91
   5   1   3   67.88    0.92
   7  -1   3    0.88    0.08
   7   1   3    0.97    0.09
   9  -1   3    6.47    0.21
   9   1   3    6.68    0.22
  11  -1   3    0.02    0.06
  11   1   3    0.03    0.06
  13  -1   3    3.73    0.20
  13   1   3    3.92    0.21
  15  -1   3    0.01    0.08
  15   1   3   -0.01    0.08
  16  -2  -3    0.76    0.12
  16   2  -3    1.03    0.14
  14  -2  -3    2.03    0.14
  14   2  -3    1.97    0.15
  14   2  -3    1.89    0.15
  12  -2  -3    2.74    0.14
  12   2  -3    2.71    0.14
  12   2  -3    2.86    0.15
  10   2  -3    1.22    0.10
 -10   2   3    0.86    0.08
  10   2  -3    0.81    0.09
   8   2  -3   15.30    0.30
  -8   2   3   15.05    0.28
   8   2  -3   15.04    0.28
  -6   2   3    0.85    0.06
   6   2  -3    0.89    0.05
   6   2  -3    0.96    0.06
   4  -2  -3    0.43    0.04
   4  -2  -3    0.45    0.03
   4   2  -3    0.53    0.03
  -4   2   3    0.46    0.04
   4   2  -3    0.41    0.04
   2  -2  -3    0.25    0.03
  -2   2   3    0.19    0.03
   2   2  -3    0.38    0.04
   2   2  -3    0.31    0.02
   0  -2  -3   50.68    0.66
   0   2  -3   51.99    0.63
   0   2  -3   50.82    0.67
   0   2   3   51.18    0.65
   2   2   3    0.29    0.04
  -2   2  -3    0.32    0.03
  -2   2  -3    0.33    0.04
   4   2   3    4.50    0.13
  -4   2  -3    4.57    0.12
  -4   2  -3    4.27    0.12
  -6   2  -3   15.93    0.31
   6   2   3   16.38    0.32
   8  -2   3    0.73    0.08
   8   2   3    0.71    0.08
  10  -2   3    2.16    0.13
  10   2   3    2.18    0.14
  12  -2   3    1.15    0.13
  12   2   3    1.19    0.14
  14  -2   3    0.70    0.12
  14   2   3    0.93    0.13
  16   2   3    0.01    0.09
  17  -3  -3    0.00    0.07
  17  -3  -3   -0.03    0.09
  17   3  -3   -0.01    0.08
  15  -3  -3    0.10    0.07
  15   3  -3   -0.01    0.08
  13  -3  -3    0.80    0.10
  13   3  -3    0.66    0.09
  13   3  -3    0.74    0.10
  11   3  -3    1.14    0.11
  11   3  -3    0.93    0.10
 -11   3   3    0.90    0.09
   9   3  -3    1.00    0.08
  -9   3   3    1.11    0.08
   9   3  -3    1.02    0.09
  -7   3   3    1.00    0.07
   7   3  -3    1.03    0.08
   7   3  -3    0.92    0.07
   5  -3  -3    1.49    0.07
   5   3  -3    1.44    0.07
   5   3  -3    1.31    0.06
  -5   3   3    1.36    0.07
   3  -3  -3    5.62    0.13
   3   3  -3    5.67    0.13
   3   3  -3    5.54    0.10
  -3   3   3    5.55    0.12
   1  -3  -3    4.23    0.11
  -1   3   3    4.04    0.10
   1   3  -3    4.23    0.11
   1   3  -3    4.16    0.08
  -1  -3  -3    6.70    0.14
  -1   3  -3    6.40    0.13
  -1   3  -3    6.30    0.14
   1   3   3    6.00    0.14
   3   3   3    0.03    0.03
  -3   3  -3    0.02    0.03
  -3   3  -3   -0.01    0.03
  -5   3  -3    0.59    0.06
  -5   3  -3    0.84    0.07
   5   3   3    0.68    0.07
  -7   3  -3    0.25    0.06
   7   3   3    0.32    0.06
   9  -3   3    0.08    0.05
   9   3   3    0.11    0.06
  -9   3  -3    0.04    0.06
  11  -3   3    0.06    0.06
  11   3   3    0.03    0.06
  13  -3   3   -0.03    0.06
  13   3   3    0.08    0.08
  15  -3   3   -0.03    0.07
  15   3   3   -0.06    0.08
  16  -4  -3    0.36    0.10
  16   4  -3    0.08    0.09
  14  -4  -3    0.20    0.07
  14   4  -3    0.20    0.09
  14   4  -3    0.18    0.08
  12  -4  -3    1.71    0.11
  12   4  -3    1.80    0.13
  12   4  -3    1.42    0.12
 -12   4   3    1.82    0.13
  10  -4  -3    0.17    0.05
  10   4  -3    0.11    0.06
  10   4  -3    0.21    0.06
 -10   4   3    0.16    0.06
   8  -4  -3    7.77    0.19
   8   4  -3    7.71    0.19
  -8   4   3    7.61    0.19
   8   4  -3    7.86    0.21
   6  -4  -3    0.74    0.06
   6   4  -3    0.59    0.06
   6   4  -3    0.69    0.06
  -6   4   3    0.58    0.06
   4  -4  -3    5.68    0.14
   4   4  -3    5.58    0.12
  -4   4   3    5.47    0.13
   4   4  -3    5.40    0.14
   2  -4  -3    4.76    0.12
   2   4  -3    4.66    0.10
  -2   4   3    4.73    0.12
   0  -4  -3   36.88    0.51
   0   4  -3   36.78    0.49
   0   4   3   37.36    0.52
   0   4  -3   36.84    0.52
  -2   4  -3    2.90    0.10
   2   4   3    2.65    0.10
  -2   4  -3    2.78    0.09
   4   4   3   10.85    0.23
  -4   4  -3   11.06    0.22
  -4   4  -3   11.07    0.22
  -6   4  -3    2.56    0.12
   6   4   3    2.75    0.13
  -6   4  -3    2.70    0.11
  -8   4  -3    1.21    0.10
   8   4   3    1.28    0.11
 -10   4  -3    0.29    0.07
  10   4   3    0.26    0.08
  12  -4   3    0.80    0.11
  12   4   3    0.75    0.12
  14  -4   3    0.47    0.10
  14   4   3    0.43    0.12
  17  -5  -3    0.45    0.11
  17   5  -3    0.37    0.12
  15  -5  -3    0.08    0.07
  15   5  -3    0.07    0.09
  13   5  -3    4.76    0.22
 -13   5   3    4.34    0.19
  13   5  -3    4.59    0.20
  11  -5  -3   -0.03    0.05
  11   5  -3    0.03    0.06
 -11   5   3    0.04    0.05
  11   5  -3    0.01    0.05
   9  -5  -3    6.93    0.19
  -9   5   3    6.92    0.20
   9   5  -3    7.13    0.21
   9   5  -3    7.01    0.20
   7  -5  -3    1.76    0.09
   7   5  -3    1.39    0.09
  -7   5   3    1.45    0.09
   7   5  -3    1.46    0.09
   5  -5  -3    9.60    0.20
   5   5  -3    9.48    0.21
   5   5  -3    9.80    0.19
  -5   5   3    9.52    0.20
   3  -5  -3    1.80    0.08
  -3   5   3    1.65    0.08
   3   5  -3    1.92    0.07
   3   5  -3    1.79    0.08
   1  -5  -3   34.18    0.49
  -1   5   3   33.52    0.49
   1   5  -3   32.93    0.46
   1   5  -3   34.15    0.49
   1   5   3    2.16    0.09
  -1   5  -3    1.97    0.08
  -1   5  -3    2.02    0.09
  -3   5  -3    7.44    0.17
  -3   5  -3    7.48    0.17
   3   5   3    7.62    0.19
  -5   5  -3   19.23    0.35
  -5   5  -3   19.38    0.34
   5   5   3   19.75    0.37
   7   5   3    1.91    0.12
  -7   5  -3    1.69    0.11
   9   5   3    1.79    0.14
  -9   5  -3    1.93    0.13
  11   5   3    0.10    0.08
 -11   5  -3    0.09    0.07
  13  -5   3    2.25    0.17
  13   5   3    2.39    0.19
  15  -5   3    0.14    0.09
  15   5   3    0.19    0.10
  16  -6  -3    0.77    0.12
  16   6  -3    1.02    0.15
 -14   6   3    0.05    0.07
  14   6  -3    0.08    0.08
  12   6  -3    2.48    0.15
  12   6  -3    2.33    0.16
 -12   6   3    2.73    0.16
  10  -6  -3    0.18    0.06
  10   6  -3    0.19    0.07
  10   6  -3    0.28    0.07
 -10   6   3    0.22    0.06
   8  -6  -3   15.67    0.31
   8   6  -3   15.55    0.31
   8   6  -3   15.60    0.33
  -8   6   3   15.62    0.32
   6  -6  -3    1.92    0.10
  -6   6   3    1.70    0.10
   6   6  -3    1.83    0.09
   6   6  -3    1.73    0.10
   4  -6  -3   15.41    0.28
   4   6  -3   15.10    0.26
  -4   6   3   14.66    0.28
   4   6  -3   14.77    0.28
   2  -6  -3    0.08    0.04
  -2   6   3    0.11    0.04
   2   6  -3    0.13    0.04
   2   6  -3    0.14    0.04
   0  -6  -3   84.13    1.09
   0   6  -3   83.98    1.09
   0   6   3   85.08    1.10
   0   6  -3   83.89    1.07
   0   6   3   83.68    1.02
   2   6   3    3.15    0.12
  -2   6  -3    2.82    0.10
  -2   6  -3    3.00    0.11
  -4   6  -3   39.32    0.59
  -4   6  -3   39.33    0.58
   4   6   3   39.43    0.61
  -6   6  -3    0.29    0.06
  -6   6  -3    0.42    0.06
   6   6   3    0.35    0.07
   8   6   3   15.30    0.36
  -8   6  -3   15.54    0.34
 -10   6  -3    0.67    0.10
  10   6   3    0.63    0.11
  12   6   3    4.71    0.24
 -12   6  -3    4.76    0.22
  14  -6   3    0.37    0.10
  14   6   3    0.46    0.12
 -15   7   3    0.07    0.08
  15   7  -3    0.19    0.10
  13   7  -3    1.26    0.14
 -13   7   3    1.28    0.13
 -11   7   3    0.88    0.10
  11   7  -3    0.75    0.11
  11   7  -3    0.81    0.10
   9  -7  -3    5.17    0.17
   9   7  -3    5.08    0.19
   9   7  -3    5.19    0.18
  -9   7   3    5.06    0.18
   7  -7  -3    4.06    0.15
  -7   7   3    4.30    0.16
   7   7  -3    4.10    0.15
   7   7  -3    4.30    0.16
   5  -7  -3    4.93    0.15
   5   7  -3    5.00    0.15
   5   7  -3    4.98    0.16
  -5   7   3    5.24    0.16
   3  -7  -3    6.18    0.17
  -3   7   3    6.24    0.17
   3   7  -3    6.11    0.16
   3   7  -3    6.18    0.16
   1  -7  -3    4.07    0.13
   1   7  -3    4.10    0.12
   1   7  -3    4.15    0.13
  -1   7   3    3.97    0.14
  -1   7  -3   24.11    0.40
  -1   7  -3   24.62    0.39
   1   7   3   24.07    0.35
   1   7   3   25.85    0.43
  -3   7  -3    2.27    0.10
   3   7   3    2.33    0.12
  -3   7  -3    2.16    0.10
  -5   7  -3    5.86    0.17
   5   7   3    5.78    0.20
  -5   7  -3    5.63    0.18
  -7   7  -3    0.10    0.05
   7   7   3    0.06    0.07
  -7   7  -3   -0.03    0.05
   9   7   3    0.87    0.11
  -9   7  -3    0.78    0.10
 -11   7  -3    0.05    0.07
  11   7   3    0.16    0.10
 -13   7  -3    0.03    0.08
  13   7   3    0.02    0.09
  15   7   3   -0.06    0.10
 -16   8   3    0.20    0.11
  16   8  -3    0.31    0.13
  14   8  -3    2.30    0.19
 -14   8   3    2.24    0.17
  12   8  -3    3.22    0.20
 -12   8   3    3.82    0.18
  12   8  -3    3.20    0.18
  10   8  -3    2.10    0.14
 -10   8   3    2.05    0.13
  10   8  -3    1.90    0.14
   8  -8  -3   20.25    0.38
   8   8  -3   21.25    0.41
   8   8  -3   19.80    0.39
  -8   8   3   20.18    0.40
   6  -8  -3    0.27    0.06
   6   8  -3    0.20    0.06
   6   8  -3    0.19    0.06
  -6   8   3    0.24    0.06
   4  -8  -3   28.80    0.47
   4   8  -3   28.21    0.46
  -4   8   3   27.67    0.47
   4   8  -3   27.28    0.44
   2  -8  -3    0.21    0.05
   2   8  -3    0.29    0.05
  -2   8   3    0.11    0.05
   2   8  -3    0.09    0.04
   0   8  -3   63.34    0.86
   0   8  -3   63.60    0.87
   0   8   3   62.18    0.79
   0   8   3   64.31    0.89
   2   8   3    2.21    0.08
   2   8   3    1.95    0.12
  -2   8  -3    2.24    0.10
  -2   8  -3    2.43    0.11
  -4   8  -3   21.52    0.37
   4   8   3   21.14    0.36
  -4   8  -3   21.25    0.39
   4   8   3   21.18    0.41
  -6   8  -3    8.34    0.21
  -6   8  -3    8.71    0.24
   6   8   3    8.17    0.25
  -8   8  -3    3.25    0.16
   8   8   3    3.32    0.18
  10   8   3    2.22    0.17
 -10   8  -3    2.21    0.15
 -12   8  -3    1.02    0.13
  12   8   3    1.17    0.15
  14   8   3    1.40    0.18
 -14   8  -3    1.58    0.17
  14   8   3    1.49    0.17
 -15   9   3    0.13    0.09
  15   9  -3    0.13    0.10
  13   9  -3    3.12    0.20
 -13   9   3    3.19    0.20
  11   9  -3    0.75    0.11
  11   9  -3    0.53    0.10
 -11   9   3    0.45    0.09
  -9   9   3    7.53    0.24
   9   9  -3    7.24    0.23
   9   9  -3    7.49    0.24
   7  -9  -3    8.49    0.23
   7   9  -3    8.76    0.24
  -7   9   3    8.46    0.24
   7   9  -3    8.50    0.24
   5  -9  -3   13.46    0.29
  -5   9   3   13.25    0.30
   5   9  -3   13.56    0.29
   5   9  -3   13.37    0.28
   3  -9  -3   16.44    0.32
  -3   9   3   16.33    0.34
   3   9  -3   16.86    0.32
   3   9  -3   16.47    0.32
   1  -9  -3   24.44    0.42
  -1   9   3   23.79    0.43
   1   9  -3   23.59    0.41
   1   9  -3   23.61    0.40
  -1   9  -3   16.55    0.32
   1   9   3   16.32    0.26
  -1   9  -3   16.14    0.31
   1   9   3   16.19    0.34
   3   9   3    4.44    0.18
  -3   9  -3    5.28    0.17
   3   9   3    4.83    0.14
  -3   9  -3    5.09    0.16
  -5   9  -3   17.94    0.34
  -5   9  -3   17.90    0.37
   5   9   3   18.21    0.34
   5   9   3   18.71    0.40
  -7   9  -3    2.06    0.11
   7   9   3    1.99    0.12
   7   9   3    1.98    0.15
  -7   9  -3    1.88    0.13
   9   9   3    2.61    0.15
   9   9   3    2.50    0.18
  -9   9  -3    2.49    0.16
 -11   9  -3   -0.01    0.07
  11   9   3    0.08    0.08
  11   9   3    0.08    0.09
  13   9   3    1.27    0.17
 -13   9  -3    1.36    0.16
  13   9   3    1.47    0.16
 -14  10   3    0.00    0.08
  14  10  -3    0.04    0.10
  12  10  -3    0.06    0.09
 -12  10   3    0.08    0.08
  10  10  -3    0.10    0.08
  10  10  -3    0.10    0.08
 -10  10   3    0.15    0.07
   8 -10  -3    0.30    0.08
   8  10  -3    0.40    0.08
   8  10  -3    0.31    0.08
  -8  10   3    0.31    0.08
   6 -10  -3    0.42    0.08
  -6  10   3    0.44    0.08
   6  10  -3    0.41    0.08
   6  10  -3    0.42    0.08
   4 -10  -3   -0.03    0.05
   4  10  -3    0.17    0.06
   4  10  -3    0.03    0.05
  -4  10   3    0.07    0.06
   2 -10  -3    2.87    0.13
  -2  10   3    2.77    0.14
   2  10  -3    2.84    0.14
   2  10  -3    2.94    0.13
   0  10  -3    0.10    0.06
   0  10  -3    0.18    0.06
   0  10   3    0.07    0.06
  -2  10  -3    0.04    0.05
   2  10   3    0.03    0.07
  -2  10  -3    0.03    0.05
   2  10   3    0.03    0.03
  -4  10  -3    0.33    0.07
   4  10   3    0.30    0.06
   4  10   3    0.24    0.08
  -4  10  -3    0.29    0.06
  -6  10  -3    0.02    0.05
   6  10   3    0.02    0.05
   6  10   3    0.01    0.07
  -6  10  -3    0.02    0.06
   8  10   3   -0.07    0.07
  -8  10  -3   -0.04    0.06
   8  10   3    0.08    0.06
 -10  10  -3    0.01    0.07
  10  10   3    0.08    0.09
  10  10   3    0.12    0.08
 -12  10  -3    0.01    0.08
  12  10   3    0.06    0.11
  12  10   3    0.06    0.08
  14  10   3   -0.01    0.09
  14  10   3   -0.06    0.18
  15  11  -3    0.36    0.14
 -13  11   3    1.78    0.16
  13  11  -3    1.82    0.18
  11  11  -3   -0.03    0.07
 -11  11   3    0.01    0.08
   9  11  -3    3.51    0.18
   9  11  -3    4.04    0.19
  -9  11   3    3.95    0.19
   7 -11  -3    0.07    0.06
   7  11  -3    0.15    0.07
   7  11  -3    0.01    0.07
  -7  11   3    0.10    0.06
   5 -11  -3    2.04    0.12
  -5  11   3    1.93    0.13
   5  11  -3    1.88    0.13
   5  11  -3    2.02    0.13
   3 -11  -3    0.11    0.06
   3  11  -3    0.05    0.06
  -3  11   3    0.01    0.05
   3  11  -3    0.12    0.06
  -1  11   3    5.34    0.20
   1  11  -3    5.22    0.18
   1  11  -3    5.03    0.18
  -1  11  -3    3.62    0.16
   1  11   3    3.72    0.18
  -1  11  -3    3.79    0.15
  -3  11  -3    2.38    0.13
  -3  11  -3    2.53    0.13
   3  11   3    2.51    0.16
   5  11   3    5.22    0.22
  -5  11  -3    4.99    0.17
   5  11   3    5.07    0.17
  -5  11  -3    4.92    0.19
   7  11   3    0.01    0.08
  -7  11  -3    0.03    0.06
   7  11   3    0.01    0.05
   9  11   3    2.14    0.16
   9  11   3    1.77    0.18
  -9  11  -3    2.06    0.16
  11  11   3    0.22    0.12
 -11  11  -3    0.28    0.09
  11  11   3    0.21    0.09
  13  11   3    0.81    0.17
  13  11   3    0.94    0.15
  14  12  -3    0.04    0.10
  12  12  -3    2.30    0.20
 -12  12   3    2.21    0.18
 -10  12   3    0.12    0.08
  10  12  -3    0.03    0.08
   8  12  -3    7.39    0.25
   8  12  -3    7.00    0.25
  -8  12   3    7.13    0.25
   6 -12  -3    0.06    0.06
   6  12  -3    0.09    0.07
  -6  12   3    0.06    0.05
   6  12  -3    0.07    0.07
   4 -12  -3    6.00    0.20
   4  12  -3    6.29    0.21
  -4  12   3    5.98    0.22
   4  12  -3    6.37    0.21
   2  12  -3    0.63    0.09
  -2  12   3    0.56    0.09
   2  12  -3    0.65    0.09
   0  12   3   14.34    0.35
   0  12  -3   14.22    0.32
   0  12  -3   14.20    0.32
  -2  12  -3    1.84    0.13
   2  12   3    2.21    0.16
  -2  12  -3    2.10    0.13
  -4  12  -3    9.65    0.27
   4  12   3    9.10    0.29
  -6  12  -3    3.46    0.17
   6  12   3    3.44    0.19
   6  12   3    3.27    0.15
   8  12   3    3.25    0.21
   8  12   3    2.90    0.17
  -8  12  -3    3.27    0.18
  10  12   3    1.62    0.16
  10  12   3    1.73    0.18
 -10  12  -3    1.41    0.15
 -12  12  -3    1.24    0.18
  12  12   3    1.00    0.14
  12  12   3    1.19    0.18
 -13  13   3    0.20    0.11
  13  13  -3    0.12    0.10
  11  13  -3    0.14    0.10
 -11  13   3    0.24    0.09
   9  13  -3    0.72    0.12
   9  13  -3    0.89    0.13
  -9  13   3    0.66    0.11
   7  13  -3    0.02    0.08
   7  13  -3    0.06    0.08
  -7  13   3    0.11    0.07
   5 -13  -3    0.50    0.09
   5  13  -3    0.56    0.10
  -5  13   3    0.51    0.09
   5  13  -3    0.48    0.09
  -3  13   3    0.08    0.07
   3  13  -3    0.10    0.06
   3  13  -3    0.06    0.07
   1  13  -3    0.60    0.09
  -1  13   3    0.61    0.10
   1  13  -3    0.64    0.10
   1  13   3    0.01    0.07
  -1  13  -3   -0.01    0.06
  -3  13  -3    1.67    0.13
   3  13   3    1.85    0.16
  -5  13  -3    0.53    0.09
   5  13   3    0.44    0.11
   7  13   3    0.33    0.11
  -7  13  -3    0.41    0.10
   9  13   3    0.49    0.10
   9  13   3    0.45    0.13
  -9  13  -3    0.43    0.10
  11  13   3    1.22    0.15
  11  13   3    0.90    0.16
 -11  13  -3    1.11    0.15
  12  14  -3   -0.06    0.10
 -12  14   3    0.03    0.08
 -10  14   3    0.67    0.12
  10  14  -3    0.75    0.13
   8  14  -3    0.19    0.09
   8  14  -3    0.20    0.10
  -8  14   3    0.13    0.08
   6  14  -3    0.16    0.08
  -6  14   3    0.17    0.08
   6  14  -3    0.18    0.08
   4  14  -3    0.36    0.09
  -4  14   3    0.52    0.10
   4  14  -3    0.38    0.09
   2  14  -3    0.04    0.07
  -2  14   3   -0.01    0.07
   0  14   3    0.29    0.09
   0  14  -3    0.36    0.08
   2  14   3    3.01    0.18
  -2  14  -3    2.92    0.16
   4  14   3    0.17    0.09
  -4  14  -3    0.27    0.08
  -6  14  -3    2.50    0.17
   6  14   3    2.71    0.21
   8  14   3    0.51    0.14
  -8  14  -3    0.36    0.11
 -10  14  -3    0.73    0.13
  10  14   3    0.70    0.15
  11  15  -3    2.04    0.20
 -11  15   3    1.82    0.21
   9  15  -3    1.40    0.16
  -9  15   3    1.45    0.16
   7  15  -3    5.87    0.25
   7  15  -3    6.72    0.26
  -7  15   3    6.41    0.26
   5  15  -3    1.11    0.13
  -5  15   3    1.01    0.13
  -3  15   3   12.34    0.36
   3  15  -3   12.22    0.34
   1  15  -3    0.81    0.11
  -1  15   3    0.98    0.13
  -1  15  -3   17.20    0.40
   1  15   3   17.04    0.43
   3  15   3    0.11    0.09
  -3  15  -3    0.03    0.07
   5  15   3   12.29    0.37
  -5  15  -3   11.64    0.34
  -7  15  -3    0.29    0.10
   7  15   3    0.36    0.13
   9  15   3    4.98    0.27
  -9  15  -3    4.92    0.25
  10  16  -3   -0.18    0.08
  -8  16   3    0.96    0.14
   6  16  -3    0.21    0.09
  -6  16   3    0.05    0.08
  -4  16   3    1.35    0.15
   4  16  -3    1.38    0.14
   2  16  -3    0.81    0.12
  -2  16   3    0.74    0.12
   0  16   3    1.93    0.17
   0  16  -3    2.23    0.16
  -2  16  -3    0.70    0.11
   2  16   3    0.83    0.13
  -4  16  -3    1.51    0.15
   4  16   3    1.50    0.17
  -6  16  -3    1.00    0.13
   6  16   3    0.76    0.14
  -8  16  -3    0.94    0.14
   8  16   3    0.92    0.16
  -7  17   3    1.31    0.16
   5  17  -3    0.12    0.09
  -5  17   3    0.10    0.09
  -3  17   3    1.36    0.16
   3  17  -3    1.65    0.16
   1  17  -3    0.23    0.09
  -1  17   3    0.32    0.10
   1  17   3    3.10    0.21
  -1  17  -3    2.95    0.18
   3  17   3    0.10    0.11
  -3  17  -3    0.09    0.08
   5  17   3    1.10    0.16
  -5  17  -3    1.23    0.14
   7  17   3    0.18    0.12
   4  18  -3    1.20    0.15
  -4  18   3    1.17    0.15
  -2  18   3    0.38    0.11
   2  18  -3    0.43    0.11
   0  18  -3    0.59    0.12
   0  18   3    0.79    0.14
  -2  18  -3    0.61    0.12
   2  18   3    0.45    0.12
  -4  18  -3    0.55    0.11
   4  18   3    0.51    0.13
   3  19  -3    1.29    0.15
  -1  19   3    2.25    0.24
   1  19  -3    2.22    0.19
   1  19   3    1.60    0.22
  -1  19  -3    1.50    0.16
  -3  19  -3    1.20    0.18
  18   0  -4    0.45    0.12
  16   0  -4   -0.03    0.07
  14   0  -4    6.02    0.22
  14   0  -4    6.60    0.23
  12   0  -4    0.56    0.09
  12   0  -4    0.49    0.07
  10   0  -4    3.22    0.13
  10   0  -4    3.16    0.13
   8   0  -4   10.03    0.21
   8   0  -4    9.71    0.21
  -6   0   4   17.07    0.27
   6   0  -4   17.45    0.29
   4   0  -4   15.79    0.25
  -4   0   4   15.51    0.22
  -2   0   4   21.15    0.27
   2   0  -4   21.66    0.31
   0   0  -4   19.12    0.29
   0   0  -4   19.52    0.27
   0   0   4   19.43    0.27
  -2   0  -4    1.98    0.06
  -2   0  -4    2.00    0.08
   2   0   4    2.08    0.07
   4   0   4   21.68    0.36
   6   0   4    0.45    0.06
   8   0   4    1.46    0.11
  10   0   4    0.68    0.09
  12   0   4    3.51    0.20
  14   0   4    0.82    0.13
  17  -1  -4    0.18    0.09
  17   1  -4    0.32    0.11
  15  -1  -4   -0.05    0.06
  15  -1  -4   -0.05    0.06
  15   1  -4    0.01    0.07
  13  -1  -4    2.43    0.14
  13  -1  -4    2.42    0.14
  13   1  -4    2.41    0.14
  13   1  -4    2.77    0.15
  11  -1  -4    0.58    0.08
  11  -1  -4    0.72    0.08
  11   1  -4    0.76    0.08
  11   1  -4    0.71    0.09
   9  -1  -4    9.74    0.22
  -9   1   4    9.83    0.22
   9   1  -4   10.04    0.22
   9   1  -4    9.90    0.23
   7  -1  -4    1.53    0.07
   7   1  -4    1.41    0.07
  -7   1   4    1.53    0.07
   7   1  -4    1.53    0.08
   5  -1  -4    4.97    0.11
  -5   1   4    4.98    0.11
   5   1  -4    4.85    0.12
   5   1  -4    4.88    0.10
   3  -1  -4   19.65    0.28
   3  -1  -4   19.30    0.30
  -3   1   4   19.76    0.26
   3   1  -4   19.31    0.24
   3   1  -4   19.47    0.29
   1  -1  -4   48.19    0.63
   1  -1  -4   49.02    0.62
  -1  -1   4   48.88    0.59
   1   1  -4   48.36    0.64
  -1   1   4   48.65    0.61
  -1  -1  -4   23.08    0.34
   1  -1   4   23.52    0.33
  -1  -1  -4   24.38    0.33
  -1   1  -4   23.42    0.35
   1   1   4   22.83    0.34
   3  -1   4    0.05    0.03
   3   1   4    0.12    0.03
  -3   1  -4    0.08    0.03
   5  -1   4    7.44    0.18
   5   1   4    7.52    0.19
   7   1   4    1.08    0.08
   9  -1   4    0.92    0.10
   9   1   4    0.74    0.09
  11  -1   4    0.42    0.09
  11   1   4    0.42    0.09
  13  -1   4    0.66    0.12
  13   1   4    0.57    0.12
  15  -1   4    0.02    0.08
  15   1   4    0.08    0.09
  16  -2  -4    0.04    0.07
  16   2  -4    0.10    0.09
  14  -2  -4    0.13    0.08
  14  -2  -4    0.27    0.08
  14   2  -4    0.18    0.08
  12  -2  -4    0.13    0.05
  12   2  -4    0.06    0.06
  12   2  -4    0.03    0.05
  10   2  -4    0.10    0.05
 -10   2   4    0.11    0.05
  10   2  -4    0.12    0.05
  -8   2   4    0.73    0.06
   8   2  -4    0.79    0.08
   8   2  -4    0.79    0.06
   6  -2  -4    1.31    0.06
  -6   2   4    1.30    0.06
   6   2  -4    1.34    0.06
   6   2  -4    1.25    0.07
   4  -2  -4    2.71    0.09
   4  -2  -4    2.96    0.07
  -4   2   4    2.77    0.08
   4   2  -4    3.15    0.10
   4   2  -4    2.81    0.06
   2  -2  -4   10.69    0.19
  -2   2   4   10.58    0.17
   2   2  -4   10.64    0.14
   2   2  -4   10.38    0.19
   0  -2  -4    2.66    0.08
   0  -2  -4    2.53    0.07
   0   2  -4    2.60    0.07
   0   2   4    2.52    0.08
   0   2  -4    2.76    0.09
  -2   2  -4    4.87    0.12
   2   2   4    4.70    0.12
  -2   2  -4    4.82    0.13
  -4   2  -4    0.41    0.05
   4   2   4    0.40    0.05
  -4   2  -4    0.51    0.05
   6  -2   4    1.67    0.09
   6   2   4    1.58    0.10
   8  -2   4    0.77    0.09
   8   2   4    0.96    0.10
  10  -2   4    0.42    0.08
  10   2   4    0.50    0.09
  12  -2   4    0.41    0.10
  12   2   4    0.62    0.11
  14  -2   4   -0.06    0.07
  14   2   4   -0.03    0.07
  17  -3  -4    0.10    0.08
  17   3  -4    0.15    0.11
  15  -3  -4    1.10    0.12
  15  -3  -4    0.79    0.11
  15   3  -4    0.86    0.13
  13  -3  -4    1.54    0.12
  13   3  -4    1.81    0.13
  13   3  -4    2.01    0.14
 -13   3   4    1.72    0.12
 -11   3   4    0.44    0.07
  11   3  -4    0.21    0.06
  11   3  -4    0.35    0.07
   9   3  -4    5.13    0.15
   9   3  -4    5.38    0.17
  -9   3   4    4.82    0.15
   7  -3  -4    5.00    0.14
   7   3  -4    4.77    0.15
   7   3  -4    5.04    0.13
  -7   3   4    5.08    0.14
   5  -3  -4    0.28    0.03
   5  -3  -4    0.23    0.04
   5   3  -4    0.25    0.04
   5   3  -4    0.30    0.03
  -5   3   4    0.20    0.03
   3  -3  -4    1.66    0.07
   3   3  -4    1.89    0.08
  -3   3   4    1.79    0.07
   3   3  -4    1.79    0.05
   1  -3  -4   79.72    1.03
   1   3  -4   81.11    1.03
  -1   3   4   80.11    1.01
   1   3  -4   81.27    0.98
  -1  -3  -4    2.96    0.09
  -1   3  -4    3.01    0.08
  -1   3  -4    3.05    0.11
   1   3   4    3.27    0.10
   3   3   4   13.10    0.25
  -3   3  -4   12.89    0.25
  -3   3  -4   12.85    0.24
   5   3   4    1.03    0.08
  -5   3  -4    0.94    0.07
  -5   3  -4    1.04    0.07
  -7   3  -4   16.19    0.33
   7   3   4   15.85    0.34
   9  -3   4    0.67    0.09
   9   3   4    0.72    0.10
  11  -3   4    5.44    0.22
  11   3   4    5.51    0.23
  13  -3   4    2.26    0.17
  13   3   4    1.84    0.17
  15  -3   4    0.58    0.12
  15   3   4    0.63    0.13
  16  -4  -4    0.06    0.08
  16  -4  -4    0.06    0.08
  16   4  -4    0.09    0.10
 -14   4   4    3.48    0.18
  14   4  -4    3.23    0.19
  12  -4  -4    0.02    0.04
  12   4  -4    0.09    0.05
  12   4  -4   -0.01    0.06
 -12   4   4   -0.05    0.05
  10  -4  -4    2.50    0.12
 -10   4   4    2.40    0.12
  10   4  -4    2.64    0.12
  10   4  -4    2.49    0.14
   8  -4  -4    0.23    0.05
   8   4  -4    0.16    0.04
  -8   4   4    0.16    0.05
   8   4  -4    0.16    0.06
   6  -4  -4   23.93    0.39
   6   4  -4   23.73    0.35
   6   4  -4   23.49    0.39
  -6   4   4   23.66    0.38
   4  -4  -4    1.49    0.08
   4   4  -4    1.39    0.08
  -4   4   4    1.28    0.06
   4   4  -4    1.40    0.06
   2  -4  -4   52.69    0.72
  -2   4   4   53.51    0.70
   2   4  -4   53.55    0.67
   2   4  -4   52.89    0.72
   0  -4  -4    1.51    0.08
   0   4  -4    1.57    0.08
   0   4  -4    1.45    0.06
   0   4   4    1.42    0.07
   2   4   4   18.57    0.32
  -2   4  -4   18.00    0.31
  -2   4  -4   17.85    0.29
  -4   4  -4    7.94    0.19
  -4   4  -4    7.81    0.19
   4   4   4    7.68    0.20
  -6   4  -4   10.46    0.24
  -6   4  -4   10.00    0.23
   6   4   4    9.98    0.25
   8   4   4    1.78    0.13
  -8   4  -4    1.49    0.11
  10  -4   4    0.84    0.10
  10   4   4    0.81    0.11
  12  -4   4    4.06    0.20
  12   4   4    3.72    0.22
  14  -4   4   -0.01    0.07
  14   4   4   -0.07    0.08
  17   5  -4    0.05    0.11
  15   5  -4    0.07    0.09
 -15   5   4    0.01    0.07
 -13   5   4    0.02    0.06
  13   5  -4    0.06    0.07
  11  -5  -4    0.14    0.06
  11   5  -4    0.15    0.07
 -11   5   4   -0.02    0.05
  11   5  -4    0.05    0.05
   9  -5  -4    1.27    0.09
   9   5  -4    1.25    0.11
  -9   5   4    1.56    0.11
   9   5  -4    1.53    0.10
   7  -5  -4    1.60    0.10
   7   5  -4    1.81    0.09
  -7   5   4    1.66    0.10
   7   5  -4    1.58    0.10
   5  -5  -4    3.27    0.07
   5  -5  -4    3.34    0.12
  -5   5   4    3.04    0.11
   5   5  -4    3.34    0.10
   5   5  -4    3.12    0.12
   3  -5  -4    3.51    0.12
   3   5  -4    3.83    0.12
   3   5  -4    3.37    0.09
  -3   5   4    3.67    0.11
   1  -5  -4    8.65    0.19
   1   5  -4    9.03    0.19
   1   5  -4    8.89    0.16
  -1  -5  -4   31.46    0.48
  -1   5  -4   32.00    0.49
   1   5   4   31.24    0.48
  -1   5  -4   32.38    0.46
   3   5   4    1.91    0.10
  -3   5  -4    1.64    0.09
  -3   5  -4    1.63    0.09
  -5   5  -4    2.41    0.11
   5   5   4    2.39    0.12
  -5   5  -4    2.31    0.11
   7   5   4    2.23    0.14
  -7   5  -4    2.30    0.13
  -9   5  -4    0.53    0.09
   9   5   4    0.59    0.10
  11  -5   4    0.12    0.07
 -11   5  -4   -0.01    0.07
  11   5   4    0.21    0.09
  13  -5   4    0.19    0.08
  13   5   4    0.03    0.09
  15   5   4   -0.03    0.09
  16   6  -4    0.16    0.10
 -16   6   4    0.02    0.09
 -14   6   4    2.82    0.18
  14   6  -4    3.02    0.19
  12   6  -4   -0.05    0.06
 -12   6   4    0.00    0.05
  10  -6  -4    2.49    0.13
  10   6  -4    2.66    0.15
 -10   6   4    2.71    0.14
  10   6  -4    2.27    0.13
   8  -6  -4    0.39    0.06
  -8   6   4    0.44    0.07
   8   6  -4    0.47    0.07
   8   6  -4    0.30    0.07
   6  -6  -4    5.37    0.16
   6   6  -4    5.62    0.17
  -6   6   4    6.12    0.17
   6   6  -4    5.92    0.15
   4  -6  -4    1.64    0.09
  -4   6   4    1.55    0.09
   4   6  -4    1.55    0.09
   4   6  -4    1.58    0.07
   2  -6  -4   11.23    0.24
   2   6  -4   11.16    0.20
  -2   6   4   11.19    0.23
   2   6  -4   11.28    0.23
   0  -6  -4   10.55    0.23
   0   6   4   11.00    0.23
   0   6  -4   10.73    0.23
   0   6  -4   10.75    0.20
  -2   6  -4    0.35    0.06
   2   6   4    0.33    0.06
  -2   6  -4    0.40    0.05
  -4   6  -4    8.60    0.21
  -4   6  -4    8.77    0.21
   4   6   4    8.90    0.23
   6   6   4    0.39    0.08
  -6   6  -4    0.46    0.07
  -6   6  -4    0.41    0.07
  -8   6  -4    3.63    0.17
   8   6   4    3.96    0.19
 -10   6  -4   -0.01    0.06
  10   6   4    0.00    0.07
  12  -6   4    2.96    0.18
 -12   6  -4    2.93    0.19
  12   6   4    2.35    0.20
  14  -6   4    0.24    0.10
  14   6   4    0.10    0.11
 -15   7   4    0.05    0.09
  15   7  -4   -0.01    0.09
 -13   7   4    3.74    0.19
  13   7  -4    3.95    0.21
  11  -7  -4    0.29    0.07
 -11   7   4    0.29    0.08
  11   7  -4    0.26    0.08
  11   7  -4    0.34    0.08
   9  -7  -4   14.95    0.32
   9   7  -4   15.11    0.31
   9   7  -4   14.77    0.34
  -9   7   4   15.13    0.33
   7  -7  -4    0.79    0.08
   7   7  -4    0.80    0.08
   7   7  -4    0.64    0.08
  -7   7   4    0.88    0.08
   5  -7  -4   22.65    0.40
   5   7  -4   22.00    0.36
  -5   7   4   22.25    0.39
   5   7  -4   22.23    0.39
   3  -7  -4   11.77    0.25
  -3   7   4   11.80    0.25
   3   7  -4   11.54    0.25
   3   7  -4   11.84    0.22
   1  -7  -4   97.39    1.27
  -1   7   4   97.03    1.27
   1   7  -4   95.75    1.23
   1   7  -4   97.35    1.26
  -1   7  -4   14.44    0.29
  -1   7  -4   15.20    0.28
   1   7   4   15.24    0.30
  -3   7  -4   30.72    0.49
  -3   7  -4   30.93    0.49
   3   7   4   30.89    0.52
  -5   7  -4   13.15    0.28
   5   7   4   13.83    0.32
  -5   7  -4   13.26    0.29
  -7   7  -4   23.87    0.45
   7   7   4   24.50    0.49
  -7   7  -4   23.85    0.44
   9   7   4    3.63    0.19
  -9   7  -4    3.34    0.17
 -11   7  -4    7.68    0.27
  11   7   4    7.28    0.30
  13  -7   4    2.33    0.18
 -13   7  -4    2.53    0.19
  13   7   4    2.22    0.20
 -16   8   4    0.07    0.09
  16   8  -4   -0.13    0.09
  14   8  -4    0.96    0.15
 -14   8   4    0.66    0.12
  12   8  -4    0.77    0.12
 -12   8   4    0.55    0.10
  10  -8  -4    0.20    0.07
  10   8  -4    0.16    0.07
  10   8  -4    0.24    0.07
 -10   8   4    0.18    0.07
   8  -8  -4    0.26    0.07
   8   8  -4    0.31    0.08
   8   8  -4    0.31    0.07
  -8   8   4    0.24    0.06
   6  -8  -4    0.44    0.07
   6   8  -4    0.36    0.07
  -6   8   4    0.42    0.07
   6   8  -4    0.37    0.07
   4  -8  -4    3.62    0.14
   4   8  -4    3.80    0.14
   4   8  -4    4.01    0.13
  -4   8   4    3.55    0.14
   2  -8  -4    1.11    0.09
   2   8  -4    0.97    0.09
   2   8  -4    0.86    0.07
  -2   8   4    0.92    0.09
   0  -8  -4    1.99    0.11
   0   8  -4    2.05    0.09
   0   8   4    1.89    0.11
   0   8  -4    2.16    0.11
   0   8   4    2.11    0.06
   2   8   4    0.57    0.08
   2   8   4    0.42    0.04
  -2   8  -4    0.48    0.07
  -2   8  -4    0.51    0.06
  -4   8  -4    0.10    0.05
  -4   8  -4    0.05    0.05
   4   8   4    0.19    0.07
  -6   8  -4    0.36    0.07
  -6   8  -4    0.44    0.07
   6   8   4    0.33    0.09
   8   8   4    0.76    0.11
  -8   8  -4    0.57    0.09
 -10   8  -4    0.14    0.08
  10   8   4    0.14    0.09
  12   8   4    0.16    0.10
 -12   8  -4    0.08    0.09
  14   8   4    0.06    0.10
 -15   9   4    0.46    0.12
  15   9  -4    0.46    0.13
  13   9  -4    1.33    0.15
 -13   9   4    1.41    0.15
  11   9  -4    0.63    0.11
 -11   9   4    0.76    0.10
   9  -9  -4    4.09    0.17
   9   9  -4    4.14    0.19
  -9   9   4    4.36    0.18
   9   9  -4    4.25    0.17
   7  -9  -4    1.57    0.12
   7   9  -4    1.55    0.12
   7   9  -4    1.56    0.11
  -7   9   4    1.30    0.11
   5  -9  -4   14.91    0.32
   5   9  -4   15.28    0.30
   5   9  -4   14.80    0.32
  -5   9   4   14.81    0.32
   3  -9  -4    3.61    0.15
  -3   9   4    3.52    0.15
   3   9  -4    4.03    0.16
   3   9  -4    3.76    0.14
   1  -9  -4   32.75    0.53
   1   9  -4   32.24    0.51
  -1   9   4   32.08    0.54
   1   9  -4   32.68    0.53
  -1   9  -4    1.56    0.12
  -1   9  -4    1.43    0.10
   1   9   4    1.33    0.06
   1   9   4    1.37    0.11
  -3   9  -4   20.02    0.38
   3   9   4   20.37    0.34
  -3   9  -4   20.20    0.38
   3   9   4   20.31    0.41
   5   9   4    0.02    0.04
   5   9   4   -0.01    0.07
  -5   9  -4    0.08    0.05
  -5   9  -4    0.08    0.06
  -7   9  -4    5.66    0.20
  -7   9  -4    5.03    0.18
   7   9   4    5.56    0.23
   9   9   4    0.38    0.11
  -9   9  -4    0.00    0.07
 -11   9  -4    1.69    0.16
  11   9   4    1.66    0.18
  13   9   4    0.36    0.13
 -13   9  -4    0.58    0.13
  13   9   4    0.45    0.11
  14  10  -4    5.98    0.28
 -14  10   4    5.37    0.25
  12  10  -4   -0.08    0.08
 -12  10   4   -0.01    0.08
  10  10  -4    9.51    0.29
 -10  10   4    8.94    0.27
   8 -10  -4    0.38    0.08
   8  10  -4    0.50    0.09
  -8  10   4    0.65    0.09
   8  10  -4    0.56    0.08
   6 -10  -4   23.11    0.44
  -6  10   4   22.73    0.44
   6  10  -4   22.70    0.41
   6  10  -4   22.94    0.44
   4 -10  -4    1.57    0.11
   4  10  -4    1.68    0.13
   4  10  -4    1.78    0.11
  -4  10   4    1.48    0.12
   2 -10  -4   29.99    0.52
  -2  10   4   31.41    0.54
   2  10  -4   31.40    0.50
   2  10  -4   30.99    0.52
   0  10   4   11.40    0.29
   0  10  -4   11.47    0.27
   0  10  -4   11.49    0.26
   2  10   4   10.54    0.29
  -2  10  -4   10.71    0.27
  -2  10  -4   11.05    0.26
   4  10   4    7.14    0.24
   4  10   4    6.82    0.18
  -4  10  -4    6.74    0.21
  -4  10  -4    7.05    0.20
   6  10   4    3.87    0.16
  -6  10  -4    3.87    0.15
   6  10   4    3.92    0.20
  -6  10  -4    3.75    0.17
   8  10   4    2.35    0.15
   8  10   4    2.31    0.18
  -8  10  -4    2.29    0.15
  -8  10  -4    2.52    0.14
  10  10   4    0.83    0.11
 -10  10  -4    1.01    0.13
  10  10   4    0.70    0.14
  12  10   4    2.46    0.19
 -12  10  -4    1.98    0.18
  12  10   4    1.74    0.19
  15  11  -4    0.40    0.13
 -13  11   4    1.10    0.14
  13  11  -4    1.28    0.16
 -11  11   4    0.97    0.12
  11  11  -4    0.85    0.13
   9  11  -4    4.51    0.21
   9  11  -4    4.59    0.22
  -9  11   4    4.68    0.20
   7 -11  -4    1.66    0.12
   7  11  -4    1.72    0.13
   7  11  -4    1.65    0.13
  -7  11   4    1.53    0.13
   5 -11  -4    4.57    0.18
   5  11  -4    4.73    0.19
  -5  11   4    4.67    0.19
   5  11  -4    4.57    0.17
   3 -11  -4    0.04    0.06
  -3  11   4    0.01    0.06
   3  11  -4    0.08    0.06
   3  11  -4    0.08    0.06
   1  11  -4   11.86    0.28
   1  11  -4   11.71    0.29
  -1  11   4   11.78    0.30
  -1  11  -4    1.08    0.11
  -1  11  -4    0.86    0.09
   1  11   4    0.89    0.11
  -3  11  -4    2.38    0.13
  -3  11  -4    2.51    0.13
   3  11   4    2.53    0.16
   5  11   4    0.27    0.06
  -5  11  -4    0.49    0.08
   5  11   4    0.35    0.10
  -5  11  -4    0.30    0.07
   7  11   4    3.62    0.21
  -7  11  -4    3.65    0.18
   7  11   4    3.85    0.17
  -7  11  -4    3.70    0.16
   9  11   4   -0.08    0.09
  -9  11  -4    0.00    0.07
   9  11   4    0.11    0.07
  11  11   4    1.06    0.14
  11  11   4    1.04    0.16
 -11  11  -4    1.10    0.14
  13  11   4    0.01    0.09
  14  12  -4    0.37    0.13
 -14  12   4    0.11    0.09
  12  12  -4   -0.07    0.09
 -12  12   4   -0.05    0.07
 -10  12   4    0.64    0.11
  10  12  -4    0.64    0.12
  -8  12   4    1.14    0.12
   8  12  -4    1.05    0.11
   8  12  -4    1.35    0.14
   6 -12  -4    0.97    0.11
   6  12  -4    0.90    0.11
  -6  12   4    1.05    0.11
   6  12  -4    1.12    0.12
   4 -12  -4    1.59    0.12
   4  12  -4    1.67    0.13
  -4  12   4    1.39    0.13
   4  12  -4    1.43    0.12
   2  12  -4    4.34    0.18
  -2  12   4    4.52    0.19
   2  12  -4    4.42    0.18
   0  12  -4    0.73    0.10
   0  12  -4    0.37    0.08
   0  12   4    0.43    0.09
   2  12   4    0.63    0.11
  -2  12  -4    0.65    0.09
  -2  12  -4    0.69    0.09
   4  12   4    2.04    0.16
  -4  12  -4    2.20    0.13
  -4  12  -4    2.00    0.13
  -6  12  -4    0.02    0.06
   6  12   4   -0.07    0.08
  -8  12  -4    0.66    0.11
   8  12   4    0.46    0.12
   8  12   4    0.41    0.08
  10  12   4    0.14    0.09
  10  12   4    0.07    0.10
 -10  12  -4    0.14    0.09
  12  12   4    0.25    0.13
  12  12   4    0.41    0.12
 -13  13   4    0.79    0.13
  13  13  -4    0.88    0.16
 -11  13   4    0.50    0.11
  11  13  -4    0.27    0.10
   9  13  -4    1.61    0.16
  -9  13   4    1.91    0.16
   7 -13  -4    0.49    0.09
   7  13  -4    0.54    0.09
  -7  13   4    0.60    0.10
   7  13  -4    0.27    0.09
   5 -13  -4    4.89    0.19
  -5  13   4    5.08    0.21
   5  13  -4    4.58    0.20
   5  13  -4    4.78    0.19
  -3  13   4    1.27    0.13
   3  13  -4    1.28    0.11
   3  13  -4    1.44    0.13
  -1  13   4    9.82    0.30
   1  13  -4    9.64    0.28
   1  13  -4    9.84    0.27
  -1  13  -4    0.26    0.07
   1  13   4    0.11    0.08
  -1  13  -4    0.25    0.07
   3  13   4    5.52    0.24
  -3  13  -4    5.78    0.21
  -5  13  -4    0.15    0.07
   5  13   4    0.06    0.09
  -7  13  -4    2.05    0.17
   7  13   4    2.56    0.20
   9  13   4    0.08    0.10
  -9  13  -4    0.04    0.08
  11  13   4    0.75    0.16
  11  13   4    0.79    0.16
 -12  14   4    0.68    0.13
  12  14  -4    0.71    0.15
 -10  14   4    0.80    0.12
  10  14  -4    1.00    0.15
   8  14  -4    2.02    0.18
  -8  14   4    1.82    0.16
   6 -14  -4    2.15    0.15
  -6  14   4    1.95    0.16
   6  14  -4    2.03    0.16
   6  14  -4    2.24    0.16
   4  14  -4    2.37    0.17
   4  14  -4    2.26    0.15
  -4  14   4    2.21    0.16
   2  14  -4    2.88    0.16
  -2  14   4    2.93    0.18
   2  14  -4    2.66    0.17
   0  14  -4    4.01    0.18
   0  14   4    4.07    0.21
   2  14   4    2.49    0.18
  -2  14  -4    2.80    0.16
  -4  14  -4    3.62    0.19
   4  14   4    3.81    0.22
  -6  14  -4    1.60    0.15
   6  14   4    1.85    0.18
   8  14   4    1.44    0.17
  -8  14  -4    1.63    0.16
  10  14   4    0.16    0.12
 -10  14  -4    0.18    0.13
  11  15  -4    0.01    0.11
 -11  15   4    0.03    0.09
  -9  15   4   -0.07    0.07
   9  15  -4   -0.04    0.10
  -7  15   4    0.14    0.09
   7  15  -4    0.15    0.09
   5  15  -4    0.50    0.11
  -5  15   4    0.43    0.10
   5  15  -4    0.45    0.10
   3  15  -4    0.14    0.07
  -3  15   4    0.20    0.09
   1  15  -4    0.27    0.09
  -1  15   4    0.24    0.09
  -1  15  -4    3.06    0.17
   1  15   4    2.33    0.18
   3  15   4    0.10    0.09
  -3  15  -4    0.10    0.07
   5  15   4    0.66    0.13
  -5  15  -4    0.59    0.11
   7  15   4    0.08    0.11
  -7  15  -4    0.28    0.09
   9  15   4    0.17    0.12
  -9  15  -4    0.27    0.12
  10  16  -4    2.90    0.24
   8  16  -4    0.96    0.16
  -8  16   4    1.33    0.15
  -6  16   4    3.51    0.21
   4  16  -4    4.45    0.21
  -4  16   4    4.11    0.22
   2  16  -4    3.47    0.18
  -2  16   4    3.47    0.21
   0  16   4    8.74    0.31
   0  16  -4    9.04    0.29
  -2  16  -4    0.39    0.09
   2  16   4    0.40    0.11
  -4  16  -4    4.49    0.22
   4  16   4    4.09    0.24
   6  16   4    0.03    0.10
  -6  16  -4    0.07    0.08
   8  16   4    2.19    0.22
  -7  17   4    0.08    0.09
  -5  17   4    8.51    0.32
   5  17  -4    8.26    0.33
  -3  17   4    0.18    0.10
   3  17  -4    0.28    0.09
   1  17  -4   10.53    0.32
  -1  17   4   10.87    0.36
   1  17   4    1.87    0.18
  -1  17  -4    1.41    0.15
  -3  17  -4    6.22    0.25
   3  17   4    6.61    0.29
  -5  17  -4    2.11    0.18
   5  17   4    2.28    0.21
   4  18  -4    0.02    0.09
  -4  18   4    0.07    0.09
   2  18  -4    0.51    0.12
  -2  18   4    0.58    0.13
   0  18   4    0.10    0.10
   0  18  -4    0.28    0.10
   2  18   4    0.41    0.12
  -2  18  -4    0.34    0.10
   4  18   4    0.18    0.11
  -4  18  -4    0.02    0.08
   3  19  -4    0.88    0.14
   1  19  -4    0.23    0.10
  -1  19  -4    0.17    0.10
  18   0  -5   -0.06    0.08
  16   0  -5   -0.01    0.08
  14   0  -5    0.06    0.07
  12   0  -5    0.01    0.04
  12   0  -5   -0.05    0.05
  10   0  -5    0.01    0.05
  10   0  -5    0.02    0.04
   8   0  -5   -0.03    0.04
   8   0  -5   -0.02    0.02
  -6   0   5    0.05    0.02
   6   0  -5    0.02    0.03
   4   0  -5    0.00    0.03
  -4   0   5    0.00    0.01
  -2   0   5   -0.01    0.01
   2   0  -5   -0.02    0.03
   2   0  -5   -0.05    0.02
   0   0  -5   -0.02    0.03
   0   0   5    0.00    0.02
   0   0  -5   -0.03    0.02
  -2   0  -5   -0.04    0.03
   2   0   5    0.02    0.03
  -2   0  -5   -0.03    0.02
  -4   0  -5   -0.05    0.03
   4   0   5   -0.01    0.03
   6   0   5    0.01    0.04
   8   0   5    0.02    0.04
  10   0   5   -0.01    0.06
  12   0   5   -0.04    0.07
  14   0   5   -0.03    0.08
  17  -1  -5    0.07    0.08
  17   1  -5    0.00    0.08
  15  -1  -5    1.03    0.12
  15   1  -5    0.94    0.12
  13  -1  -5    0.00    0.06
  13  -1  -5    0.03    0.05
  13   1  -5    0.06    0.06
  13   1  -5   -0.03    0.06
  11  -1  -5    0.99    0.09
  11  -1  -5    0.76    0.08
  11   1  -5    0.84    0.08
  11   1  -5    0.93    0.10
   9  -1  -5    1.11    0.08
  -9   1   5    1.35    0.08
   9   1  -5    1.28    0.08
   9   1  -5    1.26    0.09
   7  -1  -5   12.48    0.24
   7   1  -5   13.26    0.25
   7   1  -5   13.13    0.22
  -7   1   5   13.12    0.23
   5  -1  -5    3.21    0.09
   5   1  -5    3.29    0.10
   5   1  -5    3.38    0.07
  -5   1   5    3.30    0.08
   3  -1  -5    4.48    0.10
   3  -1  -5    4.38    0.11
   3   1  -5    4.35    0.11
  -3   1   5    4.54    0.09
   1  -1  -5   57.41    0.75
  -1  -1   5   56.69    0.71
   1  -1  -5   57.39    0.74
   1   1  -5   59.04    0.76
   1   1  -5   57.52    0.73
  -1   1   5   59.04    0.73
   1  -1   5    1.90    0.07
  -1  -1  -5    2.04    0.08
  -1  -1  -5    1.93    0.07
  -1   1  -5    1.85    0.08
  -1   1  -5    2.05    0.06
   1   1   5    1.98    0.07
   3  -1   5   10.30    0.21
  -3  -1  -5   10.02    0.21
  -3   1  -5   10.10    0.21
   3   1   5   10.38    0.21
   5  -1   5    6.66    0.18
   5   1   5    6.49    0.18
  -5   1  -5    6.47    0.18
   7  -1   5    4.05    0.15
   7   1   5    4.15    0.16
   9  -1   5    0.18    0.06
   9   1   5    0.30    0.07
  11  -1   5    4.05    0.20
  11   1   5    4.56    0.21
  13  -1   5    0.01    0.07
  13   1   5    0.00    0.07
  15  -1   5    0.31    0.13
  15   1   5    0.38    0.12
  18  -2  -5    0.27    0.11
  18   2  -5    0.41    0.13
  16  -2  -5    1.18    0.14
  16   2  -5    1.37    0.16
  14  -2  -5    2.94    0.17
  14  -2  -5    2.64    0.15
  14   2  -5    2.77    0.17
  12  -2  -5    1.97    0.12
  12  -2  -5    2.02    0.13
  12   2  -5    1.79    0.11
  12   2  -5    1.88    0.13
  10  -2  -5    4.48    0.15
  10   2  -5    4.71    0.17
 -10   2   5    4.69    0.15
  10   2  -5    4.59    0.15
   8  -2  -5    8.58    0.19
   8   2  -5    8.32    0.21
   8   2  -5    8.50    0.18
  -8   2   5    8.12    0.18
   6  -2  -5   18.14    0.29
   6   2  -5   18.28    0.32
   6   2  -5   18.28    0.26
  -6   2   5   18.05    0.28
   4  -2  -5    0.09    0.03
   4  -2  -5    0.06    0.02
   4   2  -5    0.01    0.03
   4   2  -5    0.04    0.01
  -4   2   5    0.07    0.02
   2  -2  -5   46.66    0.60
   2  -2  -5   46.08    0.63
  -2   2   5   46.91    0.60
   2   2  -5   48.77    0.64
   2   2  -5   45.59    0.56
   0  -2  -5    0.84    0.06
   0  -2  -5    0.73    0.05
   0   2  -5    0.84    0.07
   0   2   5    0.81    0.05
   0   2  -5    0.77    0.04
  -2  -2  -5    0.15    0.03
  -2  -2  -5    0.15    0.04
   2   2   5    0.12    0.04
  -2   2  -5    0.16    0.04
  -2   2  -5    0.10    0.04
   4  -2   5    1.77    0.09
  -4   2  -5    1.65    0.09
   4   2   5    1.81    0.09
  -4   2  -5    1.68    0.09
   6  -2   5   19.65    0.37
   6   2   5   19.04    0.37
   8  -2   5    0.19    0.06
   8   2   5    0.22    0.06
  10  -2   5    3.01    0.16
  10   2   5    3.36    0.18
  12  -2   5    0.58    0.11
  12   2   5    0.22    0.09
  14  -2   5    0.42    0.11
  14   2   5    0.39    0.11
  17  -3  -5    0.03    0.08
  17   3  -5    0.08    0.10
  15  -3  -5    0.82    0.11
  15   3  -5    0.82    0.13
  13  -3  -5    0.07    0.06
  13   3  -5   -0.03    0.06
 -13   3   5   -0.02    0.05
  11  -3  -5    0.46    0.07
  11   3  -5    0.39    0.07
  11   3  -5    0.40    0.08
 -11   3   5    0.36    0.07
   9  -3  -5    1.79    0.09
   9   3  -5    1.70    0.09
   9   3  -5    1.93    0.11
  -9   3   5    1.67    0.10
   7  -3  -5    2.15    0.08
   7  -3  -5    2.31    0.10
   7   3  -5    2.24    0.11
   7   3  -5    2.21    0.08
  -7   3   5    2.21    0.09
   5  -3  -5    5.12    0.14
   5  -3  -5    5.10    0.11
   5   3  -5    5.12    0.14
   5   3  -5    5.22    0.10
  -5   3   5    5.33    0.12
   3  -3  -5    1.44    0.07
   3   3  -5    1.55    0.08
   3   3  -5    1.53    0.04
  -3   3   5    1.44    0.06
   1  -3  -5   19.31    0.27
   1  -3  -5   18.88    0.31
   1   3  -5   19.24    0.27
  -1   3   5   19.21    0.30
   1   3  -5   19.56    0.32
  -1  -3  -5    3.71    0.10
  -1  -3  -5    4.05    0.11
   1   3   5    3.88    0.12
  -1   3  -5    3.61    0.12
  -3   3  -5    6.36    0.16
   3   3   5    6.51    0.17
  -3   3  -5    7.03    0.18
  -5   3  -5   -0.04    0.04
  -5   3  -5   -0.01    0.04
   5   3   5    0.05    0.04
   7  -3   5    1.78    0.11
   7   3   5    1.80    0.12
   9  -3   5    0.03    0.05
   9   3   5    0.11    0.07
  11  -3   5    0.73    0.11
  11   3   5    0.69    0.11
  13  -3   5   -0.07    0.07
  13   3   5    0.14    0.09
  16   4  -5    0.65    0.12
  14  -4  -5    0.34    0.08
  14  -4  -5    0.27    0.09
 -14   4   5    0.40    0.08
  12  -4  -5    0.89    0.10
  12  -4  -5    0.77    0.08
 -12   4   5    0.71    0.09
  12   4  -5    0.70    0.10
  10  -4  -5    0.09    0.05
  10  -4  -5    0.06    0.04
 -10   4   5    0.11    0.05
  10   4  -5    0.03    0.04
  10   4  -5    0.11    0.06
   8  -4  -5    8.05    0.17
   8  -4  -5    8.12    0.21
   8   4  -5    7.77    0.17
  -8   4   5    7.69    0.19
   8   4  -5    8.46    0.22
   6  -4  -5    4.93    0.11
   6  -4  -5    5.07    0.15
  -6   4   5    4.92    0.13
   6   4  -5    5.17    0.12
   6   4  -5    4.91    0.15
   4  -4  -5   15.22    0.28
   4   4  -5   15.76    0.29
   4   4  -5   15.02    0.22
  -4   4   5   15.05    0.26
   2  -4  -5    8.41    0.19
  -2   4   5    8.43    0.17
   2   4  -5    8.36    0.19
   2   4  -5    8.40    0.14
   0  -4  -5   17.27    0.30
   0   4  -5   17.33    0.31
   0   4  -5   16.77    0.26
   0   4   5   17.08    0.29
  -2   4  -5    0.06    0.04
  -2   4  -5    0.04    0.03
   2   4   5    0.05    0.04
  -4   4  -5    6.23    0.17
   4   4   5    5.77    0.18
  -4   4  -5    6.04    0.17
   6   4   5    7.29    0.22
  -6   4  -5    7.06    0.20
  -6   4  -5    7.04    0.20
  -8   4  -5    0.04    0.06
   8   4   5    0.25    0.07
  10  -4   5    1.53    0.13
  10   4   5    1.53    0.14
  12  -4   5    0.12    0.08
  12   4   5   -0.02    0.07
  14  -4   5    0.13    0.09
  14   4   5    0.20    0.10
  17   5  -5    0.10    0.10
 -15   5   5    5.87    0.25
  15   5  -5    6.62    0.27
  13  -5  -5    0.10    0.06
 -13   5   5    0.04    0.06
  13   5  -5    0.00    0.07
  11  -5  -5   11.97    0.26
  11  -5  -5   12.11    0.29
  11   5  -5   11.86    0.31
 -11   5   5   11.31    0.28
   9  -5  -5   -0.03    0.03
   9  -5  -5    0.04    0.04
  -9   5   5    0.00    0.04
   9   5  -5    0.05    0.04
   9   5  -5    0.02    0.06
   7  -5  -5   63.05    0.88
   7  -5  -5   62.61    0.80
   7   5  -5   61.24    0.82
  -7   5   5   63.09    0.86
   7   5  -5   63.11    0.89
   5  -5  -5    0.05    0.02
   5  -5  -5    0.11    0.04
   5   5  -5    0.05    0.03
   5   5  -5    0.13    0.05
  -5   5   5    0.03    0.03
   3  -5  -5   69.92    0.97
   3   5  -5   71.96    0.96
  -3   5   5   73.64    0.95
   3   5  -5   72.85    0.90
   1  -5  -5   12.23    0.25
   1   5  -5   12.68    0.26
   1   5  -5   12.72    0.21
  -1   5   5   12.76    0.25
  -1  -5  -5   52.27    0.73
   1   5   5   52.90    0.74
  -1   5  -5   51.15    0.74
  -1   5  -5   52.81    0.70
   3   5   5    1.48    0.10
  -3   5  -5    1.36    0.08
  -3   5  -5    1.47    0.09
   5   5   5   39.87    0.64
  -5   5  -5   39.24    0.61
  -5   5  -5   39.95    0.61
  -7   5  -5    3.24    0.15
  -7   5  -5    3.32    0.15
   7   5   5    3.54    0.17
   9   5   5    5.08    0.22
  -9   5  -5    4.68    0.19
  11  -5   5    3.78    0.20
  11   5   5    3.89    0.22
  13  -5   5    0.64    0.12
  13   5   5    0.71    0.13
  16   6  -5   -0.02    0.09
 -14   6   5    1.21    0.13
  14   6  -5    1.15    0.14
  12  -6  -5    0.37    0.07
 -12   6   5    0.59    0.09
  12   6  -5    0.52    0.10
  10  -6  -5    4.23    0.17
  10   6  -5    4.41    0.16
 -10   6   5    4.64    0.17
  10   6  -5    4.64    0.19
   8  -6  -5    0.99    0.07
   8  -6  -5    1.00    0.10
  -8   6   5    1.07    0.09
   8   6  -5    1.06    0.10
   8   6  -5    1.06    0.08
   6  -6  -5    8.94    0.15
   6  -6  -5    8.85    0.22
   6   6  -5    9.15    0.23
  -6   6   5    8.77    0.21
   6   6  -5    8.88    0.18
   4  -6  -5   12.45    0.27
  -4   6   5   13.03    0.25
   4   6  -5   12.53    0.22
   4   6  -5   12.24    0.26
   2  -6  -5   43.38    0.65
  -2   6   5   43.93    0.64
   2   6  -5   43.86    0.64
   2   6  -5   44.92    0.59
   0  -6  -5    6.20    0.17
   0   6  -5    6.03    0.18
   0   6   5    6.50    0.18
   0   6  -5    6.40    0.15
  -2   6  -5   19.27    0.33
   2   6   5   19.45    0.36
  -2   6  -5   19.67    0.36
  -4   6  -5   12.21    0.26
  -4   6  -5   12.38    0.27
   4   6   5   12.25    0.29
   6   6   5   23.03    0.46
  -6   6  -5   23.75    0.43
  -6   6  -5   23.67    0.44
  -8   6  -5    3.28    0.16
   8   6   5    3.59    0.18
  10   6   5    6.10    0.25
 -10   6  -5    5.91    0.23
  12  -6   5    3.01    0.19
  12   6   5    3.02    0.21
  14  -6   5    1.42    0.17
  14   6   5    2.03    0.20
  17   7  -5    0.07    0.11
 -15   7   5   -0.04    0.07
  15   7  -5    0.01    0.10
 -13   7   5    0.04    0.07
  13   7  -5    0.04    0.08
  11  -7  -5   -0.03    0.06
  11   7  -5   -0.06    0.06
 -11   7   5   -0.05    0.05
   9  -7  -5    0.01    0.05
  -9   7   5   -0.01    0.05
   9   7  -5   -0.11    0.06
   9   7  -5    0.01    0.05
   7  -7  -5    0.06    0.05
   7   7  -5    0.03    0.06
  -7   7   5    0.04    0.05
   7   7  -5    0.12    0.05
   5  -7  -5    3.91    0.15
   5   7  -5    4.26    0.12
   5   7  -5    4.20    0.16
  -5   7   5    4.24    0.15
   3  -7  -5    0.19    0.06
   3   7  -5    0.21    0.04
  -3   7   5    0.26    0.06
   3   7  -5    0.30    0.06
   1  -7  -5   15.00    0.31
   1   7  -5   16.07    0.32
   1   7  -5   15.69    0.27
  -1   7   5   15.99    0.31
  -1  -7  -5    2.37    0.11
   1   7   5    2.35    0.12
  -1   7  -5    2.17    0.12
  -1   7  -5    2.37    0.10
  -3   7  -5    4.82    0.15
  -3   7  -5    4.84    0.17
   3   7   5    4.79    0.18
  -5   7  -5    0.28    0.06
   5   7   5    0.29    0.08
  -5   7  -5    0.26    0.06
  -7   7  -5    2.66    0.14
   7   7   5    2.52    0.16
  -7   7  -5    2.66    0.14
   9   7   5    0.09    0.08
  -9   7  -5    0.08    0.07
  11   7   5    0.77    0.13
 -11   7  -5    0.65    0.11
  13  -7   5    0.20    0.09
  13   7   5    0.42    0.12
  16   8  -5    1.32    0.18
 -16   8   5    1.28    0.17
 -14   8   5    2.78    0.19
  14   8  -5    2.42    0.19
  12   8  -5    2.46    0.18
 -12   8   5    3.10    0.17
  10  -8  -5    7.67    0.24
  10   8  -5    8.14    0.26
 -10   8   5    8.14    0.24
   8  -8  -5   10.02    0.27
  -8   8   5   10.43    0.26
   8   8  -5   10.43    0.24
   8   8  -5   10.48    0.28
   6  -8  -5   31.96    0.55
  -6   8   5   33.13    0.54
   6   8  -5   33.05    0.50
   6   8  -5   33.66    0.56
   4  -8  -5    7.13    0.21
  -4   8   5    7.19    0.20
   4   8  -5    7.25    0.17
   4   8  -5    7.30    0.21
   2  -8  -5   53.86    0.79
   2   8  -5   53.54    0.78
  -2   8   5   53.91    0.79
   2   8  -5   54.02    0.74
   0  -8  -5    2.56    0.12
   0   8   5    2.42    0.07
   0   8  -5    2.35    0.13
   0   8  -5    2.31    0.10
   0   8   5    2.44    0.13
   2   8   5   14.61    0.32
  -2   8  -5   14.71    0.31
  -2   8  -5   14.11    0.29
  -4   8  -5    1.01    0.10
   4   8   5    0.92    0.11
  -4   8  -5    1.03    0.09
   6   8   5   10.86    0.31
  -6   8  -5   10.73    0.27
  -6   8  -5   10.66    0.28
  -8   8  -5    0.03    0.06
  -8   8  -5   -0.05    0.05
   8   8   5   -0.11    0.07
  10   8   5    1.68    0.17
 -10   8  -5    1.67    0.15
  12   8   5    0.14    0.10
 -12   8  -5    0.07    0.09
  15   9  -5    0.57    0.15
 -15   9   5    0.75    0.12
 -13   9   5    0.27    0.09
  13   9  -5    0.13    0.10
  11   9  -5    0.77    0.12
 -11   9   5    0.73    0.10
   9  -9  -5    0.35    0.08
  -9   9   5    0.42    0.08
   9   9  -5    0.72    0.11
   7  -9  -5    6.69    0.22
   7   9  -5    7.04    0.20
  -7   9   5    6.45    0.21
   7   9  -5    6.77    0.22
   5  -9  -5    1.37    0.11
   5   9  -5    1.44    0.10
   5   9  -5    1.30    0.11
  -5   9   5    1.32    0.11
   3  -9  -5    3.43    0.15
  -3   9   5    3.16    0.14
   3   9  -5    3.23    0.12
   3   9  -5    3.15    0.15
   1  -9  -5    6.61    0.20
   1   9  -5    6.54    0.17
   1   9  -5    6.73    0.21
  -1   9   5    7.08    0.21
   1   9   5    0.75    0.10
  -1   9  -5    0.58    0.07
  -1   9  -5    0.62    0.09
  -3   9  -5    2.67    0.13
   3   9   5    2.70    0.15
  -3   9  -5    2.40    0.13
   5   9   5    1.03    0.12
  -5   9  -5    1.07    0.10
  -5   9  -5    1.00    0.10
  -7   9  -5    1.68    0.13
  -7   9  -5    1.77    0.12
   7   9   5    2.10    0.16
  -9   9  -5    0.06    0.07
   9   9   5   -0.11    0.08
 -11   9  -5    1.46    0.16
  11   9   5    1.38    0.17
  13   9   5    0.08    0.11
 -14  10   5    0.21    0.09
  14  10  -5    0.09    0.11
 -12  10   5    0.10    0.08
  12  10  -5    0.07    0.09
  10 -10  -5    0.15    0.08
 -10  10   5    0.05    0.06
  10  10  -5    0.18    0.09
   8 -10  -5    0.15    0.07
  -8  10   5    0.13    0.07
   8  10  -5    0.17    0.08
   8  10  -5    0.14    0.07
   6 -10  -5    2.97    0.16
  -6  10   5    3.14    0.16
   6  10  -5    2.83    0.16
   6  10  -5    2.95    0.14
   4 -10  -5    0.23    0.07
   4  10  -5    0.19    0.06
   4  10  -5    0.12    0.07
  -4  10   5    0.22    0.07
   2 -10  -5    2.09    0.13
   2  10  -5    2.01    0.13
   2  10  -5    2.05    0.11
  -2  10   5    1.90    0.13
   0  10   5    1.32    0.12
   0  10  -5    1.57    0.12
   0  10  -5    1.56    0.11
  -2  10  -5    4.21    0.16
  -2  10  -5    3.72    0.16
   2  10   5    3.81    0.18
  -4  10  -5    0.06    0.06
   4  10   5    0.08    0.08
   4  10   5    0.12    0.04
  -4  10  -5    0.04    0.06
  -6  10  -5    1.01    0.10
   6  10   5    1.20    0.10
  -6  10  -5    1.04    0.11
   6  10   5    1.12    0.13
   8  10   5    1.37    0.16
  -8  10  -5    1.23    0.12
  -8  10  -5    1.34    0.13
  10  10   5    0.58    0.13
 -10  10  -5    0.33    0.09
  12  10   5    0.49    0.11
  12  10   5    0.07    0.11
 -12  10  -5    0.45    0.11
  15  11  -5   -0.03    0.11
 -15  11   5   -0.04    0.08
  13  11  -5    0.35    0.12
 -13  11   5    0.27    0.09
  11  11  -5    0.05    0.09
 -11  11   5    0.03    0.07
   9 -11  -5    0.38    0.09
   9  11  -5    0.24    0.09
  -9  11   5    0.17    0.07
   7 -11  -5    0.10    0.08
   7  11  -5    0.12    0.08
  -7  11   5    0.25    0.07
   7  11  -5    0.18    0.07
   5 -11  -5    5.82    0.22
  -5  11   5    5.91    0.21
   5  11  -5    5.88    0.19
   5  11  -5    6.29    0.22
   3 -11  -5    0.09    0.07
   3  11  -5    0.23    0.07
  -3  11   5    0.16    0.07
   3  11  -5    0.05    0.07
  -1  11   5   17.29    0.39
   1  11  -5   18.26    0.35
   1  11  -5   18.40    0.39
   1  11   5    0.62    0.10
  -1  11  -5    0.91    0.11
  -1  11  -5    0.66    0.09
  -3  11  -5   14.88    0.34
   3  11   5   15.41    0.38
  -3  11  -5   15.53    0.34
   5  11   5    0.12    0.08
  -5  11  -5    0.09    0.06
  -5  11  -5    0.10    0.06
  -7  11  -5   15.79    0.36
  -7  11  -5   15.33    0.38
   7  11   5   15.34    0.35
   7  11   5   15.83    0.42
  -9  11  -5    0.58    0.11
   9  11   5    0.59    0.10
   9  11   5    0.70    0.14
  11  11   5    6.63    0.27
 -11  11  -5    6.86    0.29
  11  11   5    6.60    0.31
  14  12  -5    0.25    0.12
 -14  12   5    0.31    0.10
  12  12  -5    0.40    0.13
 -12  12   5    0.58    0.11
 -10  12   5    0.80    0.11
  10  12  -5    0.66    0.13
   8 -12  -5    1.70    0.15
   8  12  -5    1.72    0.15
  -8  12   5    1.63    0.14
   6 -12  -5    2.13    0.14
   6  12  -5    2.29    0.14
   6  12  -5    2.54    0.17
  -6  12   5    2.45    0.15
   4 -12  -5    0.56    0.10
   4  12  -5    0.65    0.10
  -4  12   5    0.41    0.09
   4  12  -5    0.51    0.08
   2 -12  -5    5.88    0.21
  -2  12   5    5.54    0.22
   2  12  -5    5.78    0.20
   2  12  -5    5.76    0.21
   0  12  -5    0.16    0.07
   0  12  -5    0.04    0.08
   0  12   5    0.07    0.07
  -2  12  -5    3.13    0.16
   2  12   5    2.89    0.18
  -2  12  -5    2.96    0.16
  -4  12  -5    0.14    0.06
   4  12   5    0.16    0.09
  -4  12  -5    0.05    0.06
   6  12   5    2.67    0.19
  -6  12  -5    2.71    0.16
  -8  12  -5    0.61    0.11
   8  12   5    0.57    0.13
  10  12   5    0.48    0.11
  10  12   5    0.39    0.14
 -10  12  -5    0.64    0.12
  12  12   5    0.91    0.14
 -13  13   5    0.18    0.11
  13  13  -5    0.30    0.12
  11  13  -5    0.09    0.11
 -11  13   5    0.16    0.08
   9  13  -5    0.17    0.10
  -9  13   5    0.03    0.07
   7 -13  -5    0.05    0.07
  -7  13   5    0.14    0.08
   7  13  -5    0.05    0.08
   5 -13  -5    0.24    0.09
   5  13  -5    0.31    0.09
   5  13  -5    0.42    0.08
  -5  13   5    0.33    0.09
   3 -13  -5    0.13    0.07
   3  13  -5    0.02    0.06
   3  13  -5   -0.02    0.07
  -3  13   5    0.08    0.07
   1  13  -5    0.23    0.09
  -1  13   5    0.28    0.09
   1  13  -5    0.20    0.07
   1  13   5    0.41    0.10
  -1  13  -5    0.38    0.09
  -1  13  -5    0.41    0.08
  -3  13  -5    0.01    0.06
   3  13   5    0.09    0.08
   5  13   5    0.12    0.09
  -5  13  -5    0.07    0.07
  -7  13  -5    0.11    0.08
   7  13   5    0.00    0.10
  -9  13  -5   -0.07    0.08
   9  13   5   -0.02    0.10
  12  14  -5    0.06    0.11
 -12  14   5    0.08    0.08
 -10  14   5    0.97    0.13
  10  14  -5    0.94    0.14
   8  14  -5    0.32    0.10
  -8  14   5    0.51    0.10
   6 -14  -5    5.71    0.22
  -6  14   5    5.62    0.24
   6  14  -5    5.56    0.23
  -4  14   5    0.05    0.08
   4  14  -5    0.12    0.06
   4  14  -5   -0.08    0.07
   2  14  -5    5.93    0.21
  -2  14   5    6.03    0.24
   2  14  -5    5.96    0.23
   0  14   5    2.01    0.15
   0  14  -5    2.10    0.19
   0  14  -5    1.80    0.13
  -2  14  -5    5.01    0.20
   2  14   5    4.85    0.23
  -4  14  -5    0.40    0.09
   4  14   5    0.49    0.12
  -6  14  -5    1.97    0.16
   6  14   5    2.00    0.19
   8  14   5    2.25    0.21
  -8  14  -5    2.07    0.18
 -11  15   5    1.81    0.19
  11  15  -5    1.66    0.19
   9  15  -5    0.20    0.11
  -9  15   5    0.32    0.10
  -7  15   5    3.37    0.20
   7  15  -5    3.36    0.22
  -5  15   5    2.75    0.18
   5  15  -5    2.76    0.19
   5  15  -5    2.28    0.17
   3  15  -5    4.66    0.20
   3  15  -5    5.16    0.27
  -3  15   5    5.26    0.24
   1  15  -5    6.17    0.22
  -1  15   5    6.50    0.26
   1  15   5    1.50    0.16
  -1  15  -5    1.47    0.14
   3  15   5    5.29    0.26
  -3  15  -5    5.96    0.23
   5  15   5    0.88    0.15
  -5  15  -5    0.56    0.11
   7  15   5    5.38    0.28
  -7  15  -5    5.11    0.24
  10  16  -5    1.01    0.17
   8  16  -5    0.06    0.10
  -8  16   5    0.02    0.08
   6  16  -5    1.43    0.20
  -6  16   5    0.95    0.13
   4  16  -5    0.24    0.09
  -4  16   5    0.10    0.09
   2  16  -5    2.60    0.17
  -2  16   5    2.36    0.18
   0  16  -5    0.36    0.09
   0  16   5    0.13    0.10
  -2  16  -5    2.24    0.17
   2  16   5    2.02    0.19
  -4  16  -5    0.76    0.12
   4  16   5    0.66    0.14
   6  16   5    1.11    0.17
  -6  16  -5    1.20    0.14
  -7  17   5    0.32    0.10
  -5  17   5   -0.01    0.08
   3  17  -5    1.16    0.14
  -3  17   5    1.29    0.16
  -1  17   5    0.05    0.09
   1  17  -5    0.07    0.08
   1  17   5    0.10    0.10
  -1  17  -5    0.36    0.10
  -3  17  -5    0.08    0.08
   3  17   5   -0.07    0.10
   5  17   5    0.28    0.12
  -5  17  -5    0.37    0.10
  -4  18   5    5.63    0.27
   2  18  -5    5.73    0.25
  -2  18   5    6.31    0.29
   0  18   5    1.77    0.19
   0  18  -5    1.78    0.16
  -2  18  -5    5.16    0.25
   2  18   5    5.07    0.27
  -4  18  -5    2.10    0.19
   1  19  -5    4.04    0.22
  -1  19  -5    1.71    0.17
  18   0  -6    0.10    0.10
  16   0  -6    1.71    0.16
  14   0  -6    1.12    0.12
  12   0  -6    3.74    0.17
  12   0  -6    4.08    0.17
  10   0  -6    0.36    0.05
  10   0  -6    0.24    0.06
   8   0  -6   34.66    0.53
   8   0  -6   35.02    0.49
  -6   0   6    3.73    0.08
   6   0  -6    3.68    0.12
   4   0  -6    5.71    0.14
  -4   0   6    5.62    0.09
   2   0  -6   21.47    0.34
  -2   0   6   21.61    0.29
   2   0  -6   21.56    0.33
   0   0   6    0.11    0.02
   0   0  -6    0.08    0.04
   0   0  -6    0.05    0.03
  -2   0  -6    2.31    0.07
  -2   0  -6    2.19    0.09
   2   0   6    2.21    0.09
  -4   0  -6    1.40    0.09
   4   0   6    1.64    0.09
   6   0   6   16.31    0.34
   8   0   6    0.85    0.10
  10   0   6    3.72    0.19
  12   0   6    0.18    0.08
  14   0   6    0.56    0.13
  17  -1  -6    0.47    0.11
  17   1  -6    0.42    0.11
  15  -1  -6    2.04    0.15
  15   1  -6    1.89    0.17
  13  -1  -6    2.94    0.15
  13   1  -6    3.71    0.18
  11  -1  -6    8.59    0.21
  11  -1  -6    8.65    0.23
  11   1  -6    8.43    0.21
  11   1  -6    8.21    0.23
   9  -1  -6    8.94    0.21
   9   1  -6    9.29    0.19
   9   1  -6    9.10    0.22
   7  -1  -6   46.42    0.65
   7   1  -6   47.09    0.61
   7   1  -6   47.70    0.67
  -7   1   6   47.18    0.62
   5  -1  -6    1.05    0.06
   5   1  -6    1.21    0.03
  -5   1   6    1.05    0.04
   5   1  -6    1.05    0.07
   3  -1  -6   83.86    1.06
   3  -1  -6   85.58    1.09
   3   1  -6   84.34    1.08
  -3   1   6   84.82    1.03
   1  -1  -6    6.84    0.15
  -1  -1   6    6.98    0.12
   1  -1  -6    7.13    0.16
  -1   1   6    6.85    0.13
   1   1  -6    7.05    0.17
   1   1  -6    6.84    0.14
  -1  -1  -6   39.01    0.53
  -1  -1  -6   37.88    0.54
   1  -1   6   37.95    0.52
  -1   1  -6   39.41    0.56
   1   1   6   37.35    0.53
  -1   1  -6   37.58    0.50
  -3  -1  -6    0.13    0.04
   3  -1   6    0.11    0.03
   3   1   6    0.15    0.04
  -3   1  -6    0.15    0.04
   5  -1   6   21.04    0.38
  -5   1  -6   20.82    0.38
   5   1   6   21.19    0.39
   7  -1   6    0.11    0.05
   7   1   6    0.17    0.06
   9  -1   6    1.52    0.13
   9   1   6    1.52    0.13
  11  -1   6    0.05    0.07
  11   1   6    0.19    0.08
  13  -1   6    0.73    0.13
  13   1   6    0.77    0.14
  18  -2  -6    0.04    0.11
  18   2  -6    0.09    0.10
  16  -2  -6    0.01    0.07
  16   2  -6   -0.05    0.09
  14  -2  -6    0.16    0.07
  14   2  -6    0.04    0.08
  12  -2  -6    0.03    0.05
  12   2  -6    0.08    0.06
 -12   2   6    0.03    0.05
  10  -2  -6    1.16    0.09
 -10   2   6    1.00    0.08
  10   2  -6    0.98    0.08
  10   2  -6    0.93    0.09
   8  -2  -6    0.25    0.05
  -8   2   6    0.38    0.05
   8   2  -6    0.41    0.04
   8   2  -6    0.43    0.07
   6  -2  -6    2.63    0.11
   6  -2  -6    2.84    0.09
  -6   2   6    2.75    0.08
   6   2  -6    2.92    0.07
   6   2  -6    2.87    0.11
   4  -2  -6    1.00    0.06
   4  -2  -6    0.97    0.07
  -4   2   6    1.00    0.05
   4   2  -6    1.03    0.07
   2  -2  -6    9.92    0.18
   2  -2  -6    9.90    0.20
  -2  -2   6   10.02    0.14
   2   2  -6   10.13    0.21
  -2   2   6    9.94    0.18
   0  -2   6    1.65    0.06
   0  -2  -6    1.62    0.07
   0  -2  -6    1.68    0.08
   0   2   6    1.67    0.07
   0   2  -6    1.54    0.06
   0   2  -6    1.46    0.09
  -2  -2  -6    9.15    0.19
  -2  -2  -6    9.49    0.19
   2  -2   6    9.08    0.19
   2   2   6    9.14    0.20
  -2   2  -6    9.48    0.21
   4  -2   6    7.30    0.18
  -4   2  -6    7.30    0.19
   4   2   6    7.31    0.19
   6  -2   6    0.23    0.06
   6   2   6    0.35    0.07
  -6   2  -6    0.25    0.06
   8  -2   6    1.67    0.12
   8   2   6    1.80    0.13
  10  -2   6    0.42    0.09
  10   2   6    0.29    0.08
  12  -2   6    0.33    0.10
  12   2   6    0.21    0.09
  14  -2   6    0.24    0.10
  14   2   6    0.18    0.10
  17   3  -6    0.30    0.11
  15  -3  -6    0.22    0.09
  15  -3  -6    0.16    0.08
  15   3  -6    0.30    0.10
  13  -3  -6    1.86    0.12
  13   3  -6    2.18    0.15
 -13   3   6    1.67    0.14
  11  -3  -6    1.15    0.10
 -11   3   6    1.03    0.09
  11   3  -6    1.25    0.11
   9  -3  -6    7.94    0.21
   9  -3  -6    8.02    0.19
   9   3  -6    7.90    0.22
  -9   3   6    8.45    0.20
   9   3  -6    7.82    0.18
   7  -3  -6    0.11    0.04
   7  -3  -6    0.13    0.04
   7   3  -6    0.15    0.05
  -7   3   6    0.11    0.03
   7   3  -6    0.15    0.03
   5  -3  -6    0.13    0.04
   5  -3  -6    0.02    0.03
   5   3  -6    0.08    0.04
   5   3  -6    0.11    0.02
  -5   3   6    0.01    0.02
   3  -3  -6    1.30    0.08
   3  -3  -6    1.19    0.06
   3   3  -6    1.24    0.08
  -3   3   6    1.39    0.06
   3   3  -6    1.22    0.03
   1  -3  -6    6.97    0.14
   1  -3  -6    6.88    0.17
   1   3  -6    6.99    0.18
  -1   3   6    6.70    0.15
   1   3  -6    7.19    0.13
  -1  -3  -6    0.65    0.06
  -1  -3  -6    0.67    0.05
  -1   3  -6    0.65    0.07
  -1   3  -6    0.69    0.05
  -1   3  -6    0.72    0.03
   1   3   6    0.78    0.06
   3   3   6    0.69    0.07
  -3   3  -6    0.90    0.08
  -3   3  -6    0.78    0.07
  -5   3  -6    4.12    0.15
   5   3   6    3.79    0.15
  -5   3  -6    3.94    0.14
   7  -3   6    0.06    0.05
   7   3   6    0.05    0.06
   9  -3   6    0.05    0.06
   9   3   6    0.00    0.06
  11  -3   6    0.87    0.12
  11   3   6    1.02    0.13
  13  -3   6    0.07    0.09
  13   3   6    0.20    0.10
  16   4  -6    0.68    0.13
  14  -4  -6    0.88    0.11
  14   4  -6    1.08    0.13
  12  -4  -6    0.66    0.08
  12  -4  -6    0.62    0.09
  12   4  -6    0.73    0.10
 -12   4   6    0.75    0.09
  10  -4  -6    0.17    0.05
  10  -4  -6    0.20    0.06
  10   4  -6    0.05    0.06
 -10   4   6    0.13    0.05
   8  -4  -6    9.20    0.19
   8  -4  -6    8.95    0.23
   8   4  -6    9.14    0.18
  -8   4   6    8.77    0.20
   8   4  -6    8.72    0.23
   6  -4  -6    1.82    0.10
   6  -4  -6    1.86    0.07
  -6   4   6    1.67    0.08
   6   4  -6    1.75    0.06
   6   4  -6    1.74    0.10
   4  -4  -6    0.12    0.03
   4  -4  -6    0.12    0.04
   4   4  -6    0.13    0.02
   4   4  -6    0.26    0.05
  -4   4   6    0.07    0.03
   2  -4  -6    0.04    0.04
   2   4  -6    0.08    0.04
   2   4  -6    0.03    0.02
  -2   4   6    0.09    0.03
   0  -4  -6    1.14    0.05
   0  -4  -6    0.93    0.07
   0   4  -6    0.94    0.08
   0   4   6    0.75    0.07
   0   4  -6    0.91    0.05
  -2  -4  -6    0.31    0.05
  -2   4  -6    0.65    0.07
  -2   4  -6    0.44    0.05
   2   4   6    0.48    0.06
   4   4   6    1.59    0.11
  -4   4  -6    1.64    0.09
  -4   4  -6    1.81    0.11
  -6   4  -6    4.43    0.16
   6   4   6    4.58    0.18
  -6   4  -6    4.25    0.16
   8  -4   6    0.15    0.06
   8   4   6    0.12    0.07
  10  -4   6    1.57    0.14
  10   4   6    1.82    0.16
  12  -4   6   -0.03    0.07
  12   4   6   -0.08    0.07
  14  -4   6    0.06    0.09
  14   4   6    0.09    0.10
  17   5  -6    0.02    0.10
  15   5  -6    0.44    0.11
  13  -5  -6   -0.03    0.05
 -13   5   6    0.05    0.06
  13   5  -6    0.05    0.08
  11  -5  -6    1.32    0.12
 -11   5   6    1.31    0.11
  11   5  -6    1.51    0.13
   9  -5  -6    0.00    0.04
   9  -5  -6    0.00    0.04
   9   5  -6   -0.01    0.04
  -9   5   6    0.02    0.04
   9   5  -6    0.12    0.06
   7  -5  -6    4.06    0.15
   7  -5  -6    3.49    0.10
   7   5  -6    3.66    0.11
  -7   5   6    3.77    0.13
   7   5  -6    3.64    0.15
   5  -5  -6    2.03    0.11
   5  -5  -6    2.04    0.06
   5   5  -6    1.98    0.07
   5   5  -6    2.19    0.11
  -5   5   6    1.87    0.09
   3  -5  -6   11.31    0.25
   3   5  -6   10.99    0.24
   3   5  -6   11.37    0.18
  -3   5   6   11.05    0.22
   1  -5  -6    7.98    0.20
   1   5  -6    8.51    0.21
  -1   5   6    8.33    0.19
   1   5  -6    8.39    0.16
  -1  -5  -6    1.05    0.08
  -1   5  -6    0.92    0.09
   1   5   6    0.95    0.08
  -1   5  -6    1.02    0.06
  -3   5  -6    0.84    0.08
  -3   5  -6    0.90    0.07
   3   5   6    0.93    0.09
  -5   5  -6    3.15    0.14
  -5   5  -6    3.00    0.13
   5   5   6    3.31    0.15
   7   5   6    2.71    0.16
  -7   5  -6    2.76    0.15
  -7   5  -6    2.83    0.14
   9  -5   6    0.34    0.08
   9   5   6    0.34    0.09
  -9   5  -6    0.20    0.08
  11  -5   6    0.25    0.09
  11   5   6    0.09    0.09
  13  -5   6    0.00    0.07
  13   5   6    0.12    0.10
  16   6  -6    0.74    0.14
 -14   6   6    0.00    0.06
  14   6  -6   -0.05    0.08
  12  -6  -6    3.31    0.17
 -12   6   6    3.13    0.15
  12   6  -6    2.85    0.17
  10  -6  -6    0.51    0.08
 -10   6   6    0.34    0.07
  10   6  -6    0.39    0.09
   8  -6  -6   17.16    0.36
   8   6  -6   18.24    0.31
  -8   6   6   17.93    0.34
   8   6  -6   18.22    0.37
   6  -6  -6    8.99    0.23
   6   6  -6    9.23    0.23
  -6   6   6    8.83    0.21
   6   6  -6    8.60    0.17
   4  -6  -6   15.48    0.31
   4   6  -6   14.69    0.24
   4   6  -6   14.94    0.30
  -4   6   6   14.61    0.28
   2  -6  -6   14.64    0.30
   2   6  -6   14.87    0.30
   2   6  -6   15.18    0.24
  -2   6   6   14.87    0.29
   0  -6  -6    8.18    0.21
   0   6  -6    8.70    0.18
   0   6   6    8.80    0.21
   0   6  -6    8.37    0.22
  -2   6  -6   10.12    0.25
  -2   6  -6    9.53    0.21
   2   6   6   10.63    0.25
  -4   6  -6    9.58    0.23
   4   6   6    9.78    0.26
  -4   6  -6    9.58    0.25
  -6   6  -6   14.66    0.33
   6   6   6   14.37    0.35
  -6   6  -6   14.79    0.33
   8   6   6    0.79    0.11
  -8   6  -6    0.87    0.10
  10   6   6    2.07    0.18
 -10   6  -6    2.15    0.16
  12  -6   6    0.17    0.09
  12   6   6    0.09    0.10
  17   7  -6    0.13    0.12
  15   7  -6    0.37    0.12
  13   7  -6    0.93    0.13
 -13   7   6    0.85    0.11
  11  -7  -6    1.58    0.12
  11   7  -6    1.64    0.14
 -11   7   6    1.83    0.13
   9  -7  -6    1.77    0.12
   9   7  -6    1.83    0.14
  -9   7   6    2.00    0.12
   7  -7  -6   18.10    0.37
  -7   7   6   18.66    0.36
   7   7  -6   17.85    0.31
   7   7  -6   18.94    0.38
   5  -7  -6    1.45    0.10
   5   7  -6    1.31    0.11
   5   7  -6    1.40    0.08
  -5   7   6    1.49    0.10
   3  -7  -6   38.41    0.61
   3   7  -6   38.87    0.54
  -3   7   6   39.12    0.59
   3   7  -6   38.29    0.61
   1  -7  -6    1.24    0.10
   1   7  -6    1.09    0.10
  -1   7   6    1.15    0.09
   1   7  -6    1.17    0.07
  -1  -7  -6   22.45    0.40
  -1   7  -6   22.05    0.37
   1   7   6   22.18    0.41
  -1   7  -6   22.03    0.42
  -3   7  -6    5.05    0.16
  -3   7  -6    4.96    0.18
   3   7   6    4.76    0.18
   5   7   6   27.48    0.52
  -5   7  -6   27.12    0.48
  -5   7  -6   27.20    0.49
   7   7   6    1.71    0.15
  -7   7  -6    1.99    0.13
  -7   7  -6    1.75    0.13
   9   7   6    3.28    0.20
  -9   7  -6    3.06    0.17
 -11   7  -6    1.56    0.15
  11   7   6    1.52    0.17
  13  -7   6    1.19    0.15
  13   7   6    1.01    0.16
  16   8  -6    0.13    0.11
  14   8  -6   -0.05    0.09
 -14   8   6    0.18    0.08
  12  -8  -6    0.49    0.10
  12   8  -6    0.48    0.11
 -12   8   6    0.47    0.09
  10  -8  -6    0.92    0.11
 -10   8   6    0.87    0.10
  10   8  -6    0.74    0.11
   8  -8  -6    3.09    0.16
  -8   8   6    3.04    0.15
   8   8  -6    3.19    0.17
   6  -8  -6    0.09    0.07
   6   8  -6    0.02    0.06
  -6   8   6    0.09    0.06
   6   8  -6    0.08    0.05
   4  -8  -6    0.45    0.08
  -4   8   6    0.42    0.07
   4   8  -6    0.34    0.07
   4   8  -6    0.42    0.05
   2  -8  -6    6.83    0.21
   2   8  -6    7.01    0.17
  -2   8   6    6.85    0.20
   2   8  -6    7.06    0.21
   0  -8  -6    4.07    0.16
   0   8   6    4.39    0.17
   0   8  -6    3.91    0.13
   0   8  -6    3.84    0.16
  -2   8  -6    1.76    0.10
  -2   8  -6    1.81    0.12
   2   8   6    1.85    0.13
  -4   8  -6    1.14    0.11
  -4   8  -6    1.16    0.10
   4   8   6    1.19    0.12
  -6   8  -6    0.19    0.07
  -6   8  -6    0.19    0.07
   6   8   6    0.23    0.08
   8   8   6    0.31    0.09
  -8   8  -6    0.17    0.07
  -8   8  -6    0.28    0.08
  10   8   6    0.16    0.10
 -10   8  -6    0.23    0.09
 -12   8  -6    0.35    0.11
  12   8   6    0.32    0.12
 -15   9   6    0.70    0.12
  15   9  -6    0.57    0.14
 -13   9   6    0.85    0.12
  13   9  -6    1.01    0.14
  11  -9  -6    2.80    0.17
  11   9  -6    2.77    0.18
 -11   9   6    3.05    0.17
   9  -9  -6    2.95    0.16
   9   9  -6    2.62    0.16
  -9   9   6    2.78    0.15
   7  -9  -6   11.90    0.31
  -7   9   6   12.33    0.30
   7   9  -6   12.81    0.32
   7   9  -6   12.25    0.29
   5  -9  -6    0.26    0.08
  -5   9   6    0.14    0.06
   5   9  -6    0.15    0.05
   5   9  -6    0.14    0.07
   3  -9  -6   13.27    0.31
  -3   9   6   12.97    0.30
   3   9  -6   12.90    0.26
   3   9  -6   12.73    0.30
   1  -9  -6   -0.01    0.05
  -1   9   6    0.09    0.06
   1   9  -6    0.09    0.04
   1   9  -6    0.26    0.08
  -1   9  -6   17.49    0.37
  -1   9  -6   17.25    0.33
   1   9   6   17.23    0.37
  -3   9  -6    0.10    0.05
   3   9   6    0.13    0.08
  -3   9  -6    0.11    0.06
  -5   9  -6   10.47    0.28
  -5   9  -6   10.53    0.27
   5   9   6   10.48    0.31
   7   9   6    2.33    0.17
  -7   9  -6    2.43    0.14
  -7   9  -6    2.36    0.15
   9   9   6    3.89    0.23
  -9   9  -6    3.95    0.20
 -11   9  -6    1.29    0.15
  11   9   6    1.03    0.16
  14  10  -6    0.64    0.14
 -14  10   6    0.78    0.12
 -12  10   6    7.16    0.25
  12  10  -6    6.82    0.29
  10 -10  -6    3.43    0.18
 -10  10   6    3.29    0.17
  10  10  -6    3.35    0.19
   8 -10  -6   22.55    0.47
  -8  10   6   22.81    0.45
   8  10  -6   22.47    0.47
   6 -10  -6   11.62    0.31
  -6  10   6   11.87    0.30
   6  10  -6   12.28    0.31
   6  10  -6   12.30    0.26
   4 -10  -6   19.02    0.41
   4  10  -6   19.60    0.41
   4  10  -6   19.32    0.35
  -4  10   6   20.22    0.41
   2 -10  -6   20.29    0.42
  -2  10   6   21.30    0.43
   2  10  -6   21.07    0.37
   2  10  -6   21.66    0.43
   0  10  -6   20.36    0.37
   0  10   6   21.09    0.43
   0  10  -6   19.95    0.42
  -2  10  -6   15.53    0.32
   2  10   6   15.84    0.37
  -2  10  -6   15.02    0.35
  -4  10  -6   14.51    0.34
  -4  10  -6   14.38    0.33
   4  10   6   14.69    0.37
  -6  10  -6   16.05    0.36
  -6  10  -6   15.82    0.37
   6  10   6   15.35    0.40
   8  10   6    3.09    0.21
  -8  10  -6    3.27    0.18
  -8  10  -6    3.25    0.17
  10  10   6    5.09    0.27
 -10  10  -6    5.72    0.25
  12  10   6    1.22    0.18
  15  11  -6    1.57    0.20
 -15  11   6    1.28    0.16
  13  11  -6    0.16    0.11
 -13  11   6    0.04    0.08
  11  11  -6    2.28    0.18
 -11  11   6    2.85    0.17
   9 -11  -6    0.09    0.07
  -9  11   6    0.18    0.07
   9  11  -6    0.05    0.08
   7 -11  -6    5.19    0.21
   7  11  -6    5.31    0.22
  -7  11   6    5.33    0.21
   5 -11  -6    0.64    0.10
   5  11  -6    0.55    0.08
  -5  11   6    0.57    0.10
   5  11  -6    0.61    0.10
   3 -11  -6    8.22    0.26
   3  11  -6    7.85    0.21
  -3  11   6    7.85    0.25
   3  11  -6    7.85    0.25
   1 -11  -6    0.28    0.08
   1  11  -6    0.27    0.09
  -1  11   6    0.57    0.10
   1  11  -6    0.23    0.06
  -1  11  -6    2.20    0.16
   1  11   6    1.87    0.15
  -1  11  -6    2.09    0.13
  -3  11  -6    2.10    0.13
  -3  11  -6    1.94    0.13
   3  11   6    2.16    0.16
  -5  11  -6    4.06    0.18
   5  11   6    4.50    0.22
  -5  11  -6    4.36    0.18
  -7  11  -6    0.12    0.07
  -7  11  -6    0.10    0.07
   7  11   6    0.00    0.09
  -9  11  -6    0.90    0.13
   9  11   6    0.79    0.15
   9  11   6    0.95    0.12
  11  11   6    0.10    0.12
 -11  11  -6    0.09    0.09
  11  11   6    0.03    0.08
 -14  12   6    0.14    0.10
  14  12  -6    0.19    0.13
  12  12  -6    5.13    0.26
 -12  12   6    5.38    0.25
  10  12  -6    0.19    0.11
 -10  12   6    0.28    0.09
   8 -12  -6   15.21    0.38
  -8  12   6   15.26    0.38
   8  12  -6   14.66    0.38
   6 -12  -6    0.59    0.10
   6  12  -6    0.64    0.11
  -6  12   6    0.53    0.09
   4 -12  -6   28.72    0.55
   4  12  -6   28.02    0.54
   4  12  -6   28.61    0.49
  -4  12   6   29.26    0.55
   2 -12  -6    0.20    0.08
  -2  12   6    0.11    0.08
   2  12  -6    0.11    0.06
   2  12  -6    0.07    0.08
   0  12  -6   26.35    0.52
   0  12   6   26.98    0.54
   0  12  -6   27.14    0.48
   2  12   6    0.45    0.11
  -2  12  -6    0.51    0.08
  -2  12  -6    0.51    0.09
  -4  12  -6   22.77    0.46
   4  12   6   22.49    0.50
  -4  12  -6   22.46    0.46
   6  12   6    2.26    0.19
  -6  12  -6    2.44    0.15
  -6  12  -6    2.48    0.16
  -8  12  -6    7.70    0.28
   8  12   6    7.45    0.31
  10  12   6    0.40    0.15
 -10  12  -6    0.59    0.12
  13  13  -6    2.75    0.24
 -13  13   6    3.17    0.20
  11  13  -6    0.91    0.15
 -11  13   6    0.91    0.13
   9  13  -6    8.00    0.30
  -9  13   6    7.58    0.27
   7 -13  -6    6.72    0.25
   7  13  -6    6.71    0.26
  -7  13   6    6.83    0.25
   5 -13  -6    6.58    0.25
  -5  13   6    6.85    0.25
   5  13  -6    7.06    0.25
   3 -13  -6   10.80    0.31
   3  13  -6   10.65    0.31
   3  13  -6   10.61    0.27
  -3  13   6   10.27    0.31
  -1  13   6    4.90    0.22
   1  13  -6    4.52    0.21
   1  13  -6    4.59    0.18
  -1  13  -6   15.46    0.35
  -1  13  -6   15.03    0.38
   1  13   6   15.30    0.40
  -3  13  -6    1.71    0.13
  -3  13  -6    1.28    0.13
   3  13   6    1.47    0.15
  -5  13  -6   15.28    0.37
   5  13   6   14.13    0.41
   7  13   6    0.35    0.12
  -7  13  -6    0.40    0.10
   9  13   6    5.15    0.29
  -9  13  -6    5.38    0.25
  12  14  -6    3.32    0.24
 -12  14   6    3.42    0.21
  10  14  -6    0.14    0.12
 -10  14   6    0.17    0.10
   8 -14  -6   12.36    0.35
   8  14  -6   12.48    0.37
  -8  14   6   12.34    0.36
   6 -14  -6    0.28    0.09
  -6  14   6    0.30    0.09
   6  14  -6    0.25    0.11
   4 -14  -6   17.89    0.42
   4  14  -6   18.95    0.44
   4  14  -6   18.17    0.39
  -4  14   6   17.75    0.44
   2  14  -6    2.61    0.18
   2  14  -6    2.83    0.16
  -2  14   6    2.78    0.18
   0  14  -6   22.30    0.45
   0  14   6   21.04    0.49
   0  14  -6   22.14    0.48
  -2  14  -6    3.15    0.17
   2  14   6    2.86    0.20
   4  14   6   12.64    0.39
  -4  14  -6   12.34    0.33
   6  14   6    3.35    0.23
  -6  14  -6    3.27    0.19
  -8  14  -6    3.49    0.21
   8  14   6    2.80    0.24
  11  15  -6    0.10    0.11
 -11  15   6    0.26    0.11
   9  15  -6   -0.10    0.11
  -9  15   6    0.06    0.08
   7 -15  -6    0.38    0.10
   7  15  -6    0.10    0.10
  -7  15   6    0.18    0.09
   5 -15  -6    0.24    0.08
  -5  15   6    0.20    0.09
   5  15  -6    0.09    0.10
  -3  15   6    0.83    0.13
   3  15  -6    1.17    0.15
   3  15  -6    1.02    0.12
  -1  15   6    0.21    0.10
   1  15  -6    0.30    0.09
  -1  15  -6    0.23    0.07
   1  15   6    0.31    0.10
   3  15   6    0.40    0.12
  -3  15  -6    0.23    0.09
  -5  15  -6    0.32    0.10
   5  15   6    0.31    0.12
   7  15   6    0.10    0.11
  -7  15  -6    0.10    0.08
  10  16  -6    0.20    0.12
   8  16  -6    2.81    0.21
  -8  16   6    3.28    0.21
  -6  16   6    0.21    0.10
   6  16  -6    0.31    0.12
  -4  16   6    3.85    0.22
  -2  16   6    0.17    0.09
   2  16  -6    0.08    0.08
   0  16   6    3.45    0.22
   0  16  -6    3.15    0.18
  -2  16  -6    0.21    0.08
   2  16   6    0.31    0.11
  -4  16  -6    3.12    0.19
   4  16   6    2.75    0.22
   6  16   6    0.53    0.14
  -6  16  -6    0.73    0.12
   9  17  -6    1.37    0.18
  -7  17   6    0.18    0.10
  -5  17   6    0.59    0.12
  -3  17   6    0.32    0.11
   1  17  -6    0.02    0.07
  -1  17   6    0.08    0.10
   1  17   6    0.37    0.12
  -1  17  -6    0.47    0.10
   3  17   6    0.02    0.10
  -3  17  -6    0.27    0.10
  -5  17  -6    0.51    0.11
  -4  18   6    3.86    0.24
  -2  18   6    1.10    0.16
   0  18   6    3.19    0.23
   0  18  -6    2.86    0.19
  -2  18  -6    0.63    0.12
  -4  18  -6    1.11    0.15
  -1  19  -6    1.14    0.14
  18   0  -7    0.04    0.10
  16   0  -7    0.05    0.08
  14   0  -7    0.08    0.07
  12   0  -7    0.01    0.06
  10   0  -7    0.01    0.06
  10   0  -7    0.01    0.03
   8   0  -7   -0.07    0.04
   8   0  -7    0.01    0.02
  -6   0   7    0.02    0.02
   6   0  -7   -0.05    0.03
   4   0  -7    0.05    0.03
  -4   0   7    0.03    0.01
   2   0  -7   -0.02    0.04
  -2   0   7   -0.01    0.02
   2   0  -7    0.07    0.03
   0   0  -7   -0.03    0.03
   0   0  -7    0.03    0.03
   0   0   7   -0.01    0.02
  -2   0  -7   -0.03    0.02
   2   0   7   -0.03    0.02
  -2   0  -7   -0.01    0.03
   4   0   7   -0.05    0.03
  -4   0  -7   -0.02    0.04
   6   0   7    0.06    0.05
   8   0   7    0.02    0.06
  10   0   7    0.07    0.07
  12   0   7   -0.07    0.07
  17  -1  -7    0.52    0.12
  17   1  -7    0.48    0.11
  15  -1  -7    0.67    0.11
  15   1  -7    0.61    0.11
  13  -1  -7    3.04    0.16
  13   1  -7    3.17    0.17
  11  -1  -7    0.02    0.04
  11  -1  -7    0.04    0.05
  11   1  -7    0.04    0.06
   9  -1  -7   22.70    0.39
   9   1  -7   22.10    0.34
  -9   1   7   21.42    0.35
   9   1  -7   22.20    0.40
   7  -1  -7    0.47    0.06
   7   1  -7    0.46    0.06
  -7   1   7    0.47    0.04
   7   1  -7    0.42    0.03
   5  -1  -7    9.71    0.19
   5  -1  -7    9.95    0.21
   5   1  -7    9.86    0.21
  -5   1   7    9.64    0.16
  -3  -1   7    8.08    0.11
   3  -1  -7    7.87    0.17
   3  -1  -7    8.12    0.18
   3   1  -7    8.17    0.18
  -3   1   7    8.11    0.14
   1  -1  -7   79.51    1.02
   1  -1  -7   79.38    1.02
  -1  -1   7   77.67    0.97
  -1   1   7   78.25    0.99
   1   1  -7   79.72    1.00
   1   1  -7   79.14    1.04
  -1  -1  -7    6.35    0.15
  -1  -1  -7    6.09    0.16
   1  -1   7    6.18    0.14
   1   1   7    5.97    0.15
  -1   1  -7    6.20    0.13
  -1   1  -7    6.38    0.17
  -3  -1  -7   23.49    0.40
   3  -1   7   23.54    0.39
  -3   1  -7   23.83    0.41
   3   1   7   23.53    0.40
   5  -1   7   11.09    0.26
  -5   1  -7   10.74    0.26
   5   1   7   11.16    0.26
   7  -1   7    2.39    0.13
   7   1   7    2.53    0.14
   9  -1   7    2.17    0.15
   9   1   7    1.78    0.14
  11  -1   7    1.51    0.15
  11   1   7    1.45    0.15
  13  -1   7    1.05    0.15
  13   1   7    1.05    0.15
  18   2  -7    0.04    0.10
  16  -2  -7    0.44    0.10
  16   2  -7    0.32    0.11
  14  -2  -7    3.97    0.18
  14   2  -7    4.09    0.20
  12  -2  -7    2.98    0.14
  12   2  -7    3.04    0.16
  10  -2  -7    3.60    0.14
 -10   2   7    3.27    0.12
  10   2  -7    3.38    0.15
   8  -2  -7   24.63    0.39
   8   2  -7   23.86    0.34
   8   2  -7   23.23    0.41
  -8   2   7   23.70    0.37
   6  -2  -7    1.96    0.08
   6  -2  -7    2.00    0.10
   6   2  -7    1.94    0.04
  -6   2   7    2.04    0.07
   6   2  -7    1.92    0.11
   4  -2  -7   33.82    0.51
   4  -2  -7   33.91    0.47
   4   2  -7   32.97    0.51
  -4   2   7   33.12    0.45
  -2  -2   7    4.10    0.08
   2  -2  -7    3.97    0.12
   2  -2  -7    4.08    0.12
  -2   2   7    3.92    0.10
   2   2  -7    3.73    0.13
   0  -2   7   39.84    0.54
   0  -2  -7   40.06    0.56
   0  -2  -7   40.29    0.58
   0   2  -7   40.36    0.53
   0   2   7   39.92    0.56
   0   2  -7   39.84    0.60
   2  -2   7    5.10    0.14
  -2  -2  -7    5.10    0.14
  -2  -2  -7    5.10    0.14
  -2   2  -7    4.72    0.15
  -2   2  -7    4.84    0.10
   2   2   7    4.98    0.15
   4  -2   7   57.89    0.81
  -4   2  -7   56.80    0.82
   4   2   7   56.53    0.82
   6  -2   7    0.54    0.08
  -6   2  -7    0.46    0.07
   6   2   7    0.51    0.08
   8  -2   7    8.65    0.26
   8   2   7    8.79    0.27
  10  -2   7    0.65    0.10
  10   2   7    0.70    0.11
  12  -2   7    5.63    0.25
  12   2   7    5.60    0.26
  17   3  -7    0.13    0.10
  15  -3  -7    0.09    0.08
  15  -3  -7    0.04    0.06
  15   3  -7    0.06    0.09
  13  -3  -7    0.16    0.06
  13  -3  -7    0.22    0.07
  13   3  -7    0.04    0.07
  11  -3  -7    0.71    0.09
  11  -3  -7    0.63    0.08
 -11   3   7    0.68    0.08
  11   3  -7    0.59    0.09
   9  -3  -7    1.95    0.10
   9  -3  -7    1.96    0.12
   9   3  -7    1.82    0.12
  -9   3   7    1.85    0.09
   7  -3  -7    3.76    0.11
   7  -3  -7    3.75    0.14
  -7   3   7    4.03    0.12
   7   3  -7    3.86    0.09
   7   3  -7    3.94    0.15
   5  -3  -7    0.30    0.04
   5  -3  -7    0.25    0.05
  -5   3   7    0.29    0.04
   5   3  -7    0.20    0.05
   3  -3  -7   30.50    0.48
   3  -3  -7   31.28    0.43
   3   3  -7   30.95    0.48
  -3   3   7   31.04    0.44
   3   3  -7   30.60    0.38
   1  -3  -7    4.80    0.14
   1  -3  -7    5.01    0.12
   1   3  -7    5.20    0.11
  -1   3   7    4.94    0.13
   1   3  -7    5.34    0.16
  -1  -3  -7   19.97    0.32
  -1  -3  -7   19.63    0.34
   1   3   7   20.45    0.35
  -1   3  -7   20.68    0.32
  -1   3  -7   20.02    0.28
  -1   3  -7   19.81    0.37
  -3   3  -7    0.51    0.06
   3   3   7    0.52    0.07
  -3   3  -7    0.63    0.08
   5  -3   7    8.70    0.22
  -5   3  -7    8.59    0.23
   5   3   7    8.25    0.23
   7  -3   7    0.71    0.09
  -7   3  -7    0.88    0.10
   7   3   7    0.84    0.10
   9  -3   7    1.25    0.12
   9   3   7    1.32    0.13
  11  -3   7    0.42    0.10
  11   3   7    0.47    0.11
  13  -3   7    0.19    0.09
  13   3   7    0.33    0.11
  16   4  -7    0.18    0.10
  14  -4  -7    0.56    0.09
  14   4  -7    0.42    0.11
  12  -4  -7    1.98    0.14
  12  -4  -7    1.75    0.12
 -12   4   7    1.69    0.13
  12   4  -7    1.74    0.14
  10  -4  -7    0.68    0.09
  10  -4  -7    0.63    0.07
 -10   4   7    0.74    0.08
  10   4  -7    0.52    0.09
   8  -4  -7    8.07    0.22
   8  -4  -7    7.54    0.17
  -8   4   7    7.73    0.19
   8   4  -7    8.42    0.23
   6  -4  -7    1.89    0.07
   6  -4  -7    1.72    0.10
   6   4  -7    1.66    0.11
  -6   4   7    1.68    0.08
   6   4  -7    1.79    0.05
   4  -4  -7    7.91    0.20
   4  -4  -7    8.18    0.15
   4   4  -7    8.20    0.12
   4   4  -7    7.96    0.20
  -4   4   7    7.91    0.17
   2  -4  -7    5.82    0.12
   2  -4  -7    6.05    0.17
   2   4  -7    5.99    0.18
  -2   4   7    5.64    0.15
   2   4  -7    5.91    0.11
   0  -4  -7   14.57    0.29
   0  -4  -7   15.18    0.25
   0   4  -7   15.46    0.31
   0   4  -7   15.33    0.25
   0   4   7   15.19    0.29
  -2  -4  -7    0.13    0.05
  -2   4  -7    0.07    0.05
   2   4   7    0.09    0.05
  -2   4  -7    0.12    0.04
  -4   4  -7   18.74    0.37
  -4   4  -7   18.52    0.35
   4   4   7   18.49    0.37
   6  -4   7    0.59    0.08
   6   4   7    0.71    0.09
  -6   4  -7    0.55    0.08
  -6   4  -7    0.71    0.09
   8  -4   7    4.86    0.19
   8   4   7    4.72    0.21
  10  -4   7    0.46    0.09
  10   4   7    0.40    0.10
  12  -4   7    1.97    0.18
  12   4   7    2.08    0.19
  17   5  -7    0.96    0.16
  15  -5  -7   -0.05    0.08
  15   5  -7    0.00    0.09
  13  -5  -7    4.92    0.21
  13   5  -7    4.89    0.22
  11  -5  -7    1.90    0.13
 -11   5   7    2.03    0.12
  11   5  -7    2.37    0.15
   9  -5  -7   24.71    0.47
  -9   5   7   25.23    0.43
   9   5  -7   25.14    0.47
   7  -5  -7    7.28    0.15
   7  -5  -7    7.43    0.21
   7   5  -7    7.36    0.19
  -7   5   7    7.11    0.18
   5  -5  -7   16.68    0.25
   5  -5  -7   17.22    0.34
  -5   5   7   17.18    0.30
   5   5  -7   17.09    0.34
   5   5  -7   16.62    0.24
   3  -5  -7   27.71    0.47
   3   5  -7   27.37    0.46
  -3   5   7   27.77    0.43
   3   5  -7   27.20    0.37
   1  -5  -7   72.06    1.00
   1  -5  -7   73.07    0.91
   1   5  -7   74.14    0.92
  -1   5   7   72.21    0.98
   1   5  -7   71.51    1.01
  -1  -5  -7   29.53    0.48
   1   5   7   29.79    0.49
  -1   5  -7   29.88    0.45
  -1   5  -7   29.60    0.50
  -3   5  -7   18.35    0.34
   3   5   7   18.46    0.37
  -3   5  -7   18.91    0.37
  -5   5  -7   31.09    0.53
   5   5   7   30.45    0.54
  -5   5  -7   29.79    0.51
   7   5   7    1.80    0.13
  -7   5  -7    1.74    0.12
  -7   5  -7    1.79    0.13
   9  -5   7    8.30    0.27
   9   5   7    8.96    0.30
  11  -5   7    0.74    0.12
  11   5   7    0.67    0.13
  13  -5   7    3.68    0.22
  13   5   7    3.42    0.25
  16   6  -7    0.21    0.11
  14  -6  -7    1.01    0.13
  14   6  -7    1.07    0.14
  12  -6  -7    0.55    0.10
 -12   6   7    0.49    0.08
  12   6  -7    0.49    0.10
  10  -6  -7    1.63    0.13
 -10   6   7    1.65    0.11
  10   6  -7    1.46    0.13
   8  -6  -7    4.47    0.18
   8   6  -7    4.31    0.18
  -8   6   7    4.08    0.15
   6  -6  -7    1.41    0.11
  -6   6   7    1.26    0.09
   6   6  -7    1.39    0.11
   6   6  -7    1.35    0.06
   4  -6  -7    7.66    0.22
  -4   6   7    7.45    0.19
   4   6  -7    7.77    0.22
   4   6  -7    7.24    0.14
   2  -6  -7    1.79    0.11
   2   6  -7    1.60    0.11
   2   6  -7    1.57    0.07
  -2   6   7    1.59    0.10
   0  -6  -7    8.85    0.23
   0   6   7    8.29    0.22
   0   6  -7    8.34    0.23
   0   6  -7    8.52    0.18
  -2   6  -7    1.45    0.09
  -2   6  -7    1.57    0.11
   2   6   7    1.33    0.11
   4   6   7   12.38    0.30
  -4   6  -7   12.05    0.29
  -4   6  -7   12.31    0.27
   6   6   7    1.80    0.13
  -6   6  -7    1.84    0.13
  -6   6  -7    1.76    0.13
   8   6   7    0.80    0.11
  -8   6  -7    0.86    0.10
  -8   6  -7    0.82    0.11
  10  -6   7    3.39    0.19
  10   6   7    3.49    0.21
  12  -6   7    0.65    0.12
  12   6   7    0.93    0.15
  17   7  -7    0.01    0.11
  15   7  -7    1.26    0.16
  13  -7  -7    0.22    0.08
 -13   7   7    0.41    0.08
  13   7  -7    0.38    0.10
  11  -7  -7    2.94    0.17
 -11   7   7    3.06    0.15
  11   7  -7    2.86    0.18
   9  -7  -7    0.47    0.09
  -9   7   7    0.46    0.07
   9   7  -7    0.43    0.09
   7  -7  -7    1.51    0.12
  -7   7   7    1.70    0.10
   7   7  -7    1.56    0.13
   5  -7  -7    0.07    0.06
  -5   7   7   -0.01    0.04
   5   7  -7    0.04    0.06
   5   7  -7    0.04    0.03
   3  -7  -7    7.62    0.22
  -3   7   7    7.88    0.21
   3   7  -7    7.60    0.22
   3   7  -7    7.64    0.16
   1  -7  -7    0.12    0.06
   1   7  -7    0.12    0.04
   1   7  -7    0.18    0.07
  -1   7   7    0.03    0.05
  -1  -7  -7    2.38    0.13
   1   7   7    2.23    0.13
  -1   7  -7    2.42    0.14
  -1   7  -7    2.39    0.10
  -3   7  -7    0.15    0.05
   3   7   7    0.06    0.06
  -3   7  -7    0.19    0.07
   5   7   7    1.36    0.13
  -5   7  -7    1.15    0.10
  -5   7  -7    1.20    0.11
  -7   7  -7    0.29    0.08
   7   7   7    0.18    0.08
  -7   7  -7    0.34    0.08
   9   7   7    0.59    0.12
  -9   7  -7    0.51    0.10
  11  -7   7   -0.04    0.07
  11   7   7    0.13    0.10
  16   8  -7   -0.10    0.10
  14   8  -7    2.63    0.20
  12  -8  -7    2.70    0.18
  12   8  -7    2.92    0.19
 -12   8   7    2.76    0.16
  10  -8  -7    3.75    0.18
  10   8  -7    3.75    0.19
 -10   8   7    3.47    0.16
   8  -8  -7   16.72    0.38
   8   8  -7   17.02    0.38
  -8   8   7   17.11    0.36
   6  -8  -7    2.37    0.14
   6   8  -7    2.24    0.14
  -6   8   7    2.25    0.12
   4  -8  -7   20.03    0.41
   4   8  -7   19.82    0.40
  -4   8   7   20.29    0.38
   4   8  -7   20.09    0.32
   2  -8  -7    5.13    0.19
  -2   8   7    4.97    0.18
   2   8  -7    4.66    0.13
   2   8  -7    4.71    0.19
   0  -8  -7   25.47    0.47
   0   8  -7   26.03    0.48
   0   8   7   25.30    0.47
   0   8  -7   25.58    0.41
  -2   8  -7    0.37    0.08
  -2   8  -7    0.29    0.06
   2   8   7    0.46    0.09
  -4   8  -7   18.17    0.37
  -4   8  -7   18.52    0.39
   4   8   7   18.27    0.41
  -6   8  -7   -0.04    0.05
  -6   8  -7   -0.03    0.05
   6   8   7    0.13    0.08
   8   8   7    2.85    0.19
  -8   8  -7    2.99    0.17
  -8   8  -7    2.86    0.16
  10   8   7    0.06    0.10
 -10   8  -7    0.02    0.08
  12  -8   7    1.17    0.15
  12   8   7    1.32    0.18
  15   9  -7    0.87    0.16
  13   9  -7    2.76    0.20
 -13   9   7    2.86    0.18
  11  -9  -7    0.38    0.10
 -11   9   7    0.23    0.07
  11   9  -7    0.41    0.11
   9  -9  -7   10.21    0.30
   9   9  -7   10.46    0.31
  -9   9   7   10.50    0.28
   7  -9  -7    0.14    0.07
   7   9  -7    0.39    0.09
  -7   9   7    0.28    0.07
   5  -9  -7    5.38    0.21
   5   9  -7    5.55    0.15
  -5   9   7    5.56    0.19
   5   9  -7    6.03    0.22
   3  -9  -7    0.44    0.08
   3   9  -7    0.63    0.10
   3   9  -7    0.64    0.07
  -3   9   7    0.55    0.09
   1  -9  -7    8.25    0.24
   1   9  -7    8.71    0.26
  -1   9   7    7.98    0.24
   1   9  -7    8.36    0.20
  -1   9  -7    0.26    0.06
  -1   9  -7    0.20    0.08
   1   9   7    0.26    0.08
  -3   9  -7    0.35    0.09
  -3   9  -7    0.29    0.07
   3   9   7    0.41    0.09
   5   9   7    1.31    0.14
  -5   9  -7    1.21    0.11
  -5   9  -7    1.28    0.12
   7   9   7    0.03    0.08
  -7   9  -7    0.02    0.06
  -7   9  -7    0.03    0.07
  -9   9  -7    0.16    0.08
   9   9   7    0.08    0.10
 -11   9  -7    0.14    0.09
  11   9   7    0.10    0.11
  14  10  -7    0.22    0.12
 -14  10   7    0.12    0.09
 -12  10   7    0.20    0.08
  12  10  -7    0.10    0.11
  10 -10  -7    0.04    0.08
 -10  10   7    0.01    0.06
  10  10  -7   -0.11    0.07
   8 -10  -7    0.15    0.07
  -8  10   7    0.23    0.07
   8  10  -7    0.18    0.09
   6 -10  -7    0.04    0.07
  -6  10   7   -0.06    0.06
   6  10  -7    0.01    0.07
   4 -10  -7    0.14    0.07
   4  10  -7    0.09    0.08
   4  10  -7    0.13    0.05
  -4  10   7    0.03    0.07
   2 -10  -7    0.77    0.11
  -2  10   7    0.78    0.10
   2  10  -7    0.86    0.11
   2  10  -7    0.92    0.08
   0 -10  -7    1.95    0.14
   0  10   7    2.06    0.15
   0  10  -7    2.11    0.15
   0  10  -7    1.88    0.11
  -2  10  -7    1.93    0.14
   2  10   7    1.87    0.15
  -2  10  -7    1.94    0.12
  -4  10  -7    1.57    0.13
  -4  10  -7    1.52    0.12
   4  10   7    1.56    0.15
  -6  10  -7    0.22    0.08
   6  10   7    0.13    0.09
  -6  10  -7    0.30    0.08
  -8  10  -7    1.73    0.15
  -8  10  -7    1.75    0.14
   8  10   7    1.52    0.17
 -10  10  -7    1.11    0.14
  10  10   7    1.01    0.16
  15  11  -7    5.03    0.29
  13  11  -7    1.12    0.17
 -13  11   7    0.78    0.12
  11 -11  -7   12.02    0.36
  11  11  -7   12.06    0.37
 -11  11   7   12.03    0.33
   9 -11  -7    1.91    0.16
   9  11  -7    2.31    0.17
  -9  11   7    1.90    0.14
   7 -11  -7   14.58    0.37
  -7  11   7   13.81    0.35
   7  11  -7   14.17    0.37
   5 -11  -7    2.56    0.16
  -5  11   7    2.17    0.15
   5  11  -7    2.34    0.16
   3 -11  -7   22.44    0.46
   3  11  -7   21.77    0.46
  -3  11   7   20.96    0.44
   3  11  -7   21.61    0.39
   1 -11  -7    6.16    0.23
   1  11  -7    6.20    0.19
  -1  11   7    6.15    0.23
   1  11  -7    6.63    0.25
  -1  11  -7    6.24    0.23
  -1  11  -7    6.11    0.19
   1  11   7    6.12    0.24
  -3  11  -7    4.59    0.20
   3  11   7    4.60    0.22
  -3  11  -7    4.49    0.18
  -5  11  -7    1.23    0.12
  -5  11  -7    1.28    0.13
   5  11   7    0.77    0.13
   7  11   7    0.29    0.11
  -7  11  -7    0.34    0.09
  -7  11  -7    0.40    0.09
  -9  11  -7    0.46    0.10
   9  11   7    0.45    0.13
  -9  11  -7    0.25    0.11
  11  11   7    0.16    0.08
  14  12  -7    2.60    0.23
 -14  12   7    2.94    0.21
 -12  12   7    0.17    0.09
  12  12  -7    0.23    0.11
  10 -12  -7    6.37    0.27
  10  12  -7    7.52    0.30
 -10  12   7    6.65    0.25
   8 -12  -7    2.63    0.17
  -8  12   7    2.53    0.16
   8  12  -7    2.50    0.18
   6 -12  -7   10.36    0.31
   6  12  -7   10.10    0.31
  -6  12   7   10.32    0.30
   4 -12  -7    7.26    0.25
  -4  12   7    6.90    0.25
   4  12  -7    7.24    0.26
   2 -12  -7   14.26    0.36
   2  12  -7   13.76    0.30
   2  12  -7   14.18    0.36
  -2  12   7   13.66    0.36
   0  12  -7   14.82    0.38
   0  12   7   14.94    0.38
   0  12  -7   14.85    0.32
  -2  12  -7    8.16    0.24
  -2  12  -7    7.98    0.26
   2  12   7    8.28    0.29
  -4  12  -7   15.11    0.37
  -4  12  -7   15.23    0.36
   4  12   7   14.51    0.40
  -6  12  -7    2.77    0.17
   6  12   7    2.54    0.20
  -6  12  -7    2.77    0.17
  -8  12  -7    5.47    0.24
  -8  12  -7    5.66    0.24
   8  12   7    5.48    0.28
 -10  12  -7    0.78    0.13
  10  12   7    1.02    0.18
  13  13  -7    0.00    0.11
 -13  13   7    0.23    0.10
  11  13  -7    0.69    0.14
 -11  13   7    0.82    0.12
   9 -13  -7    1.62    0.16
  -9  13   7    1.58    0.15
   9  13  -7    1.87    0.18
   7 -13  -7    2.70    0.19
   7  13  -7    2.33    0.18
  -7  13   7    2.44    0.17
   5 -13  -7    2.74    0.17
   5  13  -7    2.36    0.17
  -5  13   7    2.28    0.16
   3 -13  -7    0.22    0.08
  -3  13   7    0.26    0.09
   3  13  -7    0.49    0.08
   3  13  -7    0.29    0.10
  -1  13   7    3.84    0.20
   1  13  -7    3.59    0.16
   1  13  -7    3.55    0.20
   1  13   7    1.07    0.13
  -1  13  -7    1.03    0.11
  -1  13  -7    1.06    0.13
  -3  13  -7    0.97    0.11
  -3  13  -7    1.15    0.13
   3  13   7    1.29    0.15
   5  13   7    0.20    0.10
  -5  13  -7    0.09    0.07
  -5  13  -7    0.12    0.07
  -7  13  -7    0.80    0.12
   7  13   7    0.70    0.14
  -9  13  -7    0.04    0.09
   9  13   7   -0.05    0.11
 -12  14   7    0.22    0.10
  12  14  -7   -0.11    0.10
  10  14  -7    0.91    0.15
 -10  14   7    1.26    0.15
   8 -14  -7   -0.04    0.09
  -8  14   7   -0.01    0.07
   8  14  -7   -0.05    0.09
   6 -14  -7    0.43    0.10
   6  14  -7    0.61    0.12
  -6  14   7    0.51    0.10
   4 -14  -7    0.02    0.08
   4  14  -7    0.20    0.10
  -4  14   7    0.10    0.08
   2  14  -7    1.05    0.11
  -2  14   7    1.07    0.14
   2  14  -7    0.74    0.12
   0  14  -7    1.03    0.13
   0  14   7    0.96    0.13
   0  14  -7    1.03    0.11
   2  14   7    0.51    0.12
  -2  14  -7    0.53    0.09
  -2  14  -7    0.33    0.09
   4  14   7    0.50    0.13
  -4  14  -7    0.49    0.09
  -6  14  -7    0.16    0.08
   6  14   7   -0.02    0.10
  -8  14  -7    0.24    0.10
   8  14   7    0.21    0.13
  11  15  -7    0.67    0.16
 -11  15   7    0.40    0.12
  -9  15   7    4.90    0.24
   9  15  -7    5.10    0.26
   7 -15  -7    0.01    0.08
  -7  15   7    0.13    0.08
   7  15  -7    0.00    0.11
   5 -15  -7    7.85    0.29
   5  15  -7    7.60    0.29
  -5  15   7    8.20    0.30
   3  15  -7   -0.04    0.10
  -3  15   7   -0.04    0.07
   1  15  -7    9.57    0.33
  -1  15   7   10.29    0.34
   1  15  -7    9.66    0.28
   1  15   7    0.91    0.14
  -1  15  -7    0.73    0.10
   3  15   7    7.29    0.30
  -3  15  -7    7.11    0.25
  -5  15  -7    2.24    0.18
   5  15   7    2.24    0.21
  -7  15  -7    2.90    0.19
   7  15   7    2.61    0.24
  10  16  -7    0.25    0.13
   8  16  -7    1.66    0.20
  -8  16   7    1.84    0.18
   6 -16  -7    0.40    0.11
  -6  16   7    0.40    0.11
   6  16  -7    0.44    0.12
  -4  16   7    5.58    0.26
   4  16  -7    4.99    0.25
  -2  16   7    0.22    0.10
   0  16  -7    6.10    0.24
   0  16   7    5.57    0.27
  -2  16  -7    0.09    0.08
   2  16   7    0.16    0.10
  -4  16  -7    4.99    0.23
   4  16   7    5.26    0.28
  -6  16  -7   -0.04    0.08
   9  17  -7    0.02    0.12
   7  17  -7    0.02    0.12
  -7  17   7    0.01    0.09
  -5  17   7    0.33    0.11
  -3  17   7    1.16    0.16
  -1  17   7    0.39    0.12
  -1  17  -7    0.01    0.08
   1  17   7   -0.11    0.09
   3  17   7    0.34    0.12
  -3  17  -7    0.54    0.12
  -5  17  -7    0.07    0.09
  -2  18   7    1.15    0.17
  -2  18  -7    0.89    0.13
  18   0  -8    1.40    0.17
  16   0  -8    5.69    0.24
  14   0  -8    7.70    0.26
  12   0  -8    8.73    0.25
  10   0  -8   28.66    0.49
   8   0  -8   35.26    0.55
   8   0  -8   35.63    0.48
  -6   0   8   38.87    0.49
   6   0  -8   40.17    0.58
   4   0  -8   55.35    0.76
  -4   0   8   55.63    0.67
   4   0  -8   54.46    0.76
   2   0  -8  116.85    1.46
   2   0  -8  115.56    1.48
  -2   0   8  114.73    1.40
   0   0  -8   25.95    0.40
   0   0   8   26.20    0.39
   0   0  -8   25.54    0.42
   2   0   8   12.65    0.25
  -2   0  -8   13.03    0.23
  -2   0  -8   13.12    0.27
  -4   0  -8    5.77    0.18
   4   0   8    5.87    0.18
   6   0   8   14.91    0.34
   8   0   8    2.95    0.16
  10   0   8    2.92    0.18
  12   0   8    0.02    0.08
  17  -1  -8    0.12    0.09
  17   1  -8   -0.03    0.09
  15  -1  -8    0.44    0.10
  15   1  -8    0.57    0.11
  13  -1  -8    0.12    0.08
  13   1  -8    0.19    0.08
  11  -1  -8    0.02    0.06
  11   1  -8    0.18    0.07
   9  -1  -8    2.32    0.12
   9   1  -8    2.25    0.12
   7  -1  -8    1.13    0.09
   7   1  -8    1.15    0.04
   7   1  -8    1.08    0.09
  -7   1   8    1.10    0.05
   5  -1  -8    5.35    0.16
   5  -1  -8    5.15    0.14
  -5   1   8    5.21    0.10
   5   1  -8    5.42    0.16
   3  -1  -8    1.05    0.08
  -3  -1   8    1.10    0.04
   3   1  -8    1.02    0.08
   3   1  -8    1.02    0.06
  -3   1   8    1.01    0.05
   1  -1  -8   13.03    0.25
   1  -1  -8   13.44    0.25
  -1  -1   8   13.13    0.21
   1   1  -8   12.96    0.23
  -1   1   8   13.20    0.23
   1   1  -8   13.13    0.27
   1  -1   8    0.18    0.03
  -1  -1  -8    0.13    0.04
  -1  -1  -8    0.19    0.05
  -1   1  -8    0.17    0.04
  -1   1  -8    0.13    0.05
   1   1   8    0.16    0.04
  -3  -1  -8    7.94    0.17
   3  -1   8    7.73    0.19
  -3  -1  -8    8.00    0.21
  -3   1  -8    7.76    0.15
   3   1   8    7.74    0.20
  -3   1  -8    7.71    0.21
   5  -1   8   -0.01    0.04
   5   1   8    0.03    0.05
  -5   1  -8   -0.04    0.05
   7  -1   8    1.29    0.12
   7   1   8    1.37    0.12
   9  -1   8    0.01    0.06
   9   1   8    0.09    0.07
  11  -1   8    2.39    0.18
  11   1   8    2.65    0.19
  13  -1   8   -0.11    0.08
  13   1   8   -0.06    0.08
  18   2  -8   -0.10    0.09
  16  -2  -8    0.18    0.09
  16   2  -8    0.22    0.10
  14  -2  -8    0.45    0.09
  14   2  -8    0.28    0.09
  12  -2  -8   -0.01    0.05
  12   2  -8    0.05    0.07
  10  -2  -8    2.19    0.12
  10   2  -8    2.45    0.14
   8  -2  -8    0.06    0.05
   8  -2  -8    0.06    0.05
  -8   2   8    0.06    0.03
   8   2  -8    0.13    0.06
   6  -2  -8   11.82    0.23
   6  -2  -8   12.14    0.26
   6   2  -8   11.65    0.26
  -6   2   8   12.07    0.20
   4  -2  -8    0.02    0.04
   4  -2  -8   -0.02    0.03
   4   2  -8    0.03    0.05
  -4   2   8    0.05    0.03
   2  -2  -8   39.17    0.58
  -2  -2   8   40.08    0.50
   2  -2  -8   39.52    0.56
   2   2  -8   38.90    0.60
  -2   2   8   38.71    0.54
   0  -2  -8    8.14    0.19
   0  -2   8    8.54    0.17
   0  -2  -8    8.18    0.19
   0   2  -8    8.05    0.16
   0   2  -8    8.43    0.22
   0   2   8    8.29    0.18
  -2  -2  -8   21.41    0.37
  -2  -2  -8   21.82    0.36
   2  -2   8   22.14    0.36
   2   2   8   21.65    0.38
  -2   2  -8   21.85    0.40
  -2   2  -8   22.15    0.32
   4  -2   8    5.28    0.17
   4   2   8    5.46    0.18
  -4   2  -8    5.63    0.19
   6  -2   8   10.60    0.27
   6   2   8   11.28    0.29
  -6   2  -8   10.70    0.28
   8  -2   8    1.73    0.13
   8   2   8    1.95    0.14
  10  -2   8    2.45    0.17
  10   2   8    2.68    0.18
  12  -2   8    0.92    0.14
  12   2   8    1.12    0.15
  17  -3  -8    0.01    0.12
  17   3  -8   -0.02    0.09
  15  -3  -8    9.36    0.30
  15   3  -8    9.11    0.31
  13  -3  -8    0.36    0.08
  13  -3  -8    0.41    0.08
  13   3  -8    0.44    0.10
  11  -3  -8   15.25    0.35
  11  -3  -8   15.90    0.32
  11   3  -8   16.14    0.36
   9  -3  -8    4.10    0.17
   9  -3  -8    4.41    0.14
   9   3  -8    4.60    0.18
  -9   3   8    4.37    0.13
   7  -3  -8   49.79    0.67
   7  -3  -8   49.82    0.74
  -7   3   8   48.18    0.66
   7   3  -8   48.23    0.73
   5  -3  -8   19.86    0.31
   5  -3  -8   19.25    0.36
   5   3  -8   19.54    0.36
  -5   3   8   19.61    0.31
   3  -3  -8   79.13    1.08
   3  -3  -8   81.56    1.03
  -3  -3   8   79.67    0.96
   3   3  -8   80.40    1.08
  -3   3   8   79.91    1.03
  -1  -3   8   68.52    0.86
   1  -3  -8   68.69    0.94
   1  -3  -8   67.45    0.89
  -1   3   8   68.99    0.91
   1   3  -8   68.03    0.96
  -1  -3  -8   32.42    0.50
  -1  -3  -8   32.14    0.48
   1  -3   8   32.49    0.47
   1   3   8   31.83    0.50
  -1   3  -8   32.24    0.53
  -1   3  -8   31.92    0.44
   3  -3   8   41.85    0.62
   3   3   8   42.96    0.65
  -3   3  -8   41.73    0.66
   5  -3   8    7.25    0.21
   5   3   8    7.52    0.23
  -5   3  -8    7.33    0.22
   7  -3   8   10.58    0.28
   7   3   8   10.21    0.29
  -7   3  -8   10.47    0.29
   9  -3   8    0.44    0.09
   9   3   8    0.36    0.09
  11  -3   8    6.86    0.27
  11   3   8    7.11    0.29
  13  -3   8    0.09    0.10
  13   3   8    0.09    0.10
  16  -4  -8    1.62    0.16
  16   4  -8    1.28    0.16
  14  -4  -8    3.94    0.20
  14   4  -8    4.13    0.21
  12  -4  -8    1.81    0.13
  12   4  -8    2.17    0.15
  10  -4  -8   18.46    0.39
  10  -4  -8   18.15    0.33
 -10   4   8   17.88    0.34
  10   4  -8   18.65    0.39
   8  -4  -8    8.17    0.18
   8  -4  -8    8.02    0.23
   8   4  -8    7.96    0.23
  -8   4   8    8.10    0.19
   6  -4  -8   25.11    0.37
   6  -4  -8   24.69    0.44
   6   4  -8   25.06    0.44
  -6   4   8   25.33    0.39
   4  -4  -8    2.91    0.09
   4  -4  -8    2.81    0.13
   4   4  -8    3.02    0.13
   4   4  -8    2.74    0.05
  -4   4   8    2.71    0.10
   2  -4  -8   78.25    1.10
   2  -4  -8   81.65    1.03
   2   4  -8   84.74    1.13
  -2   4   8   82.09    1.07
   2   4  -8   81.73    1.01
   0  -4  -8    0.18    0.04
   0  -4  -8    0.22    0.05
   0   4  -8    0.18    0.06
   0   4   8    0.12    0.05
   0   4  -8    0.18    0.04
  -2  -4  -8   18.42    0.34
  -2   4  -8   18.08    0.36
   2   4   8   17.98    0.35
  -2   4  -8   17.43    0.32
   4   4   8    3.15    0.15
  -4   4  -8    2.85    0.13
  -4   4  -8    3.14    0.15
   6  -4   8   13.55    0.31
   6   4   8   13.48    0.34
  -6   4  -8   12.92    0.32
   8  -4   8    0.76    0.10
   8   4   8    0.83    0.11
  10  -4   8    2.28    0.17
  10   4   8    2.59    0.19
  12  -4   8    0.90    0.13
  12   4   8    0.80    0.14
  17   5  -8    0.00    0.10
  15  -5  -8    0.13    0.08
  15   5  -8    0.11    0.10
  13  -5  -8    0.07    0.08
  13   5  -8    0.02    0.08
  11  -5  -8    0.92    0.11
  11   5  -8    0.60    0.10
 -11   5   8    0.75    0.10
   9  -5  -8    0.34    0.08
  -9   5   8    0.40    0.06
   9   5  -8    0.49    0.09
   7  -5  -8    0.27    0.07
  -7   5   8    0.34    0.06
   7   5  -8    0.20    0.07
   5  -5  -8    1.06    0.06
   5  -5  -8    1.03    0.10
  -5   5   8    1.01    0.08
   5   5  -8    1.01    0.05
   5   5  -8    1.18    0.10
   3  -5  -8    1.49    0.10
   3  -5  -8    1.32    0.06
   3   5  -8    1.46    0.05
  -3   5   8    1.19    0.09
   3   5  -8    1.47    0.11
   1  -5  -8    1.75    0.07
   1  -5  -8    1.71    0.11
  -1   5   8    1.48    0.09
   1   5  -8    1.59    0.07
   1   5  -8    1.66    0.12
  -1  -5  -8    3.58    0.14
  -1   5  -8    3.30    0.11
  -1   5  -8    3.64    0.16
  -1   5  -8    3.50    0.12
   1   5   8    3.39    0.15
   3   5   8    3.95    0.16
  -3   5  -8    3.98    0.17
  -3   5  -8    4.37    0.15
  -5   5  -8    0.43    0.07
  -5   5  -8    0.51    0.08
   5   5   8    0.55    0.09
   7  -5   8    0.30    0.07
  -7   5  -8    0.44    0.08
   7   5   8    0.23    0.08
   9  -5   8    0.75    0.11
   9   5   8    0.84    0.12
  11  -5   8    0.14    0.08
  11   5   8    0.15    0.10
  16   6  -8    0.50    0.13
  14  -6  -8    1.44    0.14
  14   6  -8    1.54    0.16
  12  -6  -8    0.06    0.07
  12   6  -8    0.13    0.08
  10  -6  -8    3.90    0.18
  10   6  -8    4.08    0.19
 -10   6   8    3.94    0.15
   8  -6  -8   -0.03    0.06
  -8   6   8    0.00    0.04
   8   6  -8    0.04    0.07
   6  -6  -8    6.41    0.21
  -6   6   8    6.41    0.18
   6   6  -8    6.55    0.21
   4  -6  -8    0.10    0.06
  -4   6   8    0.14    0.05
   4   6  -8    0.07    0.03
   4   6  -8    0.11    0.07
   2  -6  -8   21.20    0.41
   2   6  -8   21.37    0.32
  -2   6   8   21.37    0.38
   2   6  -8   20.29    0.41
   0  -6  -8   10.13    0.25
   0   6  -8    9.63    0.20
   0   6  -8    9.69    0.26
   0   6   8   10.22    0.25
  -2  -6  -8    6.55    0.20
   2   6   8    6.63    0.21
  -2   6  -8    6.54    0.21
  -2   6  -8    6.40    0.18
   4   6   8    5.70    0.21
  -4   6  -8    5.41    0.20
  -4   6  -8    6.02    0.19
  -6   6  -8    6.67    0.22
  -6   6  -8    6.81    0.23
   6   6   8    6.69    0.24
   8  -6   8    1.68    0.13
  -8   6  -8    1.66    0.14
  -8   6  -8    1.66    0.14
   8   6   8    1.79    0.16
  10  -6   8    2.03    0.17
  10   6   8    2.08    0.19
  12  -6   8    1.18    0.15
  12   6   8    1.68    0.19
  15   7  -8    3.49    0.23
  13  -7  -8    0.37    0.10
  13   7  -8    0.29    0.11
  11  -7  -8    3.13    0.17
 -11   7   8    3.52    0.15
  11   7  -8    3.34    0.19
   9  -7  -8    5.32    0.21
  -9   7   8    4.93    0.18
   9   7  -8    5.18    0.21
   7  -7  -8    9.00    0.26
   7   7  -8    9.67    0.27
  -7   7   8    9.69    0.24
   5  -7  -8   13.92    0.33
  -5   7   8   14.44    0.30
   5   7  -8   14.42    0.33
   3  -7  -8   12.62    0.31
   3   7  -8   12.94    0.22
   3   7  -8   13.11    0.31
  -3   7   8   13.30    0.29
   1  -7  -8   39.95    0.65
   1   7  -8   39.32    0.66
   1   7  -8   39.42    0.56
  -1   7   8   39.94    0.63
  -1  -7  -8    1.50    0.12
   1   7   8    1.41    0.12
  -1   7  -8    1.35    0.08
  -1   7  -8    1.42    0.13
   3   7   8   28.46    0.53
  -3   7  -8   27.55    0.52
  -3   7  -8   28.32    0.48
   5   7   8    0.87    0.12
  -5   7  -8    0.75    0.10
  -5   7  -8    0.71    0.09
   7   7   8    7.30    0.27
  -7   7  -8    7.03    0.24
  -7   7  -8    7.41    0.24
  -9   7  -8    0.09    0.08
   9   7   8   -0.11    0.08
  11  -7   8    5.26    0.25
  11   7   8    5.60    0.28
  16   8  -8    0.15    0.13
  14   8  -8    0.53    0.13
  12  -8  -8    0.69    0.11
 -12   8   8    0.69    0.10
  12   8  -8    0.67    0.12
  10  -8  -8    4.44    0.20
  10   8  -8    4.50    0.21
 -10   8   8    4.55    0.18
   8  -8  -8    1.78    0.15
  -8   8   8    1.72    0.12
   8   8  -8    1.59    0.14
   6  -8  -8    3.85    0.18
  -6   8   8    3.85    0.16
   6   8  -8    3.90    0.18
   4  -8  -8    0.20    0.07
   4   8  -8    0.19    0.04
  -4   8   8    0.13    0.06
   4   8  -8    0.22    0.08
   2  -8  -8   16.11    0.36
   2   8  -8   16.82    0.38
   2   8  -8   16.12    0.28
  -2   8   8   15.91    0.34
   0  -8  -8    0.51    0.08
   0   8  -8    0.64    0.10
   0   8   8    0.53    0.09
   0   8  -8    0.56    0.07
   2   8   8    5.57    0.21
  -2   8  -8    5.57    0.21
  -2   8  -8    5.44    0.17
  -4   8  -8    0.56    0.08
   4   8   8    0.61    0.10
  -4   8  -8    0.73    0.10
   6   8   8    3.71    0.20
  -6   8  -8    3.53    0.17
  -6   8  -8    3.49    0.17
  -8   8  -8    0.34    0.09
   8   8   8    0.18    0.10
  -8   8  -8    0.29    0.09
  10   8   8    1.14    0.16
 -10   8  -8    1.01    0.13
  15   9  -8    0.29    0.13
  13  -9  -8    0.79    0.13
  13   9  -8    0.88    0.14
  11  -9  -8    0.35    0.09
 -11   9   8    0.46    0.08
  11   9  -8    0.34    0.10
   9  -9  -8    0.44    0.09
  -9   9   8    0.46    0.08
   9   9  -8    0.38    0.10
   7  -9  -8    0.40    0.09
  -7   9   8    0.43    0.08
   7   9  -8    0.44    0.10
   5  -9  -8    0.55    0.10
  -5   9   8    0.50    0.08
   5   9  -8    0.50    0.10
   3  -9  -8    1.97    0.14
   3   9  -8    1.95    0.09
  -3   9   8    2.06    0.13
   3   9  -8    2.11    0.15
   1  -9  -8    2.20    0.14
   1   9  -8    2.23    0.16
   1   9  -8    2.15    0.10
  -1   9   8    2.23    0.14
  -1   9  -8    0.11    0.08
  -1   9  -8    0.09    0.05
   1   9   8   -0.07    0.06
  -3   9  -8    0.02    0.06
   3   9   8    0.10    0.08
  -3   9  -8    0.10    0.08
  -5   9  -8    0.34    0.08
   5   9   8    0.34    0.10
  -5   9  -8    0.26    0.08
   7   9   8    0.15    0.09
  -7   9  -8    0.16    0.07
  -7   9  -8    0.08    0.07
  -9   9  -8    0.12    0.08
   9   9   8   -0.03    0.10
  -9   9  -8    0.16    0.09
  11   9   8   -0.09    0.10
 -11   9  -8   -0.06    0.08
  14  10  -8    0.12    0.11
  12 -10  -8    1.47    0.16
 -12  10   8    1.17    0.13
  12  10  -8    1.33    0.16
  10 -10  -8    1.13    0.13
 -10  10   8    1.04    0.12
  10  10  -8    1.10    0.14
   8 -10  -8    4.74    0.22
  -8  10   8    5.36    0.20
   8  10  -8    4.94    0.22
   6 -10  -8    1.37    0.14
   6  10  -8    1.61    0.14
  -6  10   8    1.50    0.13
   4 -10  -8   15.97    0.38
  -4  10   8   15.88    0.36
   4  10  -8   16.24    0.38
   2 -10  -8    6.97    0.24
   2  10  -8    6.55    0.24
  -2  10   8    6.38    0.22
   2  10  -8    6.52    0.18
   0 -10  -8   31.07    0.57
   0  10   8   30.61    0.57
   0  10  -8   30.12    0.50
   0  10  -8   31.51    0.59
  -2  10  -8    1.20    0.10
   2  10   8    0.98    0.12
  -2  10  -8    1.31    0.13
  -4  10  -8   24.29    0.47
   4  10   8   24.87    0.53
  -4  10  -8   24.17    0.49
  -6  10  -8    0.88    0.12
   6  10   8    0.87    0.13
  -6  10  -8    0.65    0.10
  -8  10  -8   11.69    0.34
   8  10   8   10.69    0.37
  -8  10  -8   11.60    0.34
 -10  10  -8    0.26    0.10
  10  10   8    0.06    0.11
  15  11  -8    0.36    0.14
  13  11  -8    0.87    0.15
 -13  11   8    1.26    0.14
  11 -11  -8   -0.01    0.08
  11  11  -8    0.04    0.10
 -11  11   8    0.05    0.07
   9 -11  -8    7.50    0.28
   9  11  -8    7.85    0.29
  -9  11   8    7.80    0.26
   7 -11  -8    0.28    0.09
   7  11  -8    0.37    0.10
  -7  11   8    0.35    0.08
   5 -11  -8   14.24    0.37
   5  11  -8   14.49    0.37
  -5  11   8   14.50    0.36
   3 -11  -8    0.12    0.08
   3  11  -8    0.17    0.09
  -3  11   8    0.11    0.07
   1 -11  -8   18.68    0.42
   1  11  -8   19.45    0.44
  -1  11   8   18.67    0.42
   1  11  -8   19.12    0.36
  -1  11  -8    1.23    0.13
  -1  11  -8    1.51    0.11
   1  11   8    1.38    0.14
  -3  11  -8   19.64    0.40
  -3  11  -8   18.53    0.43
   3  11   8   19.32    0.45
   5  11   8    0.59    0.12
  -5  11  -8    0.54    0.10
  -5  11  -8    0.74    0.11
  -7  11  -8    6.20    0.24
  -7  11  -8    5.77    0.24
   7  11   8    6.29    0.29
   9  11   8    1.28    0.18
  -9  11  -8    1.29    0.14
  -9  11  -8    1.09    0.14
  14  12  -8    1.33    0.18
  12  12  -8    0.58    0.15
 -12  12   8    0.45    0.10
  10 -12  -8    4.84    0.25
 -10  12   8    4.54    0.22
  10  12  -8    4.82    0.25
   8 -12  -8    0.43    0.10
   8  12  -8    0.41    0.11
  -8  12   8    0.71    0.10
   6 -12  -8    2.82    0.19
  -6  12   8    3.18    0.18
   6  12  -8    2.82    0.19
   4 -12  -8    0.12    0.07
  -4  12   8    0.10    0.07
   4  12  -8   -0.06    0.08
   2 -12  -8    2.97    0.18
  -2  12   8    3.29    0.18
   2  12  -8    3.08    0.14
   2  12  -8    2.79    0.20
   0  12  -8    1.87    0.16
   0  12   8    2.45    0.17
   0  12  -8    2.25    0.12
  -2  12  -8    0.88    0.10
  -2  12  -8    0.97    0.12
   2  12   8    0.67    0.12
  -4  12  -8    0.81    0.11
  -4  12  -8    0.60    0.10
   4  12   8    0.56    0.12
   6  12   8    0.23    0.11
  -6  12  -8    0.25    0.09
  -6  12  -8    0.21    0.08
  -8  12  -8    0.85    0.12
   8  12   8    1.17    0.17
  -8  12  -8    1.15    0.15
  13  13  -8    0.07    0.12
 -13  13   8    0.41    0.11
 -11  13   8    3.44    0.20
  11  13  -8    3.69    0.24
   9 -13  -8    0.58    0.12
  -9  13   8    0.81    0.12
   9  13  -8    0.61    0.13
   7 -13  -8    8.80    0.30
   7  13  -8    8.51    0.31
  -7  13   8    9.15    0.30
   5 -13  -8    0.88    0.13
   5  13  -8    0.53    0.12
  -5  13   8    0.60    0.11
   3 -13  -8   15.84    0.40
   3  13  -8   15.41    0.41
  -3  13   8   15.35    0.39
   1  13  -8    0.19    0.06
  -1  13   8    0.10    0.09
   1  13  -8    0.33    0.10
  -1  13  -8    6.75    0.26
   1  13   8    7.20    0.28
  -1  13  -8    6.84    0.22
  -3  13  -8    0.22    0.07
  -3  13  -8    0.26    0.10
   3  13   8    0.12    0.10
  -5  13  -8    2.07    0.15
   5  13   8    1.89    0.19
  -5  13  -8    1.90    0.15
   7  13   8    0.10    0.11
  -7  13  -8    0.27    0.10
  -9  13  -8    0.59    0.14
  12  14  -8    0.60    0.15
 -12  14   8    0.78    0.13
  10  14  -8    1.06    0.16
 -10  14   8    1.30    0.15
   8 -14  -8    1.24    0.15
   8  14  -8    1.45    0.17
  -8  14   8    1.47    0.15
   6 -14  -8    3.04    0.21
  -6  14   8    3.31    0.20
   6  14  -8    3.26    0.21
   4 -14  -8    0.86    0.13
   4  14  -8    0.64    0.14
  -4  14   8    0.67    0.12
  -2  14   8   10.20    0.33
   2  14  -8   10.30    0.33
   0  14  -8    0.18    0.09
   0  14  -8    0.20    0.07
   0  14   8    0.18    0.10
  -2  14  -8    7.17    0.27
  -2  14  -8    6.75    0.24
   2  14   8    6.60    0.28
  -4  14  -8    0.31    0.09
  -4  14  -8    0.27    0.10
   4  14   8    0.23    0.11
   6  14   8    3.44    0.24
  -6  14  -8    3.69    0.20
  -8  14  -8    0.47    0.11
  11  15  -8    0.10    0.12
 -11  15   8    0.23    0.10
   9 -15  -8    0.05    0.09
  -9  15   8   -0.04    0.08
   9  15  -8   -0.17    0.11
   7 -15  -8    1.03    0.15
   7  15  -8    0.85    0.15
  -7  15   8    0.96    0.13
   5 -15  -8    0.02    0.08
  -5  15   8    0.05    0.09
   5  15  -8    0.08    0.11
   3  15  -8    0.61    0.14
  -3  15   8    0.71    0.13
   1  15  -8    0.35    0.11
  -1  15   8    0.30    0.10
  -1  15  -8    0.82    0.11
  -1  15  -8    0.70    0.13
   1  15   8    0.81    0.14
  -3  15  -8    0.08    0.07
   3  15   8    0.02    0.10
   5  15   8    0.10    0.12
  -5  15  -8    0.33    0.10
  -7  15  -8    0.04    0.09
  10  16  -8    1.58    0.20
   8 -16  -8   -0.04    0.10
  -8  16   8    0.11    0.09
   8  16  -8    0.04    0.11
   6 -16  -8    3.94    0.23
   6  16  -8    3.72    0.24
  -6  16   8    3.84    0.22
  -4  16   8    0.04    0.09
   4  16  -8   -0.01    0.10
   2  16  -8    5.32    0.28
  -2  16   8    5.30    0.26
   0  16   8    1.06    0.15
   2  16   8    4.36    0.25
  -2  16  -8    4.08    0.20
  -4  16  -8    0.26    0.09
   4  16   8    0.34    0.12
  -6  16  -8    1.67    0.17
   7 -17  -8    6.60    0.29
   7  17  -8    6.43    0.32
  -7  17   8    6.87    0.36
   5  17  -8    1.66    0.24
  -5  17   8    1.93    0.19
  -3  17   8    6.47    0.29
  -1  17   8    2.13    0.20
   1  17   8    3.57    0.24
  -3  17  -8    1.71    0.16
  18   0  -9   -0.05    0.09
  16   0  -9   -0.01    0.08
  14   0  -9   -0.08    0.07
  12   0  -9   -0.01    0.06
  10   0  -9    0.02    0.07
   8   0  -9    0.07    0.06
   6   0  -9   -0.09    0.05
   4   0  -9    0.00    0.05
   4   0  -9    0.04    0.04
  -4   0   9    0.03    0.02
  -2   0   9    0.01    0.03
   2   0  -9    0.03    0.05
   2   0  -9    0.06    0.04
   0   0  -9   -0.03    0.03
   0   0   9    0.01    0.03
   0   0  -9    0.00    0.04
   2   0   9    0.03    0.04
  -2   0  -9   -0.01    0.05
  -2   0  -9   -0.07    0.03
   4   0   9    0.03    0.04
  -4   0  -9   -0.06    0.05
   6   0   9   -0.02    0.05
   8   0   9   -0.03    0.06
  10   0   9   -0.03    0.07
  12   0   9   -0.08    0.08
  17  -1  -9    0.86    0.14
  17   1  -9    0.83    0.15
  15  -1  -9    1.21    0.14
  15   1  -9    1.21    0.14
  13  -1  -9    1.94    0.15
  13   1  -9    2.20    0.15
  11  -1  -9    4.15    0.17
  11   1  -9    4.05    0.17
   9  -1  -9   11.00    0.25
   9   1  -9   10.69    0.26
   7  -1  -9   21.66    0.38
   7  -1  -9   22.70    0.41
   7   1  -9   21.88    0.40
   5  -1  -9    1.79    0.10
   5  -1  -9    1.93    0.10
   5   1  -9    1.93    0.11
  -5   1   9    1.81    0.06
   3  -1  -9   77.02    1.02
  -3  -1   9   76.70    0.92
   3  -1  -9   74.72    1.02
   3   1  -9   76.25    1.01
  -3   1   9   75.86    0.95
   3   1  -9   74.84    1.03
   1  -1  -9    4.88    0.14
   1  -1  -9    4.62    0.15
  -1  -1   9    4.78    0.12
   1   1  -9    4.95    0.13
   1   1  -9    4.73    0.16
  -1   1   9    4.62    0.12
   1  -1   9   26.64    0.42
  -1  -1  -9   27.47    0.43
  -1  -1  -9   26.62    0.45
   1   1   9   27.21    0.43
  -1   1  -9   26.71    0.41
  -1   1  -9   26.83    0.46
  -3  -1  -9    0.84    0.09
   3  -1   9    0.76    0.08
  -3  -1  -9    0.92    0.07
  -3   1  -9    0.87    0.07
  -3   1  -9    0.67    0.08
   3   1   9    0.84    0.08
   5  -1   9   24.98    0.46
  -5   1  -9   24.56    0.47
   5   1   9   25.28    0.47
   7  -1   9    0.06    0.06
   7   1   9    0.13    0.07
   9  -1   9    4.63    0.21
   9   1   9    4.84    0.22
  11  -1   9    0.24    0.10
  11   1   9    0.33    0.10
  16  -2  -9    1.17    0.14
  16   2  -9    1.11    0.14
  14  -2  -9    0.12    0.07
  14  -2  -9    0.19    0.09
  14   2  -9    0.21    0.09
  12  -2  -9    1.10    0.12
  12  -2  -9    1.23    0.11
  12   2  -9    1.37    0.13
  10  -2  -9    1.12    0.11
  10  -2  -9    1.21    0.10
  10   2  -9    1.13    0.11
   8  -2  -9   16.44    0.31
   8  -2  -9   17.66    0.36
   8   2  -9   16.81    0.35
   6  -2  -9    3.22    0.12
   6  -2  -9    3.02    0.13
   6   2  -9    3.40    0.14
  -6   2   9    3.18    0.09
   4  -2  -9   11.66    0.24
   4  -2  -9   11.88    0.26
   4   2  -9   11.60    0.26
  -4   2   9   11.44    0.20
   2  -2  -9   26.43    0.44
  -2  -2   9   26.65    0.36
   2  -2  -9   27.12    0.43
  -2   2   9   26.96    0.40
   2   2  -9   26.12    0.46
   2   2  -9   26.15    0.41
   0  -2   9    2.17    0.08
   0  -2  -9    2.09    0.10
   0  -2  -9    2.30    0.11
   0   2  -9    2.20    0.09
   0   2  -9    2.38    0.12
   0   2   9    2.38    0.10
  -2  -2  -9   17.55    0.33
   2  -2   9   17.64    0.32
  -2  -2  -9   16.57    0.31
   2   2   9   17.77    0.34
  -2   2  -9   17.33    0.28
  -2   2  -9   17.57    0.35
  -4  -2  -9    6.87    0.20
   4  -2   9    6.96    0.20
  -4   2  -9    7.18    0.22
   4   2   9    7.42    0.22
   6  -2   9    9.86    0.27
   6   2   9   10.33    0.28
  -6   2  -9   10.21    0.28
   8  -2   9    0.37    0.08
   8   2   9    0.31    0.08
  10  -2   9    6.34    0.26
  10   2   9    6.11    0.26
  12  -2   9    0.13    0.10
  12   2   9    0.13    0.10
  17  -3  -9   -0.04    0.08
  17   3  -9   -0.01    0.10
  15  -3  -9    0.00    0.07
  15   3  -9    0.09    0.10
  13  -3  -9    0.03    0.06
  13   3  -9   -0.02    0.07
  11  -3  -9    0.17    0.07
  11  -3  -9    0.15    0.06
  11   3  -9    0.25    0.08
   9  -3  -9    0.19    0.06
   9  -3  -9    0.22    0.06
   9   3  -9    0.20    0.07
   7  -3  -9    1.11    0.10
   7  -3  -9    1.27    0.09
   7   3  -9    1.38    0.11
  -7   3   9    1.31    0.07
   5  -3  -9    4.60    0.13
   5  -3  -9    4.80    0.16
  -5   3   9    4.55    0.12
   5   3  -9    4.95    0.17
  -3  -3   9    0.07    0.02
   3  -3  -9   -0.03    0.04
   3  -3  -9    0.11    0.05
  -3   3   9    0.04    0.04
   3   3  -9    0.41    0.08
   1  -3  -9    3.84    0.15
  -1  -3   9    3.75    0.10
   1  -3  -9    4.01    0.12
   1   3  -9    3.68    0.11
  -1   3   9    3.71    0.13
   1   3  -9    3.74    0.16
  -1  -3  -9    1.37    0.09
   1  -3   9    1.53    0.08
  -1  -3  -9    1.43    0.09
  -1   3  -9    1.66    0.11
   1   3   9    1.44    0.09
  -1   3  -9    1.51    0.07
  -3  -3  -9    7.10    0.20
   3  -3   9    6.83    0.19
   3   3   9    7.42    0.21
  -3   3  -9    6.75    0.22
   5  -3   9    0.08    0.05
   5   3   9    0.06    0.06
  -5   3  -9    0.10    0.06
   7  -3   9    0.87    0.10
   7   3   9    1.11    0.12
  -7   3  -9    1.07    0.12
   9  -3   9   -0.08    0.06
   9   3   9   -0.05    0.07
  11  -3   9    0.66    0.12
  11   3   9    0.57    0.12
  16  -4  -9    0.35    0.10
  16   4  -9    0.30    0.11
  14  -4  -9    0.59    0.10
  14   4  -9    0.60    0.12
  12  -4  -9    0.32    0.08
  12   4  -9    0.26    0.09
  10  -4  -9    1.00    0.11
  10   4  -9    1.08    0.12
   8  -4  -9    3.90    0.13
   8  -4  -9    3.83    0.17
   8   4  -9    3.95    0.17
  -8   4   9    3.80    0.12
   6  -4  -9    0.55    0.08
   6  -4  -9    0.57    0.06
   6   4  -9    0.67    0.09
  -6   4   9    0.62    0.06
   4  -4  -9    3.19    0.11
   4  -4  -9    3.22    0.14
   4   4  -9    3.19    0.15
  -4   4   9    3.15    0.11
   2  -4  -9    1.31    0.10
   2  -4  -9    1.18    0.07
   2   4  -9    1.24    0.11
  -2   4   9    1.33    0.09
   0  -4  -9    0.28    0.07
   0  -4  -9    0.51    0.06
   0   4   9    0.22    0.05
   0   4  -9    0.32    0.05
   0   4  -9    0.31    0.08
   0   4  -9    0.36    0.04
  -2  -4  -9    3.52    0.14
   2  -4   9    3.33    0.12
   2   4   9    3.52    0.15
  -2   4  -9    3.38    0.15
   4  -4   9   -0.01    0.04
  -4   4  -9   -0.02    0.06
   4   4   9   -0.05    0.06
   6  -4   9    5.02    0.19
  -6   4  -9    4.85    0.20
   6   4   9    4.92    0.21
   8  -4   9    0.65    0.10
   8   4   9    0.38    0.10
  10  -4   9    2.82    0.18
  10   4   9    2.40    0.19
  12  -4   9    0.76    0.13
  12   4   9    0.90    0.15
  17   5  -9    0.76    0.16
  15  -5  -9    1.03    0.14
  15   5  -9    1.03    0.15
  13  -5  -9    2.05    0.15
  13   5  -9    1.99    0.17
  11  -5  -9    2.96    0.17
  11   5  -9    2.86    0.17
   9  -5  -9   12.49    0.32
  -9   5   9   12.46    0.26
   9   5  -9   12.66    0.32
   7  -5  -9   14.16    0.33
   7   5  -9   14.96    0.34
  -7   5   9   14.03    0.28
   5  -5  -9    5.52    0.19
   5   5  -9    5.43    0.19
  -5   5   9    5.17    0.15
   3  -5  -9   51.49    0.77
   3  -5  -9   51.51    0.67
   3   5  -9   51.24    0.78
   3   5  -9   50.46    0.65
  -3   5   9   49.98    0.72
   1  -5  -9    4.45    0.17
   1  -5  -9    4.44    0.12
   1   5  -9    4.43    0.18
   1   5  -9    4.40    0.12
  -1   5   9    4.28    0.15
  -1  -5  -9   16.62    0.34
  -1   5  -9   16.57    0.36
   1   5   9   16.70    0.34
  -1   5  -9   16.16    0.30
  -3   5  -9    0.09    0.05
  -3   5  -9    0.12    0.07
   3   5   9   -0.01    0.06
   5  -5   9   18.36    0.38
  -5   5  -9   18.69    0.38
  -5   5  -9   18.08    0.40
   5   5   9   18.09    0.41
   7  -5   9    0.87    0.10
  -7   5  -9    0.80    0.11
   7   5   9    0.94    0.12
   9  -5   9    3.46    0.19
   9   5   9    3.39    0.21
  11  -5   9    1.15    0.15
  11   5   9    1.38    0.17
  16   6  -9    0.29    0.13
  14  -6  -9    0.42    0.10
  14   6  -9    0.50    0.12
  12  -6  -9    0.57    0.10
  12   6  -9    0.58    0.11
  10  -6  -9   -0.01    0.06
  10   6  -9    0.00    0.07
 -10   6   9    0.07    0.06
   8  -6  -9    8.28    0.26
   8   6  -9    8.47    0.26
  -8   6   9    8.51    0.21
   6  -6  -9   -0.05    0.05
   6   6  -9    0.07    0.07
  -6   6   9    0.04    0.05
   4  -6  -9    8.73    0.25
  -4   6   9    8.00    0.21
   4   6  -9    8.58    0.25
   2  -6  -9    4.67    0.18
   2   6  -9    4.53    0.12
   2   6  -9    4.62    0.19
  -2   6   9    4.48    0.16
   0  -6  -9    6.28    0.20
   0   6  -9    6.06    0.22
   0   6  -9    5.97    0.15
   0   6   9    5.97    0.19
  -2  -6  -9    2.93    0.14
  -2   6  -9    2.93    0.16
   2   6   9    3.00    0.15
  -2   6  -9    2.92    0.12
   4   6   9    1.81    0.14
  -4   6  -9    2.00    0.12
  -4   6  -9    1.91    0.14
   6   6   9    2.17    0.15
  -6   6  -9    2.17    0.15
  -6   6  -9    2.13    0.14
   8  -6   9    0.26    0.08
   8   6   9    0.33    0.10
  -8   6  -9    0.16    0.08
  10  -6   9    1.02    0.13
  10   6   9    1.15    0.15
  15  -7  -9    0.25    0.10
  15   7  -9    0.02    0.11
  13  -7  -9    0.07    0.08
  13   7  -9   -0.10    0.09
  11  -7  -9    0.11    0.07
  11   7  -9    0.09    0.09
   9  -7  -9    0.12    0.07
  -9   7   9    0.09    0.05
   9   7  -9   -0.02    0.08
   7  -7  -9    1.70    0.14
   7   7  -9    1.42    0.13
  -7   7   9    1.53    0.11
   5  -7  -9    0.15    0.07
   5   7  -9    0.09    0.08
  -5   7   9    0.05    0.05
   3  -7  -9    0.55    0.09
  -3   7   9    0.52    0.08
   3   7  -9    0.63    0.10
   3   7  -9    0.67    0.06
   1  -7  -9    0.45    0.09
   1   7  -9    0.52    0.06
  -1   7   9    0.53    0.08
   1   7  -9    0.65    0.10
  -1  -7  -9    0.18    0.08
   1   7   9    0.06    0.07
  -1   7  -9    0.17    0.08
  -1   7  -9    0.18    0.05
  -3   7  -9    0.60    0.08
   3   7   9    0.45    0.09
  -3   7  -9    0.66    0.10
  -5   7  -9    0.05    0.06
  -5   7  -9    0.02    0.06
   5   7   9    0.03    0.07
  -7   7  -9    0.31    0.08
  -7   7  -9    0.38    0.09
   7   7   9    0.33    0.10
   9  -7   9    0.05    0.07
   9   7   9    0.16    0.10
  11  -7   9    0.10    0.09
  11   7   9    0.12    0.11
  16   8  -9    2.42    0.22
  14  -8  -9   -0.09    0.08
  14   8  -9   -0.21    0.09
  12  -8  -9    5.10    0.23
  12   8  -9    4.93    0.24
  10  -8  -9    0.04    0.07
  10   8  -9    0.01    0.08
 -10   8   9    0.01    0.05
   8  -8  -9   16.74    0.40
   8   8  -9   15.72    0.39
  -8   8   9   15.97    0.34
   6  -8  -9    0.92    0.11
   6   8  -9    0.93    0.12
  -6   8   9    0.86    0.09
   4  -8  -9   13.28    0.34
   4   8  -9   14.23    0.35
  -4   8   9   14.10    0.31
   2  -8  -9    4.96    0.20
   2   8  -9    4.98    0.14
   2   8  -9    4.73    0.21
  -2   8   9    5.18    0.19
   0  -8  -9    4.44    0.19
   0   8   9    4.59    0.19
   0   8  -9    4.78    0.15
   0   8  -9    4.39    0.20
  -2   8  -9    2.12    0.15
   2   8   9    2.13    0.15
  -2   8  -9    2.41    0.12
  -4   8  -9    5.49    0.22
   4   8   9    5.57    0.23
  -4   8  -9    5.74    0.20
  -6   8  -9    4.40    0.19
   6   8   9    4.49    0.23
  -6   8  -9    4.35    0.20
  -8   8  -9    1.15    0.13
  -8   8  -9    1.05    0.12
   8   8   9    1.07    0.15
  10  -8   9    2.47    0.18
  10   8   9    2.62    0.23
  15   9  -9    1.80    0.20
  13  -9  -9    2.08    0.18
  13   9  -9    1.74    0.18
  11  -9  -9    6.34    0.27
 -11   9   9    6.48    0.22
  11   9  -9    6.40    0.27
   9  -9  -9    4.72    0.22
   9   9  -9    4.76    0.22
  -9   9   9    4.58    0.18
   7  -9  -9   13.55    0.36
   7   9  -9   13.72    0.36
  -7   9   9   13.69    0.32
   5  -9  -9    2.49    0.16
   5   9  -9    2.37    0.16
  -5   9   9    2.28    0.13
   3  -9  -9   26.78    0.53
  -3   9   9   27.45    0.51
   3   9  -9   27.78    0.54
   1  -9  -9    1.68    0.14
   1   9  -9    2.00    0.10
  -1   9   9    2.11    0.15
   1   9  -9    2.00    0.16
  -1  -9  -9   11.96    0.32
  -1   9  -9   11.92    0.33
   1   9   9   11.90    0.32
  -1   9  -9   11.81    0.27
  -3   9  -9    0.06    0.06
   3   9   9    0.08    0.08
  -3   9  -9    0.01    0.07
   5   9   9   13.34    0.37
  -5   9  -9   13.18    0.35
  -5   9  -9   12.85    0.33
  -7   9  -9   -0.07    0.07
  -7   9  -9    0.02    0.07
   7   9   9   -0.04    0.08
   9   9   9    3.34    0.23
  -9   9  -9    3.86    0.22
  -9   9  -9    3.58    0.21
  14  10  -9    0.06    0.11
  12 -10  -9    1.29    0.16
  12  10  -9    1.13    0.16
  10 -10  -9    0.20    0.09
  10  10  -9    0.46    0.12
 -10  10   9    0.31    0.08
   8 -10  -9    3.50    0.19
   8  10  -9    3.57    0.20
  -8  10   9    3.57    0.18
   6 -10  -9    0.07    0.08
  -6  10   9    0.12    0.07
   6  10  -9    0.13    0.09
   4 -10  -9    3.44    0.19
   4  10  -9    3.47    0.19
  -4  10   9    3.94    0.18
   2 -10  -9    0.01    0.08
   2  10  -9    0.04    0.08
  -2  10   9    0.05    0.07
   0 -10  -9    6.88    0.24
   0  10  -9    6.31    0.25
   0  10   9    6.73    0.24
   0  10  -9    6.84    0.20
  -2  10  -9   -0.03    0.05
   2  10   9    0.09    0.08
  -2  10  -9   -0.05    0.07
  -4  10  -9    2.66    0.17
   4  10   9    2.20    0.17
  -4  10  -9    2.30    0.14
  -6  10  -9    0.24    0.09
   6  10   9    0.24    0.11
  -6  10  -9    0.25    0.08
  -8  10  -9    0.69    0.11
   8  10   9    0.90    0.15
  -8  10  -9    0.80    0.12
  10  10   9   -0.08    0.12
 -10  10  -9    0.08    0.09
  13  11  -9    0.06    0.11
  11 -11  -9    6.91    0.29
  11  11  -9    6.98    0.29
 -11  11   9    6.82    0.25
   9 -11  -9    0.04    0.08
  -9  11   9    0.19    0.07
   9  11  -9    0.12    0.10
   7 -11  -9   22.00    0.50
   7  11  -9   21.30    0.49
  -7  11   9   21.99    0.46
   5 -11  -9    0.00    0.08
   5  11  -9   -0.02    0.08
  -5  11   9    0.11    0.07
   3 -11  -9   29.28    0.58
   3  11  -9   29.16    0.58
  -3  11   9   29.70    0.56
   1 -11  -9    1.14    0.13
   1  11  -9    1.21    0.10
   1  11  -9    1.33    0.15
  -1  11   9    1.36    0.14
  -1  11  -9   22.43    0.49
  -1  11  -9   22.91    0.43
   1  11   9   23.17    0.50
   3  11   9    0.07    0.09
  -3  11  -9    0.24    0.09
  -3  11  -9    0.14    0.07
  -5  11  -9   13.18    0.34
  -5  11  -9   12.38    0.35
   5  11   9   12.75    0.39
  -7  11  -9    0.92    0.12
  -7  11  -9    1.12    0.13
   7  11   9    0.96    0.16
   9  11   9    3.99    0.26
  -9  11  -9    4.11    0.23
  -9  11  -9    4.11    0.22
  14  12  -9   -0.20    0.11
  12 -12  -9    1.63    0.28
 -12  12   9    2.10    0.16
  12  12  -9    2.14    0.21
  10 -12  -9    0.06    0.09
 -10  12   9    0.11    0.08
  10  12  -9   -0.05    0.09
   8 -12  -9    6.63    0.28
  -8  12   9    6.57    0.25
   8  12  -9    6.36    0.27
   6 -12  -9    1.64    0.16
  -6  12   9    1.71    0.15
   6  12  -9    1.66    0.16
   4 -12  -9    7.75    0.28
   4  12  -9    7.07    0.28
  -4  12   9    7.21    0.26
   2 -12  -9    9.92    0.31
  -2  12   9   10.20    0.31
   2  12  -9    9.80    0.32
   0  12  -9    4.17    0.17
   0  12   9    4.11    0.21
   0  12  -9    3.98    0.21
  -2  12  -9    9.97    0.27
  -2  12  -9    9.60    0.31
   2  12   9    9.88    0.33
  -4  12  -9    1.45    0.15
   4  12   9    1.62    0.17
  -4  12  -9    1.49    0.13
  -6  12  -9    9.80    0.32
  -6  12  -9    9.36    0.30
   6  12   9    9.25    0.35
  -8  12  -9    0.11    0.09
   8  12   9   -0.04    0.11
  -8  12  -9    0.07    0.09
  13  13  -9    1.37    0.19
  11 -13  -9    2.19    0.20
  11  13  -9    2.24    0.21
 -11  13   9    2.75    0.18
   9 -13  -9    2.71    0.20
  -9  13   9    2.75    0.18
   9  13  -9    3.35    0.23
   7 -13  -9    4.19    0.23
   7  13  -9    4.20    0.24
  -7  13   9    4.38    0.21
   5 -13  -9    3.21    0.21
  -5  13   9    2.84    0.18
   5  13  -9    3.29    0.21
   3 -13  -9   10.01    0.32
  -3  13   9   10.21    0.32
   3  13  -9    9.98    0.33
   1  13  -9    3.98    0.24
  -1  13   9    4.42    0.22
  -1  13  -9    6.84    0.27
   1  13   9    7.27    0.28
  -1  13  -9    7.49    0.24
   3  13   9    0.58    0.13
  -3  13  -9    0.28    0.08
  -3  13  -9    0.37    0.11
  -5  13  -9    5.52    0.23
  -5  13  -9    5.91    0.25
   5  13   9    5.64    0.28
  -7  13  -9    0.51    0.11
  -7  13  -9    0.68    0.12
   7  13   9    0.52    0.14
  12  14  -9    0.76    0.16
 -12  14   9    0.59    0.12
  10 -14  -9    0.11    0.10
  10  14  -9    0.24    0.12
 -10  14   9    0.16    0.09
   8 -14  -9    1.03    0.14
   8  14  -9    1.07    0.16
  -8  14   9    0.89    0.13
   6 -14  -9    2.10    0.19
  -6  14   9    1.93    0.17
   6  14  -9    2.41    0.21
   4 -14  -9    1.20    0.14
   4  14  -9    1.59    0.17
  -4  14   9    1.36    0.15
  -2  14   9    2.60    0.19
   2  14  -9    3.02    0.22
   0  14  -9    0.13    0.09
   0  14   9    0.24    0.10
   2  14   9    0.98    0.15
  -2  14  -9    1.26    0.13
  -2  14  -9    0.86    0.13
   4  14   9    0.13    0.11
  -4  14  -9    0.38    0.10
  -4  14  -9    0.42    0.11
   6  14   9    1.63    0.20
  -6  14  -9    1.46    0.15
 -11  15   9    2.79    0.20
  11  15  -9    2.79    0.24
   9 -15  -9    0.47    0.13
   9  15  -9    0.59    0.15
  -9  15   9    0.56    0.12
   7 -15  -9    9.20    0.33
  -7  15   9    8.66    0.31
   7  15  -9    9.43    0.36
   5 -15  -9    0.16    0.10
   5  15  -9    0.00    0.12
  -5  15   9    0.02    0.08
  -3  15   9   11.69    0.36
   3  15  -9   11.29    0.38
  -1  15   9    0.36    0.11
   1  15  -9    0.15    0.11
  -1  15  -9    9.30    0.32
   1  15   9    8.78    0.33
   3  15   9   -0.03    0.10
  -3  15  -9    0.12    0.08
  -5  15  -9    5.00    0.23
   5  15   9    5.15    0.29
   8 -16  -9    0.17    0.11
   8  16  -9    0.22    0.13
  -8  16   9    0.41    0.11
   6 -16  -9    1.21    0.16
   6  16  -9    1.14    0.17
  -6  16   9    1.21    0.15
   4  16  -9    0.18    0.12
  -4  16   9    0.37    0.11
  -2  16   9    3.21    0.22
   2  16  -9    3.40    0.23
   0  16   9    0.28    0.11
   2  16   9    3.45    0.24
  -4  16  -9    0.09    0.09
   7 -17  -9   -0.03    0.10
   7  17  -9    0.08    0.13
  -5  17   9    1.38    0.17
   5  17  -9    1.32    0.19
  -3  17   9    0.09    0.10
  -1  17   9    0.13    0.11
  16   0 -10    2.49    0.18
  14   0 -10    1.30    0.14
  12   0 -10    7.88    0.24
  10   0 -10    4.57    0.18
   8   0 -10   31.77    0.52
   6   0 -10    0.28    0.07
   6   0 -10    0.21    0.05
   4   0 -10   37.68    0.59
   4   0 -10   37.05    0.58
  -4   0  10   38.59    0.50
   2   0 -10    4.08    0.14
   2   0 -10    4.21    0.16
  -2   0  10    4.22    0.11
   0   0 -10   26.82    0.43
   0   0  10   27.10    0.42
   0   0 -10   27.35    0.47
   2   0  10    0.05    0.05
  -2   0 -10    0.09    0.05
  -2   0 -10    0.03    0.04
   4   0  10   37.03    0.61
  -4   0 -10   36.84    0.62
   6   0  10    0.03    0.06
   8   0  10    4.37    0.21
  10   0  10    0.35    0.10
  12   0  10    1.81    0.19
  17   1 -10    0.27    0.11
  15  -1 -10    0.06    0.08
  15   1 -10   -0.02    0.08
  13  -1 -10    0.42    0.09
  13   1 -10    0.22    0.09
  11  -1 -10    0.00    0.06
  11   1 -10   -0.05    0.06
   9  -1 -10    2.05    0.13
   9  -1 -10    1.96    0.13
   9   1 -10    2.16    0.14
   7  -1 -10    0.18    0.07
   7  -1 -10    0.20    0.06
   7   1 -10    0.16    0.07
   5  -1 -10    0.14    0.06
   5  -1 -10    0.13    0.05
   5   1 -10    0.20    0.07
   5   1 -10    0.13    0.05
  -3  -1  10    0.09    0.03
   3  -1 -10    0.05    0.05
   3  -1 -10   -0.01    0.04
   3   1 -10    0.08    0.04
  -3   1  10    0.01    0.03
   3   1 -10   -0.01    0.06
   1  -1 -10    0.10    0.05
  -1  -1  10    0.02    0.03
   1  -1 -10    0.02    0.05
   1   1 -10    0.07    0.06
   1   1 -10   -0.02    0.03
  -1   1  10    0.06    0.04
  -1  -1 -10    0.79    0.09
   1  -1  10    0.79    0.07
  -1  -1 -10    0.68    0.07
  -1   1 -10    0.84    0.09
  -1   1 -10    0.88    0.07
   1   1  10    0.83    0.07
  -3  -1 -10    0.32    0.07
   3  -1  10   -0.02    0.05
  -3  -1 -10    0.04    0.05
   3   1  10    0.16    0.06
  -3   1 -10    0.07    0.06
  -5  -1 -10    0.92    0.10
   5  -1  10    0.91    0.10
   5   1  10    1.02    0.11
  -5   1 -10    1.11    0.11
   7  -1  10    0.91    0.11
   7   1  10    1.04    0.12
   9  -1  10    0.55    0.10
   9   1  10    0.69    0.12
  11  -1  10    0.05    0.09
  11   1  10   -0.10    0.07
  16  -2 -10   -0.01    0.07
  16   2 -10    0.08    0.09
  14  -2 -10    2.64    0.17
  14   2 -10    2.37    0.17
  12  -2 -10    0.15    0.07
  12  -2 -10    0.02    0.06
  12   2 -10    0.05    0.07
  10  -2 -10    8.24    0.22
  10  -2 -10    8.65    0.26
  10   2 -10    8.61    0.26
   8  -2 -10    3.14    0.14
   8  -2 -10    3.36    0.16
   8   2 -10    3.24    0.16
   6  -2 -10   12.09    0.25
   6  -2 -10   11.56    0.28
   6   2 -10   11.75    0.28
   4  -2 -10    6.53    0.18
   4  -2 -10    6.42    0.19
   4   2 -10    6.11    0.20
  -4   2  10    6.38    0.14
   2  -2 -10   10.96    0.25
  -2  -2  10   11.26    0.19
   2  -2 -10   10.90    0.24
   2   2 -10   11.16    0.28
   2   2 -10   10.47    0.22
  -2   2  10   11.15    0.22
   0  -2 -10   12.30    0.26
   0  -2  10   12.53    0.24
   0  -2 -10   12.37    0.27
   0   2  10   12.35    0.25
   0   2 -10   12.43    0.24
   0   2 -10   12.65    0.30
   2  -2  10    2.91    0.12
  -2  -2 -10    2.87    0.13
  -2  -2 -10    3.00    0.13
  -2   2 -10    3.04    0.15
   2   2  10    2.65    0.13
   4  -2  10    8.47    0.23
  -4  -2 -10    7.96    0.23
  -4   2 -10    8.15    0.25
   4   2  10    8.58    0.24
   6  -2  10    0.23    0.07
   6   2  10    0.32    0.08
  -6   2 -10    0.28    0.08
   8  -2  10    0.76    0.11
   8   2  10    0.95    0.12
  10  -2  10   -0.10    0.07
  10   2  10    0.12    0.09
  12  -2  10    0.00    0.09
  12   2  10    0.00    0.09
  17  -3 -10    0.58    0.12
  17   3 -10    0.54    0.13
  15  -3 -10    0.42    0.10
  15   3 -10    0.17    0.10
  13  -3 -10    2.20    0.16
  13   3 -10    2.27    0.17
  11  -3 -10    0.01    0.06
  11   3 -10    0.10    0.07
   9  -3 -10   22.74    0.45
   9  -3 -10   22.42    0.40
   9   3 -10   23.15    0.45
   7  -3 -10    0.62    0.09
   7  -3 -10    0.61    0.07
   7   3 -10    0.59    0.09
   5  -3 -10   27.73    0.49
   5  -3 -10   27.93    0.44
   5   3 -10   27.16    0.48
  -5   3  10   27.20    0.41
   3  -3 -10    9.43    0.21
   3  -3 -10    9.51    0.24
  -3   3  10    9.49    0.20
   3   3 -10    9.90    0.26
   1  -3 -10   44.86    0.68
   1  -3 -10   44.64    0.64
  -1  -3  10   44.80    0.60
   1   3 -10   43.92    0.70
  -1   3  10   44.02    0.65
   1   3 -10   44.23    0.62
  -1  -3 -10    5.90    0.17
   1  -3  10    5.89    0.16
  -1  -3 -10    5.92    0.18
  -1   3 -10    6.08    0.20
   1   3  10    6.17    0.19
  -3  -3 -10   22.73    0.40
   3  -3  10   22.51    0.41
  -3  -3 -10   22.33    0.41
   3   3  10   23.42    0.44
  -3   3 -10   22.39    0.45
   5  -3  10   18.64    0.39
   5   3  10   18.93    0.41
  -5   3 -10   18.79    0.41
   7  -3  10    1.54    0.13
  -7   3 -10    1.57    0.14
   7   3  10    1.53    0.14
   9  -3  10    6.73    0.26
   9   3  10    6.31    0.26
  11  -3  10    0.68    0.13
  11   3  10    0.64    0.13
  16  -4 -10    0.40    0.10
  16   4 -10    0.34    0.12
  14  -4 -10    1.34    0.14
  14   4 -10    1.39    0.15
  12  -4 -10    1.10    0.13
  12   4 -10    1.18    0.14
  10  -4 -10    7.09    0.24
  10   4 -10    6.76    0.24
   8  -4 -10    9.36    0.27
   8   4 -10    9.33    0.27
   6  -4 -10    4.30    0.14
   6  -4 -10    4.37    0.17
  -6   4  10    4.04    0.13
   6   4 -10    4.20    0.18
   4  -4 -10   24.22    0.45
   4  -4 -10   23.74    0.38
   4   4 -10   23.64    0.45
  -4   4  10   24.08    0.39
  -2  -4  10    8.56    0.16
   2  -4 -10    8.33    0.19
   2  -4 -10    8.85    0.24
   2   4 -10    8.29    0.25
  -2   4  10    8.27    0.21
   0  -4  10   19.83    0.33
   0  -4 -10   19.75    0.34
   0  -4 -10   19.87    0.38
   0   4 -10   19.01    0.31
   0   4 -10   19.71    0.41
   0   4  10   19.59    0.37
  -2  -4 -10    0.09    0.05
   2  -4  10    0.18    0.05
  -2  -4 -10    0.06    0.05
   2   4  10    0.15    0.06
  -2   4 -10    0.08    0.07
   4  -4  10   30.60    0.52
   4   4  10   30.60    0.55
  -4   4 -10   29.75    0.55
   6  -4  10    0.08    0.06
  -6   4 -10    0.03    0.07
   6   4  10    0.08    0.07
   8  -4  10    5.94    0.23
   8   4  10    5.46    0.24
  10  -4  10    1.09    0.14
  10   4  10    0.89    0.14
  17  -5 -10    0.08    0.10
  17   5 -10   -0.07    0.12
  15  -5 -10    0.58    0.11
  15   5 -10    0.58    0.13
  13  -5 -10    0.12    0.09
  13   5 -10    0.18    0.10
  11  -5 -10    1.27    0.13
  11   5 -10    1.51    0.14
   9  -5 -10    1.93    0.14
   9   5 -10    1.78    0.15
   7  -5 -10    8.95    0.26
  -7   5  10    9.10    0.21
   7   5 -10    8.60    0.26
   5  -5 -10    2.56    0.15
  -5   5  10    2.64    0.11
   5   5 -10    2.47    0.15
   3  -5 -10    6.81    0.22
   3  -5 -10    6.70    0.16
  -3   5  10    7.25    0.19
   3   5 -10    6.58    0.23
   1  -5 -10    4.15    0.13
   1  -5 -10    4.16    0.17
   1   5 -10    4.01    0.18
  -1   5  10    4.28    0.16
   1   5 -10    3.95    0.12
  -1  -5 -10    2.87    0.14
  -1   5 -10    2.84    0.11
   1   5  10    2.66    0.14
  -1   5 -10    2.58    0.16
   3  -5  10    1.39    0.10
  -3   5 -10    1.35    0.13
   3   5  10    1.46    0.13
   5  -5  10    1.65    0.11
  -5   5 -10    1.43    0.13
   5   5  10    1.58    0.14
   7  -5  10    0.28    0.08
   7   5  10    0.20    0.08
  -7   5 -10    0.18    0.08
   9  -5  10    0.21    0.08
   9   5  10    0.14    0.10
  11  -5  10   -0.04    0.08
  11   5  10    0.04    0.10
  16  -6 -10    0.24    0.10
  16   6 -10    0.22    0.13
  14  -6 -10    0.44    0.10
  14   6 -10    0.50    0.12
  12  -6 -10    1.11    0.13
  12   6 -10    1.19    0.14
  10  -6 -10    1.18    0.13
  10   6 -10    1.04    0.13
   8  -6 -10    9.12    0.28
   8   6 -10    8.85    0.28
  -8   6  10    8.92    0.22
   6  -6 -10    0.05    0.07
   6   6 -10    0.05    0.08
  -6   6  10    0.09    0.05
   4  -6 -10    8.53    0.25
  -4   6  10    8.23    0.21
   4   6 -10    7.94    0.25
   2  -6 -10    0.17    0.07
  -2   6  10    0.36    0.08
   2   6 -10    0.14    0.08
   2   6 -10    0.24    0.04
   0  -6 -10   11.05    0.29
   0   6 -10   11.41    0.23
   0   6  10   11.83    0.29
   0   6 -10   12.06    0.32
  -2  -6 -10    0.20    0.07
  -2   6 -10    0.20    0.08
  -2   6 -10    0.26    0.05
   2   6  10    0.20    0.08
  -4   6 -10   14.88    0.36
   4   6  10   14.55    0.36
  -4   6 -10   14.58    0.32
   6  -6  10    0.49    0.08
  -6   6 -10    0.26    0.08
   6   6  10    0.25    0.09
   8  -6  10    3.07    0.18
  -8   6 -10    3.02    0.18
   8   6  10    3.29    0.21
  10  -6  10    0.36    0.10
  10   6  10    0.15    0.11
  15  -7 -10    1.32    0.16
  15   7 -10    1.36    0.17
  13  -7 -10    1.12    0.14
  13   7 -10    1.17    0.16
  11  -7 -10    0.55    0.11
  11   7 -10    0.49    0.11
   9  -7 -10    8.88    0.29
  -9   7  10    8.48    0.26
   9   7 -10    9.45    0.29
   7  -7 -10    0.41    0.09
   7   7 -10    0.31    0.09
  -7   7  10    0.23    0.06
   5  -7 -10    6.76    0.23
   5   7 -10    6.72    0.24
  -5   7  10    6.75    0.20
   3  -7 -10    0.72    0.11
  -3   7  10    0.77    0.09
   3   7 -10    0.65    0.11
   1  -7 -10   13.42    0.33
   1   7 -10   13.25    0.25
   1   7 -10   13.31    0.35
  -1   7  10   13.19    0.31
  -1  -7 -10    0.27    0.08
  -1   7 -10    0.49    0.10
  -1   7 -10    0.41    0.06
   1   7  10    0.37    0.08
  -3   7 -10    9.27    0.28
  -3   7 -10    8.90    0.24
   3   7  10    8.46    0.27
  -5   7 -10    2.18    0.14
  -5   7 -10    2.38    0.16
   5   7  10    2.22    0.17
   7  -7  10    0.53    0.10
   7   7  10    0.68    0.12
  -7   7 -10    0.62    0.11
   9  -7  10    0.69    0.11
   9   7  10    0.73    0.14
  11  -7  10    0.20    0.10
  16   8 -10    0.30    0.13
  14  -8 -10   -0.03    0.08
  14   8 -10    0.01    0.11
  12  -8 -10    0.94    0.13
  12   8 -10    0.68    0.13
  10  -8 -10    0.01    0.07
  10   8 -10    0.02    0.09
   8  -8 -10    1.95    0.16
  -8   8  10    2.07    0.13
   8   8 -10    2.19    0.17
   6  -8 -10    0.26    0.09
   6   8 -10    0.27    0.09
  -6   8  10    0.13    0.06
   4  -8 -10   11.21    0.32
   4   8 -10   10.58    0.31
  -4   8  10   10.38    0.27
   2  -8 -10    0.27    0.09
   2   8 -10    0.32    0.10
  -2   8  10    0.39    0.08
   0  -8 -10    5.65    0.21
   0   8 -10    5.62    0.17
   0   8 -10    5.28    0.23
   0   8  10    5.85    0.22
  -2   8 -10    0.22    0.08
   2   8  10    0.23    0.08
  -2   8 -10    0.28    0.07
  -4   8 -10    7.27    0.23
   4   8  10    7.57    0.27
  -4   8 -10    7.67    0.26
  -6   8 -10   -0.11    0.07
   6   8  10    0.02    0.08
  -6   8 -10    0.01    0.07
   8  -8  10    2.02    0.16
   8   8  10    2.16    0.20
  -8   8 -10    1.81    0.16
  -8   8 -10    2.11    0.17
  10  -8  10    0.16    0.09
  10   8  10    0.09    0.11
  15   9 -10    0.13    0.12
  13  -9 -10    2.39    0.19
  13   9 -10    2.33    0.21
  11  -9 -10    0.00    0.08
  11   9 -10   -0.09    0.09
   9  -9 -10    7.71    0.28
  -9   9  10    7.92    0.24
   9   9 -10    7.56    0.28
   7  -9 -10    3.20    0.19
  -7   9  10    3.13    0.16
   7   9 -10    3.31    0.20
   5  -9 -10   12.26    0.34
   5   9 -10   12.25    0.34
  -5   9  10   11.94    0.30
   3  -9 -10    2.15    0.16
   3   9 -10    1.66    0.15
  -3   9  10    2.49    0.15
   1  -9 -10   14.99    0.37
   1   9 -10   15.28    0.40
  -1   9  10   14.79    0.36
  -1  -9 -10    1.43    0.13
  -1   9 -10    1.28    0.14
   1   9  10    1.51    0.14
  -1   9 -10    1.31    0.10
  -3   9 -10   12.54    0.30
   3   9  10   12.15    0.35
  -3   9 -10   12.22    0.34
  -5   9 -10    3.09    0.16
  -5   9 -10    2.92    0.18
   5   9  10    3.18    0.20
  -7   9 -10    3.61    0.20
   7   9  10    2.99    0.22
  -7   9 -10    3.37    0.19
   9  -9  10    0.81    0.12
  -9   9 -10    0.67    0.12
   9   9  10    0.88    0.16
  -9   9 -10    0.71    0.12
  14 -10 -10    3.55    0.29
  14  10 -10    3.58    0.25
  12 -10 -10   -0.09    0.09
  12  10 -10   -0.02    0.10
  10 -10 -10    8.37    0.30
  10  10 -10    8.77    0.32
 -10  10  10    8.20    0.26
   8 -10 -10    1.01    0.13
   8  10 -10    0.97    0.14
  -8  10  10    1.11    0.11
   6 -10 -10    5.51    0.24
   6  10 -10    5.52    0.24
  -6  10  10    5.55    0.21
   4 -10 -10    1.89    0.16
   4  10 -10    1.75    0.16
  -4  10  10    1.53    0.13
   2 -10 -10    4.76    0.21
   2  10 -10    4.38    0.22
  -2  10  10    4.69    0.20
   0 -10 -10    1.63    0.14
   0  10 -10    1.72    0.16
   0  10  10    1.64    0.15
   0  10 -10    1.63    0.11
  -2  10 -10    1.22    0.13
  -2  10 -10    1.02    0.11
   2  10  10    1.29    0.14
   4  10  10    3.60    0.21
  -4  10 -10    3.77    0.17
  -4  10 -10    3.33    0.19
  -6  10 -10   -0.01    0.07
   6  10  10    0.08    0.10
  -6  10 -10    0.03    0.08
  -8  10 -10    0.56    0.11
  -8  10 -10    0.66    0.12
   8  10  10    0.63    0.14
  13 -11 -10   -0.04    0.10
  13  11 -10   -0.15    0.10
  11 -11 -10   -0.11    0.09
  11  11 -10   -0.07    0.10
   9 -11 -10    1.85    0.18
   9  11 -10    1.59    0.17
  -9  11  10    1.62    0.14
   7 -11 -10    0.15    0.09
  -7  11  10    0.15    0.08
   7  11 -10    0.10    0.10
   5 -11 -10    1.71    0.16
  -5  11  10    1.53    0.13
   5  11 -10    1.27    0.15
   3 -11 -10    0.99    0.13
   3  11 -10    0.96    0.13
  -3  11  10    1.09    0.12
   1 -11 -10    2.41    0.17
  -1  11  10    2.42    0.17
   1  11 -10    2.17    0.18
   1  11  10    1.51    0.15
  -1  11 -10    1.46    0.15
  -1  11 -10    1.56    0.12
  -3  11 -10    1.44    0.13
  -3  11 -10    1.37    0.15
   3  11  10    1.37    0.16
   5  11  10    1.72    0.18
  -5  11 -10    1.70    0.15
  -5  11 -10    1.65    0.15
  -7  11 -10    0.11    0.08
   7  11  10    0.03    0.11
  -7  11 -10    0.16    0.09
  -9  11 -10    1.29    0.15
  -9  11 -10    1.08    0.14
  12 -12 -10    0.30    0.12
  12  12 -10    0.55    0.14
  10 -12 -10    1.80    0.19
 -10  12  10    1.57    0.15
  10  12 -10    1.82    0.19
   8 -12 -10    0.14    0.10
   8  12 -10    0.11    0.11
  -8  12  10    0.19    0.09
   6 -12 -10    0.69    0.12
   6  12 -10    0.72    0.13
  -6  12  10    0.69    0.11
   4 -12 -10    2.07    0.18
  -4  12  10    1.94    0.15
   4  12 -10    1.94    0.18
   2 -12 -10   -0.03    0.08
  -2  12  10   -0.05    0.07
   2  12 -10   -0.02    0.09
   0  12 -10    0.83    0.13
   0  12  10    0.89    0.13
  -2  12 -10    0.07    0.08
  -2  12 -10    0.08    0.07
   2  12  10   -0.05    0.08
  -4  12 -10    1.08    0.13
  -4  12 -10    0.91    0.13
   4  12  10    1.05    0.15
  -6  12 -10    1.00    0.13
  -6  12 -10    1.10    0.14
   6  12  10    0.92    0.15
  -8  12 -10    0.34    0.11
  -8  12 -10    0.39    0.11
  13  13 -10    2.39    0.23
  11 -13 -10    0.05    0.11
 -11  13  10    0.04    0.09
  11  13 -10   -0.08    0.11
   9 -13 -10    8.03    0.32
   9  13 -10    7.66    0.32
  -9  13  10    7.90    0.28
   7 -13 -10    2.07    0.19
   7  13 -10    2.12    0.19
  -7  13  10    2.30    0.18
   5 -13 -10    9.06    0.32
  -5  13  10    9.86    0.31
   5  13 -10    9.05    0.33
   3 -13 -10    3.32    0.21
  -3  13  10    3.57    0.20
   3  13 -10    3.25    0.22
   1  13 -10    7.51    0.30
  -1  13  10    7.13    0.28
  -1  13 -10    4.90    0.24
   1  13  10    5.76    0.26
   3  13  10    4.46    0.25
  -3  13 -10    4.69    0.20
  -3  13 -10    5.07    0.25
   5  13  10    7.36    0.32
  -5  13 -10    6.41    0.25
  -5  13 -10    6.65    0.27
  -7  13 -10    0.80    0.13
  -7  13 -10    0.78    0.13
  12  14 -10    0.70    0.17
  10 -14 -10    3.19    0.22
  10  14 -10    3.28    0.25
 -10  14  10    3.43    0.21
   8 -14 -10    3.01    0.23
   8  14 -10    2.55    0.23
  -8  14  10    2.35    0.18
   6 -14 -10    3.33    0.21
   6  14 -10    3.07    0.22
  -6  14  10    3.19    0.20
   4 -14 -10    6.36    0.28
   4  14 -10    6.18    0.29
  -4  14  10    6.25    0.26
   2 -14 -10    1.76    0.17
  -2  14  10    1.99    0.18
   0  14  10    5.85    0.27
   0  14 -10    5.72    0.28
   2  14  10    0.19    0.11
  -2  14 -10    0.23    0.10
  -4  14 -10    4.67    0.24
   4  14  10    4.43    0.26
  -4  14 -10    3.88    0.20
  -6  14 -10   -0.01    0.08
  -6  14 -10    0.17    0.10
   9 -15 -10   -0.06    0.09
  -9  15  10    0.17    0.10
   9  15 -10   -0.01    0.12
   7 -15 -10    0.32    0.11
  -7  15  10    0.31    0.10
   7  15 -10    0.39    0.13
   5 -15 -10    0.03    0.09
  -5  15  10    0.07    0.09
   5  15 -10    0.18    0.12
   3 -15 -10    0.11    0.10
  -3  15  10    0.09    0.09
   3  15 -10    0.08    0.11
   1  15 -10    0.55    0.14
  -1  15  10    0.29    0.11
  -1  15 -10   -0.01    0.09
   1  15  10    0.16    0.11
   3  15  10   -0.08    0.10
  -3  15 -10   -0.08    0.08
  -5  15 -10   -0.02    0.09
   8 -16 -10    3.41    0.23
   8  16 -10    3.51    0.26
  -8  16  10    4.11    0.24
   6 -16 -10    0.16    0.11
  -6  16  10    0.20    0.10
   6  16 -10    0.17    0.13
  -4  16  10    3.50    0.23
   4  16 -10    3.19    0.24
  -2  16  10    0.09    0.10
   2  16 -10    0.19    0.13
   0  16 -10    4.29    0.25
   0  16  10    4.03    0.25
   2  16  10   -0.01    0.12
   7 -17 -10    1.26    0.18
   7  17 -10    1.08    0.19
  -5  17  10    2.03    0.23
   5  17 -10    2.12    0.22
  -3  17  10    2.19    0.21
   3  17 -10    2.25    0.22
  16   0 -11   -0.02    0.09
  14   0 -11    0.01    0.09
  12   0 -11    0.01    0.07
  10   0 -11   -0.03    0.07
   8   0 -11    0.03    0.05
   8   0 -11   -0.06    0.07
   6   0 -11    0.04    0.05
   6   0 -11    0.01    0.07
   4   0 -11    0.01    0.04
   4   0 -11    0.03    0.06
   2   0 -11    0.04    0.06
  -2   0  11    0.03    0.03
   2   0 -11   -0.01    0.04
   0   0 -11    0.06    0.05
   0   0 -11   -0.09    0.05
   0   0  11   -0.01    0.04
  -2   0 -11    0.01    0.06
  -2   0 -11    0.01    0.04
   2   0  11    0.05    0.05
   4   0  11   -0.04    0.05
  -4   0 -11   -0.01    0.06
   6   0  11    0.00    0.06
   8   0  11   -0.07    0.06
  10   0  11   -0.05    0.08
  17  -1 -11    0.17    0.09
  17   1 -11    0.17    0.12
  15  -1 -11    1.04    0.13
  15   1 -11    1.15    0.15
  13  -1 -11    1.39    0.14
  13  -1 -11    1.28    0.13
  13   1 -11    1.31    0.13
  11  -1 -11    0.96    0.11
  11  -1 -11    1.13    0.11
  11   1 -11    0.94    0.12
   9  -1 -11    8.11    0.24
   9  -1 -11    7.86    0.23
   9   1 -11    8.04    0.24
   7  -1 -11    0.82    0.09
   7  -1 -11    0.56    0.09
   7   1 -11    0.89    0.11
   5  -1 -11   18.89    0.37
   5  -1 -11   19.07    0.36
   5   1 -11   19.79    0.37
   5   1 -11   18.89    0.38
   3  -1 -11    6.47    0.20
   3  -1 -11    6.88    0.20
  -3   1  11    6.33    0.15
   3   1 -11    6.36    0.21
   3   1 -11    6.73    0.18
   1  -1 -11   24.24    0.43
   1  -1 -11   23.74    0.42
  -1  -1  11   23.96    0.38
   1   1 -11   24.27    0.45
  -1   1  11   24.56    0.39
   1   1 -11   23.93    0.40
  -1  -1 -11    0.14    0.05
   1  -1  11    0.10    0.04
  -1  -1 -11    0.08    0.06
  -1   1 -11    0.13    0.06
   1   1  11    0.12    0.05
  -1   1 -11    0.12    0.05
  -3  -1 -11   21.74    0.43
   3  -1  11   23.19    0.42
  -3  -1 -11   22.29    0.41
  -3   1 -11   22.25    0.44
   3   1  11   22.67    0.43
   5  -1  11    0.28    0.07
  -5  -1 -11    0.15    0.08
   5   1  11    0.39    0.08
  -5   1 -11    0.33    0.08
   7  -1  11    5.11    0.21
   7   1  11    5.51    0.22
   9  -1  11    0.59    0.11
   9   1  11    0.60    0.11
  11  -1  11    3.24    0.23
  11   1  11    3.32    0.22
  16  -2 -11    0.42    0.10
  16   2 -11    0.46    0.12
  14  -2 -11    1.32    0.14
  14   2 -11    1.62    0.16
  12  -2 -11   -0.10    0.06
  12  -2 -11    0.10    0.07
  12   2 -11    0.03    0.08
  10  -2 -11   11.08    0.31
  10  -2 -11   10.94    0.27
  10   2 -11   11.79    0.30
   8  -2 -11   -0.01    0.05
   8  -2 -11    0.08    0.06
   8   2 -11    0.12    0.07
   6  -2 -11    3.92    0.16
   6  -2 -11    3.78    0.15
   6   2 -11    3.78    0.17
   4  -2 -11    1.85    0.11
   4  -2 -11    2.04    0.12
   4   2 -11    2.04    0.13
   4   2 -11    1.97    0.11
  -4   2  11    1.95    0.08
   2  -2 -11   25.50    0.44
   2  -2 -11   26.13    0.46
   2   2 -11   25.49    0.48
  -2   2  11   26.05    0.41
   2   2 -11   25.41    0.42
   0  -2  11    4.78    0.14
   0  -2 -11    4.59    0.16
   0  -2 -11    4.97    0.17
   0   2 -11    4.93    0.14
   0   2 -11    4.85    0.19
   0   2  11    4.85    0.15
   2  -2  11   12.19    0.27
  -2  -2 -11   11.87    0.28
  -2  -2 -11   11.63    0.26
  -2   2 -11   11.67    0.30
   2   2  11   11.59    0.28
   4  -2  11    8.28    0.24
  -4  -2 -11    8.25    0.24
  -4   2 -11    8.46    0.26
   4   2  11    8.50    0.25
   6  -2  11    2.97    0.16
  -6   2 -11    3.21    0.17
   6   2  11    2.98    0.17
   8  -2  11    1.53    0.15
   8   2  11    1.88    0.16
  10  -2  11    0.94    0.14
  10   2  11    0.81    0.13
  17  -3 -11   -0.03    0.09
  17   3 -11    0.09    0.11
  15  -3 -11    0.49    0.11
  15   3 -11    0.60    0.13
  13  -3 -11    0.01    0.07
  13   3 -11   -0.06    0.08
  11  -3 -11    0.92    0.11
  11   3 -11    0.84    0.12
   9  -3 -11    0.09    0.07
   9  -3 -11    0.09    0.07
   9   3 -11    0.11    0.08
   7  -3 -11    1.30    0.10
   7  -3 -11    1.18    0.11
   7   3 -11    1.16    0.12
   5  -3 -11    0.08    0.06
   5  -3 -11   -0.02    0.06
   5   3 -11   -0.04    0.07
   3  -3 -11    3.52    0.14
   3  -3 -11    3.70    0.16
   3   3 -11    3.58    0.13
  -3   3  11    3.58    0.12
   3   3 -11    3.60    0.17
  -1  -3  11    0.02    0.03
   1  -3 -11   -0.03    0.05
   1  -3 -11    0.05    0.05
   1   3 -11    0.09    0.06
  -1   3  11    0.08    0.05
   1   3 -11    0.08    0.04
  -1  -3 -11    1.21    0.10
   1  -3  11    1.22    0.08
  -1  -3 -11    1.19    0.10
  -1   3 -11    1.16    0.12
   1   3  11    1.31    0.11
   3  -3  11    0.87    0.09
  -3  -3 -11    0.80    0.09
  -3  -3 -11    0.92    0.09
  -3   3 -11    0.75    0.10
   3   3  11    0.80    0.10
   5  -3  11    0.99    0.10
   5   3  11    1.14    0.12
  -5   3 -11    1.06    0.12
   7  -3  11    0.01    0.06
   7   3  11    0.09    0.08
  -7   3 -11   -0.01    0.07
   9  -3  11   -0.06    0.07
   9   3  11    0.08    0.09
  11  -3  11   -0.05    0.08
  11   3  11    0.17    0.12
  16  -4 -11    0.61    0.12
  16   4 -11    0.57    0.13
  14  -4 -11    1.54    0.16
  14   4 -11    1.74    0.17
  12  -4 -11    0.93    0.12
  12   4 -11    0.85    0.12
  10  -4 -11    6.50    0.24
  10   4 -11    6.18    0.23
   8  -4 -11    0.99    0.11
   8   4 -11    0.75    0.11
   6  -4 -11    3.32    0.16
   6   4 -11    3.51    0.17
   4  -4 -11    1.71    0.10
   4  -4 -11    1.63    0.12
  -4   4  11    1.61    0.10
   4   4 -11    1.36    0.13
   2  -4 -11    5.92    0.16
   2  -4 -11    5.58    0.20
  -2   4  11    5.57    0.17
   2   4 -11    6.09    0.22
   2   4 -11    5.82    0.16
   0  -4 -11    0.70    0.07
   0  -4  11    0.48    0.05
   0  -4 -11    0.41    0.08
   0   4 -11    0.39    0.09
   0   4  11    0.33    0.07
  -2  -4 -11    2.11    0.12
   2  -4  11    1.98    0.11
  -2  -4 -11    2.01    0.11
  -2   4 -11    1.99    0.14
   2   4  11    1.98    0.13
   4  -4  11    1.28    0.11
   4   4  11    1.48    0.13
  -4   4 -11    1.31    0.13
   6  -4  11    0.01    0.05
  -6   4 -11    0.01    0.07
   6   4  11   -0.10    0.07
   8  -4  11    0.09    0.07
   8   4  11    0.10    0.09
  10  -4  11    0.06    0.08
  10   4  11   -0.06    0.08
  17  -5 -11    0.00    0.09
  17   5 -11   -0.05    0.12
  15  -5 -11    0.55    0.12
  15   5 -11    0.55    0.13
  13  -5 -11    0.46    0.10
  13   5 -11    0.52    0.12
  11  -5 -11    0.72    0.11
  11   5 -11    0.48    0.11
   9  -5 -11    4.98    0.21
   9   5 -11    5.33    0.22
   7  -5 -11    0.40    0.09
   7   5 -11    0.32    0.10
   5  -5 -11   11.83    0.30
  -5   5  11   11.32    0.25
   5   5 -11   11.49    0.31
   3  -5 -11    3.36    0.16
  -3   5  11    3.67    0.15
   3   5 -11    3.96    0.19
   1  -5 -11   20.74    0.35
   1  -5 -11   21.24    0.42
   1   5 -11   21.16    0.45
  -1   5  11   20.45    0.39
  -1  -5 -11    0.38    0.06
   1  -5  11    0.32    0.06
  -1  -5 -11    0.27    0.07
  -1   5 -11    0.27    0.09
   1   5  11    0.31    0.08
   3  -5  11   27.37    0.47
  -3   5 -11   26.31    0.53
   3   5  11   26.72    0.51
   5  -5  11    2.07    0.13
  -5   5 -11    2.06    0.15
   5   5  11    1.92    0.16
   7  -5  11    7.67    0.26
  -7   5 -11    7.33    0.27
   7   5  11    7.45    0.28
   9  -5  11    1.59    0.16
   9   5  11    1.50    0.17
  11  -5  11    5.27    0.30
  16  -6 -11    1.92    0.18
  16   6 -11    2.17    0.21
  14  -6 -11    2.42    0.20
  14   6 -11    2.20    0.20
  12  -6 -11    4.09    0.21
  12   6 -11    3.73    0.21
  10  -6 -11   11.73    0.34
  10   6 -11   11.18    0.33
   8  -6 -11   13.86    0.36
   8   6 -11   13.73    0.36
   6  -6 -11   10.18    0.30
  -6   6  11   11.09    0.25
   6   6 -11   10.50    0.30
   4  -6 -11    7.86    0.25
  -4   6  11    8.13    0.22
   4   6 -11    7.87    0.27
   2  -6 -11   26.17    0.50
  -2   6  11   26.17    0.46
   2   6 -11   25.21    0.51
   0  -6 -11    9.42    0.27
   0   6  11    9.24    0.26
   0   6 -11    9.20    0.29
   0   6 -11    9.26    0.21
  -2  -6 -11    8.74    0.25
   2   6  11    8.69    0.27
  -2   6 -11    9.01    0.23
  -2   6 -11    8.40    0.27
   4  -6  11    1.89    0.13
  -4   6 -11    1.61    0.14
   4   6  11    1.55    0.14
   6  -6  11    3.33    0.17
  -6   6 -11    2.84    0.18
   6   6  11    3.27    0.20
   8  -6  11    0.96    0.12
  -8   6 -11    0.96    0.13
   8   6  11    0.88    0.14
  10  -6  11    0.79    0.13
  10   6  11    0.43    0.13
  15  -7 -11    1.84    0.19
  15   7 -11    1.97    0.20
  13  -7 -11   -0.12    0.08
  13   7 -11    0.12    0.10
  11  -7 -11    3.51    0.20
  11   7 -11    3.18    0.20
   9  -7 -11    0.31    0.09
   9   7 -11    0.37    0.10
   7  -7 -11    3.28    0.19
   7   7 -11    3.01    0.18
  -7   7  11    3.39    0.14
   5  -7 -11    1.51    0.14
  -5   7  11    1.39    0.11
   5   7 -11    1.55    0.15
   3  -7 -11    6.60    0.24
   3   7 -11    6.43    0.25
  -3   7  11    6.76    0.21
   1  -7 -11    0.50    0.10
  -1   7  11    0.73    0.10
   1   7 -11    0.69    0.12
  -1  -7 -11    5.83    0.22
   1   7  11    5.95    0.22
  -1   7 -11    5.32    0.23
  -1   7 -11    5.87    0.18
  -3   7 -11    1.70    0.12
   3   7  11    1.71    0.15
  -3   7 -11    1.67    0.15
   5  -7  11    1.10    0.11
   5   7  11    0.82    0.13
  -5   7 -11    1.00    0.11
  -5   7 -11    0.94    0.12
   7  -7  11    0.20    0.08
   7   7  11    0.26    0.10
  -7   7 -11    0.14    0.08
   9  -7  11    1.33    0.15
   9   7  11    1.39    0.17
  16  -8 -11    0.60    0.15
  16   8 -11    0.83    0.16
  14  -8 -11    2.10    0.20
  14   8 -11    2.64    0.22
  12  -8 -11    0.59    0.12
  12   8 -11    0.48    0.12
  10  -8 -11    8.06    0.29
  10   8 -11    8.02    0.30
   8  -8 -11    0.81    0.13
  -8   8  11    0.71    0.10
   8   8 -11    0.64    0.12
   6  -8 -11    7.13    0.26
   6   8 -11    7.22    0.26
  -6   8  11    6.82    0.21
   4  -8 -11    1.69    0.15
  -4   8  11    1.79    0.13
   4   8 -11    1.68    0.16
   2  -8 -11   18.16    0.42
   2   8 -11   17.70    0.43
  -2   8  11   17.41    0.38
   0  -8 -11    0.04    0.08
   0   8  11    0.16    0.08
   0   8 -11    0.09    0.09
  -2   8 -11   12.72    0.35
   2   8  11   12.65    0.34
  -2   8 -11   13.17    0.30
  -4   8 -11    0.43    0.08
  -4   8 -11    0.36    0.10
   4   8  11    0.50    0.11
  -6   8 -11    6.02    0.23
   6   8  11    6.13    0.27
  -6   8 -11    6.33    0.25
   8  -8  11   -0.06    0.07
  -8   8 -11    0.10    0.08
   8   8  11   -0.04    0.09
  10  -8  11    3.02    0.21
  15  -9 -11    0.64    0.14
  15   9 -11    0.90    0.18
  13  -9 -11    0.15    0.11
  13   9 -11    0.16    0.11
  11  -9 -11    1.48    0.17
  11   9 -11    1.22    0.16
   9  -9 -11    0.76    0.12
   9   9 -11    0.76    0.13
   7  -9 -11    2.58    0.18
  -7   9  11    2.42    0.14
   7   9 -11    2.07    0.17
   5  -9 -11    0.53    0.11
   5   9 -11    0.56    0.11
  -5   9  11    0.45    0.08
   3  -9 -11    4.17    0.21
   3   9 -11    4.52    0.22
  -3   9  11    4.24    0.18
   1  -9 -11    0.96    0.12
  -1   9  11    1.03    0.12
   1   9 -11    1.13    0.14
  -1  -9 -11    1.10    0.12
   1   9  11    1.16    0.13
  -1   9 -11    0.97    0.09
  -1   9 -11    0.86    0.13
  -3   9 -11    4.31    0.17
   3   9  11    4.40    0.22
  -3   9 -11    4.52    0.22
  -5   9 -11    0.57    0.11
  -5   9 -11    0.70    0.10
   5   9  11    0.41    0.12
  -7   9 -11    0.98    0.12
   7   9  11    1.11    0.16
  -7   9 -11    1.01    0.13
   9  -9  11   -0.07    0.08
  -9   9 -11   -0.02    0.08
   9   9  11   -0.07    0.10
  14 -10 -11    0.38    0.13
  14  10 -11    0.38    0.14
  12 -10 -11    0.24    0.11
  12  10 -11    0.25    0.12
  10 -10 -11    0.43    0.12
  10  10 -11    0.52    0.13
   8 -10 -11    0.07    0.09
  -8  10  11    0.00    0.06
   8  10 -11   -0.03    0.09
   6 -10 -11    1.58    0.16
   6  10 -11    1.54    0.16
  -6  10  11    1.49    0.13
   4 -10 -11    0.53    0.11
   4  10 -11    0.54    0.12
  -4  10  11    0.54    0.10
   2 -10 -11    0.35    0.10
  -2  10  11    0.45    0.09
   2  10 -11    0.54    0.12
   0 -10 -11    0.42    0.10
   0  10  11    0.36    0.10
   0  10 -11    0.32    0.10
  -2  10 -11    0.66    0.09
   2  10  11    0.38    0.11
  -2  10 -11    0.59    0.11
  -4  10 -11   -0.03    0.06
   4  10  11    0.05    0.09
  -4  10 -11    0.10    0.08
  -6  10 -11    0.05    0.07
   6  10  11   -0.06    0.10
  -6  10 -11   -0.02    0.08
   8  10  11    0.26    0.13
  -8  10 -11    0.17    0.09
  -8  10 -11    0.26    0.10
  13 -11 -11    0.01    0.11
  13  11 -11    0.09    0.13
  11 -11 -11   -0.09    0.10
  11  11 -11    0.10    0.11
   9 -11 -11    1.24    0.16
   9  11 -11    1.66    0.19
  -9  11  11    1.54    0.14
   7 -11 -11    0.03    0.09
   7  11 -11    0.02    0.09
  -7  11  11   -0.01    0.06
   5 -11 -11    3.78    0.22
  -5  11  11    3.94    0.20
   5  11 -11    3.76    0.22
   3 -11 -11    0.09    0.08
  -3  11  11    0.11    0.08
   3  11 -11   -0.17    0.08
   1 -11 -11   10.69    0.33
   1  11 -11   10.84    0.35
  -1  11  11   10.41    0.32
   1  11  11    0.38    0.10
  -1  11 -11    0.35    0.11
  -3  11 -11    7.79    0.25
  -3  11 -11    7.71    0.29
   3  11  11    7.69    0.30
   5  11  11    2.02    0.20
  -5  11 -11    1.78    0.17
  -5  11 -11    2.29    0.16
  -7  11 -11    2.56    0.18
  -7  11 -11    2.59    0.19
   7  11  11    2.91    0.24
  -9  11 -11    0.44    0.12
  12 -12 -11    0.03    0.10
  12  12 -11   -0.07    0.12
  10 -12 -11    6.80    0.31
  10  12 -11    8.04    0.33
   8 -12 -11   -0.01    0.09
   8  12 -11    0.03    0.11
  -8  12  11    0.12    0.07
   6 -12 -11    8.76    0.32
  -6  12  11    8.91    0.30
   6  12 -11    9.83    0.34
   4 -12 -11    0.94    0.14
   4  12 -11    0.88    0.14
  -4  12  11    0.90    0.13
   2 -12 -11   14.67    0.40
  -2  12  11   14.11    0.38
   2  12 -11   14.41    0.42
   0  12  11    2.43    0.18
   0  12 -11    2.38    0.19
  -2  12 -11    6.94    0.29
   2  12  11    6.60    0.28
   4  12  11    3.98    0.24
  -4  12 -11    4.23    0.23
  -4  12 -11    4.11    0.20
  -6  12 -11    1.90    0.18
   6  12  11    1.98    0.20
  -6  12 -11    2.08    0.17
  -8  12 -11    2.00    0.19
  -8  12 -11    1.58    0.17
  11 -13 -11    0.13    0.12
  11  13 -11    0.18    0.13
   9 -13 -11    1.49    0.17
  -9  13  11    1.89    0.17
   9  13 -11    1.96    0.20
   7 -13 -11    0.62    0.13
   7  13 -11    0.61    0.14
  -7  13  11    0.80    0.12
   5 -13 -11    4.18    0.23
   5  13 -11    4.30    0.25
  -5  13  11    4.19    0.22
   3 -13 -11    0.60    0.13
  -3  13  11    0.59    0.12
   3  13 -11    0.73    0.14
   1 -13 -11    3.67    0.22
   1  13 -11    3.80    0.25
  -1  13  11    4.03    0.22
  -1  13 -11    0.13    0.10
   1  13  11    0.20    0.10
   3  13  11    4.87    0.26
  -3  13 -11    5.30    0.25
  -5  13 -11    0.37    0.09
   5  13  11    0.31    0.13
  -5  13 -11    0.44    0.11
  -7  13 -11    1.43    0.16
  10 -14 -11    1.16    0.17
 -10  14  11    1.41    0.16
  10  14 -11    1.42    0.19
   8 -14 -11    0.68    0.14
  -8  14  11    0.72    0.12
   8  14 -11    0.57    0.15
   6 -14 -11    1.99    0.19
   6  14 -11    1.92    0.20
  -6  14  11    2.10    0.18
   4 -14 -11    0.27    0.11
   4  14 -11    0.20    0.12
  -4  14  11    0.17    0.09
   2 -14 -11    2.52    0.20
  -2  14  11    2.36    0.19
   2  14 -11    2.40    0.21
   0  14 -11    2.11    0.20
   0  14  11    2.14    0.20
   2  14  11    1.96    0.20
  -2  14 -11    1.92    0.19
   4  14  11    1.66    0.19
  -4  14 -11    1.57    0.17
  -6  14 -11    0.25    0.10
  -6  14 -11    0.34    0.11
   9 -15 -11    6.21    0.30
   9  15 -11    5.77    0.31
  -9  15  11    6.23    0.27
   7 -15 -11    2.18    0.21
   7  15 -11    2.28    0.22
  -7  15  11    2.48    0.19
   5 -15 -11    9.41    0.35
  -5  15  11    9.06    0.33
   5  15 -11    9.86    0.37
   3 -15 -11    2.23    0.20
   3  15 -11    1.95    0.21
  -3  15  11    2.03    0.19
   1  15 -11   13.77    0.43
  -1  15  11   13.28    0.41
  -1  15 -11    0.85    0.15
   1  15  11    0.85    0.15
  -3  15 -11    9.39    0.34
   3  15  11    9.70    0.44
   8 -16 -11    0.14    0.12
   8  16 -11    0.24    0.15
  -8  16  11    0.09    0.09
   6 -16 -11    1.55    0.18
   6  16 -11    1.49    0.20
  -6  16  11    1.85    0.19
   4 -16 -11    1.02    0.16
  -4  16  11    1.29    0.16
   4  16 -11    1.01    0.18
   2  16 -11    1.99    0.21
  -2  16  11    2.13    0.20
   0  16  11    0.55    0.14
   0  16 -11    0.76    0.15
  -2  16 -11    1.21    0.25
   5  17 -11    0.05    0.13
   3  17 -11    2.45    0.25
   1  17 -11    0.45    0.21
  16   0 -12    3.28    0.34
  14   0 -12    2.76    0.18
  12   0 -12    3.60    0.19
  10   0 -12   12.16    0.32
  10   0 -12   11.78    0.31
   8   0 -12   11.79    0.30
   8   0 -12   12.12    0.30
   6   0 -12   16.76    0.35
   6   0 -12   16.34    0.35
   4   0 -12   12.65    0.31
   4   0 -12   13.38    0.29
   2   0 -12   35.84    0.60
   2   0 -12   35.81    0.57
   0   0  12    4.21    0.14
   0   0 -12    4.31    0.15
   0   0 -12    4.43    0.18
  -2   0 -12   34.57    0.60
   2   0  12   36.18    0.58
  -4   0 -12    5.48    0.21
   4   0  12    5.41    0.20
   6   0  12   11.80    0.33
   8   0  12    0.59    0.12
  10   0  12   10.97    0.36
  17  -1 -12    0.08    0.08
  17   1 -12   -0.01    0.11
  15  -1 -12    1.90    0.17
  15   1 -12    1.88    0.18
  13  -1 -12    0.06    0.07
  13  -1 -12   -0.07    0.08
  13   1 -12    0.00    0.09
  11  -1 -12    4.21    0.19
  11  -1 -12    4.19    0.19
  11   1 -12    4.16    0.19
   9  -1 -12    0.21    0.07
   9  -1 -12    0.08    0.07
   9   1 -12    0.16    0.08
   7  -1 -12    2.83    0.15
   7  -1 -12    2.77    0.15
   7   1 -12    2.68    0.15
   7   1 -12    2.88    0.15
   5  -1 -12    0.04    0.06
   5  -1 -12    0.03    0.05
   5   1 -12    0.05    0.05
   5   1 -12    0.08    0.08
   3  -1 -12   12.26    0.28
   3  -1 -12   11.80    0.28
   3   1 -12   11.91    0.27
   3   1 -12   12.11    0.30
   1  -1 -12    0.13    0.06
   1  -1 -12    0.08    0.06
  -1  -1  12    0.09    0.04
  -1   1  12    0.18    0.05
   1   1 -12    0.13    0.05
   1   1 -12    0.10    0.07
   1  -1  12    2.21    0.11
  -1  -1 -12    2.11    0.12
  -1  -1 -12    1.95    0.12
   1   1  12    2.11    0.12
  -1   1 -12    1.95    0.13
   3  -1  12    1.84    0.12
  -3  -1 -12    1.77    0.13
  -3   1 -12    1.77    0.13
   3   1  12    1.76    0.12
  -5  -1 -12    3.99    0.18
   5  -1  12    4.23    0.19
  -5   1 -12    4.02    0.19
   5   1  12    3.75    0.18
   7  -1  12    1.62    0.15
   7   1  12    1.21    0.14
   9  -1  12    1.32    0.15
   9   1  12    1.64    0.17
  16  -2 -12    0.58    0.13
  16   2 -12    0.52    0.13
  14  -2 -12    0.58    0.11
  14   2 -12    0.45    0.11
  12  -2 -12    1.51    0.14
  12   2 -12    1.40    0.14
  10  -2 -12    2.12    0.15
  10  -2 -12    1.87    0.14
  10   2 -12    1.84    0.15
   8  -2 -12    4.31    0.18
   8  -2 -12    3.99    0.17
   8   2 -12    4.20    0.19
   6  -2 -12    4.13    0.16
   6  -2 -12    4.10    0.17
   6   2 -12    4.21    0.19
   4  -2 -12    5.32    0.19
   4  -2 -12    5.56    0.19
   4   2 -12    5.39    0.21
   4   2 -12    5.63    0.18
   2  -2 -12    8.92    0.24
   2  -2 -12    8.78    0.23
  -2   2  12    8.49    0.20
   2   2 -12    8.60    0.21
   2   2 -12    8.29    0.26
   0  -2  12    3.75    0.13
   0  -2 -12    3.95    0.16
   0  -2 -12    4.10    0.17
   0   2 -12    3.44    0.17
   0   2 -12    3.64    0.14
   0   2  12    3.70    0.15
  -2  -2 -12    4.59    0.17
  -2  -2 -12    4.74    0.18
   2  -2  12    5.09    0.17
  -2   2 -12    5.02    0.20
   2   2  12    5.09    0.19
  -4  -2 -12    2.92    0.15
   4  -2  12    2.80    0.15
  -4   2 -12    2.76    0.16
   4   2  12    2.89    0.16
   6  -2  12    0.89    0.11
  -6   2 -12    0.82    0.12
   6   2  12    0.74    0.11
   8  -2  12    1.25    0.14
   8   2  12    1.30    0.15
  10  -2  12    0.33    0.10
  10   2  12    0.37    0.12
  17  -3 -12    0.55    0.12
  17   3 -12    0.50    0.13
  15  -3 -12    0.87    0.13
  15   3 -12    0.87    0.14
  13  -3 -12    0.27    0.09
  13   3 -12    0.07    0.10
  11  -3 -12    2.89    0.17
  11   3 -12    2.98    0.18
   9  -3 -12    0.98    0.12
   9   3 -12    1.32    0.14
   7  -3 -12    3.04    0.14
   7  -3 -12    3.22    0.16
   7   3 -12    3.69    0.18
   5  -3 -12    0.05    0.06
   5  -3 -12    0.11    0.06
   5   3 -12    0.07    0.09
   3  -3 -12   23.30    0.44
   3  -3 -12   21.80    0.40
  -3   3  12   22.06    0.38
   3   3 -12   22.30    0.46
   3   3 -12   22.17    0.39
   1  -3 -12    1.30    0.12
   1  -3 -12    1.29    0.10
   1   3 -12    1.25    0.09
  -1   3  12    1.36    0.10
   1   3 -12    1.44    0.13
   1  -3  12    2.42    0.11
  -1  -3 -12    2.64    0.14
  -1  -3 -12    2.37    0.13
   1   3  12    2.56    0.14
  -1   3 -12    2.44    0.15
  -3  -3 -12    4.60    0.18
   3  -3  12    4.40    0.17
  -3  -3 -12    4.41    0.17
   3   3  12    4.55    0.19
  -3   3 -12    4.35    0.20
   5  -3  12    3.98    0.18
  -5   3 -12    4.16    0.20
   5   3  12    3.42    0.18
   7  -3  12    2.89    0.18
   7   3  12    2.62    0.18
  -7   3 -12    2.85    0.18
   9  -3  12    1.62    0.16
   9   3  12    1.73    0.18
  16  -4 -12    0.74    0.13
  16   4 -12    1.02    0.17
  14  -4 -12   -0.12    0.08
  14   4 -12    0.03    0.10
  12  -4 -12    0.80    0.12
  12   4 -12    0.63    0.12
  10  -4 -12    0.46    0.10
  10   4 -12    0.35    0.10
   8  -4 -12    4.43    0.20
   8   4 -12    4.13    0.20
   6  -4 -12    0.95    0.11
   6   4 -12    0.91    0.12
   4  -4 -12    4.79    0.19
   4  -4 -12    5.11    0.16
   4   4 -12    4.72    0.21
  -4   4  12    4.85    0.16
   2  -4 -12    6.11    0.21
   2  -4 -12    5.25    0.16
   2   4 -12    5.22    0.16
   2   4 -12    5.31    0.22
  -2   4  12    5.27    0.17
   0  -4 -12    0.52    0.09
   0  -4 -12    0.43    0.07
   0   4 -12    0.31    0.09
   0   4  12    0.48    0.08
   2  -4  12    6.95    0.20
  -2  -4 -12    7.04    0.22
  -2  -4 -12    7.23    0.21
  -2   4 -12    7.50    0.25
   2   4  12    7.08    0.23
   4  -4  12    0.59    0.08
   4   4  12    0.51    0.09
  -4   4 -12    0.59    0.10
   6  -4  12    1.79    0.14
  -6   4 -12    1.79    0.16
   6   4  12    2.02    0.17
   8  -4  12   -0.01    0.08
   8   4  12    0.02    0.09
  10  -4  12    2.81    0.20
  10   4  12    2.73    0.23
  15  -5 -12   -0.10    0.07
  15   5 -12    0.02    0.10
  13  -5 -12    0.41    0.10
  13   5 -12    0.43    0.12
  11  -5 -12    0.31    0.09
  11   5 -12    0.32    0.10
   9  -5 -12    1.97    0.15
   9   5 -12    1.94    0.16
   7  -5 -12   -0.02    0.06
   7   5 -12    0.00    0.08
   5  -5 -12    1.03    0.12
   5   5 -12    1.16    0.13
   3  -5 -12    0.46    0.09
   3   5 -12    0.40    0.10
  -3   5  12    0.25    0.07
   1  -5 -12    2.70    0.12
   1  -5 -12    2.60    0.15
   1   5 -12    2.54    0.17
  -1   5  12    2.72    0.15
  -1  -5 -12    0.23    0.06
  -1  -5 -12    0.14    0.07
   1  -5  12    0.20    0.05
  -1   5 -12    0.16    0.08
   1   5  12    0.17    0.07
   3  -5  12    0.11    0.05
  -3   5 -12    0.03    0.06
   3   5  12    0.28    0.08
   5  -5  12    0.22    0.07
   5   5  12    0.26    0.10
  -5   5 -12    0.16    0.08
   7  -5  12    0.01    0.07
  -7   5 -12    0.01    0.08
   7   5  12    0.01    0.08
   9  -5  12    0.03    0.09
   9   5  12   -0.16    0.08
  16  -6 -12    0.26    0.12
  16   6 -12    0.41    0.14
  14  -6 -12   -0.04    0.08
  14   6 -12   -0.02    0.11
  12  -6 -12    0.20    0.09
  12   6 -12    0.37    0.12
  10  -6 -12    0.70    0.11
  10   6 -12    0.50    0.11
   8  -6 -12    1.58    0.15
   6  -6 -12    2.21    0.16
   6   6 -12    2.07    0.17
   4  -6 -12    2.31    0.16
   4   6 -12    2.28    0.17
  -4   6  12    2.31    0.13
   2  -6 -12   11.45    0.32
  -2   6  12   10.55    0.27
   2   6 -12   10.35    0.32
   0  -6 -12    0.25    0.08
   0   6  12    0.30    0.08
   0   6 -12    0.14    0.09
   2  -6  12    6.94    0.20
  -2  -6 -12    6.83    0.23
   2   6  12    7.05    0.25
  -2   6 -12    6.97    0.26
   4  -6  12    0.21    0.06
  -4   6 -12    0.31    0.09
   4   6  12    0.20    0.09
   6  -6  12    2.25    0.15
   6   6  12    1.95    0.18
  -6   6 -12    1.81    0.16
   8  -6  12    0.09    0.08
   8   6  12   -0.04    0.09
  -8   6 -12    0.05    0.08
  10  -6  12    1.61    0.17
  15  -7 -12    3.50    0.23
  15   7 -12    3.46    0.24
  13  -7 -12    1.59    0.18
  13   7 -12    1.40    0.17
  11  -7 -12   11.27    0.35
  11   7 -12   12.00    0.37
   9  -7 -12    3.76    0.20
   9   7 -12    4.03    0.22
   7  -7 -12   19.21    0.45
   7   7 -12   19.99    0.46
   5  -7 -12    2.75    0.17
   5   7 -12    2.76    0.19
  -5   7  12    2.65    0.14
   3  -7 -12   47.40    0.80
   3   7 -12   47.03    0.81
  -3   7  12   47.28    0.74
   1  -7 -12    2.45    0.16
  -1   7  12    2.27    0.15
   1   7 -12    2.16    0.17
  -1  -7 -12   21.89    0.46
   1   7  12   22.54    0.47
  -1   7 -12   22.50    0.50
  -1   7 -12   21.68    0.55
   3  -7  12    0.42    0.07
   3   7  12    0.30    0.09
  -3   7 -12    0.45    0.11
   5  -7  12   13.89    0.35
  -5   7 -12   13.94    0.38
   5   7  12   13.91    0.39
   7  -7  12    0.38    0.09
   7   7  12    0.11    0.10
  -7   7 -12    0.41    0.10
   9  -7  12    4.47    0.23
   9   7  12    4.16    0.26
  14  -8 -12    0.08    0.11
  14   8 -12    0.00    0.11
  12  -8 -12    0.35    0.11
  12   8 -12    0.45    0.12
  10  -8 -12    0.20    0.09
  10   8 -12    0.28    0.11
   8  -8 -12    0.22    0.09
   8   8 -12    0.21    0.10
   6  -8 -12    0.41    0.10
   6   8 -12    0.46    0.11
  -6   8  12    0.54    0.08
   4  -8 -12    0.39    0.10
  -4   8  12    0.09    0.06
   4   8 -12    0.29    0.10
   2  -8 -12    0.45    0.11
   2   8 -12    0.47    0.12
  -2   8  12    0.58    0.10
   0  -8 -12    0.30    0.10
   0   8  12    0.15    0.08
   0   8 -12    0.13    0.09
  -2   8 -12    1.70    0.12
  -2   8 -12    1.33    0.15
   2   8  12    1.50    0.15
  -4   8 -12    0.11    0.08
  -4   8 -12    0.08    0.07
   4   8  12    0.03    0.09
   6  -8  12    0.48    0.09
  -6   8 -12    0.35    0.10
   6   8  12    0.39    0.12
   8  -8  12    0.36    0.10
  -8   8 -12    0.17    0.10
   8   8  12    0.21    0.12
  15  -9 -12    0.04    0.10
  15   9 -12   -0.01    0.12
  13  -9 -12    0.02    0.09
  13   9 -12   -0.04    0.11
  11  -9 -12    0.18    0.10
  11   9 -12   -0.07    0.10
   9  -9 -12   -0.17    0.08
   9   9 -12   -0.01    0.11
   7  -9 -12    0.23    0.09
   7   9 -12    0.17    0.10
  -7   9  12    0.29    0.09
   5  -9 -12    0.28    0.10
  -5   9  12    0.19    0.07
   5   9 -12    0.13    0.10
   3  -9 -12    1.14    0.14
  -3   9  12    0.79    0.11
   3   9 -12    0.65    0.13
   1  -9 -12    0.87    0.12
  -1   9  12    0.66    0.11
   1   9 -12    0.73    0.13
  -1  -9 -12    0.00    0.07
   1   9  12    0.14    0.08
  -1   9 -12    0.01    0.08
  -3   9 -12    0.71    0.12
   3   9  12    0.37    0.10
  -3   9 -12    0.44    0.09
   5   9  12   -0.01    0.09
  -5   9 -12    0.14    0.09
  -5   9 -12    0.09    0.08
   7  -9  12    0.58    0.11
  -7   9 -12    0.61    0.12
   7   9  12    0.72    0.14
   9  -9  12    0.10    0.09
  -9   9 -12    0.20    0.10
  14 -10 -12    0.21    0.12
  14  10 -12    0.13    0.15
  12 -10 -12    1.15    0.17
  12  10 -12    1.12    0.17
  10 -10 -12    0.73    0.13
  10  10 -12    0.79    0.14
   8 -10 -12    3.38    0.21
   8  10 -12    2.75    0.21
   6 -10 -12    1.31    0.15
   6  10 -12    1.07    0.15
  -6  10  12    1.09    0.11
   4 -10 -12    4.67    0.23
   4  10 -12    4.47    0.24
  -4  10  12    4.58    0.20
   2 -10 -12    4.32    0.22
   2  10 -12    3.79    0.22
  -2  10  12    3.92    0.20
   0 -10 -12    1.43    0.15
   0  10  12    1.49    0.15
   0  10 -12    1.43    0.16
   2  10  12    2.05    0.18
  -2  10 -12    2.28    0.18
  -4  10 -12    0.74    0.10
  -4  10 -12    0.63    0.12
   4  10  12    0.40    0.13
  -6  10 -12    1.21    0.15
  -6  10 -12    1.17    0.13
   6  10  12    0.94    0.15
   8 -10  12    0.13    0.08
  -8  10 -12    0.30    0.11
  13 -11 -12   -0.03    0.10
  13  11 -12   -0.02    0.12
  11 -11 -12    0.49    0.13
  11  11 -12    0.49    0.14
   9 -11 -12    0.01    0.09
   9  11 -12    0.05    0.12
   7 -11 -12   -0.12    0.09
   7  11 -12    0.06    0.10
  -7  11  12    0.02    0.07
   5 -11 -12    0.22    0.10
   5  11 -12    0.03    0.11
  -5  11  12    0.04    0.07
   3 -11 -12    0.56    0.12
  -3  11  12    0.55    0.11
   3  11 -12    0.71    0.14
   1 -11 -12    0.12    0.09
   1  11 -12    0.03    0.10
  -1  11  12    0.05    0.08
   1  11  12    0.22    0.10
  -1  11 -12    0.04    0.09
   3  11  12    0.01    0.10
  -3  11 -12    0.19    0.10
  -5  11 -12    0.39    0.11
   5  11  12    0.45    0.13
  -5  11 -12    0.32    0.10
  -7  11 -12   -0.06    0.08
  -7  11 -12    0.04    0.08
  12 -12 -12    1.49    0.19
  12  12 -12    1.91    0.21
  10 -12 -12    0.06    0.11
  10  12 -12   -0.05    0.11
   8 -12 -12    2.85    0.22
  -8  12  12    2.65    0.18
   8  12 -12    2.59    0.22
   6 -12 -12    0.64    0.13
   6  12 -12    0.62    0.15
  -6  12  12    1.00    0.12
   4 -12 -12    2.64    0.20
   4  12 -12    3.10    0.24
  -4  12  12    2.62    0.18
   2 -12 -12    3.45    0.21
  -2  12  12    3.50    0.20
   2  12 -12    3.80    0.25
   0  12  12    0.24    0.11
   0  12 -12    0.55    0.13
  -2  12 -12    1.25    0.16
   2  12  12    1.18    0.16
   4  12  12   -0.05    0.10
  -4  12 -12    0.13    0.09
   6  12  12    0.69    0.19
  -6  12 -12    0.70    0.13
  -6  12 -12    0.71    0.12
  11 -13 -12    2.32    0.22
  11  13 -12    2.46    0.24
   9 -13 -12    0.90    0.15
   9  13 -12    0.97    0.17
   7 -13 -12    5.57    0.28
  -7  13  12    6.63    0.27
   7  13 -12    6.09    0.30
   5 -13 -12    0.50    0.12
  -5  13  12    0.32    0.10
   5  13 -12    0.30    0.13
   3 -13 -12    8.60    0.32
  -3  13  12    8.73    0.31
   3  13 -12    8.49    0.34
   1 -13 -12    1.50    0.17
   1  13 -12    1.80    0.19
  -1  13  12    1.55    0.17
  -1  13 -12    4.38    0.24
   1  13  12    3.98    0.24
   3  13  12    2.15    0.21
  -3  13 -12    2.60    0.20
  -5  13 -12    1.33    0.17
   5  13  12    1.01    0.20
  10 -14 -12    1.04    0.18
  10  14 -12    0.99    0.18
   8 -14 -12    6.29    0.30
  -8  14  12    6.55    0.28
   8  14 -12    6.59    0.34
   6 -14 -12    2.72    0.22
  -6  14  12    2.98    0.21
   6  14 -12    2.85    0.24
   4 -14 -12    5.92    0.28
  -4  14  12    6.12    0.27
   4  14 -12    6.11    0.31
   2 -14 -12    5.57    0.27
   2  14 -12    5.74    0.30
  -2  14  12    4.88    0.25
   0  14 -12    2.66    0.21
   0  14  12    2.96    0.23
  -2  14 -12    5.24    0.27
   2  14  12    4.91    0.27
  -4  14 -12    0.57    0.13
   9 -15 -12    0.22    0.12
   9  15 -12    0.10    0.14
  -9  15  12    0.15    0.13
   7 -15 -12    0.87    0.15
   7  15 -12    0.94    0.17
  -7  15  12    1.25    0.16
   5 -15 -12    0.03    0.10
   5  15 -12    0.10    0.13
  -5  15  12    0.38    0.12
   3 -15 -12    1.85    0.19
   3  15 -12    1.84    0.21
  -3  15  12    1.80    0.19
   1  15 -12    0.03    0.11
  -1  15  12    0.15    0.11
   1  15  12    0.89    0.16
  -1  15 -12    1.33    0.17
  -3  15 -12    0.20    0.12
   6 -16 -12    0.01    0.10
   6  16 -12   -0.04    0.12
  -6  16  12    0.15    0.11
   4 -16 -12    1.03    0.16
   4  16 -12    0.74    0.16
  -4  16  12    1.15    0.15
   2  16 -12    0.63    0.15
  -2  16  12    0.78    0.15
   0  16 -12    0.35    0.13
  16   0 -13    0.03    0.08
  14   0 -13    0.03    0.08
  14   0 -13   -0.07    0.08
  12   0 -13   -0.02    0.09
  12   0 -13    0.00    0.07
  10   0 -13    0.11    0.07
  10   0 -13    0.02    0.07
   8   0 -13    0.03    0.07
   8   0 -13   -0.01    0.07
   6   0 -13   -0.06    0.05
   6   0 -13   -0.04    0.07
   4   0 -13    0.07    0.06
   4   0 -13    0.02    0.07
   2   0 -13   -0.05    0.05
   2   0 -13    0.08    0.07
   0   0 -13    0.06    0.06
   0   0 -13    0.18    0.08
   0   0  13    0.00    0.04
  -2   0 -13    0.01    0.06
   2   0  13    0.07    0.06
  -4   0 -13   -0.05    0.07
   4   0  13    0.06    0.06
   6   0  13    0.05    0.07
   8   0  13   -0.05    0.07
  10   0  13   -0.02    0.09
  17  -1 -13    2.70    0.21
  15  -1 -13    1.33    0.16
  15   1 -13    1.53    0.17
  13  -1 -13    3.50    0.20
  13   1 -13    3.90    0.21
  11  -1 -13    0.92    0.12
  11  -1 -13    0.77    0.11
  11   1 -13    0.92    0.12
   9  -1 -13   12.83    0.33
   9  -1 -13   12.87    0.32
   9   1 -13   13.22    0.33
   9   1 -13   12.87    0.33
   7  -1 -13    0.76    0.10
   7  -1 -13    0.81    0.10
   7   1 -13    0.75    0.11
   7   1 -13    0.94    0.10
   5  -1 -13   16.26    0.35
   5  -1 -13   16.46    0.36
   5   1 -13   15.97    0.37
   5   1 -13   16.23    0.35
   3  -1 -13    0.15    0.07
   3  -1 -13    0.05    0.06
   3   1 -13    0.06    0.05
   3   1 -13    0.18    0.08
   1  -1 -13    9.29    0.25
   1  -1 -13    9.18    0.26
   1   1 -13    8.63    0.26
  -1   1  13    9.08    0.26
   1   1 -13    9.09    0.23
  -1  -1 -13    0.58    0.08
   1  -1  13    0.63    0.07
  -1  -1 -13    0.55    0.09
  -1   1 -13    0.58    0.10
   1   1  13    0.63    0.08
   3  -1  13    6.84    0.22
  -3  -1 -13    7.19    0.24
  -3   1 -13    7.32    0.25
   3   1  13    7.10    0.23
   5  -1  13    0.07    0.06
  -5  -1 -13    0.11    0.07
  -5   1 -13    0.05    0.07
   5   1  13   -0.04    0.06
   7  -1  13    1.42    0.15
   7   1  13    1.87    0.17
   9  -1  13    0.23    0.10
   9   1  13    0.28    0.11
  16  -2 -13    0.86    0.14
  16   2 -13    0.68    0.15
  14  -2 -13    0.97    0.13
  14   2 -13    1.00    0.14
  12  -2 -13    3.05    0.19
  12   2 -13    2.80    0.18
  10  -2 -13    4.92    0.21
  10   2 -13    5.19    0.22
   8  -2 -13    8.87    0.27
   8  -2 -13    9.31    0.25
   8   2 -13    9.08    0.27
   6  -2 -13    0.49    0.09
   6  -2 -13    0.41    0.08
   6   2 -13    0.32    0.09
   6   2 -13    0.31    0.07
   4  -2 -13   24.35    0.45
   4  -2 -13   24.66    0.47
   4   2 -13   24.44    0.49
   4   2 -13   24.11    0.44
   2  -2 -13    1.32    0.12
   2  -2 -13    1.14    0.11
   2   2 -13    1.14    0.10
   2   2 -13    1.24    0.13
   0  -2 -13   12.61    0.30
   0  -2 -13   12.44    0.30
   0   2 -13   12.46    0.33
   0   2  13   12.37    0.29
   2  -2  13    0.49    0.08
  -2  -2 -13    0.52    0.08
  -2  -2 -13    0.69    0.09
   2   2  13    0.61    0.09
  -2   2 -13    0.84    0.11
  -4  -2 -13   18.80    0.41
   4  -2  13   18.57    0.40
  -4   2 -13   19.20    0.43
   4   2  13   18.33    0.41
   6  -2  13    0.30    0.08
   6   2  13    0.42    0.10
  -6   2 -13    0.39    0.10
   8  -2  13    5.29    0.24
   8   2  13    5.36    0.25
  10  -2  13    0.07    0.09
  10   2  13    0.03    0.11
  15  -3 -13   -0.02    0.08
  15   3 -13    0.00    0.11
  13  -3 -13    0.43    0.11
  13   3 -13    0.31    0.11
  11  -3 -13    0.03    0.07
  11   3 -13    0.02    0.08
   9  -3 -13    2.51    0.16
   9   3 -13    2.81    0.18
   7  -3 -13   -0.07    0.06
   7   3 -13    0.03    0.08
   5  -3 -13    3.60    0.17
   5  -3 -13    4.08    0.17
   5   3 -13    3.63    0.15
   5   3 -13    3.87    0.19
   3  -3 -13    0.35    0.08
   3  -3 -13    0.32    0.07
   3   3 -13    0.37    0.06
   3   3 -13    0.43    0.10
   1  -3 -13    5.42    0.20
   1  -3 -13    5.82    0.19
   1   3 -13    5.49    0.22
  -1   3  13    5.43    0.18
  -1  -3 -13    0.54    0.08
  -1  -3 -13    0.51    0.08
   1   3  13    0.42    0.08
  -1   3 -13    0.52    0.10
   3  -3  13    6.94    0.21
  -3  -3 -13    6.83    0.23
  -3   3 -13    6.85    0.25
   3   3  13    6.60    0.23
   5  -3  13    0.53    0.09
  -5   3 -13    0.52    0.10
   5   3  13    0.40    0.10
   7  -3  13    1.78    0.16
   7   3  13    1.88    0.17
  -7   3 -13    1.63    0.16
   9  -3  13    0.81    0.13
   9   3  13    0.93    0.15
  16  -4 -13    0.25    0.11
  16   4 -13    0.16    0.12
  14  -4 -13    0.23    0.10
  14   4 -13    0.32    0.12
  12  -4 -13    0.27    0.10
  12   4 -13    0.34    0.11
  10  -4 -13    0.05    0.07
  10   4 -13    0.03    0.09
   8  -4 -13    2.06    0.15
   8   4 -13    1.66    0.15
   6  -4 -13    1.87    0.14
   6   4 -13    1.65    0.15
   4  -4 -13    1.79    0.14
   4   4 -13    1.76    0.11
   4   4 -13    1.57    0.15
   2  -4 -13    5.28    0.21
   2  -4 -13    5.61    0.18
   2   4 -13    5.56    0.23
  -2   4  13    5.46    0.18
   2   4 -13    5.36    0.17
   0  -4 -13    0.18    0.07
   0  -4 -13    0.41    0.07
   0   4 -13    0.17    0.09
   0   4  13    0.31    0.08
   2  -4  13    2.44    0.13
  -2  -4 -13    2.70    0.14
  -2  -4 -13    2.27    0.15
   2   4  13    2.43    0.15
  -2   4 -13    2.47    0.17
   4  -4  13    0.27    0.08
  -4   4 -13    0.33    0.09
   4   4  13    0.24    0.08
   6  -4  13    2.10    0.15
  -6   4 -13    2.35    0.17
   6   4  13    1.89    0.17
   8  -4  13    0.04    0.08
   8   4  13    0.01    0.08
  15  -5 -13    1.07    0.15
  15   5 -13    1.08    0.16
  13  -5 -13    0.60    0.13
  13   5 -13    0.26    0.12
  11  -5 -13    0.72    0.12
  11   5 -13    0.76    0.13
   9  -5 -13    3.23    0.19
   9   5 -13    3.29    0.21
   7  -5 -13    0.44    0.09
   7   5 -13    0.33    0.10
   5  -5 -13    0.95    0.12
   5   5 -13    1.04    0.13
   3  -5 -13    0.49    0.09
  -3   5  13    0.30    0.07
   3   5 -13    0.40    0.06
   3   5 -13    0.55    0.11
   1  -5 -13    0.58    0.10
  -1   5  13    0.62    0.09
   1   5 -13    0.77    0.12
  -1  -5 -13    0.30    0.09
  -1  -5 -13    0.14    0.06
  -1   5 -13    0.20    0.09
   1   5  13    0.13    0.07
   3  -5  13    0.58    0.08
   3   5  13    0.52    0.11
  -3   5 -13    0.50    0.11
   5  -5  13    1.39    0.13
   5   5  13    1.17    0.14
  -5   5 -13    1.22    0.14
   7  -5  13    2.52    0.17
   7   5  13    2.44    0.19
  -7   5 -13    2.20    0.18
   9  -5  13    1.31    0.15
   9   5  13    1.26    0.17
  16  -6 -13    3.51    0.25
  16   6 -13    3.05    0.25
  14  -6 -13    0.00    0.08
  14   6 -13    0.13    0.12
  12  -6 -13   11.12    0.36
  12   6 -13   11.06    0.36
  10  -6 -13   -0.03    0.08
  10   6 -13    0.07    0.10
   8  -6 -13   21.38    0.48
   8   6 -13   20.88    0.48
   6  -6 -13    1.09    0.13
   6   6 -13    1.28    0.15
   4  -6 -13   45.07    0.77
   4   6 -13   45.50    0.79
   2  -6 -13    0.29    0.10
   2   6 -13    0.11    0.10
  -2   6  13    0.17    0.07
   0  -6 -13   25.01    0.50
   0   6  13   24.99    0.49
   0   6 -13   24.78    0.53
  -2  -6 -13    0.94    0.11
  -2   6 -13    1.02    0.13
   2   6  13    1.11    0.13
   4  -6  13   20.98    0.43
  -4   6 -13   21.41    0.49
   4   6  13   21.64    0.49
   6  -6  13    0.01    0.07
  -6   6 -13    0.04    0.08
   6   6  13    0.00    0.09
   8  -6  13    7.78    0.29
  -8   6 -13    7.45    0.30
   8   6  13    7.43    0.32
  15  -7 -13    1.97    0.20
  15   7 -13    1.69    0.20
  13  -7 -13    0.78    0.14
  13   7 -13    0.70    0.15
  11  -7 -13    1.93    0.18
  11   7 -13    1.87    0.19
   9  -7 -13    1.51    0.15
   9   7 -13    1.32    0.16
   7  -7 -13    6.27    0.26
   7   7 -13    5.75    0.26
   5  -7 -13    4.04    0.21
   5   7 -13    4.51    0.23
   3  -7 -13    6.28    0.25
  -3   7  13    6.80    0.22
   3   7 -13    6.41    0.27
   1  -7 -13    2.81    0.17
  -1   7  13    2.74    0.16
   1   7 -13    2.80    0.19
  -1  -7 -13    3.41    0.18
  -1   7 -13    3.28    0.20
   1   7  13    3.34    0.19
  -3   7 -13    2.12    0.17
   3   7  13    2.34    0.17
   5  -7  13    4.54    0.20
  -5   7 -13    5.31    0.25
   5   7  13    5.19    0.25
   7  -7  13    1.66    0.16
  -7   7 -13    1.55    0.16
   7   7  13    1.30    0.18
   9  -7  13    2.02    0.19
  14  -8 -13    0.13    0.12
  14   8 -13    0.30    0.13
  12  -8 -13    1.87    0.19
  12   8 -13    1.76    0.19
  10  -8 -13    1.50    0.17
  10   8 -13    1.50    0.17
   8  -8 -13    6.46    0.27
   8   8 -13    5.89    0.27
   6  -8 -13    0.36    0.10
   6   8 -13    0.25    0.11
   4  -8 -13    9.76    0.32
  -4   8  13    9.94    0.27
   4   8 -13    9.60    0.33
   2  -8 -13    0.13    0.09
  -2   8  13   -0.13    0.07
   2   8 -13    0.09    0.10
   0  -8 -13    6.37    0.25
   0   8  13    6.37    0.24
   0   8 -13    6.35    0.27
  -2   8 -13    0.13    0.09
   2   8  13    0.12    0.10
  -4   8 -13    7.29    0.29
   4   8  13    7.45    0.29
   6  -8  13    0.76    0.11
   6   8  13    0.99    0.16
  -6   8 -13    0.91    0.14
   8  -8  13    2.30    0.19
   8   8  13    2.07    0.22
  -8   8 -13    2.10    0.19
  13  -9 -13   -0.11    0.09
  13   9 -13   -0.13    0.11
  11  -9 -13    0.80    0.14
  11   9 -13    1.17    0.17
   9  -9 -13    0.92    0.15
   9   9 -13    1.10    0.16
   7  -9 -13    0.83    0.13
   7   9 -13    0.76    0.14
   5  -9 -13    0.27    0.10
  -5   9  13    0.43    0.09
   5   9 -13    0.41    0.12
   3  -9 -13    2.63    0.19
  -3   9  13    2.52    0.17
   3   9 -13    2.78    0.20
   1  -9 -13    0.06    0.08
  -1   9  13    0.08    0.09
   1   9 -13    0.07    0.10
  -1  -9 -13    1.82    0.16
  -1   9 -13    2.14    0.18
   1   9  13    1.97    0.17
   3   9  13    0.28    0.11
  -3   9 -13    0.37    0.11
   5  -9  13    1.78    0.16
  -5   9 -13    2.06    0.18
   5   9  13    1.80    0.19
   7  -9  13    0.07    0.09
  -7   9 -13    0.02    0.09
   7   9  13   -0.11    0.10
  14 -10 -13    0.08    0.11
  14  10 -13    0.16    0.13
  12 -10 -13    0.24    0.12
  12  10 -13    0.29    0.13
  10 -10 -13    0.55    0.13
  10  10 -13    0.31    0.14
   8 -10 -13    3.52    0.23
   8  10 -13    3.44    0.23
   6 -10 -13    0.96    0.14
   6  10 -13    0.75    0.14
   4 -10 -13    3.42    0.21
  -4  10  13    2.99    0.17
   4  10 -13    2.83    0.22
   2 -10 -13   -0.03    0.08
  -2  10  13    0.08    0.08
   2  10 -13   -0.12    0.09
   0 -10 -13    5.22    0.24
   0  10 -13    5.47    0.26
   0  10  13    5.46    0.24
   2  10  13    0.67    0.13
  -2  10 -13    0.63    0.13
   4  10  13    1.40    0.17
  -4  10 -13    1.61    0.17
   6 -10  13    0.06    0.08
  -6  10 -13    0.08    0.09
   6  10  13   -0.27    0.10
  -8  10 -13    0.49    0.12
  13 -11 -13    2.07    0.22
  13  11 -13    1.65    0.21
  11 -11 -13    0.04    0.11
  11  11 -13   -0.03    0.12
   9 -11 -13    4.35    0.27
   9  11 -13    4.98    0.27
   7 -11 -13    2.60    0.22
   7  11 -13    2.93    0.23
   5 -11 -13    4.88    0.27
   5  11 -13    5.33    0.27
  -5  11  13    5.33    0.23
   3 -11 -13    7.28    0.29
  -3  11  13    7.05    0.26
   3  11 -13    6.85    0.31
   1 -11 -13    1.64    0.17
  -1  11  13    1.55    0.15
   1  11 -13    1.77    0.18
   1  11  13    5.15    0.25
  -1  11 -13    4.96    0.25
   3  11  13    0.54    0.13
  -3  11 -13    0.78    0.14
  -5  11 -13    5.41    0.26
   5  11  13    5.30    0.29
   7 -11  13    0.00    0.07
  -7  11 -13   -0.07    0.08
  12 -12 -13    1.12    0.18
  12  12 -13    1.35    0.20
  10 -12 -13    0.15    0.11
  10  12 -13    0.36    0.14
   8 -12 -13    4.51    0.27
   8  12 -13    4.31    0.27
   6 -12 -13    0.20    0.11
  -6  12  13    0.16    0.08
   6  12 -13   -0.02    0.11
   4 -12 -13    9.08    0.33
  -4  12  13    9.36    0.31
   4  12 -13    8.58    0.35
   2 -12 -13    0.54    0.12
   2  12 -13    0.66    0.14
  -2  12  13    0.36    0.11
   0  12 -13    5.33    0.28
   0  12  13    5.46    0.26
   2  12  13    1.32    0.17
  -2  12 -13    1.38    0.17
   4  12  13    4.32    0.26
  -4  12 -13    4.77    0.26
  -6  12 -13    0.95    0.15
  11 -13 -13    0.16    0.13
  11  13 -13   -0.05    0.13
   9 -13 -13    0.47    0.13
   9  13 -13    0.43    0.15
   7 -13 -13    0.04    0.10
   7  13 -13   -0.11    0.11
  -7  13  13    0.15    0.13
   5 -13 -13    0.42    0.12
   5  13 -13    0.28    0.13
  -5  13  13    0.36    0.10
   3 -13 -13    0.24    0.11
   3  13 -13    0.13    0.12
  -3  13  13    0.22    0.11
   1 -13 -13    0.82    0.14
  -1  13  13    0.43    0.13
   1  13 -13    0.67    0.16
  -1  13 -13    0.68    0.15
   1  13  13    0.43    0.12
   3  13  13    0.24    0.13
  -3  13 -13    0.36    0.12
  -5  13 -13    0.04    0.10
  10 -14 -13   -0.03    0.12
  10  14 -13   -0.10    0.12
   8 -14 -13    1.68    0.20
   8  14 -13    1.21    0.19
   6 -14 -13    0.01    0.11
   6  14 -13   -0.02    0.12
  -6  14  13    0.15    0.10
   4 -14 -13    1.23    0.17
   4  14 -13    1.26    0.19
  -4  14  13    1.27    0.15
   2 -14 -13    1.17    0.16
  -2  14  13    1.12    0.15
   2  14 -13    1.27    0.18
   0  14  13    1.45    0.17
   0  14 -13    1.27    0.17
  -2  14 -13    0.39    0.12
   2  14  13    0.19    0.12
  -4  14 -13    0.75    0.15
   7 -15 -13    4.49    0.28
   7  15 -13    5.03    0.32
  -7  15  13    5.30    0.27
   5 -15 -13    2.76    0.23
   5  15 -13    2.59    0.24
  -5  15  13    2.72    0.21
   3 -15 -13    8.35    0.34
  -3  15  13    8.82    0.34
   3  15 -13    8.36    0.36
  -1  15  13    1.63    0.18
   1  15 -13    1.91    0.22
  -1  15 -13    7.58    0.33
   4 -16 -13    0.55    0.14
   4  16 -13    0.45    0.15
   2  16 -13   -0.05    0.13
  16   0 -14    0.45    0.12
  14   0 -14    1.45    0.16
  12   0 -14    0.03    0.10
  12   0 -14    0.09    0.08
  10   0 -14    0.30    0.09
  10   0 -14    0.10    0.08
   8   0 -14    0.28    0.08
   8   0 -14    0.26    0.09
   6   0 -14    4.45    0.20
   6   0 -14    4.55    0.19
   4   0 -14    0.88    0.12
   4   0 -14    0.60    0.09
   2   0 -14    1.03    0.12
   2   0 -14    1.09    0.11
   0   0 -14    0.06    0.08
   2   0  14    0.06    0.06
  -2   0 -14    0.12    0.07
  -4   0 -14    1.17    0.13
   4   0  14    1.27    0.12
   6   0  14    1.36    0.14
   8   0  14    0.79    0.13
  15  -1 -14    0.00    0.08
  15   1 -14    0.05    0.10
  13  -1 -14    0.74    0.12
  13   1 -14    0.93    0.13
  13   1 -14    0.69    0.12
  11  -1 -14    0.05    0.07
  11   1 -14   -0.05    0.08
  11   1 -14    0.01    0.07
   9  -1 -14    1.54    0.13
   9  -1 -14    1.45    0.14
   9   1 -14    1.49    0.14
   9   1 -14    1.29    0.12
   7  -1 -14    0.10    0.07
   7  -1 -14    0.04    0.06
   7   1 -14    0.02    0.06
   7   1 -14    0.00    0.09
   5  -1 -14    3.00    0.16
   5  -1 -14    2.93    0.17
   5   1 -14    2.97    0.15
   5   1 -14    2.68    0.18
   3  -1 -14    1.06    0.11
   3  -1 -14    1.13    0.12
   3   1 -14    1.27    0.11
   3   1 -14    0.89    0.13
   1  -1 -14    5.11    0.19
   1  -1 -14    4.39    0.18
   1   1 -14    4.61    0.17
   1   1 -14    4.86    0.21
  -1  -1 -14   -0.04    0.06
   1   1  14   -0.01    0.05
  -1   1 -14    0.02    0.07
  -3  -1 -14    0.21    0.08
   3  -1  14    0.07    0.06
   3   1  14    0.04    0.06
  -3   1 -14    0.15    0.08
  -5  -1 -14    0.04    0.08
   5  -1  14    0.02    0.06
   5   1  14    0.07    0.08
  -5   1 -14   -0.02    0.07
   7  -1  14    0.09    0.08
   7   1  14    0.23    0.09
   9  -1  14    0.20    0.10
   9   1  14    0.17    0.10
  16  -2 -14    0.30    0.11
  16   2 -14    0.12    0.13
  14  -2 -14    0.39    0.11
  14   2 -14    0.10    0.10
  12  -2 -14    1.67    0.16
  12   2 -14    1.75    0.16
  10  -2 -14    2.12    0.16
  10   2 -14    1.96    0.17
   8  -2 -14    7.23    0.25
   8  -2 -14    7.19    0.27
   8   2 -14    6.55    0.25
   8   2 -14    7.40    0.24
   6  -2 -14    1.45    0.13
   6  -2 -14    1.80    0.14
   6   2 -14    1.44    0.12
   6   2 -14    1.57    0.14
   4  -2 -14   13.92    0.32
   4  -2 -14   14.12    0.34
   4   2 -14   14.08    0.32
   4   2 -14   13.91    0.36
   2  -2 -14    1.33    0.12
   2  -2 -14    1.42    0.11
   2   2 -14    1.33    0.14
   2   2 -14    1.27    0.10
   0  -2 -14   11.59    0.29
   0  -2 -14   11.22    0.29
   0   2 -14   11.27    0.32
   0   2  14   11.54    0.29
   2  -2  14    1.00    0.15
  -2  -2 -14    0.79    0.10
  -2   2 -14    0.90    0.12
   2   2  14    0.72    0.10
   4  -2  14    6.87    0.24
  -4  -2 -14    7.30    0.25
   4   2  14    7.19    0.25
  -4   2 -14    7.43    0.27
   6  -2  14   -0.03    0.06
   6   2  14   -0.05    0.07
  -6   2 -14    0.01    0.08
   8  -2  14    2.41    0.18
   8   2  14    2.78    0.20
  15  -3 -14    0.95    0.15
  15   3 -14    1.04    0.17
  13  -3 -14    1.21    0.15
  13   3 -14    1.65    0.17
  11  -3 -14    1.08    0.13
  11   3 -14    1.14    0.14
   9  -3 -14    6.90    0.26
   9   3 -14    8.23    0.29
   7  -3 -14    0.28    0.08
   7   3 -14    0.25    0.10
   7   3 -14    0.23    0.07
   5  -3 -14    8.93    0.27
   5  -3 -14    9.12    0.35
   5   3 -14    9.10    0.29
   5   3 -14    8.98    0.25
   3  -3 -14   -0.02    0.05
   3  -3 -14    0.04    0.07
   3   3 -14   -0.01    0.05
   3   3 -14   -0.02    0.08
   1  -3 -14    3.46    0.16
   1  -3 -14    3.31    0.17
   1   3 -14    3.30    0.19
  -1  -3 -14    3.52    0.16
  -1  -3 -14    2.98    0.16
   1   3  14    3.12    0.16
  -1   3 -14    3.33    0.18
   3  -3  14    4.71    0.18
  -3  -3 -14    5.32    0.21
   3   3  14    5.13    0.21
  -3   3 -14    5.42    0.23
   5  -3  14    2.65    0.17
  -5   3 -14    2.49    0.18
   5   3  14    2.48    0.17
   7  -3  14    0.37    0.09
   7   3  14    0.24    0.10
  -7   3 -14    0.21    0.10
   9  -3  14    1.59    0.17
   9   3  14    1.53    0.18
  16  -4 -14    0.08    0.10
  16   4 -14   -0.05    0.11
  14  -4 -14    0.08    0.09
  14   4 -14    0.22    0.12
  12  -4 -14    0.54    0.11
  12   4 -14    0.43    0.12
  10  -4 -14    2.69    0.19
  10   4 -14    2.68    0.19
   8  -4 -14    2.05    0.16
   8   4 -14    2.25    0.18
   6  -4 -14    0.19    0.08
   6   4 -14    0.29    0.11
   4  -4 -14   10.19    0.30
   4   4 -14   10.41    0.26
   4   4 -14   11.16    0.33
   2  -4 -14    0.23    0.08
   2  -4 -14    0.43    0.09
   2   4 -14    0.39    0.10
   0  -4 -14    7.29    0.25
   0  -4 -14    7.20    0.22
   0   4  14    7.22    0.23
   0   4 -14    7.21    0.26
  -2  -4 -14    0.32    0.09
  -2  -4 -14    0.20    0.07
  -2   4 -14    0.15    0.08
   2   4  14    0.15    0.08
   4  -4  14    6.21    0.23
   4   4  14    6.42    0.25
  -4   4 -14    6.31    0.26
   6  -4  14    0.34    0.10
  -6   4 -14    0.40    0.11
   6   4  14    0.34    0.10
   8  -4  14    1.79    0.17
   8   4  14    1.94    0.19
  15  -5 -14    0.24    0.11
  15   5 -14    0.29    0.13
  13  -5 -14    0.38    0.11
  13   5 -14    0.35    0.13
  11  -5 -14    0.54    0.12
  11   5 -14    0.27    0.11
   9  -5 -14    0.28    0.09
   9   5 -14    0.38    0.11
   7  -5 -14    0.69    0.11
   7   5 -14    0.78    0.13
   5  -5 -14    0.88    0.12
   5   5 -14    0.91    0.13
   3  -5 -14    0.66    0.11
   3   5 -14    0.65    0.12
   1  -5 -14   -0.04    0.07
   1   5 -14   -0.05    0.08
  -1   5  14    0.02    0.07
  -1  -5 -14    0.25    0.07
  -1  -5 -14    0.37    0.09
  -1   5 -14    0.23    0.09
   1   5  14    0.11    0.07
   3   5  14   -0.10    0.07
  -3   5 -14   -0.01    0.08
   5  -5  14    0.75    0.11
  -5   5 -14    0.79    0.13
   5   5  14    0.84    0.14
   7  -5  14    0.22    0.09
   7   5  14    0.32    0.11
  -7   5 -14    0.20    0.10
   9  -5  14    0.06    0.09
  14  -6 -14    4.74    0.26
  14   6 -14    4.23    0.26
  12  -6 -14    0.13    0.10
  12   6 -14    0.16    0.11
  10  -6 -14   14.24    0.40
  10   6 -14   13.27    0.39
   8  -6 -14    0.22    0.09
   8   6 -14    0.29    0.11
   6  -6 -14   12.41    0.35
   6   6 -14   12.21    0.37
   4  -6 -14    1.38    0.14
   4   6 -14    1.15    0.15
   2  -6 -14   15.56    0.39
   2   6 -14   15.51    0.42
  -2   6  14   14.99    0.34
   0  -6 -14    1.33    0.14
   0   6  14    1.21    0.12
   0   6 -14    1.16    0.14
  -2  -6 -14   11.75    0.33
   2   6  14   11.74    0.34
  -2   6 -14   11.92    0.36
  -4   6 -14    3.15    0.20
   4   6  14    3.16    0.21
   6  -6  14    2.00    0.17
   6   6  14    1.83    0.18
  -6   6 -14    1.43    0.16
   8  -6  14    1.35    0.15
   8   6  14    0.87    0.16
  -8   6 -14    1.34    0.16
  15  -7 -14    1.39    0.19
  15   7 -14    1.78    0.22
  13  -7 -14    7.88    0.33
  13   7 -14    7.38    0.34
  11  -7 -14    3.02    0.21
  11   7 -14    3.03    0.23
   9  -7 -14   22.36    0.53
   9   7 -14   22.45    0.52
   7  -7 -14    1.50    0.16
   7   7 -14    1.33    0.16
   5  -7 -14   33.71    0.66
   5   7 -14   33.78    0.67
   3  -7 -14    3.27    0.20
   3   7 -14    3.46    0.22
   1  -7 -14   26.95    0.55
   1   7 -14   27.62    0.59
  -1   7  14   26.53    0.52
  -1  -7 -14    0.92    0.13
   1   7  14    0.66    0.11
  -1   7 -14    0.76    0.13
  -3   7 -14   28.56    0.61
   3   7  14   27.17    0.58
  -5   7 -14    0.30    0.11
   5   7  14    0.13    0.11
   7  -7  14    8.94    0.31
   7   7  14    8.32    0.34
  -7   7 -14    8.57    0.33
  14  -8 -14    0.01    0.10
  14   8 -14    0.22    0.15
  12  -8 -14    0.05    0.10
  12   8 -14    0.16    0.12
  10  -8 -14    1.10    0.16
  10   8 -14    1.35    0.17
   8  -8 -14    0.03    0.09
   8   8 -14    0.10    0.11
   6  -8 -14    0.79    0.13
   6   8 -14    0.88    0.15
   4  -8 -14    0.33    0.10
   4   8 -14    0.24    0.11
   2  -8 -14    1.01    0.13
   2   8 -14    1.01    0.15
  -2   8  14    0.85    0.11
   0  -8 -14    0.13    0.09
   0   8 -14   -0.05    0.09
   0   8  14    0.10    0.08
   2   8  14    0.25    0.10
  -2   8 -14    0.27    0.10
  -4   8 -14   -0.07    0.08
   4   8  14   -0.02    0.09
  -6   8 -14    0.17    0.10
   6   8  14   -0.08    0.10
   8  -8  14    0.06    0.08
  -8   8 -14    0.13    0.10
  13  -9 -14    0.65    0.14
  13   9 -14    0.97    0.17
  11  -9 -14    3.16    0.23
  11   9 -14    2.91    0.24
   9  -9 -14    4.52    0.26
   9   9 -14    4.85    0.27
   7  -9 -14    2.37    0.20
   7   9 -14    2.40    0.21
   5  -9 -14    5.12    0.25
   5   9 -14    5.11    0.26
   3  -9 -14    1.69    0.17
  -3   9  14    1.69    0.14
   3   9 -14    1.56    0.18
   1  -9 -14    7.68    0.29
   1   9 -14    7.05    0.30
  -1   9  14    7.34    0.27
  -1  -9 -14    0.82    0.13
  -1   9 -14    1.09    0.15
   1   9  14    0.72    0.13
   3   9  14    5.48    0.27
  -3   9 -14    5.63    0.27
  -5   9 -14    0.14    0.10
   5   9  14   -0.13    0.09
  -7   9 -14    2.05    0.19
  12 -10 -14   -0.07    0.10
  12  10 -14   -0.04    0.12
  10 -10 -14    6.07    0.29
  10  10 -14    5.92    0.32
   8 -10 -14    1.54    0.19
   8  10 -14    1.26    0.18
   6 -10 -14    5.76    0.28
   6  10 -14    5.69    0.29
   4 -10 -14    3.60    0.23
   4  10 -14    3.26    0.23
  -4  10  14    3.02    0.18
   2 -10 -14    6.06    0.28
   2  10 -14    6.47    0.30
  -2  10  14    6.03    0.25
   0 -10 -14    2.71    0.19
   0  10  14    3.09    0.21
   0  10 -14    2.90    0.21
  -2  10 -14    3.92    0.23
   2  10  14    3.71    0.23
  -4  10 -14    4.34    0.24
   4  10  14    3.95    0.26
  -6  10 -14    0.79    0.14
  11 -11 -14    0.07    0.11
  11  11 -14    0.05    0.13
   9 -11 -14    1.56    0.19
   9  11 -14    1.33    0.18
   7 -11 -14    0.60    0.14
   7  11 -14    0.75    0.16
   5 -11 -14    2.45    0.21
   5  11 -14    2.67    0.23
   3 -11 -14    0.57    0.12
   3  11 -14    0.62    0.14
  -3  11  14    0.66    0.11
   1 -11 -14    1.47    0.16
   1  11 -14    1.63    0.18
  -1  11  14    1.50    0.16
  -1  11 -14    1.26    0.16
   1  11  14    1.19    0.15
   3  11  14    2.39    0.21
  -3  11 -14    2.30    0.21
  -5  11 -14    0.23    0.11
   5  11  14    0.40    0.15
  10 -12 -14    0.49    0.14
  10  12 -14    0.45    0.15
   8 -12 -14   -0.09    0.10
   8  12 -14    0.19    0.13
   6 -12 -14    0.47    0.14
   6  12 -14    0.85    0.17
   4 -12 -14    0.09    0.10
  -4  12  14    0.01    0.09
   4  12 -14   -0.08    0.11
   2 -12 -14    0.56    0.13
   2  12 -14    0.58    0.14
  -2  12  14    0.43    0.11
   0  12 -14    0.58    0.14
   0  12  14    0.52    0.14
  -2  12 -14    0.58    0.13
   2  12  14    0.37    0.14
  -4  12 -14    1.38    0.17
   4  12  14    1.26    0.20
   9 -13 -14    2.69    0.24
   9  13 -14    2.53    0.24
   7 -13 -14    3.96    0.27
   7  13 -14    3.68    0.29
   5 -13 -14    3.58    0.26
  -5  13  14    3.61    0.21
   5  13 -14    3.17    0.26
   3 -13 -14    1.81    0.19
   3  13 -14    1.64    0.20
  -3  13  14    1.67    0.17
   1 -13 -14    4.99    0.27
   1  13 -14    5.35    0.29
  -1  13  14    5.03    0.26
  -1  13 -14    1.20    0.18
   1  13  14    1.12    0.16
  -3  13 -14    4.13    0.25
   8 -14 -14    0.14    0.12
   8  14 -14    0.00    0.13
   6 -14 -14    6.55    0.32
   6  14 -14    6.34    0.33
   4 -14 -14    0.25    0.12
  -4  14  14    0.15    0.11
   4  14 -14    0.20    0.14
   2 -14 -14    4.94    0.28
  -2  14  14    5.56    0.28
   2  14 -14    5.13    0.29
   0  14  14    0.19    0.11
   0  14 -14    0.27    0.12
  -2  14 -14    2.48    0.22
   5 -15 -14   -0.13    0.10
   5  15 -14    0.04    0.13
  -5  15  14    0.21    0.10
   3 -15 -14    0.94    0.16
  -3  15  14    0.92    0.15
   3  15 -14    0.98    0.18
   1  15 -14    0.26    0.13
  16   0 -15    0.11    0.10
  14   0 -15   -0.01    0.08
  12   0 -15   -0.09    0.11
  12   0 -15    0.04    0.08
  10   0 -15    0.05    0.09
  10   0 -15    0.01    0.07
   8   0 -15    0.10    0.09
   8   0 -15   -0.02    0.07
   6   0 -15    0.02    0.06
   6   0 -15    0.11    0.08
   4   0 -15    0.00    0.08
   4   0 -15    0.04    0.06
   2   0 -15   -0.06    0.07
   2   0 -15   -0.05    0.06
   0   0 -15   -0.04    0.07
  -2   0 -15    0.02    0.07
   4   0  15   -0.13    0.06
  -4   0 -15   -0.04    0.07
   6   0  15   -0.05    0.07
   8   0  15   -0.01    0.08
  15  -1 -15    7.22    0.31
  15   1 -15    7.09    0.30
  13  -1 -15    1.48    0.16
  13   1 -15    1.35    0.15
  13   1 -15    1.66    0.17
  11  -1 -15   21.61    0.50
  11   1 -15   22.60    0.49
  11   1 -15   21.63    0.49
   9  -1 -15    3.20    0.18
   9  -1 -15    2.91    0.18
   9   1 -15    2.57    0.19
   9   1 -15    2.95    0.17
   7  -1 -15   22.89    0.48
   7   1 -15   22.48    0.47
   7   1 -15   22.97    0.49
   5  -1 -15    3.58    0.18
   5  -1 -15    3.36    0.17
   5   1 -15    3.36    0.19
   5   1 -15    3.63    0.17
   3  -1 -15   40.66    0.68
   3  -1 -15   41.11    0.69
   3   1 -15   40.64    0.71
   3   1 -15   41.15    0.67
   1  -1 -15    3.97    0.18
   1  -1 -15    4.01    0.18
   1   1 -15    3.79    0.19
  -1  -1 -15   21.00    0.45
  -1   1 -15   20.67    0.46
  -3  -1 -15    5.45    0.22
   3   1  15    5.35    0.22
  -3   1 -15    5.44    0.23
  -5  -1 -15    8.68    0.30
   5  -1  15    8.84    0.29
  -5   1 -15    9.08    0.31
   5   1  15    8.65    0.29
   7  -1  15    0.90    0.13
   7   1  15    1.13    0.15
  16  -2 -15    0.40    0.12
  16   2 -15    0.45    0.14
  14  -2 -15    1.76    0.18
  14   2 -15    1.64    0.18
  12  -2 -15    0.13    0.09
  12   2 -15    0.01    0.08
  12   2 -15    0.08    0.10
  10  -2 -15    6.24    0.26
  10   2 -15    6.36    0.26
  10   2 -15    6.58    0.25
   8  -2 -15    0.10    0.07
   8   2 -15    0.22    0.11
   8   2 -15   -0.02    0.06
   6  -2 -15   11.23    0.32
   6  -2 -15   11.67    0.31
   6   2 -15   11.40    0.30
   6   2 -15   11.14    0.33
   4  -2 -15   -0.06    0.07
   4  -2 -15    0.04    0.06
   4   2 -15   -0.02    0.05
   4   2 -15    0.02    0.08
   2  -2 -15   15.80    0.37
   2  -2 -15   15.21    0.36
   2   2 -15   16.00    0.39
   0  -2 -15    2.28    0.14
   0  -2 -15    2.67    0.16
   0   2 -15    2.24    0.16
  -2  -2 -15   14.65    0.36
  -2   2 -15   15.27    0.39
   2   2  15   14.72    0.36
   4  -2  15    1.79    0.14
  -4  -2 -15    2.35    0.16
  -4   2 -15    1.78    0.16
   4   2  15    2.09    0.17
   6  -2  15    2.36    0.17
  -6   2 -15    2.56    0.19
   6   2  15    2.34    0.19
   8  -2  15    1.92    0.18
   8   2  15    2.56    0.20
  15  -3 -15    0.41    0.12
  15   3 -15    0.51    0.14
  13  -3 -15    1.04    0.15
  13   3 -15    0.74    0.14
  11  -3 -15    1.95    0.18
  11   3 -15    1.87    0.17
   9  -3 -15    1.02    0.13
   9   3 -15    0.73    0.11
   9   3 -15    0.94    0.14
   7  -3 -15    1.21    0.13
   7   3 -15    1.23    0.14
   7   3 -15    1.12    0.11
   5  -3 -15    3.34    0.18
   5   3 -15    3.18    0.16
   5   3 -15    3.02    0.19
   3  -3 -15    3.23    0.17
   3  -3 -15    3.09    0.15
   3   3 -15    3.02    0.14
   3   3 -15    3.14    0.19
   1  -3 -15    1.47    0.13
   1  -3 -15    1.50    0.12
   1   3 -15    1.65    0.15
  -1  -3 -15    0.99    0.11
  -1  -3 -15    1.14    0.12
  -1   3 -15    1.01    0.13
   1   3  15    0.97    0.13
  -3  -3 -15    1.24    0.13
   3   3  15    1.24    0.13
  -3   3 -15    1.34    0.15
   5  -3  15    0.10    0.07
  -5   3 -15    0.25    0.10
   5   3  15    0.14    0.08
   7  -3  15    0.57    0.12
  -7   3 -15    0.67    0.13
   7   3  15    0.80    0.14
  14  -4 -15    0.05    0.09
  14   4 -15    0.15    0.13
  12  -4 -15    1.51    0.17
  12   4 -15    1.40    0.17
  10  -4 -15   -0.04    0.08
  10   4 -15    0.01    0.10
   8  -4 -15    0.94    0.13
   8   4 -15    1.05    0.14
   6  -4 -15   -0.02    0.07
   6   4 -15   -0.03    0.09
   6   4 -15    0.00    0.05
   4  -4 -15    0.41    0.10
   4   4 -15    0.56    0.08
   4   4 -15    0.69    0.13
   2  -4 -15    1.09    0.13
   2   4 -15    1.30    0.15
   0  -4 -15    0.05    0.06
   0  -4 -15    0.08    0.07
   0   4 -15    0.03    0.09
  -2  -4 -15    0.75    0.10
   2   4  15    0.44    0.10
  -2   4 -15    0.76    0.12
  -4   4 -15    0.03    0.08
   4   4  15    0.06    0.08
   6  -4  15    0.00    0.07
  -6   4 -15    0.02    0.09
   6   4  15   -0.09    0.08
   8  -4  15   -0.08    0.08
   8   4  15    0.03    0.10
  15  -5 -15    3.48    0.24
  15   5 -15    3.53    0.25
  13  -5 -15    0.18    0.10
  13   5 -15    0.13    0.13
  11  -5 -15   11.96    0.38
  11   5 -15   11.67    0.38
   9  -5 -15   -0.07    0.08
   9   5 -15   -0.04    0.10
   7  -5 -15    8.69    0.31
   7   5 -15    8.88    0.33
   5  -5 -15    0.80    0.12
   5   5 -15    0.46    0.12
   5   5 -15    0.75    0.09
   3  -5 -15   13.71    0.37
   3   5 -15   14.17    0.40
   1  -5 -15    1.95    0.17
   1   5 -15    2.01    0.17
  -1  -5 -15    3.25    0.19
  -1   5 -15    3.13    0.20
   1   5  15    3.42    0.18
   3   5  15    3.67    0.20
  -3   5 -15    3.71    0.22
   5   5  15    0.49    0.12
  -5   5 -15    0.77    0.13
   7  -5  15    0.49    0.11
   7   5  15    0.54    0.13
  -7   5 -15    0.63    0.13
  14  -6 -15   -0.01    0.11
  14   6 -15   -0.09    0.11
  12  -6 -15   -0.09    0.09
  12   6 -15   -0.04    0.11
  10  -6 -15    1.54    0.18
  10   6 -15    1.26    0.17
   8  -6 -15    0.81    0.13
   8   6 -15    0.84    0.14
   6  -6 -15    4.39    0.22
   6   6 -15    4.46    0.24
   4  -6 -15    1.68    0.16
   4   6 -15    1.67    0.17
   2  -6 -15    3.43    0.20
   2   6 -15    3.32    0.21
   0  -6 -15    5.84    0.25
   0   6 -15    6.05    0.26
   0   6  15    6.23    0.24
  -2  -6 -15    4.93    0.22
  -2   6 -15    4.90    0.24
   2   6  15    4.81    0.22
  -4   6 -15    2.70    0.20
   4   6  15    2.73    0.20
   6   6  15    0.43    0.13
  -6   6 -15    0.52    0.12
   8  -6  15    1.53    0.17
  -8   6 -15    2.03    0.20
  13  -7 -15    0.38    0.13
  13   7 -15    0.34    0.14
  11  -7 -15    0.40    0.12
  11   7 -15    0.39    0.14
   9  -7 -15   -0.07    0.09
   9   7 -15    0.01    0.11
   7  -7 -15   -0.03    0.09
   7   7 -15   -0.04    0.11
   5  -7 -15    0.81    0.14
   5   7 -15    0.64    0.14
   3  -7 -15    0.11    0.09
   3   7 -15    0.00    0.10
   1  -7 -15    0.02    0.08
  -1   7  15    0.03    0.08
   1   7 -15    0.15    0.10
  -1  -7 -15    0.03    0.08
  -1   7 -15    0.02    0.09
   1   7  15   -0.02    0.08
  -3   7 -15    1.05    0.15
   3   7  15    0.89    0.14
  -5   7 -15    0.08    0.09
   5   7  15    0.14    0.10
   7   7  15    0.32    0.14
  -7   7 -15    0.70    0.13
  14  -8 -15    0.69    0.15
  14   8 -15    0.68    0.18
  12  -8 -15    4.15    0.27
  12   8 -15    3.90    0.26
  10  -8 -15    3.21    0.23
  10   8 -15    3.78    0.25
   8  -8 -15    4.93    0.26
   8   8 -15    5.04    0.27
   6  -8 -15    5.84    0.27
   6   8 -15    5.48    0.28
   4  -8 -15    7.25    0.30
   4   8 -15    7.26    0.31
   2  -8 -15   10.68    0.34
   2   8 -15   10.44    0.36
   0  -8 -15    2.97    0.19
   0   8  15    2.77    0.19
   0   8 -15    2.68    0.22
  -2   8 -15    9.50    0.34
   2   8  15   10.24    0.34
   4   8  15    0.16    0.11
  -4   8 -15    0.46    0.12
  -6   8 -15    3.02    0.22
   6   8  15    2.87    0.23
  13  -9 -15   -0.03    0.10
  13   9 -15    0.18    0.14
  11  -9 -15    3.24    0.24
  11   9 -15    3.02    0.25
   9  -9 -15    0.09    0.10
   9   9 -15    0.14    0.12
   7  -9 -15    1.76    0.18
   7   9 -15    2.21    0.21
   5  -9 -15    0.30    0.11
   5   9 -15    0.37    0.13
   3  -9 -15    4.67    0.26
   3   9 -15    4.96    0.27
   1  -9 -15    0.70    0.13
   1   9 -15    0.65    0.14
  -1   9  15    0.34    0.11
  -1  -9 -15    2.01    0.18
  -1   9 -15    2.19    0.21
   1   9  15    2.26    0.20
   3   9  15    1.85    0.19
  -3   9 -15    1.94    0.19
  -5   9 -15    0.83    0.14
   5   9  15    0.82    0.16
  12 -10 -15   -0.24    0.09
  12  10 -15    0.02    0.14
  10 -10 -15    0.08    0.11
  10  10 -15    0.05    0.12
   8 -10 -15   -0.09    0.11
   8  10 -15   -0.04    0.12
   6 -10 -15    0.10    0.11
   6  10 -15   -0.05    0.11
   4 -10 -15   -0.05    0.09
   4  10 -15    0.04    0.11
   2 -10 -15    0.98    0.14
   2  10 -15    1.14    0.17
  -2  10  15    0.87    0.13
   0 -10 -15    0.55    0.13
   0  10  15    0.49    0.12
   0  10 -15    0.58    0.13
  -2  10 -15    0.05    0.09
   2  10  15   -0.02    0.11
  -4  10 -15    0.02    0.10
   4  10  15   -0.16    0.10
  11 -11 -15    0.53    0.15
  11  11 -15    0.51    0.17
   9 -11 -15   -0.01    0.11
   9  11 -15    0.08    0.13
   7 -11 -15    1.05    0.16
   7  11 -15    1.05    0.17
   5 -11 -15   -0.06    0.09
   5  11 -15    0.19    0.12
   3 -11 -15    1.24    0.16
   3  11 -15    1.53    0.19
   1 -11 -15    1.15    0.15
  -1  11  15    0.76    0.13
   1  11 -15    1.08    0.17
   1  11  15    0.40    0.12
  -1  11 -15    0.52    0.13
   3  11  15    0.88    0.16
  -3  11 -15    1.01    0.16
  10 -12 -15    0.94    0.17
  10  12 -15    0.98    0.19
   8 -12 -15    0.12    0.13
   8  12 -15    0.31    0.15
   6 -12 -15    2.05    0.21
   6  12 -15    2.30    0.23
   4 -12 -15    0.31    0.12
   4  12 -15    0.30    0.14
   2 -12 -15    2.50    0.21
   2  12 -15    2.78    0.24
  -2  12  15    2.89    0.20
   0  12 -15    0.24    0.12
   0  12  15    0.02    0.11
  -2  12 -15    2.43    0.22
   2  12  15    2.10    0.21
   9 -13 -15   -0.11    0.11
   9  13 -15    0.05    0.16
   7 -13 -15    1.28    0.18
   7  13 -15    1.26    0.20
   5 -13 -15    0.94    0.16
   5  13 -15    1.09    0.18
   3 -13 -15    1.40    0.18
  -3  13  15    1.78    0.19
   3  13 -15    1.54    0.21
   1 -13 -15    0.04    0.10
   1  13 -15    0.24    0.13
  -1  13  15    0.16    0.11
   1  13  15    0.38    0.13
  -1  13 -15    0.80    0.16
   6 -14 -15   -0.08    0.12
   6  14 -15   -0.10    0.13
   4 -14 -15    3.22    0.26
   4  14 -15    3.34    0.28
   2 -14 -15    0.48    0.13
   2  14 -15    0.61    0.15
  -2  14  15    0.49    0.13
   0  14 -15    3.05    0.24
  14   0 -16    2.47    0.21
  12   0 -16    6.37    0.27
  10   0 -16    6.89    0.27
  10   0 -16    7.39    0.28
   8   0 -16    6.56    0.25
   8   0 -16    6.35    0.25
   6   0 -16    2.48    0.19
   6   0 -16    2.92    0.16
   4   0 -16   21.77    0.47
   4   0 -16   21.86    0.45
   2   0 -16    0.69    0.12
   2   0 -16    0.64    0.10
   0   0 -16    5.99    0.24
  -2   0 -16   -0.01    0.08
  -4   0 -16    4.36    0.22
   6   0  16    0.11    0.09
   8   0  16    1.28    0.18
  15  -1 -16    0.18    0.12
  15   1 -16   -0.02    0.09
  13  -1 -16    0.26    0.11
  13   1 -16    0.20    0.11
  13   1 -16    0.30    0.14
  11  -1 -16    0.09    0.09
  11   1 -16   -0.07    0.09
  11   1 -16   -0.05    0.08
   9  -1 -16    0.48    0.11
   9   1 -16    0.73    0.11
   9   1 -16    0.57    0.12
   7  -1 -16    0.08    0.09
   7  -1 -16    0.13    0.08
   7   1 -16   -0.05    0.10
   7   1 -16    0.19    0.08
   5  -1 -16    0.54    0.10
   5  -1 -16    0.57    0.10
   5   1 -16    0.62    0.09
   5   1 -16    0.68    0.12
   3  -1 -16    0.61    0.10
   3  -1 -16    0.69    0.10
   3   1 -16    0.71    0.12
   3   1 -16    0.68    0.09
   1  -1 -16    0.04    0.09
   1  -1 -16    0.02    0.07
   1   1 -16    0.16    0.09
  -1  -1 -16    1.98    0.16
  -1   1 -16    1.75    0.16
  -3  -1 -16    0.06    0.08
  -3   1 -16    0.09    0.08
   5   1  16    0.33    0.10
  -5   1 -16    0.83    0.13
   7  -1  16    0.09    0.09
   7   1  16    0.00    0.09
  14  -2 -16    1.10    0.16
  14   2 -16    0.93    0.14
  14   2 -16    1.04    0.17
  12  -2 -16    0.73    0.14
  12   2 -16    0.58    0.13
  12   2 -16    0.75    0.12
  10  -2 -16    1.92    0.17
  10   2 -16    1.57    0.17
  10   2 -16    1.92    0.17
   8  -2 -16    1.96    0.17
   8   2 -16    2.02    0.18
   8   2 -16    1.98    0.15
   6  -2 -16    1.52    0.14
   6   2 -16    1.29    0.13
   6   2 -16    1.42    0.15
   4  -2 -16    3.81    0.19
   4  -2 -16    3.66    0.19
   4   2 -16    4.16    0.22
   4   2 -16    3.85    0.17
   2  -2 -16    0.39    0.08
   2  -2 -16    0.32    0.08
   2   2 -16    0.41    0.11
   0  -2 -16    1.42    0.13
   0   2 -16    1.16    0.14
  -2  -2 -16    0.53    0.10
  -2   2 -16    0.40    0.10
  -4  -2 -16    0.38    0.10
   4   2  16    0.29    0.09
  -4   2 -16    0.28    0.10
   6  -2  16    0.02    0.13
   6   2  16    0.09    0.09
  -6   2 -16   -0.05    0.09
   8  -2  16    0.05    0.11
  15  -3 -16    0.47    0.13
  15   3 -16    0.50    0.14
  13  -3 -16    3.18    0.22
  13   3 -16    3.32    0.23
  11  -3 -16    3.73    0.22
  11   3 -16    3.49    0.21
  11   3 -16    3.62    0.24
   9  -3 -16    8.10    0.30
   9   3 -16    8.59    0.28
   9   3 -16    8.62    0.32
   7  -3 -16    8.10    0.29
   7   3 -16    8.71    0.32
   7   3 -16    8.62    0.27
   5  -3 -16    9.63    0.30
   5   3 -16    9.65    0.27
   5   3 -16    9.51    0.32
   3  -3 -16   15.83    0.39
   3   3 -16   14.34    0.40
   1  -3 -16    1.73    0.13
   1  -3 -16    1.54    0.14
   1   3 -16    1.70    0.16
  -1  -3 -16   12.60    0.33
  -1   3 -16   12.63    0.37
  -3  -3 -16    1.19    0.13
   3   3  16    1.05    0.13
  -3   3 -16    0.97    0.13
   5   3  16    4.52    0.24
  -5   3 -16    4.72    0.24
   7  -3  16    0.21    0.12
  -7   3 -16    0.18    0.10
   7   3  16    0.20    0.11
  14  -4 -16    0.84    0.14
  14   4 -16    1.36    0.18
  12  -4 -16    4.28    0.26
  12   4 -16    4.16    0.25
  10  -4 -16    1.18    0.15
  10   4 -16    1.09    0.15
   8  -4 -16    3.94    0.22
   8   4 -16    4.05    0.23
   8   4 -16    4.22    0.20
   6  -4 -16    0.32    0.10
   6   4 -16    0.22    0.08
   6   4 -16    0.20    0.11
   4  -4 -16   11.08    0.33
   4   4 -16   10.82    0.35
   2  -4 -16    1.06    0.13
   2   4 -16    1.17    0.15
   0  -4 -16    1.44    0.15
   0   4 -16    1.74    0.17
  -2  -4 -16    3.56    0.19
  -2   4 -16    3.65    0.21
  -4   4 -16    0.75    0.13
   4   4  16    0.85    0.13
   6   4  16    1.42    0.17
  -6   4 -16    1.45    0.17
  13  -5 -16   -0.04    0.10
  13   5 -16   -0.06    0.12
  11  -5 -16    3.44    0.22
  11   5 -16    2.76    0.22
   9  -5 -16    0.05    0.09
   9   5 -16    0.05    0.11
   7  -5 -16    5.04    0.24
   7   5 -16    5.13    0.26
   7   5 -16    5.13    0.21
   5  -5 -16    0.11    0.09
   5   5 -16   -0.12    0.10
   5   5 -16   -0.01    0.07
   3  -5 -16    5.14    0.24
   3   5 -16    5.67    0.26
   1  -5 -16   -0.06    0.07
   1   5 -16    0.08    0.10
  -1  -5 -16    4.62    0.22
  -1   5 -16    4.22    0.23
  -3   5 -16    0.06    0.09
   3   5  16   -0.13    0.07
  -5   5 -16    1.33    0.17
   5   5  16    1.04    0.15
   7   5  16   -0.21    0.10
  -7   5 -16    0.06    0.10
  14  -6 -16    0.03    0.10
  14   6 -16   -0.07    0.12
  12  -6 -16    1.78    0.19
  12   6 -16    1.59    0.19
  10  -6 -16    0.03    0.09
  10   6 -16    0.19    0.12
   8  -6 -16    3.61    0.24
   8   6 -16    3.57    0.24
   6  -6 -16    0.42    0.11
   6   6 -16    0.42    0.08
   6   6 -16    0.47    0.13
   4  -6 -16   10.07    0.34
   4   6 -16    9.34    0.34
   2  -6 -16    2.06    0.18
   2   6 -16    2.09    0.19
   0  -6 -16    4.13    0.21
   0   6 -16    3.78    0.23
  -2  -6 -16    1.06    0.13
   2   6  16    1.20    0.15
  -2   6 -16    1.26    0.16
  -4   6 -16    1.75    0.18
   4   6  16    2.06    0.19
  -6   6 -16    0.95    0.15
   6   6  16    0.91    0.15
  13  -7 -16    0.30    0.13
  13   7 -16    0.33    0.15
  11  -7 -16    6.76    0.32
  11   7 -16    6.34    0.31
   9  -7 -16    1.89    0.19
   9   7 -16    1.89    0.20
   7  -7 -16   11.66    0.37
   7   7 -16   11.30    0.38
   5  -7 -16    2.46    0.20
   5   7 -16    2.33    0.21
   3  -7 -16   20.26    0.49
   3   7 -16   19.42    0.51
   1  -7 -16    0.41    0.11
   1   7 -16    0.25    0.11
  -1  -7 -16   16.06    0.41
  -1   7 -16   16.24    0.45
   1   7  16   16.59    0.43
  -3   7 -16    0.12    0.10
   3   7  16    0.00    0.09
  -5   7 -16    6.74    0.30
   5   7  16    6.76    0.30
  12  -8 -16    0.79    0.16
  12   8 -16    0.96    0.18
  10  -8 -16    0.02    0.10
  10   8 -16   -0.04    0.12
   8  -8 -16    0.51    0.13
   8   8 -16    0.53    0.15
   6  -8 -16    0.37    0.12
   6   8 -16    0.29    0.13
   4  -8 -16    1.45    0.17
   4   8 -16    1.50    0.18
   2  -8 -16    0.11    0.10
   2   8 -16   -0.04    0.10
   0  -8 -16    0.08    0.09
   0   8 -16    0.09    0.10
  -2   8 -16    0.60    0.14
   2   8  16    0.48    0.13
  -4   8 -16    0.15    0.10
   4   8  16   -0.05    0.11
  11  -9 -16   -0.02    0.10
  11   9 -16    0.00    0.12
   9  -9 -16    0.43    0.13
   9   9 -16    0.60    0.16
   7  -9 -16    0.25    0.13
   7   9 -16    0.31    0.14
   5  -9 -16    0.68    0.14
   5   9 -16    0.62    0.15
   3  -9 -16    2.83    0.23
   3   9 -16    2.44    0.22
   1  -9 -16    0.02    0.09
   1   9 -16   -0.16    0.09
  -1  -9 -16    1.50    0.16
   1   9  16    1.48    0.17
  -1   9 -16    1.71    0.18
   3   9  16   -0.01    0.10
  -3   9 -16    0.07    0.10
  -5   9 -16    1.66    0.19
  12 -10 -16    2.50    0.24
  12  10 -16    3.05    0.27
  10 -10 -16    0.16    0.12
  10  10 -16    0.10    0.13
   8 -10 -16    6.79    0.33
   8  10 -16    6.69    0.33
   6 -10 -16    0.06    0.11
   6  10 -16   -0.03    0.12
   4 -10 -16   13.34    0.42
   4  10 -16   13.39    0.44
   2 -10 -16    1.03    0.15
   2  10 -16    1.06    0.17
   0 -10 -16    7.30    0.30
   0  10  16    7.03    0.29
   0  10 -16    7.04    0.32
  -2  10 -16    2.02    0.20
   2  10  16    1.50    0.18
  -4  10 -16    4.69    0.28
   4  10  16    4.30    0.31
   9 -11 -16    2.63    0.24
   9  11 -16    2.42    0.25
   7 -11 -16   -0.04    0.10
   7  11 -16   -0.02    0.13
   5 -11 -16    2.62    0.24
   5  11 -16    2.74    0.25
   3 -11 -16    0.46    0.13
   3  11 -16    0.38    0.14
   1 -11 -16    1.21    0.17
   1  11 -16    1.52    0.19
  -1  11  16    1.36    0.18
  -1  11 -16    1.17    0.17
   1  11  16    1.12    0.17
  -3  11 -16    0.37    0.13
   3  11  16    0.70    0.18
   8 -12 -16    0.65    0.16
   8  12 -16    0.99    0.18
   6 -12 -16   -0.05    0.11
   6  12 -16   -0.12    0.13
   4 -12 -16    2.54    0.23
   4  12 -16    2.09    0.22
   2 -12 -16    1.27    0.17
   2  12 -16    1.55    0.20
   0  12  16    2.33    0.22
   0  12 -16    2.30    0.22
  -2  12 -16    0.39    0.13
   7 -13 -16    2.78    0.25
   7  13 -16    2.68    0.26
   5 -13 -16    0.50    0.15
   5  13 -16    0.19    0.14
   3 -13 -16    5.98    0.30
   3  13 -16    6.43    0.33
  -1  13  16    0.00    0.10
   1  13 -16    0.13    0.12
  14   0 -17    0.06    0.10
  12   0 -17   -0.08    0.08
  10   0 -17    0.03    0.08
   8   0 -17   -0.11    0.07
   8   0 -17    0.02    0.10
   6   0 -17   -0.01    0.07
   6   0 -17    0.00    0.08
   4   0 -17    0.04    0.09
   4   0 -17   -0.06    0.07
   2   0 -17    0.02    0.08
   0   0 -17    0.01    0.08
  -2   0 -17   -0.04    0.07
  -4   0 -17   -0.02    0.08
  15  -1 -17    0.08    0.10
  15   1 -17    0.05    0.12
  13  -1 -17    1.52    0.18
  13   1 -17    1.38    0.17
  11  -1 -17    0.09    0.09
  11   1 -17    0.00    0.10
  11   1 -17   -0.04    0.08
   9  -1 -17    6.87    0.27
   9   1 -17    6.47    0.26
   9   1 -17    5.97    0.26
   7  -1 -17    1.11    0.14
   7   1 -17    1.04    0.13
   7   1 -17    0.92    0.14
   5  -1 -17   14.56    0.38
   5  -1 -17   15.05    0.38
   5   1 -17   14.65    0.37
   5   1 -17   15.11    0.40
   3  -1 -17    1.40    0.14
   3  -1 -17    1.13    0.12
   3   1 -17    1.40    0.15
   1  -1 -17    9.25    0.30
   1   1 -17    9.69    0.31
  -1  -1 -17    2.84    0.18
  -1   1 -17    3.40    0.20
  -3  -1 -17   11.65    0.35
  -3   1 -17   11.48    0.36
  -5   1 -17    2.10    0.19
  14  -2 -17    3.78    0.25
  14   2 -17    3.46    0.23
  14   2 -17    4.22    0.30
  12  -2 -17    0.00    0.09
  12   2 -17    0.01    0.10
  12   2 -17    0.07    0.09
  10  -2 -17   13.38    0.39
  10   2 -17   14.53    0.41
  10   2 -17   13.91    0.39
   8  -2 -17    0.16    0.09
   8   2 -17    0.27    0.09
   8   2 -17    0.32    0.12
   6  -2 -17   14.33    0.38
   6   2 -17   14.91    0.37
   6   2 -17   14.37    0.41
   4  -2 -17    3.04    0.18
   4   2 -17    3.68    0.23
   4   2 -17    3.04    0.16
   2  -2 -17    9.29    0.29
   2  -2 -17    8.91    0.29
   2   2 -17    9.36    0.31
   0  -2 -17    1.92    0.16
   0   2 -17    1.81    0.17
  -2  -2 -17    4.97    0.22
  -2   2 -17    4.98    0.24
  -4  -2 -17    1.58    0.16
  -4   2 -17    1.68    0.17
  -6   2 -17    0.01    0.09
   6   2  17   -0.07    0.10
  13  -3 -17    0.69    0.14
  13   3 -17    0.84    0.14
  13   3 -17    0.72    0.16
  11  -3 -17    0.06    0.10
  11   3 -17    0.11    0.09
  11   3 -17   -0.05    0.10
   9  -3 -17    1.35    0.16
   9   3 -17    1.71    0.18
   9   3 -17    1.79    0.16
   7  -3 -17    0.33    0.10
   7   3 -17    0.57    0.10
   7   3 -17    0.39    0.12
   5  -3 -17    4.55    0.22
   5   3 -17    4.93    0.20
   5   3 -17    4.72    0.24
   3  -3 -17    0.29    0.10
   3   3 -17    0.24    0.11
   1  -3 -17    2.38    0.17
   1   3 -17    2.42    0.18
  -1  -3 -17    1.25    0.13
  -1   3 -17    1.01    0.14
  -3  -3 -17    2.27    0.18
  -3   3 -17    2.04    0.19
   5   3  17    0.52    0.15
  -5   3 -17    0.44    0.12
  14  -4 -17    0.35    0.14
  14   4 -17    0.33    0.14
  12  -4 -17   -0.04    0.09
  12   4 -17    0.00    0.12
  12   4 -17    0.10    0.08
  10  -4 -17    0.77    0.14
  10   4 -17    1.05    0.17
  10   4 -17    0.65    0.12
   8  -4 -17    0.17    0.10
   8   4 -17    0.25    0.09
   8   4 -17    0.43    0.13
   6  -4 -17    0.53    0.12
   6   4 -17    0.57    0.10
   6   4 -17    0.47    0.13
   4  -4 -17    2.14    0.17
   4   4 -17    1.78    0.18
   2  -4 -17    0.09    0.08
   2   4 -17    0.05    0.10
   0  -4 -17    0.75    0.12
   0   4 -17    0.85    0.14
  -2   4 -17    0.18    0.11
  -4   4 -17    1.14    0.16
   6   4  17   -0.07    0.09
  -6   4 -17    0.07    0.10
  13  -5 -17    1.25    0.18
  13   5 -17    1.67    0.21
  11  -5 -17    1.28    0.17
  11   5 -17    1.46    0.18
   9  -5 -17    4.69    0.25
   9   5 -17    4.07    0.26
   9   5 -17    4.68    0.22
   7  -5 -17   -0.06    0.09
   7   5 -17   -0.06    0.11
   7   5 -17    0.07    0.07
   5  -5 -17    8.17    0.30
   5   5 -17    7.74    0.32
   3  -5 -17    0.25    0.10
   3   5 -17    0.19    0.11
   1  -5 -17    2.80    0.20
   1   5 -17    2.93    0.21
  -1   5 -17    1.18    0.16
  -3   5 -17    4.66    0.25
   5   5  17    0.45    0.13
  -5   5 -17    0.68    0.13
  12  -6 -17    1.06    0.17
  12   6 -17    0.89    0.18
  10  -6 -17    3.83    0.24
  10   6 -17    4.09    0.26
   8  -6 -17    1.58    0.18
   8   6 -17    1.49    0.19
   8   6 -17    1.30    0.14
   6  -6 -17    2.98    0.21
   6   6 -17    2.45    0.22
   4  -6 -17    3.96    0.23
   4   6 -17    3.62    0.24
   2  -6 -17    0.80    0.13
   2   6 -17    0.87    0.15
   0  -6 -17    3.31    0.20
   0   6 -17    3.77    0.23
  -2   6 -17    0.43    0.12
  -4   6 -17    1.03    0.16
   4   6  17    1.19    0.16
  13  -7 -17    0.27    0.13
  13   7 -17    0.02    0.13
  11  -7 -17    0.30    0.12
  11   7 -17    0.13    0.13
   9  -7 -17    0.94    0.15
   9   7 -17    1.28    0.19
   7  -7 -17    0.45    0.12
   7   7 -17    0.55    0.14
   5  -7 -17    0.72    0.14
   5   7 -17    0.69    0.15
   3  -7 -17   -0.07    0.09
   3   7 -17   -0.01    0.12
   1  -7 -17    0.91    0.14
   1   7 -17    1.06    0.16
  -1  -7 -17    0.03    0.10
  -1   7 -17    0.16    0.11
  -3   7 -17    1.05    0.15
   3   7  17    0.94    0.16
   5   7  17    0.02    0.12
  -5   7 -17    0.18    0.11
  12  -8 -17    0.22    0.12
  12   8 -17    0.32    0.16
  10  -8 -17    4.31    0.27
  10   8 -17    4.84    0.29
   8  -8 -17    1.25    0.17
   8   8 -17    1.51    0.20
   6  -8 -17    5.31    0.29
   6   8 -17    5.07    0.29
   4  -8 -17    4.89    0.26
   4   8 -17    4.81    0.28
   2  -8 -17    3.15    0.22
   2   8 -17    2.95    0.23
   0  -8 -17    3.94    0.23
   0   8 -17    4.08    0.25
  -2   8 -17    2.30    0.21
   4   8  17    4.18    0.26
  -4   8 -17    4.51    0.26
  11  -9 -17    0.95    0.17
  11   9 -17    0.80    0.17
   9  -9 -17    1.50    0.19
   9   9 -17    1.13    0.19
   7  -9 -17    0.09    0.12
   7   9 -17    0.22    0.13
   5  -9 -17    4.82    0.27
   5   9 -17    4.07    0.27
   3  -9 -17   -0.05    0.09
   3   9 -17    0.19    0.12
   1  -9 -17    2.87    0.22
   1   9 -17    3.16    0.23
  -1   9 -17    0.74    0.14
  -3   9 -17    3.36    0.24
   3   9  17    3.31    0.24
  10 -10 -17    0.01    0.12
  10  10 -17    0.04    0.15
   8 -10 -17    1.61    0.20
   8  10 -17    1.49    0.21
   6 -10 -17    0.13    0.11
   6  10 -17    0.18    0.14
   4 -10 -17    0.72    0.15
   2 -10 -17    0.03    0.10
   2  10 -17    0.05    0.11
   0 -10 -17   -0.01    0.10
   0  10 -17    0.07    0.10
   2  10  17   -0.02    0.11
  -2  10 -17    0.09    0.11
   9 -11 -17    2.68    0.25
   9  11 -17    2.82    0.26
   7 -11 -17    0.08    0.12
   7  11 -17   -0.11    0.12
   5 -11 -17    2.43    0.23
   5  11 -17    2.27    0.24
   3 -11 -17    1.17    0.17
   3  11 -17    1.34    0.20
   1 -11 -17    1.34    0.18
   1  11 -17    1.57    0.20
   1  11  17    0.56    0.16
  -1  11 -17    0.87    0.16
   6 -12 -17    4.03    0.27
   6  12 -17    4.19    0.30
   4 -12 -17    1.91    0.21
   4  12 -17    1.75    0.22
   2 -12 -17    1.89    0.20
   2  12 -17    1.79    0.22
  14   0 -18    2.35    0.22
  12   0 -18    3.06    0.22
  10   0 -18    8.95    0.32
   8   0 -18    1.44    0.16
   6   0 -18   20.03    0.47
   6   0 -18   20.50    0.47
   4   0 -18    3.32    0.20
   4   0 -18    3.35    0.18
   2   0 -18   21.41    0.48
   0   0 -18    0.17    0.09
  -2   0 -18   20.59    0.49
  -4   0 -18    0.40    0.11
  13  -1 -18    0.26    0.11
  13   1 -18    0.12    0.11
  11  -1 -18    4.34    0.24
  11   1 -18    4.30    0.24
   9  -1 -18    0.06    0.09
   9   1 -18    0.04    0.12
   9   1 -18    0.15    0.09
   7  -1 -18    3.84    0.21
   7   1 -18    3.30    0.19
   7   1 -18    3.32    0.23
   5  -1 -18    0.30    0.12
   5  -1 -18    0.48    0.11
   5   1 -18    0.28    0.09
   5   1 -18    0.47    0.12
   3  -1 -18    4.02    0.20
   3  -1 -18    4.11    0.20
   3   1 -18    4.49    0.23
   1  -1 -18    1.88    0.17
   1   1 -18    1.40    0.16
  -1  -1 -18    3.12    0.19
  -1   1 -18    3.17    0.20
  -3  -1 -18    3.27    0.21
  -3   1 -18    2.76    0.20
  -5   1 -18    0.37    0.11
  14  -2 -18    1.02    0.17
  14   2 -18    0.97    0.16
  12  -2 -18    0.44    0.12
  12   2 -18    0.48    0.12
  12   2 -18    0.49    0.14
  10  -2 -18    2.76    0.22
  10   2 -18    2.52    0.21
  10   2 -18    2.50    0.20
   8  -2 -18    0.45    0.11
   8   2 -18    0.19    0.13
   8   2 -18    0.48    0.11
   6  -2 -18    2.42    0.18
   6   2 -18    2.41    0.21
   6   2 -18    2.31    0.17
   4  -2 -18    0.85    0.12
   4   2 -18    0.76    0.13
   2  -2 -18    1.61    0.15
   2   2 -18    1.71    0.17
   0  -2 -18    0.92    0.13
   0   2 -18    0.93    0.14
  -2  -2 -18    0.94    0.13
  -2   2 -18    0.71    0.13
  -4   2 -18    0.26    0.11
  13  -3 -18   -0.03    0.10
  13   3 -18   -0.04    0.08
  13   3 -18    0.04    0.13
  11  -3 -18    3.13    0.23
  11   3 -18    2.86    0.23
  11   3 -18    3.28    0.22
   9  -3 -18    0.18    0.11
   9   3 -18    0.16    0.10
   9   3 -18    0.23    0.12
   7  -3 -18    1.42    0.16
   7   3 -18    1.15    0.13
   7   3 -18    1.21    0.17
   5  -3 -18    1.85    0.18
   5   3 -18    1.69    0.18
   3  -3 -18    1.23    0.15
   3   3 -18    0.99    0.14
   1   3 -18    1.94    0.18
  -1  -3 -18    1.28    0.21
  -1   3 -18    1.13    0.15
  -3   3 -18    3.72    0.23
  -5   3 -18   -0.02    0.10
  12  -4 -18    1.84    0.20
  12   4 -18    1.50    0.19
  12   4 -18    1.94    0.19
  10  -4 -18    1.70    0.18
  10   4 -18    1.90    0.17
  10   4 -18    1.62    0.19
   8  -4 -18    0.49    0.12
   8   4 -18    0.66    0.11
   8   4 -18    0.58    0.14
   6  -4 -18    3.56    0.22
   6   4 -18    3.70    0.26
   4  -4 -18    1.54    0.17
   4   4 -18    1.55    0.18
   2  -4 -18    1.38    0.15
   2   4 -18    1.71    0.18
   0   4 -18    0.01    0.09
  -2   4 -18    3.01    0.21
  -4   4 -18    0.04    0.10
  13  -5 -18    0.08    0.11
  13   5 -18    0.13    0.09
  13   5 -18    0.05    0.13
  11  -5 -18    0.14    0.12
  11   5 -18    0.12    0.08
  11   5 -18    0.10    0.13
   9  -5 -18    0.07    0.10
   9   5 -18   -0.02    0.13
   9   5 -18    0.00    0.07
   7  -5 -18    0.35    0.11
   7   5 -18    0.33    0.09
   7   5 -18    0.26    0.13
   5  -5 -18    0.04    0.10
   5   5 -18    0.27    0.12
   3  -5 -18    0.09    0.10
   3   5 -18    0.00    0.10
   1  -5 -18   -0.05    0.09
   1   5 -18    0.10    0.10
  -1   5 -18    0.39    0.12
  -3   5 -18   -0.04    0.09
  12  -6 -18    1.82    0.22
  12   6 -18    1.77    0.21
  10  -6 -18    2.84    0.23
  10   6 -18    2.22    0.19
  10   6 -18    2.52    0.24
   8  -6 -18    0.85    0.16
   8   6 -18    1.08    0.13
   8   6 -18    0.77    0.16
   6  -6 -18    3.70    0.23
   6   6 -18    4.50    0.27
   4  -6 -18    1.53    0.17
   4   6 -18    1.62    0.19
   2  -6 -18    4.27    0.23
   2   6 -18    4.58    0.26
   0  -6 -18    0.46    0.12
   0   6 -18    0.58    0.14
  -2   6 -18    3.32    0.23
  -4   6 -18    0.05    0.10
  11  -7 -18    3.11    0.25
  11   7 -18    3.37    0.27
   9  -7 -18    0.38    0.14
   9   7 -18    0.61    0.16
   7  -7 -18    2.35    0.21
   7   7 -18    2.47    0.23
   5  -7 -18    2.34    0.21
   5   7 -18    2.57    0.23
   3  -7 -18    3.86    0.23
   3   7 -18    4.13    0.26
   1  -7 -18    3.25    0.23
   1   7 -18    3.13    0.23
  -1  -7 -18    2.16    0.28
  -1   7 -18    2.64    0.22
  -3   7 -18    4.02    0.25
  10  -8 -18    1.65    0.20
  10   8 -18    1.81    0.22
   8  -8 -18    1.50    0.19
   8   8 -18    1.34    0.20
   6  -8 -18    4.15    0.26
   6   8 -18    4.19    0.28
   4  -8 -18    2.50    0.21
   4   8 -18    2.40    0.23
   2  -8 -18    1.84    0.19
   2   8 -18    2.55    0.23
   0  -8 -18    0.35    0.12
   0   8 -18    0.46    0.13
  -2   8 -18    3.11    0.23
   9  -9 -18    0.04    0.11
   9   9 -18    0.15    0.14
   7  -9 -18    0.91    0.17
   7   9 -18    0.90    0.18
   5  -9 -18    0.06    0.11
   5   9 -18   -0.01    0.12
   3  -9 -18    0.69    0.14
   3   9 -18    0.57    0.15
   1  -9 -18    0.05    0.10
   1   9 -18    0.12    0.12
  -1   9 -18    0.58    0.14
   8 -10 -18   -0.07    0.11
   8  10 -18    0.09    0.14
   6 -10 -18    2.32    0.23
   6  10 -18    2.40    0.25
   4 -10 -18   -0.08    0.11
   4  10 -18    0.07    0.13
   2 -10 -18    2.99    0.23
   2  10 -18    3.34    0.25
   0 -10 -18    0.04    0.11
   0  10 -18    0.05    0.11
   7 -11 -18    2.36    0.24
   7  11 -18    1.72    0.23
   5 -11 -18   -0.09    0.12
   5  11 -18    0.09    0.13
   3 -11 -18    3.33    0.24
   3  11 -18    2.99    0.26
  12   0 -19   -0.03    0.09
  10   0 -19   -0.06    0.09
   8   0 -19    0.06    0.09
   6   0 -19    0.02    0.09
   6   0 -19   -0.02    0.07
   4   0 -19    0.02    0.09
   2   0 -19    0.08    0.09
   0   0 -19    0.06    0.08
  -2   0 -19   -0.02    0.08
  -4   0 -19   -0.02    0.09
  13  -1 -19    1.34    0.18
  13   1 -19    1.60    0.20
  11  -1 -19    1.67    0.18
  11   1 -19    1.71    0.18
   9  -1 -19    2.04    0.19
   9   1 -19    2.04    0.25
   9   1 -19    2.33    0.20
   7  -1 -19    3.48    0.22
   7   1 -19    3.64    0.24
   7   1 -19    3.36    0.21
   5  -1 -19    2.46    0.19
   5   1 -19    2.70    0.21
   5   1 -19    2.25    0.20
   3  -1 -19    5.78    0.25
   3   1 -19    5.55    0.25
   1  -1 -19    0.09    0.08
   1   1 -19    0.03    0.09
  -1  -1 -19    8.20    0.31
  -1   1 -19    8.56    0.31
  -3  -1 -19    0.00    0.08
  -3   1 -19    0.14    0.10
  12  -2 -19    5.54    0.30
  12   2 -19    6.32    0.30
  10  -2 -19    0.06    0.10
  10   2 -19    0.09    0.13
  10   2 -19    0.01    0.09
   8  -2 -19    6.03    0.28
   8   2 -19    6.19    0.29
   8   2 -19    6.27    0.26
   6  -2 -19    0.85    0.14
   6   2 -19    1.00    0.16
   6   2 -19    0.84    0.13
   4  -2 -19   16.25    0.43
   4   2 -19   16.82    0.45
   2   2 -19    1.75    0.18
   0  -2 -19    8.00    0.30
   0   2 -19    8.60    0.33
  -2  -2 -19    3.49    0.22
  -2   2 -19    3.45    0.22
  -4   2 -19    2.08    0.20
  11  -3 -19   -0.13    0.09
  11   3 -19   -0.07    0.13
  11   3 -19    0.03    0.09
   9  -3 -19    0.80    0.14
   9   3 -19    0.73    0.12
   9   3 -19    0.93    0.16
   7  -3 -19    0.18    0.10
   7   3 -19    0.05    0.11
   7   3 -19    0.19    0.08
   5  -3 -19    1.75    0.17
   5   3 -19    1.53    0.19
   3  -3 -19    0.14    0.10
   3   3 -19    0.12    0.11
   1   3 -19    0.34    0.12
  -1   3 -19    0.84    0.14
  -3   3 -19    0.34    0.11
  12  -4 -19    0.27    0.12
  12   4 -19    0.19    0.15
  12   4 -19    0.17    0.10
  10  -4 -19    0.53    0.13
  10   4 -19    0.58    0.17
  10   4 -19    0.59    0.12
   8  -4 -19   -0.13    0.10
   8   4 -19    0.04    0.12
   8   4 -19   -0.07    0.07
   6  -4 -19    1.17    0.16
   6   4 -19    1.13    0.17
   4  -4 -19    0.15    0.10
   4   4 -19    0.05    0.11
   2  -4 -19    1.98    0.18
   2   4 -19    2.04    0.19
   0   4 -19    0.04    0.09
  -2   4 -19    2.20    0.20
  11  -5 -19    2.17    0.22
  11   5 -19    2.44    0.24
  11   5 -19    2.78    0.21
   9  -5 -19    0.50    0.13
   9   5 -19    0.56    0.12
   9   5 -19    0.49    0.16
   7  -5 -19    3.65    0.23
   7   5 -19    3.08    0.24
   5  -5 -19    0.80    0.14
   5   5 -19    0.60    0.15
   3  -5 -19    4.62    0.26
   3   5 -19    4.78    0.28
   1   5 -19    0.16    0.11
  -1   5 -19    7.23    0.32
  -3   5 -19    0.08    0.10
  10  -6 -19    0.33    0.13
  10   6 -19    0.14    0.16
  10   6 -19    0.26    0.11
   8  -6 -19   -0.01    0.11
   8   6 -19    0.17    0.14
   6  -6 -19   -0.03    0.09
   6   6 -19    0.04    0.13
   4  -6 -19   -0.13    0.09
   4   6 -19   -0.07    0.10
   2  -6 -19    0.12    0.11
   2   6 -19    0.06    0.11
   0   6 -19    0.00    0.10
  -2   6 -19    0.05    0.10
   9  -7 -19   -0.08    0.10
   9   7 -19   -0.11    0.13
   7  -7 -19   -0.03    0.10
   7   7 -19    0.14    0.13
   5  -7 -19    0.15    0.11
   5   7 -19    0.18    0.13
   3  -7 -19    1.04    0.17
   3   7 -19    1.14    0.18
   1  -7 -19    0.31    0.11
   1   7 -19    0.33    0.13
  -1   7 -19    0.93    0.17
   8  -8 -19    4.14    0.29
   8   8 -19    4.08    0.29
   6  -8 -19    0.93    0.16
   6   8 -19    0.35    0.15
   4  -8 -19    8.90    0.35
   4   8 -19    9.13    0.38
   2  -8 -19    2.42    0.21
   2   8 -19    2.38    0.23
   0  -8 -19    4.20    0.26
   0   8 -19    4.64    0.28
   7  -9 -19    1.00    0.18
   7   9 -19    1.18    0.20
   5  -9 -19    0.94    0.18
   5   9 -19    0.90    0.18
   3  -9 -19    1.52    0.18
   3   9 -19    1.90    0.22
   1  -9 -19    0.05    0.11
   1   9 -19    0.09    0.12
   4 -10 -19   -0.04    0.11
   4  10 -19    0.18    0.14
  10   0 -20    3.34    0.24
   8   0 -20    1.19    0.15
   6   0 -20    5.97    0.26
   4   0 -20    4.86    0.25
   2   0 -20    2.89    0.19
   0   0 -20    6.81    0.28
  -2   0 -20    1.58    0.17
  11  -1 -20    1.74    0.19
  11   1 -20    1.74    0.19
   9  -1 -20    0.43    0.12
   9   1 -20    0.57    0.12
   7  -1 -20    1.36    0.17
   7   1 -20    1.35    0.18
   7   1 -20    0.98    0.14
   5  -1 -20    3.14    0.21
   5   1 -20    3.60    0.22
   3   1 -20    0.59    0.12
   1  -1 -20    1.68    0.16
   1   1 -20    2.09    0.19
  -1  -1 -20    0.26    0.11
  -1   1 -20    0.11    0.09
  10  -2 -20   -0.02    0.10
  10   2 -20   -0.01    0.10
   8  -2 -20    2.63    0.22
   8   2 -20    2.21    0.21
   8   2 -20    2.50    0.19
   6  -2 -20   -0.14    0.09
   6   2 -20    0.00    0.10
   4  -2 -20    3.17    0.28
   4   2 -20    3.01    0.23
   2   2 -20   -0.01    0.09
   0   2 -20    1.68    0.18
  -2  -2 -20    0.16    0.11
  -2   2 -20    0.07    0.10
  11  -3 -20    0.00    0.10
  11   3 -20    0.17    0.11
  11   3 -20    0.03    0.13
   9  -3 -20    6.18    0.29
   9   3 -20    6.11    0.33
   9   3 -20    6.12    0.27
   7  -3 -20    0.39    0.12
   7   3 -20    0.34    0.13
   5  -3 -20   10.50    0.35
   5   3 -20   11.14    0.38
   1   3 -20    4.75    0.25
  -1   3 -20    2.01    0.19
  10  -4 -20    1.33    0.18
  10   4 -20    1.47    0.21
  10   4 -20    1.72    0.18
   8  -4 -20    1.47    0.18
   8   4 -20    2.13    0.22
   6  -4 -20    1.61    0.18
   6   4 -20    2.12    0.21
   4  -4 -20    2.97    0.23
   4   4 -20    3.48    0.24
   2   4 -20    0.55    0.14
   0   4 -20    3.94    0.25
   9  -5 -20    0.87    0.17
   9   5 -20    0.68    0.18
   9   5 -20    0.78    0.14
   7  -5 -20    1.64    0.20
   7   5 -20    1.28    0.19
   5  -5 -20    0.15    0.11
   5   5 -20    0.54    0.14
   3  -5 -20    0.33    0.12
   3   5 -20    0.15    0.12
   1   5 -20    0.22    0.12
  -1   5 -20    0.32    0.12
   8  -6 -20    1.97    0.21
   8   6 -20    1.91    0.22
   6  -6 -20    3.76    0.25
   6   6 -20    4.10    0.28
   4  -6 -20    3.92    0.25
   4   6 -20    4.31    0.27
   2  -6 -20    1.18    0.17
   2   6 -20    2.14    0.21
   0   6 -20    3.57    0.25
   7  -7 -20    0.56    0.15
   7   7 -20    0.92    0.18
   5  -7 -20    8.13    0.34
   5   7 -20    8.23    0.37
   3  -7 -20    0.41    0.14
   3   7 -20    0.45    0.15
   1  -7 -20    3.49    0.25
   1   7 -20    3.37    0.26
   6  -8 -20    0.57    0.16
   6   8 -20    0.48    0.16
   4  -8 -20    1.23    0.18
   4   8 -20    1.56    0.21
  10   0 -21   -0.09    0.09
   8   0 -21   -0.09    0.09
   2   0 -21    0.17    0.10
   0   0 -21    0.07    0.09
   9  -1 -21    0.14    0.11
   9   1 -21    0.15    0.11
   7  -1 -21    0.46    0.14
   7   1 -21    0.68    0.16
   5   1 -21    0.57    0.14
   3   1 -21    0.11    0.11
   1   1 -21    0.77    0.14
   8  -2 -21    0.28    0.12
   8   2 -21    0.53    0.13
   8   2 -21    0.26    0.13
   6  -2 -21    2.78    0.22
   6   2 -21    2.78    0.23
   4   2 -21    1.04    0.16
   2   2 -21    0.58    0.13
   9  -3 -21    0.02    0.12
   9   3 -21    0.05    0.10
   9   3 -21   -0.21    0.13
   7  -3 -21    0.04    0.10
   7   3 -21    0.06    0.13
   5  -3 -21    0.15    0.12
   5   3 -21    0.12    0.11
   3   3 -21    0.08    0.12
   1   3 -21    0.24    0.12
   8  -4 -21   -0.01    0.12
   8   4 -21    0.00    0.12
   6  -4 -21    0.07    0.12
   6   4 -21    0.32    0.15
   4  -4 -21   -0.04    0.11
   4   4 -21    0.13    0.12
   2   4 -21    0.08    0.11
   7  -5 -21    1.01    0.16
   7   5 -21    1.07    0.18
   5  -5 -21    0.62    0.14
   5   5 -21    0.81    0.17
   3   5 -21    0.50    0.14
   0   0   0    0.00    0.00
;
_shelx_hkl_checksum                25709
_shelx_fab_file
;
-18 0 4 1.8244 0.5069
-18 0 6 1.6470 0.3818
-18 0 8 0.4235 0.0744
-18 2 4 -2.2098 -0.1822
-18 2 5 0.8425 0.4604
-18 2 6 -2.5291 -0.0414
-18 2 7 1.2884 0.3698
-18 2 8 -1.5639 0.0710
-17 1 1 -0.4104 -0.2300
-17 1 2 -0.1651 0.1425
-17 1 3 -1.0365 -0.2253
-17 1 4 -0.3274 0.2136
-17 1 5 -1.3638 0.0192
-17 1 6 -0.5725 0.2000
-17 1 7 -0.8263 0.2609
-17 1 8 -0.7529 0.1742
-17 1 9 -0.2597 0.2722
-17 1 10 -0.5554 0.1805
-17 1 11 -0.3207 0.0982
-17 1 12 -0.0269 0.2226
-17 1 13 -0.3906 -0.0801
-17 3 1 0.4858 0.2109
-17 3 2 -0.3339 -0.2689
-17 3 3 1.2984 0.3505
-17 3 4 -0.7596 -0.0689
-17 3 5 2.1396 0.3484
-17 3 6 -1.3575 0.1233
-17 3 7 1.8332 0.1774
-17 3 8 -1.2123 0.0651
-17 3 9 0.6678 -0.0479
-17 3 10 -0.4931 -0.2033
-17 3 11 -0.2863 -0.2248
-17 3 12 -0.1213 -0.4051
-17 5 1 -0.1223 -0.3852
-17 5 2 0.2336 0.0057
-17 5 3 0.0034 -0.2580
-17 5 4 0.1506 -0.0545
-17 5 5 -0.3262 0.0463
-17 5 6 0.2310 -0.0375
-17 5 7 -0.8006 0.3537
-17 5 8 -0.0599 0.0724
-17 5 9 -0.8856 0.4780
-17 5 10 -0.4806 0.1835
-17 5 11 -0.3528 0.3709
-17 7 5 0.1344 -0.0319
-17 7 6 0.1516 -0.0381
-17 7 7 0.3124 -0.0571
-16 0 2 -0.6152 -0.4142
-16 0 4 -1.4592 0.0850
-16 0 6 -2.2392 0.5062
-16 0 8 -2.3187 0.4512
-16 0 10 -1.9539 -0.0978
-16 0 12 -1.4564 -0.6908
-16 0 14 -0.8961 -0.8463
-16 2 1 0.9560 -0.2657
-16 2 2 0.7187 -0.0962
-16 2 3 1.4581 -0.2009
-16 2 4 0.9977 -0.0676
-16 2 5 1.5824 0.0862
-16 2 6 0.8165 -0.0561
-16 2 7 1.1759 0.3192
-16 2 8 0.2595 -0.0591
-16 2 9 0.4602 0.2573
-16 2 10 0.1205 -0.0662
-16 2 11 -0.2425 -0.0732
-16 2 12 0.3735 -0.0548
-16 2 13 -0.5694 -0.4028
-16 2 14 0.3337 0.0056
-16 2 15 -0.3464 -0.4743
-16 4 1 -1.0720 -0.0435
-16 4 2 -0.8329 -0.1601
-16 4 3 -0.8388 -0.0864
-16 4 4 -1.3995 -0.0775
-16 4 5 -0.1551 -0.0912
-16 4 6 -1.9570 0.0804
-16 4 7 -0.0324 0.0161
-16 4 8 -1.6424 0.2069
-16 4 9 -0.6956 0.2248
-16 4 10 -0.7295 0.2539
-16 4 11 -1.0651 0.3584
-16 4 12 0.0842 0.2264
-16 4 13 -0.5775 0.2576
-16 4 14 0.4594 0.1653
-16 6 1 -0.3897 -0.1228
-16 6 2 -0.4635 -0.0445
-16 6 3 -0.7987 -0.0174
-16 6 4 -0.1845 -0.1059
-16 6 5 -1.2775 0.1648
-16 6 6 0.5926 -0.1138
-16 6 7 -1.3036 0.1940
-16 6 8 0.8022 -0.1437
-16 6 9 -0.4594 -0.0063
-16 6 10 0.2767 -0.2056
-16 6 11 0.6024 -0.2295
-16 6 12 -0.2724 -0.2343
-16 6 13 0.9594 -0.2733
-16 8 1 0.2423 -0.1763
-16 8 2 0.7186 -0.1038
-16 8 3 1.0821 -0.1741
-16 8 4 0.8888 -0.1690
-16 8 5 1.8286 -0.1162
-16 8 6 1.2116 -0.1434
-16 8 7 1.9842 0.1376
-16 8 8 1.4189 0.0199
-16 8 9 1.2295 0.4859
-16 8 10 1.0792 0.1729
-16 8 11 0.1580 0.6289
-15 1 1 1.6488 -0.3846
-15 1 2 0.8555 -0.5333
-15 1 3 2.2875 -0.5511
-15 1 4 0.8011 -0.2154
-15 1 5 2.8994 -0.4273
-15 1 6 0.0944 0.2114
-15 1 7 2.5280 -0.1154
-15 1 8 -0.7822 0.4182
-15 1 9 1.4351 0.2002
-15 1 10 -1.0613 0.2193
-15 1 11 0.8584 0.3453
-15 1 12 -0.7405 -0.1580
-15 1 13 1.0578 0.2749
-15 1 14 -0.4211 -0.2734
-15 1 15 1.2768 0.1076
-15 1 16 -0.3802 0.0224
-15 1 17 1.1249 0.0131
-15 3 1 -0.4510 0.0446
-15 3 2 -0.6944 -0.0376
-15 3 3 -0.4681 -0.0597
-15 3 4 -0.8969 -0.1744
-15 3 5 -0.5449 -0.1053
-15 3 6 -0.7925 -0.2587
-15 3 7 -0.5508 -0.0517
-15 3 8 -0.2747 -0.1888
-15 3 9 -0.6086 0.0797
-15 3 10 0.3178 0.0230
-15 3 11 -0.7759 0.1460
-15 3 12 0.7193 0.1596
-15 3 13 -0.6165 0.0101
-15 3 14 0.7266 0.0446
-15 3 15 -0.1017 -0.2335
-15 3 16 0.3094 -0.1972
-15 5 1 -1.4794 -0.1385
-15 5 2 -0.8440 0.0164
-15 5 3 -1.3673 -0.1449
-15 5 4 -1.3070 0.0640
-15 5 5 -0.6322 -0.0099
-15 5 6 -1.5660 0.1250
-15 5 7 -0.3261 0.1262
-15 5 8 -1.2895 0.0518
-15 5 9 -0.5654 0.0980
-15 5 10 -0.6204 -0.1209
-15 5 11 -0.6114 -0.0287
-15 5 12 -0.2432 -0.1552
-15 5 13 -0.4156 -0.0969
-15 5 14 -0.3258 0.0293
-15 5 15 -0.4559 -0.0921
-15 7 1 0.2540 -0.0709
-15 7 2 0.8434 -0.0992
-15 7 3 0.0629 -0.0751
-15 7 4 1.9249 -0.2012
-15 7 5 -0.3325 -0.1225
-15 7 6 2.8260 -0.1945
-15 7 7 -0.2818 -0.0558
-15 7 8 2.5008 0.0535
-15 7 9 0.2312 0.1758
-15 7 10 1.0058 0.3671
-15 7 11 0.6850 0.3295
-15 7 12 -0.1209 0.4356
-15 7 13 0.9225 0.2156
-15 7 14 -0.0159 0.2159
-15 9 1 0.1807 -0.1275
-15 9 2 -0.4735 -0.0388
-15 9 3 0.7785 -0.0156
-15 9 4 -1.0078 0.0242
-15 9 5 1.2415 0.1818
-15 9 6 -0.9177 0.0535
-15 9 7 1.0205 0.2610
-15 9 8 -0.2724 -0.0806
-15 9 9 0.1273 0.1207
-15 9 10 0.3226 -0.2663
-15 9 11 -0.8206 -0.0491
-15 9 12 0.2843 -0.2931
-15 11 3 -0.5429 -0.2372
-15 11 4 -0.2595 0.1371
-15 11 5 -0.9350 -0.4387
-15 11 6 -1.1171 0.0606
-15 11 7 -0.7243 -0.5153
-15 11 8 -1.1801 0.0301
-14 0 2 1.9085 -1.3549
-14 0 4 2.7441 -0.9227
-14 0 6 2.3248 -0.0847
-14 0 8 0.3867 0.5547
-14 0 10 -1.0265 0.5409
-14 0 12 -0.5766 -0.0496
-14 0 14 0.3466 -0.6564
-14 0 16 0.2248 -0.7656
-14 0 18 -0.2984 -0.3636
-14 2 1 1.6152 0.0097
-14 2 2 -0.3044 0.2006
-14 2 3 1.3157 -0.2330
-14 2 4 -0.9025 -0.0164
-14 2 5 1.2315 -0.3562
-14 2 6 -1.2440 -0.2264
-14 2 7 1.5250 -0.2755
-14 2 8 -0.5916 -0.2659
-14 2 9 1.5396 -0.0129
-14 2 10 0.4089 -0.1251
-14 2 11 1.2578 0.1969
-14 2 12 0.7703 0.0196
-14 2 13 1.2963 0.0723
-14 2 14 0.5899 0.0098
-14 2 15 1.5446 -0.3014
-14 2 16 0.2983 -0.0803
-14 2 17 1.2145 -0.4851
-14 2 18 -0.1258 -0.0760
-14 4 1 -1.6489 -0.0537
-14 4 2 -0.1719 -0.1144
-14 4 3 -1.1845 -0.1453
-14 4 4 -0.0161 -0.0678
-14 4 5 -0.4419 -0.1453
-14 4 6 0.0525 0.0560
-14 4 7 -0.6401 -0.0645
-14 4 8 -0.0762 0.1042
-14 4 9 -1.3171 -0.0085
-14 4 10 -0.2238 0.0518
-14 4 11 -1.5741 0.0372
-14 4 12 -0.4184 0.0579
-14 4 13 -1.3603 0.1626
-14 4 14 -0.9728 0.1821
-14 4 15 -0.9767 0.2759
-14 4 16 -1.4695 0.2662
-14 4 17 -0.4960 0.2017
-14 6 1 -0.8081 -0.0326
-14 6 2 -0.9690 0.1131
-14 6 3 -0.8073 -0.0549
-14 6 4 -0.9946 0.0085
-14 6 5 -0.6694 -0.0904
-14 6 6 -0.6917 -0.1573
-14 6 7 -0.2594 -0.0507
-14 6 8 -0.3595 -0.1429
-14 6 9 0.0031 0.0958
-14 6 10 -0.3939 0.0291
-14 6 11 0.1957 0.1573
-14 6 12 -0.4167 0.0846
-14 6 13 0.6495 -0.0532
-14 6 14 0.2449 -0.0593
-14 6 15 0.9092 -0.3645
-14 6 16 1.1113 -0.2009
-14 8 1 0.5890 -0.0860
-14 8 2 1.2668 -0.0466
-14 8 3 0.1659 -0.0581
-14 8 4 1.8780 -0.0063
-14 8 5 0.0390 0.0123
-14 8 6 2.2697 0.0864
-14 8 7 0.2098 0.0331
-14 8 8 1.9419 0.0618
-14 8 9 0.4471 -0.0192
-14 8 10 1.0878 -0.0007
-14 8 11 0.2794 -0.0229
-14 8 12 0.3278 0.1414
-14 8 13 -0.2541 0.0796
-14 8 14 -0.0521 0.4049
-14 8 15 -0.3819 0.1457
-14 10 1 1.4435 -0.0216
-14 10 2 0.0395 0.0910
-14 10 3 1.5942 0.0160
-14 10 4 -1.2390 0.0547
-14 10 5 0.9785 -0.0890
-14 10 6 -1.6864 -0.1142
-14 10 7 0.0587 -0.2044
-14 10 8 -0.8595 -0.1825
-14 10 9 -0.6467 -0.2260
-14 10 10 0.4041 -0.1140
-14 10 11 -0.7984 -0.1938
-14 10 12 1.0281 -0.0992
-14 10 13 -0.5097 -0.1682
-14 12 1 -1.3562 -0.3068
-14 12 2 0.0607 -0.0961
-14 12 3 -1.1109 -0.2570
-14 12 4 -0.1920 0.0010
-14 12 5 -0.4563 -0.1267
-14 12 6 -0.4695 0.1300
-14 12 7 0.3730 0.0413
-14 12 8 -0.5770 0.1857
-14 12 9 0.8737 0.2360
-13 1 1 0.9033 0.7038
-13 1 2 1.0705 -0.4590
-13 1 3 0.0313 0.3546
-13 1 4 1.0693 -0.4675
-13 1 5 -0.7200 -0.2105
-13 1 6 0.9043 -0.1598
-13 1 7 -0.2033 -0.5723
-13 1 8 0.5694 0.2335
-13 1 9 1.0702 -0.4232
-13 1 10 0.4576 0.4128
-13 1 11 1.6312 0.0960
-13 1 12 0.8919 0.2453
-13 1 13 1.4125 0.4610
-13 1 14 1.3535 -0.0954
-13 1 15 1.3627 0.3355
-13 1 16 1.0091 -0.2301
-13 1 17 1.2471 -0.0409
-13 1 18 0.0288 0.0205
-13 1 19 0.2936 -0.2242
-13 3 1 0.9834 -0.1157
-13 3 2 -0.2896 0.1310
-13 3 3 1.4282 -0.1802
-13 3 4 0.4685 -0.0480
-13 3 5 2.2462 -0.1614
-13 3 6 0.5330 -0.2132
-13 3 7 2.1899 -0.0531
-13 3 8 0.1953 -0.2683
-13 3 9 0.8695 0.0353
-13 3 10 0.0691 -0.1951
-13 3 11 -0.4360 0.0438
-13 3 12 -0.1440 -0.0042
-13 3 13 -0.7750 0.0368
-13 3 14 -0.7702 0.1776
-13 3 15 -0.5992 0.0399
-13 3 16 -1.1537 0.1230
-13 3 17 -0.3701 -0.0115
-13 3 18 -0.6908 -0.1611
-13 5 1 -2.3938 0.0698
-13 5 2 -1.0131 0.1011
-13 5 3 -2.1723 0.0286
-13 5 4 -1.7595 0.1498
-13 5 5 -1.7602 -0.1057
-13 5 6 -1.6726 0.0775
-13 5 7 -1.5273 -0.2127
-13 5 8 -0.9719 -0.0303
-13 5 9 -1.3458 -0.1477
-13 5 10 -0.7051 -0.0702
-13 5 11 -0.9891 -0.0001
-13 5 12 -0.8517 -0.0921
-13 5 13 -0.2734 0.0159
-13 5 14 -0.7477 -0.1208
-13 5 15 0.6002 -0.0890
-13 5 16 -0.4500 -0.0288
-13 5 17 0.8728 -0.1263
-13 5 18 -0.3450 0.1833
-13 7 1 0.9477 -0.0401
-13 7 2 0.6891 0.0538
-13 7 3 0.2160 -0.1085
-13 7 4 1.2336 -0.0150
-13 7 5 -0.1544 -0.0788
-13 7 6 1.6441 -0.0787
-13 7 7 0.1059 -0.0250
-13 7 8 1.3607 -0.0908
-13 7 9 0.6519 -0.0330
-13 7 10 0.6648 -0.0074
-13 7 11 1.0886 0.0035
-13 7 12 0.1732 0.2055
-13 7 13 1.1332 0.1389
-13 7 14 0.2699 0.3896
-13 7 15 0.6828 0.1698
-13 7 16 0.7940 0.2929
-13 7 17 0.0872 -0.0142
-13 9 1 1.9193 -0.0259
-13 9 2 1.3550 0.0808
-13 9 3 1.8848 0.0913
-13 9 4 0.5531 0.1243
-13 9 5 1.4159 0.0322
-13 9 6 -0.1398 0.0500
-13 9 7 0.9426 -0.1040
-13 9 8 -0.1084 -0.0794
-13 9 9 0.4482 -0.1640
-13 9 10 0.4685 -0.1838
-13 9 11 -0.2834 -0.2251
-13 9 12 1.0017 -0.2086
-13 9 13 -0.9253 -0.3725
-13 9 14 1.0005 -0.1167
-13 9 15 -0.8885 -0.4419
-13 11 1 -0.9576 -0.1507
-13 11 2 -1.3035 -0.0808
-13 11 3 -0.2823 -0.1546
-13 11 4 -1.0376 -0.0052
-13 11 5 0.2212 -0.1130
-13 11 6 -0.2715 0.0415
-13 11 7 0.2812 -0.0508
-13 11 8 0.6588 0.1125
-13 11 9 0.0219 0.0304
-13 11 10 0.9768 0.2842
-13 11 11 -0.3077 0.1969
-13 11 12 0.4057 0.4737
-13 11 13 -0.5097 0.4307
-13 13 1 -0.2596 -0.1416
-13 13 2 0.2923 -0.0461
-13 13 3 -0.5166 0.0253
-13 13 4 -0.4483 0.0728
-13 13 5 -0.8835 0.2141
-13 13 6 -1.3199 0.1278
-13 13 7 -1.0663 0.2114
-13 13 8 -1.8806 -0.0300
-13 13 9 -0.8128 -0.0038
-13 13 10 -1.6114 -0.3133
-12 0 2 0.1690 0.0201
-12 0 4 -0.2531 -0.5649
-12 0 6 -0.8149 -0.6901
-12 0 8 -1.0515 -0.2368
-12 0 10 -0.7292 0.4208
-12 0 12 0.0454 0.6699
-12 0 14 0.9497 0.2044
-12 0 16 1.3066 -0.5945
-12 0 18 0.5329 -0.9859
-12 0 20 -0.6718 -0.6713
-12 2 1 1.3321 0.5784
-12 2 2 0.8425 0.1426
-12 2 3 1.4316 0.4566
-12 2 4 2.1322 0.0727
-12 2 5 1.8025 0.0109
-12 2 6 3.0637 0.0169
-12 2 7 1.9832 -0.3934
-12 2 8 2.7409 -0.0045
-12 2 9 1.5499 -0.4458
-12 2 10 1.7781 -0.0550
-12 2 11 0.5809 -0.1807
-12 2 12 1.2533 -0.0921
-12 2 13 -0.2831 0.1052
-12 2 14 0.9676 -0.0071
-12 2 15 -0.4607 0.1162
-12 2 16 0.2819 0.1227
-12 2 17 -0.1186 -0.1774
-12 2 18 -0.2423 0.1090
-12 2 19 0.0661 -0.4494
-12 4 1 -0.6348 -0.0466
-12 4 2 -0.8005 0.0202
-12 4 3 -0.7240 0.0548
-12 4 4 -1.1697 0.0457
-12 4 5 -0.4615 0.0825
-12 4 6 -1.6521 -0.0218
-12 4 7 -0.0441 -0.0183
-12 4 8 -1.4198 -0.1213
-12 4 9 -0.1320 -0.1191
-12 4 10 -0.7674 -0.0846
-12 4 11 -0.5693 -0.0994
-12 4 12 -0.7265 0.0642
-12 4 13 -0.4983 0.0064
-12 4 14 -1.1775 0.1603
-12 4 15 0.1866 0.1535
-12 4 16 -1.1029 0.1859
-12 4 17 0.6447 0.3203
-12 4 18 -0.4568 0.2232
-12 4 19 0.4805 0.3515
-12 6 1 -0.6432 0.1037
-12 6 2 -1.2962 0.1074
-12 6 3 -0.9096 -0.0165
-12 6 4 -1.7508 0.0706
-12 6 5 -0.8203 -0.1405
-12 6 6 -1.2451 -0.0067
-12 6 7 -0.7712 -0.1535
-12 6 8 -0.6852 -0.1169
-12 6 9 -0.5360 -0.0862
-12 6 10 -0.6229 -0.2216
-12 6 11 0.1646 -0.0048
-12 6 12 -0.4185 -0.1942
-12 6 13 0.8734 0.0264
-12 6 14 0.2170 -0.0628
-12 6 15 0.9481 -0.1006
-12 6 16 0.5911 -0.0458
-12 6 17 0.4156 -0.3600
-12 6 18 0.3483 -0.1729
-12 8 1 2.3740 -0.0895
-12 8 2 3.4539 0.0758
-12 8 3 1.6306 0.0159
-12 8 4 3.5473 0.1429
-12 8 5 0.8052 0.0764
-12 8 6 3.0885 0.0431
-12 8 7 0.6997 0.0176
-12 8 8 2.3703 -0.0638
-12 8 9 0.9872 -0.0928
-12 8 10 1.4802 -0.0415
-12 8 11 0.8294 -0.1617
-12 8 12 0.4506 0.0364
-12 8 13 0.2691 -0.1337
-12 8 14 -0.2475 0.1071
-12 8 15 -0.0599 0.0157
-12 8 16 -0.2343 0.2121
-12 8 17 -0.0041 0.1980
-12 10 1 -0.5473 -0.0476
-12 10 2 -2.4248 -0.0151
-12 10 3 0.8311 -0.0280
-12 10 4 -2.4431 0.0380
-12 10 5 1.7404 -0.0382
-12 10 6 -1.9690 0.0884
-12 10 7 1.9157 -0.0681
-12 10 8 -0.8200 0.0720
-12 10 9 1.2927 -0.0412
-12 10 10 0.5595 0.0380
-12 10 11 0.1288 0.0543
-12 10 12 1.3352 0.1334
-12 10 13 -0.9538 0.1029
-12 10 14 1.1388 0.3082
-12 10 15 -1.2451 0.0186
-12 10 16 0.5226 0.3220
-12 12 1 -0.2048 -0.1116
-12 12 2 0.2010 -0.0971
-12 12 3 -0.7703 0.0327
-12 12 4 0.0519 0.0935
-12 12 5 -1.3430 0.1893
-12 12 6 -0.2463 0.1764
-12 12 7 -1.8557 0.2057
-12 12 8 -0.6416 0.0844
-12 12 9 -1.8925 0.0262
-12 12 10 -0.9745 -0.0394
-12 12 11 -1.1806 -0.1773
-12 12 12 -0.9478 -0.0631
-12 12 13 -0.1362 -0.1580
-12 14 1 1.8143 0.0916
-12 14 2 1.3670 0.1317
-12 14 3 1.6661 0.1138
-12 14 4 0.9165 0.0739
-12 14 5 0.8376 0.0879
-12 14 6 0.3167 -0.0436
-12 14 7 0.2526 -0.0306
-12 14 8 0.0345 -0.1695
-12 14 9 0.3016 -0.1816
-12 14 10 0.1652 -0.2706
-11 1 1 1.6641 0.8406
-11 1 2 0.4207 0.6119
-11 1 3 2.0637 1.0389
-11 1 4 1.1349 0.1543
-11 1 5 3.1088 0.6218
-11 1 6 1.4604 -0.2407
-11 1 7 4.2227 -0.0675
-11 1 8 0.7588 -0.2445
-11 1 9 4.1818 -0.5149
-11 1 10 -0.3789 0.0827
-11 1 11 2.8545 -0.4658
-11 1 12 -0.7775 0.3969
-11 1 13 1.3936 -0.0424
-11 1 14 -0.2948 0.4307
-11 1 15 0.3942 0.3779
-11 1 16 0.1304 0.1427
-11 1 17 -0.3758 0.4126
-11 1 18 -0.0264 -0.2731
-11 1 19 -0.7476 0.0247
-11 1 20 -0.2699 -0.4551
-11 3 1 0.6438 -0.1437
-11 3 2 -0.2861 0.0135
-11 3 3 0.5019 -0.0061
-11 3 4 0.3296 0.1694
-11 3 5 0.1573 0.1036
-11 3 6 1.0101 0.1863
-11 3 7 -0.0846 0.0356
-11 3 8 1.9415 0.0071
-11 3 9 -0.1202 -0.0953
-11 3 10 2.7532 -0.1802
-11 3 11 -0.4302 -0.1005
-11 3 12 2.8471 -0.2005
-11 3 13 -1.0827 -0.0150
-11 3 14 2.2453 -0.0716
-11 3 15 -1.0976 0.0413
-11 3 16 1.5167 0.1220
-11 3 17 -0.1011 0.0968
-11 3 18 1.0595 0.2815
-11 3 19 0.6824 0.1761
-11 3 20 0.8385 0.2569
-11 5 1 -2.4529 0.2086
-11 5 2 -2.6480 -0.0028
-11 5 3 -3.1015 0.2321
-11 5 4 -3.5680 -0.0334
-11 5 5 -2.6286 0.0990
-11 5 6 -3.6655 -0.0221
-11 5 7 -1.7903 -0.0671
-11 5 8 -3.3842 0.0049
-11 5 9 -1.5356 -0.2045
-11 5 10 -2.9767 -0.0213
-11 5 11 -1.2389 -0.2574
-11 5 12 -2.4501 -0.0613
-11 5 13 -0.0422 -0.1685
-11 5 14 -1.9964 -0.0577
-11 5 15 1.1502 -0.0456
-11 5 16 -1.6979 -0.0733
-11 5 17 1.0307 -0.0680
-11 5 18 -1.2991 -0.1137
-11 5 19 0.0648 -0.1780
-11 7 1 3.7658 -0.0446
-11 7 2 2.9122 0.0532
-11 7 3 3.4805 -0.0046
-11 7 4 2.9402 0.1512
-11 7 5 2.7393 0.0106
-11 7 6 2.7488 0.0702
-11 7 7 2.2766 -0.0098
-11 7 8 2.3600 -0.1027
-11 7 9 2.3048 0.0387
-11 7 10 1.4865 -0.1577
-11 7 11 1.8850 0.1249
-11 7 12 0.4787 -0.0360
-11 7 13 0.5428 0.1096
-11 7 14 0.2064 0.1535
-11 7 15 -0.7185 0.0415
-11 7 16 0.6297 0.2899
-11 7 17 -0.9579 0.0677
-11 7 18 0.7749 0.2706
-11 9 1 -1.9242 -0.0584
-11 9 2 -0.4111 -0.0187
-11 9 3 -1.3696 -0.0095
-11 9 4 -0.0094 0.0825
-11 9 5 -0.8515 0.1052
-11 9 6 0.3811 0.1274
-11 9 7 -0.2247 0.1435
-11 9 8 1.0331 0.0635
-11 9 9 0.3686 -0.0091
-11 9 10 1.7269 -0.0475
-11 9 11 0.7065 -0.1877
-11 9 12 1.6946 -0.0916
-11 9 13 0.7455 -0.1503
-11 9 14 0.6362 -0.0532
-11 9 15 0.6446 0.0269
-11 9 16 -0.5144 -0.0080
-11 9 17 0.6292 0.0887
-11 11 1 0.9232 -0.0563
-11 11 2 -1.4182 -0.0270
-11 11 3 1.7288 0.0350
-11 11 4 -1.7617 0.0490
-11 11 5 1.9132 0.0754
-11 11 6 -1.9745 0.0834
-11 11 7 1.1640 0.0366
-11 11 8 -2.0371 0.0572
-11 11 9 -0.2511 0.0273
-11 11 10 -1.7562 0.0083
-11 11 11 -1.4047 0.0725
-11 11 12 -0.9499 0.0294
-11 11 13 -1.4960 0.0687
-11 11 14 0.1122 0.1363
-11 11 15 -0.7388 0.0043
-11 11 16 0.7375 0.1925
-11 13 1 1.4077 0.0282
-11 13 2 1.8909 0.0040
-11 13 3 0.1454 0.1046
-11 13 4 1.6974 0.0976
-11 13 5 -1.0755 0.1576
-11 13 6 1.1398 0.0900
-11 13 7 -1.2991 0.0813
-11 13 8 0.8404 -0.0540
-11 13 9 -0.2746 -0.1382
-11 13 10 0.8132 -0.1888
-11 13 11 0.9752 -0.3618
-11 13 12 0.6244 -0.1971
-11 13 13 1.2544 -0.3749
-11 15 1 0.6114 0.0753
-11 15 2 -0.5911 -0.0014
-11 15 3 0.8452 -0.0604
-11 15 4 -0.2417 -0.0611
-11 15 5 0.8213 -0.0698
-11 15 6 0.0530 -0.0156
-11 15 7 0.5026 -0.0180
-11 15 8 -0.0299 0.0143
-11 15 9 0.0391 -0.0315
-10 0 2 2.5123 2.0278
-10 0 4 3.3789 1.1541
-10 0 6 4.0097 -0.1377
-10 0 8 3.0599 -0.8271
-10 0 10 0.3518 -0.5143
-10 0 12 -1.8165 0.2694
-10 0 14 -1.8414 0.6960
-10 0 16 -1.2342 0.3825
-10 0 18 -1.5681 -0.4194
-10 0 20 -1.7669 -1.0788
-10 2 1 1.3509 0.1259
-10 2 2 -0.9569 -0.3396
-10 2 3 2.1669 0.5637
-10 2 4 -0.1346 -0.0909
-10 2 5 3.2130 0.6581
-10 2 6 0.2447 0.1938
-10 2 7 4.7977 0.2989
-10 2 8 0.3505 0.2210
-10 2 9 6.0792 -0.2159
-10 2 10 0.8347 0.0260
-10 2 11 5.7606 -0.4705
-10 2 12 1.3803 -0.1437
-10 2 13 3.9744 -0.3644
-10 2 14 1.4214 -0.1591
-10 2 15 2.1782 -0.0763
-10 2 16 1.4238 -0.0405
-10 2 17 1.1719 0.2370
-10 2 18 1.7451 0.1529
-10 2 19 0.5592 0.4250
-10 2 20 1.6586 0.2944
-10 4 1 -2.9022 -0.0785
-10 4 2 -4.2999 0.2170
-10 4 3 -4.7711 0.0066
-10 4 4 -4.8792 0.1815
-10 4 5 -5.3658 0.1117
-10 4 6 -3.8302 0.0644
-10 4 7 -5.2925 0.1594
-10 4 8 -2.1611 -0.0272
-10 4 9 -5.3705 0.0872
-10 4 10 -1.0642 -0.0583
-10 4 11 -5.3106 -0.0401
-10 4 12 -0.3407 -0.0065
-10 4 13 -4.5230 -0.0501
-10 4 14 0.4523 0.1202
-10 4 15 -3.1622 0.0641
-10 4 16 0.7980 0.1813
-10 4 17 -1.7298 0.0928
-10 4 18 0.4436 0.0712
-10 4 19 -0.5862 -0.0249
-10 4 20 0.1329 -0.0599
-10 6 1 2.9262 0.1026
-10 6 2 2.9447 -0.1083
-10 6 3 3.5395 0.1845
-10 6 4 2.6340 -0.0082
-10 6 5 3.2466 0.1324
-10 6 6 1.7523 0.0753
-10 6 7 2.7317 -0.0233
-10 6 8 0.8333 0.0835
-10 6 9 2.3842 -0.1085
-10 6 10 0.0536 0.0521
-10 6 11 1.9169 -0.0647
-10 6 12 -0.9327 -0.0246
-10 6 13 1.3752 -0.0270
-10 6 14 -1.9466 -0.1235
-10 6 15 1.1033 -0.0440
-10 6 16 -2.2195 -0.0978
-10 6 17 0.8291 -0.0021
-10 6 18 -1.6267 0.0819
-10 6 19 0.1685 0.0766
-10 8 1 -0.6405 -0.1260
-10 8 2 -0.3021 -0.0707
-10 8 3 -0.5797 -0.0570
-10 8 4 0.4161 0.0734
-10 8 5 -0.1367 0.1164
-10 8 6 1.0484 0.1557
-10 8 7 1.0243 0.2193
-10 8 8 1.6083 0.0433
-10 8 9 2.3281 0.1205
-10 8 10 2.0162 -0.1631
-10 8 11 2.7259 -0.0692
-10 8 12 2.1910 -0.1606
-10 8 13 1.7286 -0.1255
-10 8 14 1.9742 0.0991
-10 8 15 0.1481 -0.0157
-10 8 16 1.3628 0.2617
-10 8 17 -0.6279 0.0971
-10 8 18 0.7054 0.1154
-10 10 1 -0.7592 0.0494
-10 10 2 -0.1919 -0.0018
-10 10 3 -0.3134 0.0227
-10 10 4 -0.4254 0.0219
-10 10 5 -0.2292 -0.0175
-10 10 6 -0.6357 -0.0030
-10 10 7 -0.8217 -0.0183
-10 10 8 -0.7498 -0.0064
-10 10 9 -1.7558 0.0221
-10 10 10 -0.7878 0.0282
-10 10 11 -2.0732 0.0373
-10 10 12 -0.7714 -0.0245
-10 10 13 -1.1004 -0.0062
-10 10 14 -0.6648 -0.2023
-10 10 15 0.5091 -0.0640
-10 10 16 -0.5086 -0.2994
-10 10 17 1.3407 -0.0910
-10 12 1 2.1321 -0.0587
-10 12 2 0.3981 -0.0550
-10 12 3 2.0661 0.0667
-10 12 4 -0.3169 0.0490
-10 12 5 1.4384 0.1913
-10 12 6 -0.8968 0.0877
-10 12 7 0.9071 0.1592
-10 12 8 -0.7579 0.0008
-10 12 9 0.9359 0.0325
-10 12 10 -0.0070 -0.1104
-10 12 11 1.0879 -0.0092
-10 12 12 0.6064 -0.0640
-10 12 13 0.7393 0.0899
-10 12 14 0.6103 0.1635
-10 12 15 0.0642 0.2379
-10 14 1 0.0748 0.0609
-10 14 2 -0.1387 0.0446
-10 14 3 -0.6891 -0.0345
-10 14 4 0.7690 -0.0275
-10 14 5 -1.1106 -0.0278
-10 14 6 1.0428 -0.0098
-10 14 7 -0.9408 -0.0305
-10 14 8 0.5406 -0.0450
-10 14 9 -0.4302 -0.1844
-10 14 10 -0.1321 -0.1893
-10 14 11 0.0643 -0.4371
-10 14 12 -0.3548 -0.3248
-10 14 13 0.2592 -0.5596
-10 16 1 1.0273 -0.1862
-10 16 2 0.2740 -0.2863
-10 16 3 1.3414 -0.1663
-10 16 4 0.2535 -0.0519
-10 16 5 1.2010 -0.0938
-10 16 6 0.0316 0.2162
-10 16 7 0.7136 0.0927
-10 16 8 -0.1924 0.3815
-9 1 1 -0.6020 -0.8842
-9 1 2 1.9895 0.8694
-9 1 3 0.1031 -0.2292
-9 1 4 3.1476 0.7684
-9 1 5 1.4490 0.5374
-9 1 6 4.1364 0.2869
-9 1 7 3.3155 0.7494
-9 1 8 3.9786 -0.1931
-9 1 9 5.2292 0.2521
-9 1 10 2.5105 -0.3043
-9 1 11 6.2677 -0.4161
-9 1 12 0.9209 -0.0309
-9 1 13 5.4695 -0.6281
-9 1 14 0.3004 0.2930
-9 1 15 3.4938 -0.2814
-9 1 16 0.3230 0.4045
-9 1 17 2.1627 0.2655
-9 1 18 0.0746 0.3366
-9 1 19 1.7833 0.6053
-9 1 20 -0.3813 0.1589
-9 1 21 1.1715 0.5321
-9 3 1 -1.9915 0.1000
-9 3 2 -6.0342 -0.2666
-9 3 3 -3.5782 0.2157
-9 3 4 -7.1413 -0.0554
-9 3 5 -3.7735 0.2074
-9 3 6 -6.8991 0.2130
-9 3 7 -2.1958 0.1181
-9 3 8 -5.7164 0.2827
-9 3 9 -0.5947 0.0519
-9 3 10 -4.1450 0.0895
-9 3 11 -0.4648 0.0305
-9 3 12 -2.5295 -0.1418
-9 3 13 -0.8724 0.0479
-9 3 14 -1.1289 -0.1604
-9 3 15 -0.5319 0.0929
-9 3 16 0.0357 -0.0572
-9 3 17 0.0703 0.0930
-9 3 18 1.1244 -0.0960
-9 3 19 0.1379 0.0077
-9 3 20 1.7774 -0.2231
-9 3 21 -0.0034 -0.0748
-9 5 1 1.4050 -0.1229
-9 5 2 2.2538 -0.0200
-9 5 3 1.7697 0.0432
-9 5 4 2.5488 -0.0482
-9 5 5 0.9746 0.2535
-9 5 6 2.1698 -0.0667
-9 5 7 -0.8151 0.3035
-9 5 8 1.5694 -0.0253
-9 5 9 -2.3700 0.1450
-9 5 10 0.9788 0.0746
-9 5 11 -2.9998 -0.0878
-9 5 12 0.4358 0.1112
-9 5 13 -3.2415 -0.2438
-9 5 14 0.1287 0.0185
-9 5 15 -3.3833 -0.1951
-9 5 16 0.0048 -0.0228
-9 5 17 -2.8970 0.0960
-9 5 18 -0.3127 0.1457
-9 5 19 -1.7153 0.3981
-9 5 20 -0.6320 0.3200
-9 7 1 0.2688 -0.0633
-9 7 2 0.1651 -0.0982
-9 7 3 0.7344 -0.0368
-9 7 4 0.8196 0.0415
-9 7 5 1.3603 0.0116
-9 7 6 1.8821 0.1809
-9 7 7 2.7524 0.0366
-9 7 8 2.7728 0.1436
-9 7 9 4.1518 0.0037
-9 7 10 2.9414 -0.0387
-9 7 11 4.4705 -0.0221
-9 7 12 2.3506 -0.1300
-9 7 13 3.7629 0.0448
-9 7 14 1.2304 -0.0348
-9 7 15 2.7829 0.0986
-9 7 16 0.0768 0.0328
-9 7 17 1.8916 -0.0289
-9 7 18 -0.4716 -0.0901
-9 7 19 1.0206 -0.2197
-9 9 1 -0.9430 0.0075
-9 9 2 -0.9068 -0.0289
-9 9 3 -1.4994 -0.0081
-9 9 4 -1.4389 -0.0335
-9 9 5 -1.7827 0.0335
-9 9 6 -2.0998 -0.0280
-9 9 7 -1.6791 0.0913
-9 9 8 -2.3645 0.0059
-9 9 9 -1.3932 0.1101
-9 9 10 -1.8822 0.0226
-9 9 11 -1.1644 0.0177
-9 9 12 -0.9773 -0.0360
-9 9 13 -0.8733 -0.1866
-9 9 14 -0.2624 -0.1271
-9 9 15 -0.3183 -0.2919
-9 9 16 -0.0680 -0.1310
-9 9 17 0.2314 -0.0896
-9 9 18 -0.2213 -0.0164
-9 11 1 1.1204 0.0043
-9 11 2 2.0516 -0.0944
-9 11 3 1.4488 0.0280
-9 11 4 1.9430 -0.0124
-9 11 5 1.1037 0.0311
-9 11 6 1.3390 0.0248
-9 11 7 0.3214 0.0188
-9 11 8 0.8291 -0.0256
-9 11 9 -0.1648 0.0335
-9 11 10 0.6044 -0.0518
-9 11 11 0.0425 0.1144
-9 11 12 0.3355 0.0172
-9 11 13 0.5630 0.2639
-9 11 14 -0.0724 0.0812
-9 11 15 0.7575 0.3709
-9 11 16 -0.2925 0.0460
-9 11 17 0.4855 0.2919
-9 13 1 -0.6822 -0.0239
-9 13 2 -1.7186 -0.0112
-9 13 3 -0.4051 -0.0746
-9 13 4 -1.5678 0.0054
-9 13 5 -0.2185 0.0023
-9 13 6 -1.1340 0.0505
-9 13 7 -0.0621 0.0536
-9 13 8 -0.7231 0.0080
-9 13 9 0.1646 -0.0556
-9 13 10 -0.4039 -0.1479
-9 13 11 0.4222 -0.2079
-9 13 12 0.0500 -0.2628
-9 13 13 0.5659 -0.2078
-9 13 14 0.5561 -0.1721
-9 13 15 0.5828 -0.0455
-9 15 1 2.2997 -0.1456
-9 15 2 0.7042 -0.0828
-9 15 3 1.2481 -0.0679
-9 15 4 1.0524 -0.0976
-9 15 5 0.2873 0.0112
-9 15 6 0.7906 -0.0461
-9 15 7 0.1375 0.0554
-9 15 8 0.1550 0.0502
-9 15 9 0.3721 0.0539
-9 15 10 -0.3550 0.0726
-9 15 11 0.2972 -0.0313
-9 15 12 -0.4924 -0.0155
-9 17 1 -0.3499 0.1002
-9 17 2 0.5849 -0.1651
-9 17 3 0.5705 0.1037
-9 17 4 0.9289 0.2070
-9 17 5 1.1523 0.1128
-9 17 6 0.7141 0.5295
-9 17 7 0.8429 0.2233
-8 0 2 -0.9522 0.6379
-8 0 4 0.6205 1.1947
-8 0 6 4.2560 0.9363
-8 0 8 6.2646 0.0771
-8 0 10 5.2645 -0.6835
-8 0 12 3.2399 -0.7219
-8 0 14 1.7715 -0.0574
-8 0 16 0.8808 0.6605
-8 0 18 0.3637 0.8113
-8 0 20 0.1535 0.3704
-8 2 1 -0.2860 -0.8066
-8 2 2 0.7003 -0.2050
-8 2 3 -1.7113 -0.4333
-8 2 4 -0.8373 -0.1768
-8 2 5 -2.6450 0.2368
-8 2 6 -2.2535 -0.0831
-8 2 7 -1.3887 0.6351
-8 2 8 -2.5128 0.0292
-8 2 9 1.4241 0.4674
-8 2 10 -2.3822 0.0956
-8 2 11 3.4722 -0.0636
-8 2 12 -2.4073 0.0636
-8 2 13 3.6470 -0.4412
-8 2 14 -1.6863 -0.0183
-8 2 15 2.8755 -0.3437
-8 2 16 -0.1796 -0.0641
-8 2 17 2.4435 0.0095
-8 2 18 0.6854 -0.0729
-8 2 19 2.4186 0.2027
-8 2 20 0.4270 -0.0781
-8 2 21 1.9604 0.1722
-8 4 1 -0.5355 -0.0729
-8 4 2 -1.5825 -0.0273
-8 4 3 0.1425 -0.1421
-8 4 4 -0.9751 0.1207
-8 4 5 0.4598 -0.1295
-8 4 6 -1.0954 0.2400
-8 4 7 -0.0776 -0.0245
-8 4 8 -1.9982 0.2025
-8 4 9 -1.2187 0.1134
-8 4 10 -2.3768 0.0421
-8 4 11 -2.4027 0.1802
-8 4 12 -1.8424 -0.0779
-8 4 13 -3.1668 0.0874
-8 4 14 -1.4477 -0.0576
-8 4 15 -3.1487 -0.0576
-8 4 16 -1.4239 0.0813
-8 4 17 -2.5127 0.0217
-8 4 18 -0.8471 0.2202
-8 4 19 -1.7944 0.3321
-8 4 20 0.3045 0.1936
-8 4 21 -1.0286 0.4710
-8 6 1 -0.1055 -0.0145
-8 6 2 0.4497 -0.1225
-8 6 3 0.0690 0.1142
-8 6 4 0.9702 -0.2146
-8 6 5 0.3204 0.2404
-8 6 6 2.2235 -0.1639
-8 6 7 1.3071 0.2316
-8 6 8 3.6730 -0.0074
-8 6 9 2.4090 0.0628
-8 6 10 4.0949 0.1179
-8 6 11 2.7312 -0.1290
-8 6 12 3.6152 0.1201
-8 6 13 2.1623 -0.1657
-8 6 14 3.2119 -0.0052
-8 6 15 1.1800 -0.0668
-8 6 16 2.8052 -0.2378
-8 6 17 0.4433 -0.0295
-8 6 18 1.6869 -0.4504
-8 6 19 0.2772 -0.0928
-8 6 20 0.2377 -0.4016
-8 8 1 -0.0729 -0.0826
-8 8 2 -0.1717 -0.0604
-8 8 3 -1.0822 -0.1420
-8 8 4 -0.9556 0.0143
-8 8 5 -2.2495 -0.0886
-8 8 6 -1.5932 0.0766
-8 8 7 -2.6920 0.0488
-8 8 8 -1.8488 0.0494
-8 8 9 -2.0182 0.1570
-8 8 10 -1.5859 -0.0201
-8 8 11 -1.1035 0.1364
-8 8 12 -1.2586 -0.0673
-8 8 13 -0.7233 0.0114
-8 8 14 -1.3072 -0.0606
-8 8 15 -0.5559 -0.0437
-8 8 16 -1.5056 0.0569
-8 8 17 -0.2028 0.1088
-8 8 18 -1.3611 0.2578
-8 8 19 0.0562 0.3384
-8 10 1 0.8142 -0.0136
-8 10 2 0.9507 0.0170
-8 10 3 1.7012 -0.0506
-8 10 4 1.3946 -0.0437
-8 10 5 2.0783 -0.0671
-8 10 6 0.9261 -0.0707
-8 10 7 1.7956 -0.0717
-8 10 8 0.1966 -0.0237
-8 10 9 1.0749 -0.0490
-8 10 10 0.1269 0.0314
-8 10 11 0.5829 -0.0051
-8 10 12 0.5592 0.0341
-8 10 13 0.8176 -0.0080
-8 10 14 0.5404 -0.0147
-8 10 15 1.4721 -0.1044
-8 10 16 -0.1551 -0.1245
-8 10 17 1.6876 -0.2150
-8 10 18 -0.7043 -0.2507
-8 12 1 -1.8619 -0.0128
-8 12 2 -0.7020 -0.1336
-8 12 3 -2.0708 -0.0084
-8 12 4 -0.3443 -0.0411
-8 12 5 -2.0019 0.0190
-8 12 6 -0.1416 0.0687
-8 12 7 -1.5462 0.0588
-8 12 8 -0.1345 0.0482
-8 12 9 -0.8178 0.0775
-8 12 10 -0.3552 -0.0227
-8 12 11 0.0732 0.1116
-8 12 12 -0.4419 0.0268
-8 12 13 0.8566 0.2579
-8 12 14 0.0929 0.1567
-8 12 15 1.1084 0.4906
-8 12 16 1.0661 0.2000
-8 14 1 1.8506 0.0167
-8 14 2 0.5410 0.0290
-8 14 3 1.4645 -0.0172
-8 14 4 -0.2550 0.0216
-8 14 5 0.7884 -0.0545
-8 14 6 -0.4881 -0.0188
-8 14 7 0.3468 -0.0924
-8 14 8 -0.2601 -0.0563
-8 14 9 0.3640 -0.1510
-8 14 10 -0.0426 -0.1263
-8 14 11 0.3678 -0.2175
-8 14 12 0.0079 -0.2617
-8 14 13 0.0743 -0.2556
-8 14 14 0.0444 -0.3449
-8 16 1 1.1347 -0.1630
-8 16 2 0.2367 -0.0565
-8 16 3 1.4532 -0.0467
-8 16 4 1.4072 0.0419
-8 16 5 1.4803 0.1517
-8 16 6 1.2033 0.1868
-8 16 7 1.2621 0.2951
-8 16 8 0.0268 0.3002
-8 16 9 0.8251 0.3346
-8 16 10 -0.6818 0.2945
-8 16 11 0.3611 0.2674
-8 18 1 -0.9967 0.4928
-8 18 2 0.0649 -0.1235
-8 18 3 -0.8924 0.3590
-8 18 4 -0.2760 0.0619
-7 1 1 12.9029 -1.4135
-7 1 2 2.4990 -0.4833
-7 1 3 11.6466 -1.4152
-7 1 4 0.7618 0.1401
-7 1 5 5.8980 -0.5937
-7 1 6 0.6095 0.4557
-7 1 7 1.1001 0.3347
-7 1 8 1.3942 0.3138
-7 1 9 0.8491 0.6981
-7 1 10 1.4381 -0.0822
-7 1 11 2.4372 0.3873
-7 1 12 0.7395 -0.3651
-7 1 13 2.7275 -0.1968
-7 1 14 0.4513 -0.2276
-7 1 15 2.2688 -0.5233
-7 1 16 0.7383 0.2429
-7 1 17 2.1484 -0.3406
-7 1 18 0.8446 0.5289
-7 1 19 1.8257 0.1448
-7 1 20 0.5328 0.3034
-7 1 21 0.9539 0.4873
-7 3 1 -3.1269 0.0978
-7 3 2 0.0905 -0.0746
-7 3 3 -2.5260 0.0189
-7 3 4 1.0105 -0.2266
-7 3 5 -0.6808 -0.0089
-7 3 6 1.0265 -0.2063
-7 3 7 0.9795 0.0436
-7 3 8 -0.1039 -0.0701
-7 3 9 1.5450 0.1042
-7 3 10 -1.5044 0.0530
-7 3 11 1.6633 0.1141
-7 3 12 -2.5129 0.0660
-7 3 13 1.5070 0.0669
-7 3 14 -2.8188 -0.0690
-7 3 15 0.7245 -0.0081
-7 3 16 -2.1892 -0.2172
-7 3 17 0.0434 -0.0520
-7 3 18 -1.0669 -0.1379
-7 3 19 0.3329 -0.0451
-7 3 20 -0.3031 0.1354
-7 3 21 0.9939 -0.0477
-7 5 1 -3.9486 -0.1977
-7 5 2 -2.6109 0.0450
-7 5 3 -3.7827 -0.2835
-7 5 4 -2.6541 0.0727
-7 5 5 -3.6055 -0.1724
-7 5 6 -1.8505 0.0532
-7 5 7 -2.4435 0.0463
-7 5 8 -0.3908 0.0140
-7 5 9 -0.9552 0.2030
-7 5 10 0.9387 -0.0249
-7 5 11 -0.4324 0.1604
-7 5 12 2.0861 -0.0151
-7 5 13 -0.5890 -0.0379
-7 5 14 2.9059 0.0765
-7 5 15 -0.3773 -0.1949
-7 5 16 2.7096 0.1145
-7 5 17 0.0717 -0.1520
-7 5 18 1.6740 -0.0811
-7 5 19 0.0708 0.1024
-7 5 20 0.8435 -0.3724
-7 5 21 -0.1781 0.4157
-7 7 1 3.5448 -0.0587
-7 7 2 2.3454 -0.1322
-7 7 3 2.2283 -0.0319
-7 7 4 1.5428 -0.1808
-7 7 5 0.4522 -0.0007
-7 7 6 0.2337 -0.0641
-7 7 7 -0.8292 -0.0214
-7 7 8 -0.9833 0.0980
-7 7 9 -1.0465 -0.0683
-7 7 10 -1.5697 0.1851
-7 7 11 -0.9461 -0.0652
-7 7 12 -1.7616 0.1313
-7 7 13 -1.3887 -0.0099
-7 7 14 -1.7453 -0.0410
-7 7 15 -1.9092 0.0789
-7 7 16 -1.3967 -0.1601
-7 7 17 -1.5709 0.2289
-7 7 18 -0.9714 -0.0469
-7 7 19 -0.5756 0.3650
-7 7 20 -0.7526 0.2015
-7 9 1 -0.9740 0.0770
-7 9 2 -0.0183 0.0193
-7 9 3 0.3484 -0.0267
-7 9 4 1.1488 -0.0428
-7 9 5 0.9722 -0.0567
-7 9 6 1.9990 -0.1087
-7 9 7 0.9277 0.0438
-7 9 8 2.1135 -0.1137
-7 9 9 0.8729 0.1529
-7 9 10 1.8536 -0.0540
-7 9 11 1.2889 0.1119
-7 9 12 1.6941 0.0159
-7 9 13 1.8813 -0.0396
-7 9 14 1.4481 0.0184
-7 9 15 1.9767 -0.1469
-7 9 16 0.8290 -0.0867
-7 9 17 1.4141 -0.1713
-7 9 18 0.1688 -0.2270
-7 9 19 0.6464 -0.1431
-7 11 1 -1.0621 -0.0887
-7 11 2 -1.1578 0.0218
-7 11 3 -1.3424 -0.0642
-7 11 4 -1.2717 0.0172
-7 11 5 -1.2798 -0.0503
-7 11 6 -1.5302 0.0082
-7 11 7 -0.8193 -0.0782
-7 11 8 -1.5166 -0.0102
-7 11 9 -0.6028 -0.0733
-7 11 10 -1.0110 -0.0031
-7 11 11 -0.6616 0.0737
-7 11 12 -0.2355 0.0706
-7 11 13 -0.1412 0.2784
-7 11 14 0.3266 0.1786
-7 11 15 1.2035 0.3216
-7 11 16 0.4243 0.2106
-7 11 17 2.2096 0.1689
-7 11 18 0.3368 0.1092
-7 13 1 1.1925 0.0027
-7 13 2 1.1884 0.0437
-7 13 3 0.1928 -0.0251
-7 13 4 0.8216 0.0892
-7 13 5 -0.8569 -0.0633
-7 13 6 0.2827 0.1025
-7 13 7 -1.1677 -0.0700
-7 13 8 -0.2113 0.0615
-7 13 9 -0.5250 -0.0532
-7 13 10 -0.6513 -0.0037
-7 13 11 0.3536 -0.0630
-7 13 12 -1.0071 -0.0358
-7 13 13 0.6602 -0.0529
-7 13 14 -0.8325 -0.0373
-7 13 15 0.2997 0.0759
-7 13 16 0.0156 -0.0540
-7 15 1 0.4553 0.0881
-7 15 2 0.0023 -0.1620
-7 15 3 1.5222 0.0964
-7 15 4 0.4882 -0.1184
-7 15 5 2.0815 0.0402
-7 15 6 0.7836 -0.0247
-7 15 7 1.7616 -0.0337
-7 15 8 0.5906 0.0189
-7 15 9 1.0492 -0.0918
-7 15 10 0.2433 -0.0327
-7 15 11 0.5685 -0.1058
-7 15 12 0.2058 -0.1577
-7 15 13 0.2847 -0.0844
-7 17 1 -0.2893 0.0695
-7 17 2 0.1523 0.1783
-7 17 3 -0.5400 0.0275
-7 17 4 0.1526 0.1868
-7 17 5 -0.6775 0.1653
-7 17 6 -0.3103 0.2160
-7 17 7 -0.1425 0.3918
-7 17 8 -0.7243 0.2866
-7 17 9 0.4197 0.5111
-7 17 10 -0.7743 0.2837
-6 0 2 19.8802 -2.4893
-6 0 4 13.1971 -1.0991
-6 0 6 5.3656 0.4391
-6 0 8 1.5438 0.9756
-6 0 10 1.2969 0.3954
-6 0 12 1.0697 -0.4771
-6 0 14 0.3494 -0.7619
-6 0 16 0.4390 -0.2070
-6 0 18 0.8109 0.7317
-6 0 20 0.5443 1.3045
-6 2 1 15.6158 -0.3249
-6 2 2 -2.9706 0.4289
-6 2 3 15.0315 -0.7815
-6 2 4 -1.5070 0.0752
-6 2 5 11.7105 -0.6268
-6 2 6 2.2208 -0.2978
-6 2 7 8.6283 -0.0741
-6 2 8 4.0680 -0.3620
-6 2 9 7.6565 0.3614
-6 2 10 2.8019 -0.1443
-6 2 11 7.5176 0.4112
-6 2 12 1.0964 0.0753
-6 2 13 6.1366 0.1411
-6 2 14 0.4993 0.0889
-6 2 15 3.8983 -0.2325
-6 2 16 0.2792 -0.0740
-6 2 17 2.4867 -0.3772
-6 2 18 -0.0428 -0.2398
-6 2 19 1.9609 -0.0552
-6 2 20 -0.2729 -0.2798
-6 2 21 1.3062 0.4632
-6 4 1 -13.6637 0.0065
-6 4 2 -7.0910 -0.2465
-6 4 3 -13.1424 -0.1174
-6 4 4 -7.0373 -0.1068
-6 4 5 -11.6070 -0.2523
-6 4 6 -6.9378 0.0695
-6 4 7 -9.2097 -0.2511
-6 4 8 -5.6135 0.1363
-6 4 9 -6.5483 -0.0883
-6 4 10 -3.7452 0.0616
-6 4 11 -3.9033 0.0811
-6 4 12 -2.5602 -0.0495
-6 4 13 -1.3343 0.1412
-6 4 14 -1.7282 -0.0571
-6 4 15 0.2785 0.1226
-6 4 16 -0.5552 0.0483
-6 4 17 0.3489 0.0235
-6 4 18 0.5066 0.1405
-6 4 19 -0.0364 -0.1866
-6 4 20 0.8726 0.1374
-6 4 21 0.2278 -0.3391
-6 6 1 4.9059 -0.0698
-6 6 2 6.8243 0.1150
-6 6 3 4.5610 -0.1664
-6 6 4 5.4414 -0.0413
-6 6 5 2.9833 -0.0737
-6 6 6 3.4163 -0.1697
-6 6 7 0.9340 0.0918
-6 6 8 0.9315 -0.1797
-6 6 9 -0.6752 0.1809
-6 6 10 -0.9213 -0.0712
-6 6 11 -2.1204 0.1306
-6 6 12 -1.3534 0.0511
-6 6 13 -3.6094 -0.0514
-6 6 14 -0.8377 0.0534
-6 6 15 -3.8875 -0.2160
-6 6 16 -0.4053 -0.0486
-6 6 17 -2.2576 -0.0693
-6 6 18 -0.4757 -0.1058
-6 6 19 -0.3059 0.4480
-6 6 20 -0.6802 -0.0723
-6 8 1 1.1912 0.0482
-6 8 2 -0.4493 0.0270
-6 8 3 1.5774 -0.0128
-6 8 4 1.3061 -0.0091
-6 8 5 1.7943 -0.1190
-6 8 6 2.3265 0.0263
-6 8 7 2.3524 -0.1587
-6 8 8 2.5116 0.1052
-6 8 9 3.0018 -0.0924
-6 8 10 2.4704 0.1388
-6 8 11 3.2068 0.0307
-6 8 12 2.5506 0.1055
-6 8 13 2.7983 0.1498
-6 8 14 2.3051 0.0673
-6 8 15 1.9729 0.1987
-6 8 16 1.4294 0.0125
-6 8 17 1.1693 0.0954
-6 8 18 0.4903 -0.1124
-6 8 19 0.7196 -0.1325
-6 8 20 0.1192 -0.2047
-6 10 1 -2.2831 0.0314
-6 10 2 -2.4666 0.0501
-6 10 3 -2.1403 0.0370
-6 10 4 -2.4603 0.0160
-6 10 5 -2.1288 0.0093
-6 10 6 -1.7938 -0.0805
-6 10 7 -2.0382 -0.0439
-6 10 8 -0.9826 -0.1601
-6 10 9 -1.6181 -0.0820
-6 10 10 -0.5984 -0.1035
-6 10 11 -0.6946 -0.0868
-6 10 12 -0.5236 0.0742
-6 10 13 0.6572 -0.0833
-6 10 14 -0.1924 0.1476
-6 10 15 1.7541 -0.0879
-6 10 16 0.4212 -0.0118
-6 10 17 1.7641 -0.0827
-6 10 18 0.7314 -0.2088
-6 10 19 0.8381 -0.0558
-6 12 1 1.6827 -0.0043
-6 12 2 1.9007 0.0068
-6 12 3 0.7867 -0.0024
-6 12 4 1.1337 0.0324
-6 12 5 -0.2569 0.0020
-6 12 6 -0.2676 0.0373
-6 12 7 -1.0040 0.0273
-6 12 8 -1.2913 0.0278
-6 12 9 -1.3884 0.0685
-6 12 10 -1.3390 0.0160
-6 12 11 -1.6687 0.1411
-6 12 12 -0.8146 0.0090
-6 12 13 -1.7117 0.2531
-6 12 14 -0.3159 0.0561
-6 12 15 -0.9704 0.3244
-6 12 16 0.0492 0.1550
-6 12 17 0.2910 0.2653
-6 14 1 -0.2518 0.0240
-6 14 2 -0.9754 0.1145
-6 14 3 0.1197 -0.0252
-6 14 4 0.0849 0.0570
-6 14 5 0.4671 -0.0853
-6 14 6 1.0428 -0.0095
-6 14 7 0.9375 -0.1594
-6 14 8 1.0603 -0.0705
-6 14 9 1.4296 -0.2052
-6 14 10 0.4600 -0.1269
-6 14 11 1.8454 -0.1927
-6 14 12 0.0253 -0.1275
-6 14 13 1.9542 -0.1418
-6 14 14 -0.0556 -0.0555
-6 14 15 1.4180 -0.0478
-6 16 1 0.3053 0.1450
-6 16 2 0.5659 -0.1144
-6 16 3 0.6051 0.1241
-6 16 4 0.1191 -0.0494
-6 16 5 0.3626 -0.0053
-6 16 6 -0.4889 0.1217
-6 16 7 0.0205 -0.0603
-6 16 8 -0.6169 0.2113
-6 16 9 -0.1263 -0.0233
-6 16 10 -0.6032 0.1457
-6 16 11 -0.3106 0.0074
-6 16 12 -0.7533 0.0073
-6 18 1 -0.7864 -0.0058
-6 18 2 0.3895 -0.0760
-6 18 3 -1.1170 0.2250
-6 18 4 0.3215 0.1619
-6 18 5 -0.7040 0.5516
-6 18 6 0.2391 0.1704
-6 18 7 0.1258 0.7240
-6 18 8 -0.0511 0.1242
-5 1 1 14.6264 0.7808
-5 1 2 20.9742 -1.3091
-5 1 3 12.1371 -0.0303
-5 1 4 15.8222 -0.9366
-5 1 5 10.1117 -0.7303
-5 1 6 11.7281 -0.1538
-5 1 7 10.6353 -0.7543
-5 1 8 9.7412 0.3974
-5 1 9 11.2953 -0.1404
-5 1 10 8.3789 0.3832
-5 1 11 10.8023 0.4813
-5 1 12 6.3202 0.0555
-5 1 13 9.5173 0.5348
-5 1 14 3.9383 -0.1923
-5 1 15 7.4086 0.0441
-5 1 16 2.2065 -0.2055
-5 1 17 4.7341 -0.4890
-5 1 18 1.1304 0.0392
-5 1 19 2.3906 -0.6292
-5 1 20 0.1981 0.4449
-5 1 21 0.7300 -0.3582
-5 3 1 -6.3187 -0.0943
-5 3 2 -23.2431 0.3558
-5 3 3 -5.4595 -0.2103
-5 3 4 -20.3237 0.0748
-5 3 5 -6.7439 -0.1451
-5 3 6 -16.6031 -0.2966
-5 3 7 -7.7937 -0.0143
-5 3 8 -13.4107 -0.3982
-5 3 9 -5.7986 0.0376
-5 3 10 -11.0555 -0.1912
-5 3 11 -2.3813 0.0192
-5 3 12 -8.3792 0.0328
-5 3 13 -0.4313 0.0180
-5 3 14 -4.8994 0.0924
-5 3 15 0.0746 0.0367
-5 3 16 -2.0302 0.0540
-5 3 17 0.5225 -0.0003
-5 3 18 -0.7758 -0.0489
-5 3 19 1.1160 -0.0916
-5 3 20 -0.3397 -0.2197
-5 3 21 1.3806 -0.1362
-5 5 1 2.1642 0.1787
-5 5 2 10.0399 0.0038
-5 5 3 1.9749 -0.0972
-5 5 4 8.9400 0.0768
-5 5 5 1.2975 -0.3289
-5 5 6 6.7937 0.1494
-5 5 7 -0.8014 -0.3065
-5 5 8 3.9960 0.1142
-5 5 9 -3.6669 -0.0537
-5 5 10 1.2600 0.0031
-5 5 11 -5.3549 0.1820
-5 5 12 -1.0610 -0.0630
-5 5 13 -4.9896 0.1715
-5 5 14 -2.3455 -0.0604
-5 5 15 -3.5744 -0.0151
-5 5 16 -1.7970 -0.0116
-5 5 17 -2.3399 -0.0535
-5 5 18 -0.1759 0.1402
-5 5 19 -1.5489 0.2005
-5 5 20 0.6796 0.3484
-5 5 21 -0.9390 0.4807
-5 7 1 1.8798 -0.0654
-5 7 2 4.2366 0.1301
-5 7 3 3.2491 -0.0537
-5 7 4 3.8931 0.0147
-5 7 5 3.6581 -0.0265
-5 7 6 3.6392 -0.1324
-5 7 7 4.2940 -0.0231
-5 7 8 3.4207 -0.1605
-5 7 9 5.0472 -0.0325
-5 7 10 3.1550 -0.0466
-5 7 11 4.7461 -0.0199
-5 7 12 3.1980 0.1110
-5 7 13 3.1385 0.0383
-5 7 14 3.2875 0.1938
-5 7 15 1.5544 0.0955
-5 7 16 2.4844 0.0972
-5 7 17 1.2514 0.0474
-5 7 18 0.9291 -0.1977
-5 7 19 1.7847 -0.0961
-5 7 20 -0.1041 -0.4818
-5 9 1 -1.9901 0.1095
-5 9 2 -6.5753 0.0539
-5 9 3 -2.5553 0.1008
-5 9 4 -4.6517 0.0777
-5 9 5 -2.7933 0.0209
-5 9 6 -2.8756 0.0430
-5 9 7 -2.2507 -0.0594
-5 9 8 -1.7819 -0.0292
-5 9 9 -1.2168 -0.0718
-5 9 10 -0.8761 -0.0752
-5 9 11 -0.4349 0.0074
-5 9 12 0.2285 -0.0575
-5 9 13 0.0035 0.0771
-5 9 14 1.1396 -0.0190
-5 9 15 0.4387 0.0196
-5 9 16 1.2355 -0.0187
-5 9 17 0.6497 -0.0888
-5 9 18 0.5501 -0.0379
-5 9 19 0.2970 -0.0810
-5 11 1 2.1560 0.0102
-5 11 2 2.7382 0.0572
-5 11 3 1.4367 0.0157
-5 11 4 1.5625 0.0304
-5 11 5 0.2288 -0.0376
-5 11 6 0.1785 0.0014
-5 11 7 -1.1602 -0.1119
-5 11 8 -0.9351 -0.0293
-5 11 9 -2.0853 -0.1306
-5 11 10 -1.7121 -0.0263
-5 11 11 -2.0684 -0.1072
-5 11 12 -2.3551 0.0511
-5 11 13 -1.1894 -0.0604
-5 11 14 -2.4453 0.1390
-5 11 15 -0.0134 0.0507
-5 11 16 -1.2985 0.1168
-5 11 17 0.7697 0.1709
-5 11 18 0.4891 0.0020
-5 13 1 -0.9612 0.0901
-5 13 2 -1.0688 0.0545
-5 13 3 -0.7290 0.0456
-5 13 4 -0.4906 0.0666
-5 13 5 -0.3650 0.0199
-5 13 6 0.2190 0.0211
-5 13 7 0.1058 0.0218
-5 13 8 0.7068 -0.0265
-5 13 9 0.4196 -0.0120
-5 13 10 0.9373 -0.0032
-5 13 11 0.5451 -0.0372
-5 13 12 1.2799 0.0632
-5 13 13 0.5217 0.0539
-5 13 14 1.5911 0.1190
-5 13 15 0.3579 0.1999
-5 13 16 1.2871 0.1720
-5 15 1 1.1363 0.0716
-5 15 2 -0.0984 -0.0304
-5 15 3 1.2644 0.0609
-5 15 4 0.0677 -0.1103
-5 15 5 0.5443 -0.0116
-5 15 6 -0.2287 -0.1583
-5 15 7 0.1827 -0.1169
-5 15 8 -0.7161 -0.1738
-5 15 9 0.4291 -0.1479
-5 15 10 -1.1036 -0.2370
-5 15 11 0.3937 -0.0575
-5 15 12 -1.4318 -0.2712
-5 15 13 -0.0045 0.0504
-5 15 14 -1.4674 -0.1415
-5 17 1 -0.6881 -0.2048
-5 17 2 0.7148 -0.0220
-5 17 3 -1.0044 -0.0148
-5 17 4 0.4996 0.1860
-5 17 5 -0.5013 0.0646
-5 17 6 0.6221 0.3495
-5 17 7 0.1829 0.1115
-5 17 8 0.8640 0.3357
-5 17 9 0.6831 0.2010
-5 17 10 0.9672 0.2813
-5 17 11 1.0722 0.2281
-5 19 1 -0.0442 0.4600
-5 19 2 0.7285 -0.1246
-5 19 3 0.4242 0.5393
-5 19 4 0.9055 0.0165
-5 19 5 0.3039 0.7200
-4 0 2 32.0378 -1.5228
-4 0 4 20.6220 -1.6286
-4 0 6 16.4913 -0.9016
-4 0 8 18.9879 0.1699
-4 0 10 20.8360 0.8524
-4 0 12 19.1467 0.6661
-4 0 14 15.1723 -0.1386
-4 0 16 10.1973 -0.7652
-4 0 18 5.2796 -0.6621
-4 0 20 1.6166 -0.0285
-4 2 1 -7.7382 0.9284
-4 2 2 -9.0068 0.3358
-4 2 3 -8.4653 0.4036
-4 2 4 -6.9226 0.2299
-4 2 5 -10.2823 -0.3022
-4 2 6 -7.7528 0.0842
-4 2 7 -10.1743 -0.6373
-4 2 8 -9.5454 -0.0536
-4 2 9 -7.0959 -0.3589
-4 2 10 -9.6634 -0.1396
-4 2 11 -2.7947 0.1727
-4 2 12 -8.4452 -0.1058
-4 2 13 0.8697 0.3959
-4 2 14 -6.6078 0.0175
-4 2 15 3.0405 0.2221
-4 2 16 -4.1705 0.0739
-4 2 17 3.5185 0.0012
-4 2 18 -1.9848 -0.0187
-4 2 19 2.8079 -0.0501
-4 2 20 -0.9426 -0.1331
-4 2 21 1.7377 0.0150
-4 4 1 9.5503 0.0826
-4 4 2 -2.4122 -0.0463
-4 4 3 9.8436 0.0820
-4 4 4 -2.6597 -0.1419
-4 4 5 8.4566 0.0567
-4 4 6 -2.7369 -0.1821
-4 4 7 5.1857 -0.0203
-4 4 8 -4.1630 -0.0787
-4 4 9 1.8652 -0.1351
-4 4 10 -6.5671 0.0966
-4 4 11 -0.2702 -0.1554
-4 4 12 -7.5003 0.1633
-4 4 13 -1.9267 -0.0271
-4 4 14 -6.0182 0.0760
-4 4 15 -3.2148 0.0656
-4 4 16 -3.5866 0.0194
-4 4 17 -3.0788 -0.0219
-4 4 18 -1.6731 0.1457
-4 4 19 -1.7309 -0.1439
-4 4 20 -0.5632 0.3111
-4 4 21 -0.5911 -0.1428
-4 6 1 1.9326 0.0752
-4 6 2 8.6360 0.0953
-4 6 3 2.5236 -0.0211
-4 6 4 9.4198 0.2044
-4 6 5 2.1874 -0.1488
-4 6 6 9.7876 0.1157
-4 6 7 1.8728 -0.1583
-4 6 8 9.9743 -0.1091
-4 6 9 1.4552 -0.0067
-4 6 10 9.2726 -0.2634
-4 6 11 0.7266 0.1415
-4 6 12 7.4603 -0.1970
-4 6 13 0.4845 0.1205
-4 6 14 5.3707 0.0117
-4 6 15 0.9482 -0.0020
-4 6 16 3.8337 0.1015
-4 6 17 1.2448 -0.0540
-4 6 18 2.8170 -0.0659
-4 6 19 1.0313 -0.0079
-4 6 20 1.8656 -0.2894
-4 8 1 -7.6804 0.0320
-4 8 2 -4.8627 0.1272
-4 8 3 -6.0868 0.0506
-4 8 4 -5.2623 0.0911
-4 8 5 -4.2937 0.0299
-4 8 6 -4.8485 0.0356
-4 8 7 -2.4735 -0.0504
-4 8 8 -3.9631 0.0081
-4 8 9 -0.5089 -0.1319
-4 8 10 -2.7181 0.0326
-4 8 11 0.9752 -0.1012
-4 8 12 -1.3583 0.0971
-4 8 13 1.2689 0.0444
-4 8 14 -0.2858 0.1177
-4 8 15 0.8707 0.1426
-4 8 16 0.0448 0.0462
-4 8 17 0.6934 0.0763
-4 8 18 -0.4259 -0.0318
-4 8 19 0.6742 -0.0581
-4 8 20 -0.9247 -0.0262
-4 10 1 7.6903 0.0673
-4 10 2 -1.0868 0.0593
-4 10 3 5.6876 0.0743
-4 10 4 -0.5004 0.0732
-4 10 5 3.0066 0.0191
-4 10 6 -0.2944 -0.0040
-4 10 7 0.7871 -0.0590
-4 10 8 -0.9298 -0.1128
-4 10 9 -0.7297 -0.0986
-4 10 10 -1.5829 -0.1731
-4 10 11 -1.8996 -0.0884
-4 10 12 -1.3776 -0.1596
-4 10 13 -2.6061 -0.0619
-4 10 14 -0.5163 -0.0601
-4 10 15 -2.1942 -0.0342
-4 10 16 0.3380 0.0845
-4 10 17 -0.6983 0.0194
-4 10 18 0.8616 0.1432
-4 10 19 0.6581 0.0984
-4 12 1 -2.2162 0.0435
-4 12 2 1.2361 -0.0257
-4 12 3 -2.0340 0.0697
-4 12 4 1.2571 0.0070
-4 12 5 -1.6763 0.0476
-4 12 6 0.9284 0.0656
-4 12 7 -1.1648 -0.0033
-4 12 8 0.6603 0.0581
-4 12 9 -0.7561 -0.0318
-4 12 10 0.3910 -0.0139
-4 12 11 -0.1962 -0.0100
-4 12 12 0.0475 -0.0053
-4 12 13 0.8457 0.0579
-4 12 14 -0.1731 0.1111
-4 12 15 1.6807 0.1596
-4 12 16 -0.0162 0.1702
-4 12 17 1.3728 0.2241
-4 14 1 0.1994 0.0647
-4 14 2 -1.0374 0.0465
-4 14 3 0.3875 0.0560
-4 14 4 -1.1145 0.0146
-4 14 5 -0.1909 -0.0007
-4 14 6 -0.8697 -0.0699
-4 14 7 -0.7401 -0.0557
-4 14 8 -0.2944 -0.1013
-4 14 9 -0.5538 -0.1214
-4 14 10 0.0313 0.0100
-4 14 11 -0.1770 -0.1692
-4 14 12 -0.2946 0.1789
-4 14 13 -0.3295 -0.0802
-4 14 14 -0.6210 0.2635
-4 14 15 -0.5399 0.1183
-4 16 1 1.6195 -0.0485
-4 16 2 0.2880 -0.1298
-4 16 3 1.4199 -0.0671
-4 16 4 0.6844 -0.0693
-4 16 5 1.4052 -0.0695
-4 16 6 0.9593 -0.0559
-4 16 7 1.7438 -0.0778
-4 16 8 0.6191 -0.0816
-4 16 9 1.9487 0.0229
-4 16 10 0.2615 -0.1505
-4 16 11 1.6300 0.2469
-4 16 12 0.3363 -0.2300
-4 16 13 0.9393 0.3425
-4 18 1 -1.4491 -0.0189
-4 18 2 1.0847 0.1308
-4 18 3 -1.3300 0.2926
-4 18 4 1.0225 0.1546
-4 18 5 -1.3904 0.5000
-4 18 6 0.4472 0.2396
-4 18 7 -1.2338 0.5975
-4 18 8 0.1957 0.2119
-4 18 9 -0.5964 0.5072
-3 1 1 0.4956 1.8015
-3 1 2 1.2944 0.0525
-3 1 3 2.0233 1.4169
-3 1 4 -3.6188 -0.3818
-3 1 5 -0.7304 0.3901
-3 1 6 -5.0030 -0.4821
-3 1 7 -7.6197 -0.4587
-3 1 8 -2.0394 -0.1767
-3 1 9 -12.1496 -0.6611
-3 1 10 1.9703 0.3141
-3 1 11 -11.7224 -0.2717
-3 1 12 4.4415 0.4948
-3 1 13 -8.6444 0.3123
-3 1 14 5.4052 0.1479
-3 1 15 -4.8274 0.6032
-3 1 16 5.2495 -0.2869
-3 1 17 -1.2817 0.3654
-3 1 18 3.8094 -0.2772
-3 1 19 0.5876 -0.1487
-3 1 20 1.6759 0.0947
-3 1 21 0.5675 -0.4390
-3 3 1 2.7378 -0.1592
-3 3 2 11.4148 0.2072
-3 3 3 -0.9258 -0.0625
-3 3 4 11.3346 0.3052
-3 3 5 -4.1793 -0.0127
-3 3 6 7.8865 0.2114
-3 3 7 -4.5759 -0.0528
-3 3 8 1.4267 0.0015
-3 3 9 -3.3311 -0.0875
-3 3 10 -4.6451 -0.1760
-3 3 11 -1.8524 -0.0597
-3 3 12 -8.1506 -0.1411
-3 3 13 -0.6747 -0.0330
-3 3 14 -9.3175 0.0582
-3 3 15 -0.2342 -0.0394
-3 3 16 -8.4844 0.0973
-3 3 17 -0.2241 0.0011
-3 3 18 -6.0186 -0.1684
-3 3 19 0.1576 0.1044
-3 3 20 -3.3268 -0.4463
-3 3 21 0.6939 0.1320
-3 5 1 4.8253 0.2538
-3 5 2 -3.6388 -0.0945
-3 5 3 10.3406 0.3329
-3 5 4 -1.2737 -0.0734
-3 5 5 13.0464 0.1890
-3 5 6 1.0957 -0.0136
-3 5 7 12.7940 -0.0713
-3 5 8 2.7340 0.0809
-3 5 9 10.9131 -0.2510
-3 5 10 2.3579 0.1463
-3 5 11 8.2728 -0.2099
-3 5 12 1.4005 0.0684
-3 5 13 5.3646 0.0087
-3 5 14 2.0774 -0.0881
-3 5 15 2.9031 0.1888
-3 5 16 3.5139 -0.0657
-3 5 17 1.2749 0.1455
-3 5 18 3.5373 0.2014
-3 5 19 0.2561 -0.0459
-3 5 20 2.2479 0.4282
-3 5 21 -0.3641 -0.1293
-3 7 1 -6.9623 0.0679
-3 7 2 -5.2615 0.0875
-3 7 3 -9.8610 0.0016
-3 7 4 -4.6970 0.1499
-3 7 5 -10.9191 -0.0454
-3 7 6 -2.9787 0.0476
-3 7 7 -9.9785 -0.0365
-3 7 8 -0.7048 -0.1684
-3 7 9 -7.6323 0.0124
-3 7 10 1.7387 -0.2866
-3 7 11 -5.3364 0.0606
-3 7 12 3.2094 -0.1269
-3 7 13 -3.8151 0.0447
-3 7 14 2.9101 0.1696
-3 7 15 -2.4344 -0.0664
-3 7 16 1.7112 0.2364
-3 7 17 -0.8014 -0.1855
-3 7 18 0.7737 -0.0285
-3 7 19 0.3755 -0.1992
-3 7 20 0.2039 -0.2971
-3 9 1 2.8276 0.0270
-3 9 2 6.8928 -0.0123
-3 9 3 3.9647 0.1321
-3 9 4 4.3980 0.0649
-3 9 5 3.8104 0.1330
-3 9 6 2.0598 0.0859
-3 9 7 2.6512 0.0210
-3 9 8 -0.0885 0.0550
-3 9 9 1.2263 -0.0853
-3 9 10 -1.9109 -0.0097
-3 9 11 0.3026 -0.1045
-3 9 12 -2.8737 -0.0800
-3 9 13 0.0021 -0.0327
-3 9 14 -2.7046 -0.0877
-3 9 15 -0.0197 0.1113
-3 9 16 -1.7562 0.0279
-3 9 17 0.1669 0.2489
-3 9 18 -0.6094 0.2135
-3 9 19 0.5372 0.2628
-3 11 1 4.3746 -0.0329
-3 11 2 -5.5262 0.0398
-3 11 3 4.1380 -0.0433
-3 11 4 -3.4956 0.0702
-3 11 5 2.8453 -0.0374
-3 11 6 -1.8015 0.0620
-3 11 7 1.7567 -0.0309
-3 11 8 -0.7995 -0.0299
-3 11 9 0.9828 -0.0759
-3 11 10 -0.2559 -0.1314
-3 11 11 0.0892 -0.1173
-3 11 12 0.5141 -0.1229
-3 11 13 -0.5783 -0.0543
-3 11 14 1.6305 0.0053
-3 11 15 -0.3864 0.0705
-3 11 16 2.2166 0.1282
-3 11 17 0.3210 0.1348
-3 11 18 1.6694 0.1204
-3 13 1 -3.0272 0.0466
-3 13 2 0.7945 -0.0243
-3 13 3 -4.1692 0.0891
-3 13 4 0.3438 -0.0233
-3 13 5 -4.5407 0.0742
-3 13 6 -0.2114 -0.0020
-3 13 7 -3.8060 0.0191
-3 13 8 -0.3681 0.0595
-3 13 9 -2.1369 0.0190
-3 13 10 -0.1942 0.0986
-3 13 11 -0.6471 0.0942
-3 13 12 -0.5262 0.1197
-3 13 13 -0.0857 0.1607
-3 13 14 -1.3840 0.1821
-3 13 15 0.0037 0.1701
-3 13 16 -1.5354 0.2361
-3 15 1 2.3976 0.0661
-3 15 2 1.7127 -0.1108
-3 15 3 3.3899 0.0802
-3 15 4 1.7642 -0.1129
-3 15 5 3.3275 -0.0104
-3 15 6 1.9518 -0.1219
-3 15 7 2.3301 -0.0856
-3 15 8 1.8309 -0.1496
-3 15 9 1.0240 -0.0553
-3 15 10 1.1471 -0.0523
-3 15 11 0.3953 0.0147
-3 15 12 0.2950 0.1399
-3 15 13 0.5141 0.0556
-3 15 14 -0.2454 0.2026
-3 17 1 -0.4780 -0.1110
-3 17 2 -1.6737 0.1470
-3 17 3 -0.9319 -0.1968
-3 17 4 -1.1830 0.1948
-3 17 5 -1.2539 -0.0908
-3 17 6 -0.8859 0.1214
-3 17 7 -0.6212 0.0891
-3 17 8 -0.5334 0.0021
-3 17 9 0.8249 0.1415
-3 17 10 0.1310 -0.1906
-3 17 11 1.6304 0.0872
-3 19 1 0.0790 -0.0805
-3 19 2 1.6154 -0.3656
-3 19 3 -0.3226 0.4860
-3 19 4 1.4079 -0.2270
-3 19 5 -0.7111 0.8047
-3 19 6 0.6613 -0.0351
-3 19 7 -0.9864 0.7221
-2 0 2 -3.1016 2.0696
-2 0 4 -9.2578 0.5619
-2 0 6 -13.7243 -0.7190
-2 0 8 -14.0012 -0.9042
-2 0 10 -9.6902 -0.1769
-2 0 12 -4.0777 0.6108
-2 0 14 0.5922 0.7205
-2 0 16 3.9900 0.0423
-2 0 18 5.0441 -0.8745
-2 0 20 3.3633 -1.2896
-2 2 1 38.7794 0.4852
-2 2 2 7.6273 -0.4470
-2 2 3 31.7184 0.8224
-2 2 4 3.1248 0.0465
-2 2 5 19.8137 0.5699
-2 2 6 1.3567 0.3646
-2 2 7 6.5516 0.0538
-2 2 8 1.7955 0.2928
-2 2 9 -3.2226 -0.3539
-2 2 10 1.4627 0.0437
-2 2 11 -7.4548 -0.4028
-2 2 12 0.2907 -0.1299
-2 2 13 -8.0828 -0.0415
-2 2 14 -0.6768 -0.1815
-2 2 15 -7.2346 0.3972
-2 2 16 -1.4087 -0.1312
-2 2 17 -5.2051 0.4222
-2 2 18 -1.7349 0.0248
-2 2 19 -2.5696 0.0086
-2 2 20 -1.3787 0.1901
-2 2 21 -0.7899 -0.3429
-2 4 1 -27.2590 -0.0207
-2 4 2 5.9060 0.2031
-2 4 3 -18.5524 0.0474
-2 4 4 13.8319 0.0610
-2 4 5 -9.9674 0.1424
-2 4 6 16.1703 -0.0809
-2 4 7 -2.0596 0.1315
-2 4 8 13.2255 -0.0896
-2 4 9 3.5570 0.0416
-2 4 10 7.9584 0.0100
-2 4 11 5.7761 -0.0625
-2 4 12 3.0980 0.1191
-2 4 13 6.0258 -0.1697
-2 4 14 0.2431 0.1683
-2 4 15 5.7159 -0.1744
-2 4 16 -0.6110 0.1029
-2 4 17 4.5027 0.0670
-2 4 18 -0.8039 -0.0775
-2 4 19 2.5030 0.4154
-2 4 20 -1.1253 -0.2287
-2 4 21 0.9371 0.5102
-2 6 1 0.2568 0.0789
-2 6 2 -15.3865 -0.1013
-2 6 3 -2.2557 0.2120
-2 6 4 -18.7319 0.0177
-2 6 5 -2.9039 0.1412
-2 6 6 -17.3892 0.1033
-2 6 7 -2.4576 -0.0682
-2 6 8 -13.0835 0.0781
-2 6 9 -1.0504 -0.2451
-2 6 10 -8.3993 -0.0158
-2 6 11 0.4860 -0.2009
-2 6 12 -4.7023 -0.0955
-2 6 13 0.5668 0.0592
-2 6 14 -1.8028 -0.1350
-2 6 15 -0.4897 0.2280
-2 6 16 0.6347 -0.1204
-2 6 17 -0.8131 0.0295
-2 6 18 2.1287 -0.0185
-2 6 19 -0.2287 -0.3616
-2 6 20 2.1609 0.1167
-2 8 1 10.2483 -0.0366
-2 8 2 10.5595 -0.0431
-2 8 3 7.8609 0.0355
-2 8 4 10.3697 0.0812
-2 8 5 3.9698 0.1051
-2 8 6 8.6714 0.0900
-2 8 7 0.3205 0.1116
-2 8 8 6.1791 0.0016
-2 8 9 -2.3585 0.0605
-2 8 10 3.9777 -0.0818
-2 8 11 -4.0643 -0.0201
-2 8 12 2.7415 -0.0653
-2 8 13 -4.5175 -0.0947
-2 8 14 1.8596 0.0893
-2 8 15 -3.6036 -0.0836
-2 8 16 0.6330 0.2931
-2 8 17 -1.9180 0.0660
-2 8 18 -0.3880 0.3622
-2 8 19 -0.3177 0.2450
-2 10 1 -5.6177 0.0427
-2 10 2 -0.2930 -0.0804
-2 10 3 -2.2920 0.0599
-2 10 4 0.0103 -0.0344
-2 10 5 0.0369 0.0663
-2 10 6 0.5489 0.0516
-2 10 7 1.4214 0.0334
-2 10 8 0.9630 0.0432
-2 10 9 2.0642 -0.0188
-2 10 10 0.6996 -0.0779
-2 10 11 2.1469 -0.0301
-2 10 12 0.0021 -0.1395
-2 10 13 2.2037 0.0300
-2 10 14 -0.0762 -0.0443
-2 10 15 2.4817 0.1273
-2 10 16 0.7265 0.0877
-2 10 17 2.3778 0.1855
-2 10 18 1.3266 0.1365
-2 12 1 3.3854 -0.0232
-2 12 2 -5.9343 -0.0588
-2 12 3 1.5755 -0.0232
-2 12 4 -6.2763 -0.0211
-2 12 5 -0.2687 -0.0384
-2 12 6 -5.8389 -0.0122
-2 12 7 -1.4276 0.0021
-2 12 8 -4.5289 -0.0150
-2 12 9 -1.5222 0.0469
-2 12 10 -2.7206 0.0168
-2 12 11 -1.2607 0.0236
-2 12 12 -1.4547 0.0521
-2 12 13 -1.6175 0.0028
-2 12 14 -1.1453 0.0450
-2 12 15 -2.1189 0.0592
-2 12 16 -1.0087 0.0286
-2 12 17 -1.5503 0.1195
-2 14 1 1.4331 -0.0298
-2 14 2 4.6411 0.1459
-2 14 3 1.1480 0.0490
-2 14 4 5.5805 0.0768
-2 14 5 0.4147 0.0873
-2 14 6 5.3539 0.0079
-2 14 7 0.1497 -0.0020
-2 14 8 3.7013 0.0454
-2 14 9 0.3984 -0.0494
-2 14 10 1.5450 0.1410
-2 14 11 0.6986 0.1016
-2 14 12 0.2852 0.1898
-2 14 13 0.9160 0.2725
-2 14 14 -0.0035 0.1930
-2 14 15 0.9320 0.2364
-2 16 1 -1.6810 0.0560
-2 16 2 -1.5663 -0.2076
-2 16 3 -0.7811 -0.0501
-2 16 4 -1.8975 -0.1613
-2 16 5 -0.1419 -0.2185
-2 16 6 -1.5981 -0.0495
-2 16 7 0.0488 -0.1674
-2 16 8 -0.2824 -0.0994
-2 16 9 0.1616 0.0400
-2 16 10 1.1348 -0.2562
-2 16 11 0.4172 0.0952
-2 16 12 1.1871 -0.2585
-2 16 13 0.6374 -0.0118
-2 18 1 1.3914 -0.2418
-2 18 2 0.1162 0.0453
-2 18 3 0.1566 -0.0335
-2 18 4 0.2517 0.2323
-2 18 5 -1.2299 0.3632
-2 18 6 -0.1418 0.0621
-2 18 7 -1.7769 0.4944
-2 18 8 -0.9794 -0.1799
-2 18 9 -1.2038 0.2531
-2 20 1 -0.6148 0.0767
-1 1 1 67.3449 -0.9534
-1 1 2 24.5369 1.0909
-1 1 3 59.7312 0.0723
-1 1 4 10.9177 0.6737
-1 1 5 44.1150 0.8153
-1 1 6 0.0813 0.0323
-1 1 7 28.2957 0.6909
-1 1 8 -5.6709 -0.3171
-1 1 9 14.8555 -0.0298
-1 1 10 -7.0009 -0.2573
-1 1 11 4.9663 -0.5580
-1 1 12 -5.7354 0.0452
-1 1 13 -0.4116 -0.4526
-1 1 14 -3.4495 0.3421
-1 1 15 -2.4806 0.0677
-1 1 16 -1.1251 0.3463
-1 1 17 -3.0357 0.5396
-1 1 18 0.4084 -0.0297
-1 1 19 -2.5801 0.6841
-1 1 20 0.6542 -0.4439
-1 1 21 -1.6019 0.4857
-1 3 1 -10.5705 0.1539
-1 3 2 -33.5695 -0.3010
-1 3 3 -2.9878 0.1185
-1 3 4 -15.7456 -0.0301
-1 3 5 2.0196 -0.0156
-1 3 6 -1.1789 0.2229
-1 3 7 3.1584 -0.0587
-1 3 8 7.9677 0.2420
-1 3 9 3.0023 -0.0028
-1 3 10 10.6612 0.1205
-1 3 11 2.5925 0.0104
-1 3 12 8.8526 -0.0235
-1 3 13 1.3333 -0.0426
-1 3 14 6.1793 -0.1673
-1 3 15 -0.0730 -0.0672
-1 3 16 4.0517 -0.2093
-1 3 17 -0.5557 -0.0613
-1 3 18 1.9282 -0.0383
-1 3 19 -0.4631 -0.0934
-1 3 20 0.1419 0.2012
-1 3 21 -0.3924 -0.1255
-1 5 1 -27.0322 -0.0921
-1 5 2 7.2943 -0.0370
-1 5 3 -30.0923 0.2140
-1 5 4 1.6075 -0.0497
-1 5 5 -27.4661 0.4100
-1 5 6 -1.6303 -0.0810
-1 5 7 -20.6215 0.3066
-1 5 8 -3.6209 -0.0789
-1 5 9 -12.6230 0.0091
-1 5 10 -4.3388 -0.0455
-1 5 11 -5.9962 -0.1891
-1 5 12 -3.9531 0.0302
-1 5 13 -1.6624 -0.1454
-1 5 14 -3.2708 0.1131
-1 5 15 0.6929 0.0507
-1 5 16 -2.2589 0.0626
-1 5 17 1.8078 0.2737
-1 5 18 -0.8349 -0.1619
-1 5 19 2.0849 0.4328
-1 5 20 0.0234 -0.3333
-1 7 1 22.4728 -0.0430
-1 7 2 7.0754 -0.0926
-1 7 3 21.9756 -0.0060
-1 7 4 3.6087 0.0320
-1 7 5 18.0852 0.0148
-1 7 6 0.1593 0.1257
-1 7 7 12.9120 -0.0031
-1 7 8 -1.8529 0.1015
-1 7 9 8.0726 -0.0416
-1 7 10 -2.7867 0.0066
-1 7 11 4.2515 -0.0631
-1 7 12 -2.8878 -0.0754
-1 7 13 1.4853 -0.0292
-1 7 14 -2.0101 -0.0824
-1 7 15 -0.3839 0.0304
-1 7 16 -0.8434 0.0350
-1 7 17 -1.2800 -0.0029
-1 7 18 -0.1797 0.2393
-1 7 19 -1.1578 -0.1702
-1 7 20 0.1573 0.3562
-1 9 1 -4.6046 -0.0593
-1 9 2 -3.7100 -0.1106
-1 9 3 -3.5688 -0.0036
-1 9 4 0.0500 -0.0701
-1 9 5 -2.7953 0.0939
-1 9 6 3.3385 0.0361
-1 9 7 -2.0258 0.1313
-1 9 8 5.2922 0.1162
-1 9 9 -1.2515 0.0568
-1 9 10 5.7288 0.0957
-1 9 11 -1.0651 -0.0319
-1 9 12 5.1865 0.0228
-1 9 13 -1.1785 -0.0270
-1 9 14 4.3956 0.0151
-1 9 15 -0.4597 0.0462
-1 9 16 3.5767 0.0926
-1 9 17 0.9340 0.1162
-1 9 18 2.4148 0.1492
-1 9 19 1.4984 0.1690
-1 11 1 -2.6313 -0.0077
-1 11 2 0.2629 -0.0485
-1 11 3 -2.9312 -0.0134
-1 11 4 -1.5961 -0.0393
-1 11 5 -3.3955 -0.0486
-1 11 6 -2.9459 -0.0023
-1 11 7 -3.5376 -0.0556
-1 11 8 -3.5136 -0.0024
-1 11 9 -2.8469 0.0104
-1 11 10 -3.2361 -0.0733
-1 11 11 -1.7350 0.0738
-1 11 12 -2.8954 -0.1143
-1 11 13 -1.1250 0.0517
-1 11 14 -3.0258 -0.0355
-1 11 15 -1.1285 0.0159
-1 11 16 -2.7675 0.0851
-1 11 17 -0.9393 0.0748
-1 13 1 4.7515 0.1138
-1 13 2 -0.1266 -0.0553
-1 13 3 5.1855 0.1374
-1 13 4 -0.2897 -0.0153
-1 13 5 4.7908 0.0873
-1 13 6 -0.1400 -0.0274
-1 13 7 3.8721 0.0470
-1 13 8 0.3344 -0.0523
-1 13 9 2.6361 0.0511
-1 13 10 0.5221 0.0503
-1 13 11 1.6504 0.0696
-1 13 12 0.3870 0.2156
-1 13 13 1.2785 0.0993
-1 13 14 0.3214 0.2336
-1 13 15 1.0382 0.1363
-1 13 16 0.1678 0.1073
-1 15 1 -1.0138 -0.1504
-1 15 2 0.0770 0.1062
-1 15 3 -1.6961 -0.1419
-1 15 4 1.6804 -0.0329
-1 15 5 -2.7206 -0.0485
-1 15 6 2.3085 -0.0743
-1 15 7 -2.8115 0.0410
-1 15 8 1.6470 0.0371
-1 15 9 -1.3783 0.0810
-1 15 10 0.5980 0.0659
-1 15 11 0.0486 0.1542
-1 15 12 -0.0920 -0.0693
-1 15 13 0.1519 0.2534
-1 15 14 -0.3340 -0.1398
-1 17 1 -0.5680 -0.1652
-1 17 2 -0.3003 -0.0642
-1 17 3 -0.4449 -0.1401
-1 17 4 -1.5608 0.2020
-1 17 5 -0.3892 -0.2179
-1 17 6 -2.2987 0.2527
-1 17 7 -0.6592 -0.2629
-1 17 8 -1.8832 -0.0911
-1 17 9 -1.2052 -0.1169
-1 17 10 -0.7153 -0.4127
-1 17 11 -1.1987 0.0355
-1 19 1 0.4548 0.2268
-1 19 2 -0.1801 -0.3204
-1 19 3 -0.1578 0.1320
-1 19 4 0.8268 -0.4686
-1 19 5 -0.8632 0.3167
-1 19 6 1.0381 -0.5786
-1 19 7 -1.0547 0.4983
0 0 2 112.5943 1.0518
0 0 4 81.1118 1.4177
0 0 6 49.2425 0.8136
0 0 8 24.7966 -0.2784
0 0 10 7.8731 -0.8780
0 0 12 -1.0402 -0.4854
0 0 14 -2.5686 0.3481
0 0 16 -1.0273 0.6828
0 0 18 -0.2262 0.2538
0 0 20 -0.4496 -0.3937
0 2 0 -64.5294 -0.0066
0 2 1 9.3163 -0.9776
0 2 2 -58.2127 -0.1264
0 2 3 23.5856 -0.3144
0 2 4 -43.6961 -0.2170
0 2 5 29.0569 0.4012
0 2 6 -28.2848 -0.1675
0 2 7 27.8296 0.5893
0 2 8 -15.0755 0.0456
0 2 9 23.1298 0.2367
0 2 10 -5.1247 0.2049
0 2 11 16.5843 -0.1907
0 2 12 0.0148 0.1222
0 2 13 9.9520 -0.3428
0 2 14 1.1277 -0.0751
0 2 15 5.0373 -0.2165
0 2 16 1.2864 -0.1441
0 2 17 2.0667 0.0607
0 2 18 1.6586 -0.0621
0 2 19 0.3628 0.3408
0 2 20 1.3540 0.0327
0 4 0 -21.3789 -0.0914
0 4 1 -7.0698 -0.0793
0 4 2 -20.0168 0.0521
0 4 3 -18.0704 -0.0969
0 4 4 -15.6866 0.2169
0 4 5 -22.8044 -0.0607
0 4 6 -9.3736 0.2234
0 4 7 -22.4613 0.0446
0 4 8 -4.0102 0.0371
0 4 9 -18.6733 0.1083
0 4 10 -1.1831 -0.1184
0 4 11 -13.0258 0.0432
0 4 12 0.3091 -0.0584
0 4 13 -8.2006 -0.0461
0 4 14 1.5781 0.1087
0 4 15 -5.5027 -0.0190
0 4 16 2.1628 0.1877
0 4 17 -3.5412 0.0742
0 4 18 1.7853 0.1750
0 4 19 -1.4223 0.0973
0 4 20 1.0773 0.1606
0 6 0 37.4463 0.0085
0 6 1 1.2437 -0.0863
0 6 2 34.2216 -0.1554
0 6 3 2.4604 0.0751
0 6 4 26.2721 -0.1916
0 6 5 2.0742 0.2211
0 6 6 17.1041 -0.0888
0 6 7 1.9464 0.1925
0 6 8 9.2134 0.0594
0 6 9 2.2546 0.0329
0 6 10 3.3715 0.1156
0 6 11 1.8725 -0.0833
0 6 12 -0.3438 0.0424
0 6 13 1.1924 -0.0755
0 6 14 -2.0521 -0.0735
0 6 15 1.1104 0.0040
0 6 16 -2.3453 -0.1712
0 6 17 1.1521 0.0898
0 6 18 -2.0442 -0.2629
0 6 19 0.7934 0.1322
0 6 20 -1.5661 -0.3065
0 8 0 -13.4561 -0.1224
0 8 1 1.6707 -0.0794
0 8 2 -12.5388 -0.1314
0 8 3 4.6808 -0.1016
0 8 4 -10.2654 -0.0612
0 8 5 6.6607 -0.0357
0 8 6 -7.3355 0.0294
0 8 7 7.2764 0.0778
0 8 8 -4.1539 0.0496
0 8 9 6.8617 0.1272
0 8 10 -1.4649 -0.0069
0 8 11 5.7750 0.0571
0 8 12 0.0108 -0.0620
0 8 13 4.2268 -0.0493
0 8 14 0.7140 -0.0563
0 8 15 2.8578 -0.0791
0 8 16 1.4853 0.0159
0 8 17 2.1650 -0.0392
0 8 18 2.0096 0.1286
0 8 19 1.5830 -0.0060
0 10 0 -0.7427 0.0804
0 10 1 -0.8463 -0.0231
0 10 2 -0.5668 0.0197
0 10 3 -2.7810 0.0108
0 10 4 -0.0982 -0.0252
0 10 5 -4.9232 0.0368
0 10 6 0.4035 -0.0038
0 10 7 -6.3888 0.0222
0 10 8 0.6933 0.0807
0 10 9 -6.4224 -0.0247
0 10 10 0.8688 0.1462
0 10 11 -5.4538 -0.0331
0 10 12 0.9314 0.1208
0 10 13 -4.5247 0.0388
0 10 14 0.5141 0.0540
0 10 15 -3.7778 0.1309
0 10 16 -0.2501 0.0581
0 10 17 -2.4971 0.1694
0 10 18 -0.5083 0.1436
0 12 0 3.6814 0.0047
0 12 1 0.4668 -0.0081
0 12 2 3.2913 -0.0319
0 12 3 1.0433 -0.0049
0 12 4 2.4811 -0.0542
0 12 5 1.2212 -0.0496
0 12 6 1.7468 -0.0462
0 12 7 1.5364 -0.1005
0 12 8 1.0311 -0.0376
0 12 9 1.8926 -0.0641
0 12 10 0.1268 -0.0414
0 12 11 1.8887 0.0414
0 12 12 -0.6891 -0.0108
0 12 13 1.6988 0.0864
0 12 14 -1.0061 0.0739
0 12 15 1.4627 0.0478
0 12 16 -0.8947 0.1298
0 14 0 -1.8302 -0.0295
0 14 1 0.6793 0.0472
0 14 2 -1.6894 -0.0345
0 14 3 1.6654 0.0666
0 14 4 -1.6194 -0.0001
0 14 5 1.7337 0.0332
0 14 6 -1.7229 0.0469
0 14 7 1.0803 0.0854
0 14 8 -1.3146 0.0523
0 14 9 0.5648 0.1792
0 14 10 -0.3793 0.0330
0 14 11 0.5431 0.1730
0 14 12 0.0573 0.0359
0 14 13 0.5140 0.1048
0 14 14 -0.2767 0.0329
0 14 15 0.2779 0.0839
0 16 0 -1.0365 -0.0015
0 16 1 -0.5396 -0.0694
0 16 2 -0.7388 0.0122
0 16 3 -1.8390 -0.0905
0 16 4 0.0728 -0.0216
0 16 5 -3.1521 -0.0081
0 16 6 0.7355 -0.1638
0 16 7 -3.5483 0.0226
0 16 8 0.3481 -0.2519
0 16 9 -2.7194 0.0482
0 16 10 -0.7242 -0.1807
0 16 11 -1.4723 0.2181
0 16 12 -1.1508 -0.0641
0 18 0 0.5631 0.1914
0 18 1 0.2209 -0.0704
0 18 2 0.4828 0.1674
0 18 3 0.4809 -0.1955
0 18 4 -0.0579 0.1755
0 18 5 0.3662 -0.3377
0 18 6 -0.9667 0.1724
0 18 7 0.0147 -0.3308
0 18 8 -1.1868 -0.0215
0 18 9 -0.2423 -0.2042
0 20 0 -1.0459 -0.9976
0 20 1 -0.3572 -0.0705
0 20 2 -0.6398 -0.9329
1 1 0 35.4425 -0.7412
1 1 1 -59.5871 -1.4732
1 1 2 38.5300 -0.1010
1 1 3 -40.2401 -1.0657
1 1 4 33.8078 0.4727
1 1 5 -20.8600 -0.2526
1 1 6 25.8134 0.5377
1 1 7 -7.2292 0.4342
1 1 8 18.2398 0.0688
1 1 9 2.3017 0.6097
1 1 10 11.7181 -0.3938
1 1 11 8.1287 0.2035
1 1 12 6.5441 -0.3492
1 1 13 8.7991 -0.3771
1 1 14 3.7797 0.0803
1 1 15 6.3288 -0.5188
1 1 16 3.0727 0.4114
1 1 17 4.2785 -0.0658
1 1 18 2.5263 0.4322
1 1 19 3.0675 0.4952
1 1 20 1.3076 0.2950
1 3 0 -50.5301 0.1070
1 3 1 15.2957 0.0065
1 3 2 -59.9831 -0.1548
1 3 3 14.7380 -0.0157
1 3 4 -57.9744 -0.3036
1 3 5 11.6908 0.0483
1 3 6 -47.4100 -0.2219
1 3 7 8.6118 0.0815
1 3 8 -34.1251 0.0269
1 3 9 5.4210 0.0193
1 3 10 -21.8193 0.1956
1 3 11 2.5215 -0.0316
1 3 12 -12.3777 0.1341
1 3 13 0.8991 -0.0125
1 3 14 -6.7013 -0.0227
1 3 15 0.0410 -0.0168
1 3 16 -3.6090 -0.0747
1 3 17 -0.7971 -0.0760
1 3 18 -1.2401 -0.0298
1 3 19 -1.0455 -0.0837
1 3 20 0.4083 -0.0113
1 5 0 15.2857 0.0296
1 5 1 19.2808 -0.3271
1 5 2 21.8760 0.0960
1 5 3 9.3685 -0.3196
1 5 4 23.8074 0.1383
1 5 5 0.3909 -0.0818
1 5 6 21.8401 0.0778
1 5 7 -5.0387 0.2013
1 5 8 17.8683 -0.0634
1 5 9 -6.5640 0.3045
1 5 10 12.5721 -0.1317
1 5 11 -6.2394 0.1461
1 5 12 7.4935 -0.0470
1 5 13 -5.8608 -0.0953
1 5 14 4.6676 0.0552
1 5 15 -5.2540 -0.1697
1 5 16 3.4354 0.0165
1 5 17 -3.8709 -0.0616
1 5 18 1.7730 -0.1044
1 5 19 -2.2870 0.0416
1 5 20 -0.0288 -0.1327
1 7 0 8.3601 0.0502
1 7 1 -18.7383 -0.0637
1 7 2 7.2422 -0.0813
1 7 3 -12.4110 -0.0651
1 7 4 5.0995 -0.1252
1 7 5 -6.0443 -0.0518
1 7 6 2.9171 -0.0236
1 7 7 -0.8680 -0.0408
1 7 8 1.3234 0.1341
1 7 9 2.9337 -0.0454
1 7 10 0.7652 0.1795
1 7 11 4.9757 -0.0477
1 7 12 0.6361 0.0557
1 7 13 5.2281 -0.0457
1 7 14 0.1306 -0.1074
1 7 15 4.7180 -0.0560
1 7 16 -0.2382 -0.1604
1 7 17 4.2618 -0.0613
1 7 18 0.1115 -0.1065
1 7 19 3.4500 -0.0352
1 9 0 -6.9640 0.0260
1 9 1 5.3369 0.0156
1 9 2 -9.0941 -0.0344
1 9 3 5.0497 0.0006
1 9 4 -9.7937 -0.0599
1 9 5 3.8412 0.0209
1 9 6 -9.0272 -0.0507
1 9 7 2.2624 0.0707
1 9 8 -7.2605 -0.0403
1 9 9 0.8412 0.1263
1 9 10 -5.2996 -0.0321
1 9 11 -0.0233 0.1381
1 9 12 -3.7035 -0.0017
1 9 13 -0.4377 0.0894
1 9 14 -2.5643 0.0340
1 9 15 -0.8473 0.0395
1 9 16 -1.6949 0.0341
1 9 17 -1.1506 0.0562
1 9 18 -0.8459 0.0159
1 11 0 2.4466 0.0731
1 11 1 2.1725 -0.0268
1 11 2 4.3287 0.0464
1 11 3 0.9816 -0.0352
1 11 4 5.2660 -0.0117
1 11 5 -0.6764 -0.0271
1 11 6 5.3882 -0.0525
1 11 7 -1.8705 -0.0192
1 11 8 5.0573 -0.0412
1 11 9 -2.2555 -0.0443
1 11 10 4.1873 0.0172
1 11 11 -2.2777 -0.0677
1 11 12 2.8222 0.0671
1 11 13 -2.1205 -0.0135
1 11 14 1.5174 0.0767
1 11 15 -1.5181 0.1071
1 11 16 0.6284 0.0876
1 11 17 -0.6580 0.1757
1 13 0 -0.2162 -0.0062
1 13 1 -3.2862 -0.0493
1 13 2 -0.5078 -0.0211
1 13 3 -1.5552 0.0210
1 13 4 -0.5862 -0.0546
1 13 5 -0.5684 -0.0033
1 13 6 -0.5653 -0.0341
1 13 7 -0.0026 -0.0845
1 13 8 -0.6427 0.0602
1 13 9 1.1324 -0.1266
1 13 10 -0.6349 0.1171
1 13 11 2.4929 -0.0809
1 13 12 -0.5976 0.0894
1 13 13 2.7639 -0.0021
1 13 14 -0.7886 0.0655
1 13 15 1.7928 0.0245
1 15 0 -1.2149 0.1575
1 15 1 0.6209 0.0860
1 15 2 -1.6750 0.0974
1 15 3 0.0707 0.0030
1 15 4 -1.8879 0.1136
1 15 5 -0.4016 -0.0826
1 15 6 -2.2413 0.1100
1 15 7 -0.7905 -0.0358
1 15 8 -2.4346 -0.0159
1 15 9 -1.5033 0.2400
1 15 10 -2.1861 -0.1056
1 15 11 -2.1767 0.5493
1 15 12 -1.5934 -0.0243
1 15 13 -1.9772 0.5971
1 17 0 0.6976 -0.1352
1 17 1 0.7486 0.1304
1 17 2 1.2301 -0.0430
1 17 3 0.5184 0.0378
1 17 4 1.4502 -0.0666
1 17 5 -0.6488 0.0328
1 17 6 1.3733 -0.2610
1 17 7 -1.8615 0.0784
1 17 8 0.9602 -0.4257
1 17 9 -1.6462 -0.0260
1 17 10 0.4259 -0.4478
1 19 0 -1.1069 -0.2609
1 19 1 -0.8587 -0.4498
1 19 2 -1.1698 -0.3103
1 19 3 -0.9471 -0.4936
1 19 4 -0.6345 -0.2243
1 19 5 -0.4569 -0.4539
1 19 6 -0.3137 -0.0432
2 0 0 4.9977 -2.5510
2 0 2 14.9432 -1.6016
2 0 4 22.0524 -0.0674
2 0 6 22.8154 0.8513
2 0 8 20.2828 0.6888
2 0 10 18.3700 -0.0944
2 0 12 16.5362 -0.6769
2 0 14 13.5797 -0.5339
2 0 16 10.4223 0.1895
2 0 18 7.3493 0.8292
2 0 20 3.9014 0.8626
2 2 0 9.0747 0.6083
2 2 1 -39.9609 -0.4445
2 2 2 3.3540 0.2908
2 2 3 -35.7842 -0.6964
2 2 4 -4.5980 -0.1180
2 2 5 -28.1635 -0.4657
2 2 6 -8.1218 -0.2866
2 2 7 -19.4169 0.0649
2 2 8 -7.9975 -0.2271
2 2 9 -10.9393 0.4795
2 2 10 -8.1499 -0.0793
2 2 11 -4.0129 0.4188
2 2 12 -8.3926 0.0760
2 2 13 -0.2777 -0.0294
2 2 14 -6.8395 0.1295
2 2 15 0.3970 -0.3873
2 2 16 -4.1701 -0.0043
2 2 17 0.2972 -0.3356
2 2 18 -1.9103 -0.1981
2 2 19 0.7133 -0.0464
2 2 20 -0.4326 -0.2325
2 4 0 -3.5674 -0.3101
2 4 1 33.8613 -0.0041
2 4 2 -9.8636 -0.2493
2 4 3 34.6616 -0.0660
2 4 4 -11.9091 -0.0442
2 4 5 29.4276 -0.0775
2 4 6 -11.1445 0.1075
2 4 7 21.8038 -0.0552
2 4 8 -8.6686 0.1191
2 4 9 14.4285 -0.0274
2 4 10 -5.6350 0.0196
2 4 11 7.8676 0.0185
2 4 12 -3.6157 -0.0974
2 4 13 3.0693 0.0567
2 4 14 -2.7694 -0.1082
2 4 15 0.6197 0.0087
2 4 16 -1.9513 0.0049
2 4 17 -0.6658 -0.1117
2 4 18 -0.9802 0.0989
2 4 19 -1.5914 -0.1580
2 6 0 -8.1345 0.2486
2 6 1 -4.5145 -0.1491
2 6 2 0.2014 0.1773
2 6 3 -8.4637 -0.2465
2 6 4 6.7372 0.0011
2 6 5 -10.2880 -0.1321
2 6 6 10.1412 -0.1207
2 6 7 -9.7002 0.1063
2 6 8 10.8256 -0.1079
2 6 9 -7.1518 0.2520
2 6 10 10.0509 0.0189
2 6 11 -4.0141 0.1595
2 6 12 8.8196 0.1450
2 6 13 -2.2056 -0.0767
2 6 14 7.3667 0.1201
2 6 15 -1.7203 -0.2140
2 6 16 5.5422 -0.0648
2 6 17 -0.7822 -0.1520
2 6 18 3.4561 -0.2243
2 6 19 0.6717 -0.0381
2 8 0 8.6837 0.0605
2 8 1 -10.1784 -0.0311
2 8 2 4.8832 0.0237
2 8 3 -8.3958 -0.0957
2 8 4 0.6105 0.0107
2 8 5 -5.9321 -0.1329
2 8 6 -2.5808 0.0119
2 8 7 -3.2989 -0.1268
2 8 8 -4.4060 0.0249
2 8 9 -1.0811 -0.0833
2 8 10 -5.2584 0.0173
2 8 11 0.3035 -0.0178
2 8 12 -5.2689 -0.0413
2 8 13 1.1629 0.0292
2 8 14 -4.5706 -0.1109
2 8 15 1.7251 0.0085
2 8 16 -3.5037 -0.1229
2 8 17 1.6310 -0.0543
2 8 18 -2.2620 -0.0693
2 10 0 -0.4630 0.0800
2 10 1 8.8089 0.0078
2 10 2 -0.7714 0.0441
2 10 3 9.9964 0.0296
2 10 4 -1.2397 0.0011
2 10 5 8.6728 0.0215
2 10 6 -1.3510 0.0079
2 10 7 6.2369 -0.0015
2 10 8 -0.6888 0.0153
2 10 9 4.0599 -0.0017
2 10 10 0.1578 -0.0056
2 10 11 2.2263 0.0266
2 10 12 0.2925 0.0080
2 10 13 0.5462 0.0522
2 10 14 -0.0862 0.0906
2 10 15 -0.5405 0.0775
2 10 16 -0.1353 0.1637
2 10 17 -0.7038 0.1225
2 12 0 -4.5989 -0.0027
2 12 1 -4.5297 0.0160
2 12 2 -2.2600 0.0097
2 12 3 -4.6720 0.0097
2 12 4 0.1544 -0.0393
2 12 5 -4.1807 -0.0151
2 12 6 1.6393 -0.1322
2 12 7 -3.5811 -0.0014
2 12 8 2.2832 -0.1635
2 12 9 -2.6638 0.0245
2 12 10 2.6335 -0.0747
2 12 11 -1.1927 0.0148
2 12 12 2.4848 0.0638
2 12 13 0.0896 0.0283
2 12 14 1.4346 0.1287
2 12 15 0.4241 0.1081
2 12 16 0.1202 0.0888
2 14 0 2.9225 0.2008
2 14 1 -0.9620 0.0304
2 14 2 0.8252 0.1022
2 14 3 -0.7049 0.0241
2 14 4 -0.7228 -0.0004
2 14 5 -1.2143 0.0186
2 14 6 -1.2673 -0.0323
2 14 7 -1.6783 -0.0576
2 14 8 -1.6340 0.0484
2 14 9 -1.3764 -0.1040
2 14 10 -2.4142 0.1754
2 14 11 -0.6823 0.0212
2 14 12 -2.7853 0.1985
2 14 13 -0.1762 0.1915
2 14 14 -2.0069 0.0916
2 16 0 -0.7476 -0.0805
2 16 1 2.2474 -0.0217
2 16 2 0.5443 0.0558
2 16 3 2.2575 -0.0537
2 16 4 1.2127 0.1795
2 16 5 1.9082 -0.1888
2 16 6 0.4024 0.2174
2 16 7 1.3154 -0.1587
2 16 8 -0.7273 0.0141
2 16 9 0.5307 0.0987
2 16 10 -0.6606 -0.3407
2 16 11 -0.1693 0.3080
2 18 0 -0.3103 -0.2588
2 18 1 -1.8229 0.0893
2 18 2 -0.7870 -0.3662
2 18 3 -1.7283 -0.0921
2 18 4 -0.7548 -0.3563
2 18 5 -1.7193 -0.0411
2 18 6 0.0125 -0.4554
2 18 7 -1.7695 0.0872
2 18 8 0.6742 -0.4985
3 1 0 5.0249 -0.7765
3 1 1 -2.2261 0.9738
3 1 2 4.7416 -0.8352
3 1 3 -9.7404 -0.1558
3 1 4 2.2431 -0.4259
3 1 5 -15.9890 -0.7435
3 1 6 0.6171 0.0694
3 1 7 -15.9121 -0.4449
3 1 8 0.8070 0.3002
3 1 9 -12.8387 0.2120
3 1 10 1.9098 0.1713
3 1 11 -10.7409 0.5281
3 1 12 2.8831 -0.1173
3 1 13 -8.9145 0.2836
3 1 14 3.3191 -0.2344
3 1 15 -6.0274 -0.2500
3 1 16 3.2734 -0.0297
3 1 17 -2.8544 -0.6359
3 1 18 2.7427 0.3065
3 1 19 -0.5030 -0.6108
3 3 0 10.4090 0.1814
3 3 1 -2.4754 -0.2504
3 3 2 9.1779 0.1350
3 3 3 1.3146 -0.1368
3 3 4 7.2228 -0.0395
3 3 5 3.9144 -0.0165
3 3 6 5.0449 -0.1634
3 3 7 3.8271 0.0217
3 3 8 2.9661 -0.1734
3 3 9 3.7820 0.0421
3 3 10 0.0808 -0.0968
3 3 11 4.4942 0.0573
3 3 12 -3.1505 0.0097
3 3 13 3.7965 0.0234
3 3 14 -4.4740 0.0536
3 3 15 1.4467 -0.0244
3 3 16 -3.4104 -0.0458
3 3 17 -0.4901 -0.0310
3 3 18 -1.8637 -0.2277
3 3 19 -1.0709 -0.0248
3 5 0 -6.6105 0.0342
3 5 1 1.0043 0.1109
3 5 2 -9.2240 -0.0016
3 5 3 4.7340 -0.2018
3 5 4 -9.5461 0.0363
3 5 5 6.1483 -0.3314
3 5 6 -7.7160 0.0768
3 5 7 6.1880 -0.1714
3 5 8 -5.0620 0.0518
3 5 9 5.4604 0.1067
3 5 10 -2.0568 -0.0237
3 5 11 4.4197 0.2675
3 5 12 0.5578 -0.0854
3 5 13 3.4979 0.1922
3 5 14 1.5000 -0.0884
3 5 15 2.6598 -0.0488
3 5 16 1.1161 -0.0359
3 5 17 1.7289 -0.2304
3 5 18 0.8734 0.0200
3 5 19 0.8697 -0.1923
3 7 0 -4.0669 0.0871
3 7 1 2.4726 0.0009
3 7 2 -1.9650 0.1110
3 7 3 -2.6604 -0.0193
3 7 4 -0.3552 0.0183
3 7 5 -6.5752 -0.0319
3 7 6 0.6412 -0.0851
3 7 7 -8.0448 -0.0226
3 7 8 1.3883 -0.0872
3 7 9 -7.6016 -0.0170
3 7 10 1.6472 0.0115
3 7 11 -6.4871 -0.0686
3 7 12 1.5595 0.1099
3 7 13 -5.1700 -0.1469
3 7 14 1.7219 0.0996
3 7 15 -3.4529 -0.1628
3 7 16 1.7608 -0.0291
3 7 17 -1.5161 -0.1125
3 7 18 0.9575 -0.1486
3 9 0 8.8784 0.0407
3 9 1 -0.8105 -0.0282
3 9 2 9.3054 0.0710
3 9 3 0.9979 -0.0773
3 9 4 7.7976 0.0649
3 9 5 1.9398 -0.0774
3 9 6 5.1348 0.0075
3 9 7 2.6176 -0.0407
3 9 8 2.5217 -0.0596
3 9 9 3.6043 -0.0080
3 9 10 0.4772 -0.0711
3 9 11 4.1485 0.0271
3 9 12 -1.1968 -0.0273
3 9 13 3.4262 0.0622
3 9 14 -2.3668 0.0212
3 9 15 2.0319 0.0628
3 9 16 -2.3645 0.0475
3 9 17 1.0029 0.0297
3 11 0 -7.1443 0.1171
3 11 1 -2.7189 0.0549
3 11 2 -7.5104 0.1106
3 11 3 -0.1949 0.0570
3 11 4 -6.4795 0.0706
3 11 5 1.2817 -0.0130
3 11 6 -4.7790 0.0519
3 11 7 1.0437 -0.0964
3 11 8 -2.9697 0.0483
3 11 9 0.1588 -0.0954
3 11 10 -1.0554 0.0237
3 11 11 -0.2208 -0.0051
3 11 12 0.5642 0.0291
3 11 13 -0.1856 0.1039
3 11 14 1.0633 0.1105
3 11 15 -0.3203 0.1617
3 11 16 0.5341 0.1735
3 13 0 0.9592 0.0024
3 13 1 1.1723 0.0130
3 13 2 0.8754 -0.0351
3 13 3 -1.0358 -0.0078
3 13 4 0.6655 -0.0658
3 13 5 -2.5810 -0.0344
3 13 6 0.6661 -0.1260
3 13 7 -2.8674 -0.0399
3 13 8 0.8823 -0.1793
3 13 9 -2.3025 -0.0166
3 13 10 0.7335 -0.1130
3 13 11 -1.4150 0.0055
3 13 12 0.0501 0.0294
3 13 13 -0.3830 -0.0017
3 13 14 -0.4918 0.0750
3 15 0 1.8882 -0.0131
3 15 1 -0.5157 -0.0368
3 15 2 2.2114 0.0629
3 15 3 1.2160 0.0045
3 15 4 2.4624 0.0074
3 15 5 1.4435 0.0685
3 15 6 2.1053 -0.0479
3 15 7 0.3822 0.1412
3 15 8 0.9172 0.0013
3 15 9 -0.3975 0.1604
3 15 10 -0.3675 0.0346
3 15 11 -0.3034 0.1698
3 15 12 -0.8388 -0.0269
3 17 0 -2.0182 0.0043
3 17 1 0.0328 -0.0087
3 17 2 -1.8980 -0.0542
3 17 3 -0.5318 -0.1467
3 17 4 -1.6767 0.1072
3 17 5 -0.6593 -0.3218
3 17 6 -1.7250 0.2139
3 17 7 -0.0930 -0.4171
3 17 8 -1.6765 0.0220
3 17 9 0.3530 -0.2495
3 19 0 1.4488 -0.1836
3 19 1 -0.0987 0.4609
3 19 2 1.3499 0.0563
3 19 3 0.3242 0.4396
3 19 4 1.4530 0.0799
4 0 0 38.3486 0.6024
4 0 2 28.7451 -0.5162
4 0 4 10.0422 -0.9650
4 0 6 -2.5811 -0.4455
4 0 8 -4.9969 0.3930
4 0 10 -3.7472 0.6790
4 0 12 -2.8112 0.2637
4 0 14 -1.2297 -0.3125
4 0 16 0.8502 -0.5580
4 0 18 1.7635 -0.4197
4 2 0 -10.1592 -0.2308
4 2 1 8.4579 0.8141
4 2 2 -5.8204 -0.0229
4 2 3 7.8398 0.1524
4 2 4 1.2550 0.1497
4 2 5 4.9160 -0.4029
4 2 6 4.9894 0.0907
4 2 7 1.9016 -0.4281
4 2 8 4.7884 -0.0946
4 2 9 0.0400 -0.0424
4 2 10 3.8983 -0.1648
4 2 11 -1.6555 0.3053
4 2 12 3.0850 -0.0744
4 2 13 -3.2708 0.3037
4 2 14 1.5557 0.0529
[truncated: 25,184 more chars]
