# Supplementary material for: New Transition Metal Coordination Polymers Derived from 2-(3,5-Dicarboxyphenyl)-6-carboxybenzimidazole as Photocatalysts for Dye and Antibiotic Decomposition
Source: Molecules. 2023 Oct 28;28(21):7318. doi: 10.3390/molecules28217318 (PMC10648955; doi:10.3390/molecules28217318)
Supplement: Supplementary file 1 [file molecules-28-07318-s001.zip › complex2.cif]

data_1
_audit_creation_date               2023-09-04
_audit_creation_method
;
Olex2 1.5
(compiled 2022.04.07 svn.rca3783a0 for OlexSys, GUI svn.r6498)
;
_shelx_SHELXL_version_number       '2018/3'
_audit_contact_author_address      ?
_audit_contact_author_email        ?
_audit_contact_author_name         ''
_audit_contact_author_phone        ?
_publ_contact_author_id_orcid      ?
_publ_section_references
;
Dolomanov, O.V., Bourhis, L.J., Gildea, R.J, Howard, J.A.K. & Puschmann, H.
 (2009), J. Appl. Cryst. 42, 339-341.

Sheldrick, G.M. (2015). Acta Cryst. C71, 3-8.
;
_chemical_name_common              ?
_chemical_name_systematic          ?
_chemical_formula_moiety           'C56 H33 Mn3 N8 O14, 2(H2 O)'
_chemical_formula_sum              'C56 H37 Mn3 N8 O16'
_chemical_formula_weight           1242.75
_chemical_melting_point            ?
loop_
  _atom_type_symbol
  _atom_type_description
  _atom_type_scat_dispersion_real
  _atom_type_scat_dispersion_imag
  _atom_type_scat_source
 'C' 'C' 0.0033 0.0016 'International Tables Vol C Tables 4.2.6.8 and 6.1.1.4'
 'H' 'H' 0.0000 0.0000 'International Tables Vol C Tables 4.2.6.8 and 6.1.1.4'
 'Mn' 'Mn' 0.3368 0.7283 'International Tables Vol C Tables 4.2.6.8 and 6.1.1.4'
 'N' 'N' 0.0061 0.0033 'International Tables Vol C Tables 4.2.6.8 and 6.1.1.4'
 'O' 'O' 0.0106 0.0060 'International Tables Vol C Tables 4.2.6.8 and 6.1.1.4'

_shelx_space_group_comment
;
The symmetry employed for this shelxl refinement is uniquely defined
by the following loop, which should always be used as a source of
symmetry information in preference to the above space-group names.
They are only intended as comments.
;
_space_group_crystal_system        'triclinic'
_space_group_IT_number             2
_space_group_name_H-M_alt          'P -1'
_space_group_name_Hall             '-P 1'
loop_
  _space_group_symop_operation_xyz
 'x, y, z'
 '-x, -y, -z'

_cell_length_a                     11.1841(9)
_cell_length_b                     16.4828(14)
_cell_length_c                     16.7565(14)
_cell_angle_alpha                  115.6620(10)
_cell_angle_beta                   98.114(2)
_cell_angle_gamma                  105.482(2)
_cell_volume                       2563.4(4)
_cell_formula_units_Z              2
_cell_measurement_reflns_used      2537
_cell_measurement_temperature      296.15
_cell_measurement_theta_max        26.466
_cell_measurement_theta_min        2.352
_shelx_estimated_absorpt_T_max     0.881
_shelx_estimated_absorpt_T_min     0.817
_exptl_absorpt_coefficient_mu      0.812
_exptl_absorpt_correction_T_max    0.7456
_exptl_absorpt_correction_T_min    0.6719
_exptl_absorpt_correction_type     multi-scan
_exptl_absorpt_process_details
;
SADABS-2014/5 (Bruker,2014/5) was used for absorption correction.
wR2(int) was 0.0429 before and 0.0338 after correction.
The Ratio of minimum to maximum transmission is 0.9012.
The \l/2 correction factor is 0.00150.
;
_exptl_absorpt_special_details     ?
_exptl_crystal_colour              pink
_exptl_crystal_colour_primary      pink
_exptl_crystal_density_diffrn      1.610
_exptl_crystal_density_meas        ?
_exptl_crystal_density_method      ?
_exptl_crystal_description         block
_exptl_crystal_F_000               1264
_exptl_crystal_size_max            0.26
_exptl_crystal_size_mid            0.18
_exptl_crystal_size_min            0.16
_exptl_transmission_factor_max     ?
_exptl_transmission_factor_min     ?
_diffrn_reflns_av_R_equivalents    0.0364
_diffrn_reflns_av_unetI/netI       0.1048
_diffrn_reflns_Laue_measured_fraction_full  0.994
_diffrn_reflns_Laue_measured_fraction_max  0.946
_diffrn_reflns_limit_h_max         14
_diffrn_reflns_limit_h_min         -14
_diffrn_reflns_limit_k_max         21
_diffrn_reflns_limit_k_min         -21
_diffrn_reflns_limit_l_max         12
_diffrn_reflns_limit_l_min         -21
_diffrn_reflns_number              15580
_diffrn_reflns_point_group_measured_fraction_full  0.994
_diffrn_reflns_point_group_measured_fraction_max  0.946
_diffrn_reflns_theta_full          25.242
_diffrn_reflns_theta_max           27.512
_diffrn_reflns_theta_min           1.411
_diffrn_ambient_temperature        296.15
_diffrn_detector_area_resol_mean   ?
_diffrn_measured_fraction_theta_full  0.994
_diffrn_measured_fraction_theta_max  0.946
_diffrn_measurement_device_type    'Bruker APEX-II CCD'
_diffrn_measurement_method         '\f and \w scans'
_diffrn_radiation_type             MoK\a
_diffrn_radiation_wavelength       0.71073
_diffrn_source                     ?
_diffrn_source_current             30.0
_diffrn_source_power               1.5
_diffrn_source_voltage             50.0
_diffrn_standards_number           0
_reflns_Friedel_coverage           0.000
_reflns_Friedel_fraction_full      .
_reflns_Friedel_fraction_max       .
_reflns_number_gt                  6623
_reflns_number_total               11158
_reflns_special_details
;
 Reflections were merged by SHELXL according to the crystal
 class for the calculation of statistics and refinement.
 
 _reflns_Friedel_fraction is defined as the number of unique
 Friedel pairs measured divided by the number that would be
 possible theoretically, ignoring centric projections and
 systematic absences.
;
_reflns_threshold_expression       'I > 2\s(I)'
_computing_cell_refinement         'SAINT v8.34A (Bruker, 2013)'
_computing_data_collection         ?
_computing_data_reduction          'SAINT v8.34A (Bruker, 2013)'
_computing_molecular_graphics      'Olex2 1.5 (Dolomanov et al., 2009)'
_computing_publication_material    'Olex2 1.5 (Dolomanov et al., 2009)'
_computing_structure_refinement    'SHELXL 2018/3 (Sheldrick, 2015)'
_computing_structure_solution      ?
_refine_diff_density_max           1.608
_refine_diff_density_min           -0.705
_refine_diff_density_rms           0.172
_refine_ls_extinction_coef         .
_refine_ls_extinction_method       none
_refine_ls_goodness_of_fit_ref     1.065
_refine_ls_hydrogen_treatment      constr
_refine_ls_matrix_type             full
_refine_ls_number_parameters       776
_refine_ls_number_reflns           11158
_refine_ls_number_restraints       200
_refine_ls_R_factor_all            0.1299
_refine_ls_R_factor_gt             0.0654
_refine_ls_restrained_S_all        1.065
_refine_ls_shift/su_max            0.001
_refine_ls_shift/su_mean           0.000
_refine_ls_structure_factor_coef   Fsqd
_refine_ls_weighting_details      
 'w=1/[\s^2^(Fo^2^)+(0.0970P)^2^+0.8118P] where P=(Fo^2^+2Fc^2^)/3'
_refine_ls_weighting_scheme        calc
_refine_ls_wR_factor_gt            0.1621
_refine_ls_wR_factor_ref           0.2047
_refine_special_details            ?
_olex2_refinement_description
;
1. Fixed Uiso
 At 1.2 times of:
  All C(H) groups, H14 of O14, All N(H) groups
 At 1.5 times of:
  All O(H,H) groups, H8A of O8A, H8 of O8, H13 of O13
2. Restrained distances
 O7A-O8A = O7-O8
 2.18 with sigma of 0.01
 O8A-C17A = O8-C17
 1.31 with sigma of 0.01
 O7A-C17A = O7-C17
 1.15 with sigma of 0.01
 C18-C17 = C18-C17A
 1.49 with sigma of 0.01
 C17-C19 \\sim C17-C23 \\sim C17A-C19 \\sim C17A-C23
 with sigma of 0.01
3. Restrained planarity
 C18, C17, O7, O8
 with sigma of 0.01
 O7A, C17A, O8A, C18
 with sigma of 0.01
4. Rigid bond restraints
 O7A, C17A, O8A, O8, C17, O7, C18, C19, C20, C21, C22, C23
 with sigma for 1-2 distances of 0.01 and sigma for 1-3 distances of 0.01
5. Uiso/Uaniso restraints and constraints
O7A \\sim C17A \\sim O8A \\sim O8 \\sim C17 \\sim O7 \\sim C18 \\sim C19 \\sim
C20 \\sim C21 \\sim C22 \\sim C23: within 2A with sigma of 0.01 and sigma for
terminal atoms of 0.02 within 2A
Uanis(O16) \\sim Ueq: with sigma of 0.01 and sigma for terminal atoms of 0.02
Uanis(O7A) \\sim Ueq, Uanis(C17A) \\sim Ueq, Uanis(O8A) \\sim Ueq, Uanis(O8)
\\sim Ueq, Uanis(C17) \\sim Ueq, Uanis(O7) \\sim Ueq: with sigma of 0.01 and
sigma for terminal atoms of 0.02
6. Others
 Sof(O7A)=Sof(C17A)=Sof(O8A)=Sof(H8A)=1-FVAR(1)
 Sof(O7)=Sof(O8)=Sof(H8)=Sof(C17)=FVAR(1)
7.a Riding coordinates:
 O13(H13), O14(H14), O15(H15A,H15B), O16(H16A,H16B)
7.b Aromatic/amide H refined with riding coordinates:
 N5(H5), N7(H7), C3(H3), C5(H5A), C7(H7A), C12(H12), C13(H13A), C15(H15),
 C19(H19), C21(H21), C23(H23), C27(H27), C29(H29), C30(H30), C33(H33), C34(H34),
  C35(H35), C37(H37), C38(H38), C40(H40), C41(H41), C42(H42), C45(H45),
 C46(H46), C47(H47), C49(H49), C50(H50), C52(H52), C53(H53), C54(H54)
7.c Tetrahedral OH refined with riding coordinates:
 O8(H8), O8A(H8A)
;
_atom_sites_solution_hydrogens     mixed
_atom_sites_solution_primary       ?
_atom_sites_solution_secondary     ?
loop_
  _atom_site_label
  _atom_site_type_symbol
  _atom_site_fract_x
  _atom_site_fract_y
  _atom_site_fract_z
  _atom_site_U_iso_or_equiv
  _atom_site_adp_type
  _atom_site_occupancy
  _atom_site_site_symmetry_order
  _atom_site_calc_flag
  _atom_site_refinement_flags_posn
  _atom_site_refinement_flags_adp
  _atom_site_refinement_flags_occupancy
  _atom_site_disorder_assembly
  _atom_site_disorder_group
 Mn1 Mn 1.11901(7) 0.16730(6) 0.25179(5) 0.0226(2) Uani 1 1 d . . . . .
 Mn2 Mn 0.35411(8) 0.30356(6) 0.46381(5) 0.0237(2) Uani 1 1 d . . . . .
 Mn3 Mn 1.01873(8) 0.22112(6) 0.45291(5) 0.0258(2) Uani 1 1 d . . . . .
 O1 O 0.9216(3) 0.1540(3) 0.2296(2) 0.0321(9) Uani 1 1 d . . . . .
 O2 O 0.9040(3) 0.2529(3) 0.3657(2) 0.0299(9) Uani 1 1 d . . . . .
 O3 O 0.4607(3) 0.2631(3) 0.3703(2) 0.0316(9) Uani 1 1 d . . . . .
 O4 O 0.3048(3) 0.1678(3) 0.2349(3) 0.0370(10) Uani 1 1 d . . . . .
 O5 O 0.1288(4) -0.0907(3) -0.4059(3) 0.0408(11) Uani 1 1 d . . . . .
 O6 O 0.2759(4) -0.1088(3) -0.4831(3) 0.0464(11) Uani 1 1 d . . . . .
 O7 O 0.8888(19) -0.3373(9) -0.0823(8) 0.096(4) Uani 0.513(17) 1 d D U P A 1
 O8 O 0.9530(19) -0.4414(8) -0.0600(11) 0.090(5) Uani 0.513(17) 1 d D U P A 1
 H8 H 0.930748 -0.472928 -0.116739 0.136 Uiso 0.513(17) 1 calc R U P A 1
 O9 O 1.0645(4) 0.0050(3) 0.2033(3) 0.0348(10) Uani 1 1 d . . . . .
 O10 O 1.1374(5) 0.0141(3) 0.3388(3) 0.0452(12) Uani 1 1 d . . . . .
 O11 O 1.1740(4) -0.6792(3) 0.3016(3) 0.0410(11) Uani 1 1 d . . . . .
 O12 O 1.3020(4) -0.5907(3) 0.4468(3) 0.0404(11) Uani 1 1 d . . . . .
 O13 O 1.0812(5) 0.1533(4) 0.1109(3) 0.0628(15) Uani 1 1 d . . . . .
 H13 H 1.108430 0.151550 0.059413 0.094 Uiso 1 1 d R U . . .
 O14 O 1.1657(3) 0.1976(2) 0.3947(2) 0.0231(8) Uani 1 1 d . . . . .
 H14 H 1.169339 0.141400 0.400241 0.028 Uiso 1 1 d R U . . .
 N1 N 1.0907(4) 0.3728(3) 0.5709(3) 0.0310(11) Uani 1 1 d . . . . .
 N2 N 1.1059(4) 0.2180(3) 0.5824(3) 0.0312(11) Uani 1 1 d . . . . .
 N3 N 0.4516(4) 0.4240(3) 0.6144(3) 0.0297(11) Uani 1 1 d . . . . .
 N4 N 0.4148(4) 0.2354(3) 0.5469(3) 0.0300(11) Uani 1 1 d . . . . .
 N5 N 0.6141(4) 0.0838(3) -0.0663(3) 0.0279(11) Uani 1 1 d . . . . .
 H5 H 0.693505 0.090674 -0.047075 0.033 Uiso 1 1 calc R U . . .
 N6 N 0.4188(4) 0.0905(3) -0.0623(3) 0.0274(10) Uani 1 1 d . . . . .
 N7 N 1.1826(4) -0.2788(3) 0.3591(3) 0.0264(10) Uani 1 1 d . . . . .
 H7 H 1.203399 -0.218140 0.396787 0.032 Uiso 1 1 calc R U . . .
 N8 N 1.0989(5) -0.4193(3) 0.2283(3) 0.0339(12) Uani 1 1 d . . . . .
 C1 C 0.8653(5) 0.2028(4) 0.2789(4) 0.0240(12) Uani 1 1 d . . . . .
 C2 C 0.7351(5) 0.1950(4) 0.2294(3) 0.0200(11) Uani 1 1 d . . . . .
 C3 C 0.6467(5) 0.2164(4) 0.2778(3) 0.0203(11) Uani 1 1 d . . . . .
 H3 H 0.671667 0.242717 0.341834 0.024 Uiso 1 1 calc R U . . .
 C4 C 0.5223(5) 0.1990(4) 0.2322(3) 0.0199(11) Uani 1 1 d . . . . .
 C5 C 0.4866(5) 0.1631(4) 0.1369(3) 0.0233(11) Uani 1 1 d . . . . .
 H5A H 0.402401 0.150492 0.105820 0.028 Uiso 1 1 calc R U . . .
 C6 C 0.5753(5) 0.1458(4) 0.0880(3) 0.0209(11) Uani 1 1 d . . . . .
 C7 C 0.6998(5) 0.1605(4) 0.1343(3) 0.0225(11) Uani 1 1 d . . . . .
 H7A H 0.759139 0.147173 0.101524 0.027 Uiso 1 1 calc R U . . .
 C8 C 0.4211(5) 0.2111(4) 0.2835(3) 0.0220(11) Uani 1 1 d . . . . .
 C9 C 0.5361(5) 0.1079(4) -0.0129(3) 0.0233(11) Uani 1 1 d . . . . .
 C10 C 0.4204(5) 0.0512(4) -0.1545(3) 0.0251(12) Uani 1 1 d . . . . .
 C11 C 0.5445(5) 0.0464(4) -0.1569(4) 0.0268(12) Uani 1 1 d . . . . .
 C12 C 0.5727(5) 0.0059(4) -0.2404(4) 0.0283(12) Uani 1 1 d . . . . .
 H12 H 0.654757 0.004327 -0.242305 0.034 Uiso 1 1 calc R U . . .
 C13 C 0.4738(5) -0.0318(4) -0.3200(4) 0.0287(12) Uani 1 1 d . . . . .
 H13A H 0.490022 -0.059958 -0.376798 0.034 Uiso 1 1 calc R U . . .
 C14 C 0.3497(5) -0.0296(4) -0.3191(3) 0.0250(12) Uani 1 1 d . . . . .
 C15 C 0.3216(5) 0.0119(4) -0.2368(4) 0.0275(12) Uani 1 1 d . . . . .
 H15 H 0.239474 0.013838 -0.235802 0.033 Uiso 1 1 calc R U . . .
 C16 C 0.2442(6) -0.0805(4) -0.4100(4) 0.0305(13) Uani 1 1 d . . . . .
 C17 C 0.9440(13) -0.3562(6) -0.0341(5) 0.057(3) Uani 0.513(17) 1 d D U P A 1
 C18 C 1.0169(7) -0.2911(4) 0.0669(4) 0.0512(16) Uani 1 1 d D U . . .
 C19 C 1.0303(6) -0.1945(4) 0.1104(4) 0.0426(15) Uani 1 1 d D U . . .
 H19 H 1.008751 -0.167473 0.074609 0.051 Uiso 1 1 calc R U . . .
 C20 C 1.0746(5) -0.1381(4) 0.2051(4) 0.0270(12) Uani 1 1 d . U . . .
 C21 C 1.1070(5) -0.1788(4) 0.2587(4) 0.0273(12) Uani 1 1 d . U . . .
 H21 H 1.139202 -0.140985 0.322861 0.033 Uiso 1 1 calc R U . . .
 C22 C 1.0907(6) -0.2769(4) 0.2155(4) 0.0311(12) Uani 1 1 d . U . . .
 C23 C 1.0469(7) -0.3310(4) 0.1206(4) 0.0446(16) Uani 1 1 d D U . . .
 H23 H 1.037231 -0.395841 0.091864 0.053 Uiso 1 1 calc R U . . .
 C24 C 1.0931(5) -0.0307(4) 0.2536(4) 0.0275(12) Uani 1 1 d . . . . .
 C25 C 1.1220(5) -0.3255(4) 0.2675(4) 0.0300(13) Uani 1 1 d . . . . .
 C26 C 1.1499(5) -0.4342(4) 0.2984(4) 0.0290(13) Uani 1 1 d . . . . .
 C27 C 1.1552(6) -0.5184(4) 0.2966(4) 0.0314(13) Uani 1 1 d . . . . .
 H27 H 1.116583 -0.577838 0.242312 0.038 Uiso 1 1 calc R U . . .
 C28 C 1.2190(5) -0.5118(4) 0.3772(4) 0.0258(12) Uani 1 1 d . . . . .
 C29 C 1.2748(5) -0.4213(4) 0.4596(4) 0.0296(13) Uani 1 1 d . . . . .
 H29 H 1.317261 -0.418047 0.513390 0.036 Uiso 1 1 calc R U . . .
 C30 C 1.2683(6) -0.3382(4) 0.4626(4) 0.0314(13) Uani 1 1 d . . . . .
 H30 H 1.305063 -0.279075 0.517340 0.038 Uiso 1 1 calc R U . . .
 C31 C 1.2051(5) -0.3455(4) 0.3814(4) 0.0256(12) Uani 1 1 d . . . . .
 C32 C 1.2319(5) -0.6010(4) 0.3751(4) 0.0286(12) Uani 1 1 d . . . . .
 C33 C 1.0874(6) 0.4503(4) 0.5657(4) 0.0381(15) Uani 1 1 d . . . . .
 H33 H 1.050820 0.441664 0.507785 0.046 Uiso 1 1 calc R U . . .
 C34 C 1.1342(7) 0.5423(5) 0.6399(5) 0.0479(17) Uani 1 1 d . . . . .
 H34 H 1.127692 0.593912 0.632578 0.057 Uiso 1 1 calc R U . . .
 C35 C 1.1902(7) 0.5560(5) 0.7242(5) 0.0543(19) Uani 1 1 d . . . . .
 H35 H 1.224581 0.618064 0.775163 0.065 Uiso 1 1 calc R U . . .
 C36 C 1.1967(6) 0.4783(4) 0.7352(4) 0.0406(15) Uani 1 1 d . . . . .
 C37 C 1.2542(8) 0.4859(6) 0.8221(5) 0.066(2) Uani 1 1 d . . . . .
 H37 H 1.286627 0.545952 0.875719 0.079 Uiso 1 1 calc R U . . .
 C38 C 1.2619(7) 0.4099(5) 0.8275(4) 0.057(2) Uani 1 1 d . . . . .
 H38 H 1.299316 0.417942 0.884922 0.069 Uiso 1 1 calc R U . . .
 C39 C 1.2142(6) 0.3143(5) 0.7470(4) 0.0375(15) Uani 1 1 d . . . . .
 C40 C 1.2209(7) 0.2326(5) 0.7481(5) 0.0493(18) Uani 1 1 d . . . . .
 H40 H 1.259503 0.236669 0.803266 0.059 Uiso 1 1 calc R U . . .
 C41 C 1.1708(6) 0.1456(5) 0.6678(5) 0.0482(17) Uani 1 1 d . . . . .
 H41 H 1.174303 0.089911 0.667969 0.058 Uiso 1 1 calc R U . . .
 C42 C 1.1147(6) 0.1413(4) 0.5861(4) 0.0406(15) Uani 1 1 d . . . . .
 H42 H 1.081815 0.081967 0.531681 0.049 Uiso 1 1 calc R U . . .
 C43 C 1.1561(5) 0.3036(4) 0.6613(4) 0.0304(13) Uani 1 1 d . . . . .
 C44 C 1.1477(5) 0.3873(4) 0.6557(4) 0.0303(13) Uani 1 1 d . . . . .
 C45 C 0.4707(6) 0.5170(4) 0.6475(4) 0.0390(15) Uani 1 1 d . . . . .
 H45 H 0.439629 0.536611 0.607189 0.047 Uiso 1 1 calc R U . . .
 C46 C 0.5346(8) 0.5859(5) 0.7390(5) 0.055(2) Uani 1 1 d . . . . .
 H46 H 0.546454 0.650470 0.759200 0.066 Uiso 1 1 calc R U . . .
 C47 C 0.5800(8) 0.5593(5) 0.7991(5) 0.061(2) Uani 1 1 d . . . . .
 H47 H 0.622085 0.605301 0.861131 0.073 Uiso 1 1 calc R U . . .
 C48 C 0.5635(7) 0.4626(5) 0.7679(4) 0.0434(16) Uani 1 1 d . . . . .
 C49 C 0.6091(8) 0.4287(6) 0.8271(5) 0.062(2) Uani 1 1 d . . . . .
 H49 H 0.650546 0.472002 0.889820 0.074 Uiso 1 1 calc R U . . .
 C50 C 0.5929(7) 0.3348(5) 0.7931(5) 0.057(2) Uani 1 1 d . . . . .
 H50 H 0.624238 0.314204 0.832436 0.068 Uiso 1 1 calc R U . . .
 C51 C 0.5283(6) 0.2666(5) 0.6978(4) 0.0370(14) Uani 1 1 d . . . . .
 C52 C 0.5090(6) 0.1674(5) 0.6586(5) 0.0446(16) Uani 1 1 d . . . . .
 H52 H 0.540919 0.143920 0.695003 0.054 Uiso 1 1 calc R U . . .
 C53 C 0.4439(6) 0.1069(5) 0.5679(5) 0.0470(17) Uani 1 1 d . . . . .
 H53 H 0.430693 0.041412 0.541313 0.056 Uiso 1 1 calc R U . . .
 C54 C 0.3971(6) 0.1428(4) 0.5148(4) 0.0368(14) Uani 1 1 d . . . . .
 H54 H 0.350310 0.099467 0.452964 0.044 Uiso 1 1 calc R U . . .
 C55 C 0.4787(5) 0.2962(4) 0.6379(4) 0.0278(12) Uani 1 1 d . . . . .
 C56 C 0.4992(5) 0.3975(4) 0.6744(4) 0.0316(13) Uani 1 1 d . . . . .
 O15 O 0.8375(4) 0.0421(4) -0.0389(3) 0.0581(14) Uani 1 1 d . . . . .
 H15A H 0.820514 0.010264 -0.010690 0.087 Uiso 1 1 d R U . . .
 H15B H 0.904334 0.097034 0.003350 0.087 Uiso 1 1 d R U . . .
 O16 O 0.8262(5) -0.0823(5) 0.0406(4) 0.091(2) Uani 1 1 d . U . . .
 H16A H 0.772665 -0.075677 0.076336 0.136 Uiso 1 1 d R U . . .
 H16B H 0.894085 -0.074407 0.092246 0.136 Uiso 1 1 d R U . . .
 O7A O 0.982(2) -0.3145(9) -0.0853(8) 0.086(4) Uani 0.487(17) 1 d D U P A 2
 C17A C 1.0039(12) -0.3430(6) -0.0350(5) 0.055(3) Uani 0.487(17) 1 d D U P A
 2
 O8A O 1.0204(17) -0.4263(8) -0.0625(10) 0.070(4) Uani 0.487(17) 1 d D U P A 2
 H8A H 1.008554 -0.453339 -0.118655 0.105 Uiso 0.487(17) 1 calc R U P A 2

loop_
  _atom_site_aniso_label
  _atom_site_aniso_U_11
  _atom_site_aniso_U_22
  _atom_site_aniso_U_33
  _atom_site_aniso_U_23
  _atom_site_aniso_U_13
  _atom_site_aniso_U_12
 Mn1 0.0185(4) 0.0246(4) 0.0239(4) 0.0102(4) 0.0052(3) 0.0104(3)
 Mn2 0.0249(4) 0.0258(4) 0.0232(4) 0.0127(4) 0.0067(3) 0.0125(4)
 Mn3 0.0216(4) 0.0316(5) 0.0223(4) 0.0120(4) 0.0037(3) 0.0106(4)
 O1 0.0191(19) 0.042(2) 0.030(2) 0.0114(19) 0.0062(16) 0.0163(18)
 O2 0.024(2) 0.036(2) 0.022(2) 0.0090(18) -0.0014(15) 0.0137(17)
 O3 0.025(2) 0.043(2) 0.024(2) 0.0133(19) 0.0091(16) 0.0147(18)
 O4 0.022(2) 0.052(3) 0.031(2) 0.015(2) 0.0086(17) 0.0158(19)
 O5 0.029(2) 0.040(2) 0.041(3) 0.020(2) -0.0038(18) 0.0006(19)
 O6 0.056(3) 0.040(3) 0.026(2) 0.006(2) 0.004(2) 0.012(2)
 O7 0.115(9) 0.079(7) 0.067(6) 0.027(5) -0.018(6) 0.036(7)
 O8 0.117(9) 0.056(5) 0.065(6) 0.012(5) -0.003(7) 0.030(6)
 O9 0.047(3) 0.024(2) 0.033(2) 0.0154(18) 0.0050(18) 0.0142(19)
 O10 0.079(3) 0.024(2) 0.026(2) 0.0085(19) 0.000(2) 0.024(2)
 O11 0.055(3) 0.023(2) 0.040(3) 0.016(2) 0.003(2) 0.014(2)
 O12 0.057(3) 0.034(2) 0.037(2) 0.021(2) 0.004(2) 0.026(2)
 O13 0.056(3) 0.114(5) 0.035(3) 0.043(3) 0.020(2) 0.042(3)
 O14 0.0235(19) 0.0226(19) 0.0255(19) 0.0123(16) 0.0062(15) 0.0116(16)
 N1 0.029(3) 0.033(3) 0.031(3) 0.017(2) 0.006(2) 0.012(2)
 N2 0.032(3) 0.028(3) 0.035(3) 0.018(2) 0.007(2) 0.011(2)
 N3 0.032(3) 0.032(3) 0.032(3) 0.019(2) 0.010(2) 0.015(2)
 N4 0.028(3) 0.028(3) 0.032(3) 0.015(2) 0.006(2) 0.011(2)
 N5 0.020(2) 0.043(3) 0.022(2) 0.016(2) 0.0048(18) 0.013(2)
 N6 0.024(2) 0.037(3) 0.021(2) 0.012(2) 0.0044(18) 0.014(2)
 N7 0.040(3) 0.016(2) 0.022(2) 0.0070(19) 0.0041(19) 0.014(2)
 N8 0.055(3) 0.016(2) 0.023(2) 0.007(2) -0.002(2) 0.014(2)
 C1 0.021(3) 0.025(3) 0.026(3) 0.014(2) 0.004(2) 0.008(2)
 C2 0.016(2) 0.024(3) 0.020(3) 0.009(2) 0.0039(19) 0.009(2)
 C3 0.021(3) 0.023(3) 0.016(2) 0.009(2) 0.0022(19) 0.008(2)
 C4 0.021(3) 0.022(3) 0.020(3) 0.011(2) 0.007(2) 0.011(2)
 C5 0.019(3) 0.028(3) 0.021(3) 0.011(2) 0.001(2) 0.010(2)
 C6 0.022(3) 0.024(3) 0.017(2) 0.009(2) 0.002(2) 0.012(2)
 C7 0.022(3) 0.028(3) 0.017(3) 0.008(2) 0.008(2) 0.012(2)
 C8 0.019(3) 0.027(3) 0.023(3) 0.015(2) 0.006(2) 0.010(2)
 C9 0.022(3) 0.028(3) 0.019(3) 0.010(2) 0.004(2) 0.011(2)
 C10 0.027(3) 0.027(3) 0.022(3) 0.012(2) 0.006(2) 0.011(2)
 C11 0.026(3) 0.030(3) 0.027(3) 0.016(3) 0.007(2) 0.012(2)
 C12 0.023(3) 0.039(3) 0.032(3) 0.020(3) 0.016(2) 0.016(3)
 C13 0.034(3) 0.024(3) 0.022(3) 0.009(2) 0.010(2) 0.008(2)
 C14 0.030(3) 0.022(3) 0.020(3) 0.011(2) 0.002(2) 0.006(2)
 C15 0.029(3) 0.033(3) 0.028(3) 0.020(3) 0.006(2) 0.014(3)
 C16 0.035(3) 0.024(3) 0.027(3) 0.011(3) 0.001(2) 0.007(3)
 C17 0.085(6) 0.041(4) 0.038(4) 0.021(3) 0.000(4) 0.019(4)
 C18 0.082(4) 0.030(3) 0.032(3) 0.014(2) 0.000(3) 0.018(3)
 C19 0.065(4) 0.027(3) 0.032(3) 0.019(2) -0.001(3) 0.013(3)
 C20 0.030(3) 0.021(3) 0.028(3) 0.012(2) 0.006(2) 0.009(2)
 C21 0.032(3) 0.022(2) 0.023(3) 0.009(2) 0.001(2) 0.010(2)
 C22 0.044(3) 0.025(3) 0.024(3) 0.013(2) 0.003(2) 0.014(2)
 C23 0.074(4) 0.021(3) 0.028(3) 0.007(2) 0.002(3) 0.017(3)
 C24 0.024(3) 0.020(3) 0.034(3) 0.013(3) 0.002(2) 0.005(2)
 C25 0.037(3) 0.025(3) 0.026(3) 0.012(2) 0.002(2) 0.014(3)
 C26 0.037(3) 0.021(3) 0.026(3) 0.010(2) 0.002(2) 0.011(2)
 C27 0.044(3) 0.018(3) 0.023(3) 0.007(2) 0.000(2) 0.010(3)
 C28 0.030(3) 0.023(3) 0.029(3) 0.015(2) 0.007(2) 0.013(2)
 C29 0.038(3) 0.030(3) 0.026(3) 0.016(3) 0.007(2) 0.017(3)
 C30 0.049(4) 0.021(3) 0.018(3) 0.006(2) 0.003(2) 0.014(3)
 C31 0.031(3) 0.021(3) 0.025(3) 0.011(2) 0.008(2) 0.011(2)
 C32 0.027(3) 0.026(3) 0.037(3) 0.017(3) 0.011(2) 0.013(2)
 C33 0.037(4) 0.046(4) 0.050(4) 0.036(3) 0.012(3) 0.020(3)
 C34 0.060(5) 0.030(4) 0.051(4) 0.019(3) 0.009(3) 0.018(3)
 C35 0.069(5) 0.030(4) 0.049(4) 0.012(3) 0.009(4) 0.015(4)
 C36 0.042(4) 0.033(3) 0.032(3) 0.010(3) 0.002(3) 0.009(3)
 C37 0.083(6) 0.049(5) 0.028(4) 0.000(3) -0.007(4) 0.015(4)
 C38 0.070(5) 0.056(5) 0.026(4) 0.015(3) -0.011(3) 0.015(4)
 C39 0.034(3) 0.048(4) 0.036(3) 0.027(3) 0.008(3) 0.014(3)
 C40 0.051(4) 0.066(5) 0.051(4) 0.045(4) 0.008(3) 0.026(4)
 C41 0.047(4) 0.052(4) 0.066(5) 0.042(4) 0.020(4) 0.026(4)
 C42 0.042(4) 0.033(3) 0.042(4) 0.015(3) 0.010(3) 0.014(3)
 C43 0.026(3) 0.037(3) 0.029(3) 0.017(3) 0.006(2) 0.013(3)
 C44 0.031(3) 0.033(3) 0.026(3) 0.013(3) 0.007(2) 0.011(3)
 C45 0.051(4) 0.033(3) 0.043(4) 0.024(3) 0.014(3) 0.021(3)
 C46 0.085(6) 0.029(4) 0.046(4) 0.017(3) 0.013(4) 0.021(4)
 C47 0.086(6) 0.036(4) 0.042(4) 0.010(3) 0.008(4) 0.019(4)
 C48 0.055(4) 0.038(4) 0.036(4) 0.021(3) 0.007(3) 0.016(3)
 C49 0.078(6) 0.053(5) 0.041(4) 0.022(4) 0.001(4) 0.016(4)
 C50 0.073(5) 0.065(5) 0.046(4) 0.041(4) 0.006(4) 0.027(4)
 C51 0.036(3) 0.045(4) 0.041(4) 0.029(3) 0.012(3) 0.017(3)
 C52 0.048(4) 0.049(4) 0.059(4) 0.041(4) 0.014(3) 0.026(3)
 C53 0.049(4) 0.040(4) 0.068(5) 0.032(4) 0.026(4) 0.025(3)
 C54 0.035(3) 0.030(3) 0.041(4) 0.014(3) 0.006(3) 0.014(3)
 C55 0.023(3) 0.034(3) 0.037(3) 0.025(3) 0.013(2) 0.012(2)
 C56 0.032(3) 0.033(3) 0.033(3) 0.019(3) 0.009(2) 0.012(3)
 O15 0.049(3) 0.064(3) 0.054(3) 0.021(3) 0.009(2) 0.028(3)
 O16 0.056(3) 0.153(6) 0.057(3) 0.039(4) 0.026(3) 0.047(4)
 O7A 0.127(9) 0.062(6) 0.048(5) 0.023(5) -0.005(6) 0.025(7)
 C17A 0.083(6) 0.042(4) 0.038(4) 0.021(3) 0.003(4) 0.028(4)
 O8A 0.095(9) 0.059(6) 0.043(5) 0.016(4) 0.010(6) 0.031(6)

_geom_special_details
;
 All esds (except the esd in the dihedral angle between two l.s. planes)
 are estimated using the full covariance matrix.  The cell esds are taken
 into account individually in the estimation of esds in distances, angles
 and torsion angles; correlations between esds in cell parameters are only
 used when they are defined by crystal symmetry.  An approximate (isotropic)
 treatment of cell esds is used for estimating esds involving l.s. planes.
;
loop_
  _geom_bond_atom_site_label_1
  _geom_bond_atom_site_label_2
  _geom_bond_distance
  _geom_bond_site_symmetry_2
  _geom_bond_publ_flag
 Mn1 O1 2.121(3) . ?
 Mn1 O4 2.135(4) 1_655 ?
 Mn1 O9 2.302(4) . ?
 Mn1 O11 2.162(4) 1_565 ?
 Mn1 O13 2.236(4) . ?
 Mn1 O14 2.175(3) . ?
 Mn2 O3 2.090(4) . ?
 Mn2 O12 2.093(4) 1_465 ?
 Mn2 O14 2.104(4) 1_455 ?
 Mn2 N3 2.286(5) . ?
 Mn2 N4 2.271(5) . ?
 Mn3 O2 2.133(4) . ?
 Mn3 O5 2.058(4) 2_655 ?
 Mn3 O14 2.066(3) . ?
 Mn3 N1 2.236(5) . ?
 Mn3 N2 2.278(5) . ?
 O1 C1 1.252(6) . ?
 O2 C1 1.256(6) . ?
 O3 C8 1.257(6) . ?
 O4 C8 1.251(6) . ?
 O5 C16 1.272(7) . ?
 O6 C16 1.248(7) . ?
 O7 C17 1.144(8) . ?
 O8 H8 0.8200 . ?
 O8 C17 1.317(8) . ?
 O9 C24 1.268(6) . ?
 O10 C24 1.234(6) . ?
 O11 C32 1.245(6) . ?
 O12 C32 1.256(6) . ?
 O13 H13 0.9465 . ?
 O14 H14 0.9801 . ?
 N1 C33 1.329(7) . ?
 N1 C44 1.361(7) . ?
 N2 C42 1.320(7) . ?
 N2 C43 1.343(7) . ?
 N3 C45 1.325(7) . ?
 N3 C56 1.357(7) . ?
 N4 C54 1.325(7) . ?
 N4 C55 1.351(7) . ?
 N5 H5 0.8600 . ?
 N5 C9 1.348(6) . ?
 N5 C11 1.375(6) . ?
 N6 C9 1.332(6) . ?
 N6 C10 1.398(6) . ?
 N7 H7 0.8600 . ?
 N7 C25 1.346(6) . ?
 N7 C31 1.375(6) . ?
 N8 C25 1.323(7) . ?
 N8 C26 1.378(7) . ?
 C1 C2 1.514(6) . ?
 C2 C3 1.387(7) . ?
 C2 C7 1.392(7) . ?
 C3 H3 0.9300 . ?
 C3 C4 1.378(6) . ?
 C4 C5 1.390(7) . ?
 C4 C8 1.519(7) . ?
 C5 H5A 0.9300 . ?
 C5 C6 1.384(7) . ?
 C6 C7 1.397(6) . ?
 C6 C9 1.473(7) . ?
 C7 H7A 0.9300 . ?
 C10 C11 1.416(7) . ?
 C10 C15 1.399(7) . ?
 C11 C12 1.389(7) . ?
 C12 H12 0.9300 . ?
 C12 C13 1.373(7) . ?
 C13 H13A 0.9300 . ?
 C13 C14 1.401(7) . ?
 C14 C15 1.374(7) . ?
 C14 C16 1.507(7) . ?
 C15 H15 0.9300 . ?
 C17 C18 1.500(7) . ?
 C18 C19 1.388(8) . ?
 C18 C23 1.376(8) . ?
 C18 C17A 1.507(7) . ?
 C19 H19 0.9300 . ?
 C19 C20 1.372(7) . ?
 C20 C21 1.395(7) . ?
 C20 C24 1.532(7) . ?
 C21 H21 0.9300 . ?
 C21 C22 1.402(7) . ?
 C22 C23 1.372(7) . ?
 C22 C25 1.480(7) . ?
 C23 H23 0.9300 . ?
 C26 C27 1.393(7) . ?
 C26 C31 1.403(7) . ?
 C27 H27 0.9300 . ?
 C27 C28 1.379(7) . ?
 C28 C29 1.413(7) . ?
 C28 C32 1.501(7) . ?
 C29 H29 0.9300 . ?
 C29 C30 1.371(7) . ?
 C30 H30 0.9300 . ?
 C30 C31 1.382(7) . ?
 C33 H33 0.9300 . ?
 C33 C34 1.370(9) . ?
 C34 H34 0.9300 . ?
 C34 C35 1.355(9) . ?
 C35 H35 0.9300 . ?
 C35 C36 1.390(9) . ?
 C36 C37 1.444(9) . ?
 C36 C44 1.396(8) . ?
 C37 H37 0.9300 . ?
 C37 C38 1.318(10) . ?
 C38 H38 0.9300 . ?
 C38 C39 1.446(9) . ?
 C39 C40 1.376(9) . ?
 C39 C43 1.404(8) . ?
 C40 H40 0.9300 . ?
 C40 C41 1.367(9) . ?
 C41 H41 0.9300 . ?
 C41 C42 1.387(9) . ?
 C42 H42 0.9300 . ?
 C43 C44 1.449(8) . ?
 C45 H45 0.9300 . ?
 C45 C46 1.379(9) . ?
 C46 H46 0.9300 . ?
 C46 C47 1.350(10) . ?
 C47 H47 0.9300 . ?
 C47 C48 1.393(9) . ?
 C48 C49 1.431(9) . ?
 C48 C56 1.392(8) . ?
 C49 H49 0.9300 . ?
 C49 C50 1.345(10) . ?
 C50 H50 0.9300 . ?
 C50 C51 1.422(9) . ?
 C51 C52 1.412(8) . ?
 C51 C55 1.402(8) . ?
 C52 H52 0.9300 . ?
 C52 C53 1.350(9) . ?
 C53 H53 0.9300 . ?
 C53 C54 1.380(9) . ?
 C54 H54 0.9300 . ?
 C55 C56 1.445(8) . ?
 O15 H15A 0.8500 . ?
 O15 H15B 0.9025 . ?
 O16 H16A 0.8995 . ?
 O16 H16B 1.0036 . ?
 O7A C17A 1.157(8) . ?
 C17A O8A 1.320(8) . ?
 O8A H8A 0.8200 . ?

loop_
  _geom_angle_atom_site_label_1
  _geom_angle_atom_site_label_2
  _geom_angle_atom_site_label_3
  _geom_angle
  _geom_angle_site_symmetry_1
  _geom_angle_site_symmetry_3
  _geom_angle_publ_flag
 O1 Mn1 O4 164.46(15) . 1_655 ?
 O1 Mn1 O9 91.99(15) . . ?
 O1 Mn1 O11 88.97(16) . 1_565 ?
 O1 Mn1 O13 81.73(16) . . ?
 O1 Mn1 O14 99.32(14) . . ?
 O4 Mn1 O9 86.30(15) 1_655 . ?
 O4 Mn1 O11 93.20(17) 1_655 1_565 ?
 O4 Mn1 O13 83.14(16) 1_655 . ?
 O4 Mn1 O14 96.10(14) 1_655 . ?
 O11 Mn1 O9 178.13(15) 1_565 . ?
 O11 Mn1 O13 84.87(18) 1_565 . ?
 O11 Mn1 O14 89.11(14) 1_565 . ?
 O13 Mn1 O9 96.85(18) . . ?
 O14 Mn1 O9 89.16(13) . . ?
 O14 Mn1 O13 173.87(18) . . ?
 O3 Mn2 O12 103.89(16) . 1_465 ?
 O3 Mn2 O14 105.06(14) . 1_455 ?
 O3 Mn2 N3 121.86(16) . . ?
 O3 Mn2 N4 97.12(16) . . ?
 O12 Mn2 O14 93.91(15) 1_465 1_455 ?
 O12 Mn2 N3 83.99(16) 1_465 . ?
 O12 Mn2 N4 154.41(16) 1_465 . ?
 O14 Mn2 N3 132.20(15) 1_455 . ?
 O14 Mn2 N4 94.57(15) 1_455 . ?
 N4 Mn2 N3 72.47(16) . . ?
 O2 Mn3 N1 92.54(15) . . ?
 O2 Mn3 N2 158.94(15) . . ?
 O5 Mn3 O2 90.35(15) 2_655 . ?
 O5 Mn3 O14 109.52(16) 2_655 . ?
 O5 Mn3 N1 138.62(18) 2_655 . ?
 O5 Mn3 N2 90.67(16) 2_655 . ?
 O14 Mn3 O2 104.62(14) . . ?
 O14 Mn3 N1 109.58(16) . . ?
 O14 Mn3 N2 94.84(15) . . ?
 N1 Mn3 N2 73.08(16) . . ?
 C1 O1 Mn1 131.9(3) . . ?
 C1 O2 Mn3 123.5(3) . . ?
 C8 O3 Mn2 129.2(3) . . ?
 C8 O4 Mn1 137.7(3) . 1_455 ?
 C16 O5 Mn3 125.0(4) . 2_655 ?
 C17 O8 H8 109.5 . . ?
 C24 O9 Mn1 125.7(3) . . ?
 C32 O11 Mn1 139.3(4) . 1_545 ?
 C32 O12 Mn2 127.5(4) . 1_645 ?
 Mn1 O13 H13 151.8 . . ?
 Mn1 O14 H14 112.8 . . ?
 Mn2 O14 Mn1 107.30(16) 1_655 . ?
 Mn2 O14 H14 105.8 1_655 . ?
 Mn3 O14 Mn1 112.32(15) . . ?
 Mn3 O14 Mn2 118.30(16) . 1_655 ?
 Mn3 O14 H14 100.1 . . ?
 C33 N1 Mn3 126.4(4) . . ?
 C33 N1 C44 116.9(5) . . ?
 C44 N1 Mn3 116.6(4) . . ?
 C42 N2 Mn3 126.2(4) . . ?
 C42 N2 C43 118.0(5) . . ?
 C43 N2 Mn3 115.8(4) . . ?
 C45 N3 Mn2 126.6(4) . . ?
 C45 N3 C56 117.3(5) . . ?
 C56 N3 Mn2 116.1(4) . . ?
 C54 N4 Mn2 126.7(4) . . ?
 C54 N4 C55 116.8(5) . . ?
 C55 N4 Mn2 116.5(3) . . ?
 C9 N5 H5 126.0 . . ?
 C9 N5 C11 108.1(4) . . ?
 C11 N5 H5 126.0 . . ?
 C9 N6 C10 105.8(4) . . ?
 C25 N7 H7 126.2 . . ?
 C25 N7 C31 107.6(4) . . ?
 C31 N7 H7 126.2 . . ?
 C25 N8 C26 105.7(4) . . ?
 O1 C1 O2 125.7(5) . . ?
 O1 C1 C2 116.6(4) . . ?
 O2 C1 C2 117.5(4) . . ?
 C3 C2 C1 119.9(4) . . ?
 C3 C2 C7 119.5(4) . . ?
 C7 C2 C1 120.4(4) . . ?
 C2 C3 H3 119.6 . . ?
 C4 C3 C2 120.8(4) . . ?
 C4 C3 H3 119.6 . . ?
 C3 C4 C5 119.5(4) . . ?
 C3 C4 C8 120.7(4) . . ?
 C5 C4 C8 119.7(4) . . ?
 C4 C5 H5A 119.7 . . ?
 C6 C5 C4 120.5(4) . . ?
 C6 C5 H5A 119.7 . . ?
 C5 C6 C7 119.5(4) . . ?
 C5 C6 C9 119.9(4) . . ?
 C7 C6 C9 120.5(4) . . ?
 C2 C7 C6 119.9(4) . . ?
 C2 C7 H7A 120.0 . . ?
 C6 C7 H7A 120.0 . . ?
 O3 C8 C4 117.7(4) . . ?
 O4 C8 O3 125.8(5) . . ?
 O4 C8 C4 116.5(4) . . ?
 N5 C9 C6 123.6(4) . . ?
 N6 C9 N5 112.2(4) . . ?
 N6 C9 C6 124.2(4) . . ?
 N6 C10 C11 108.2(4) . . ?
 N6 C10 C15 131.0(5) . . ?
 C15 C10 C11 120.5(5) . . ?
 N5 C11 C10 105.7(4) . . ?
 N5 C11 C12 133.1(5) . . ?
 C12 C11 C10 121.1(5) . . ?
 C11 C12 H12 121.5 . . ?
 C13 C12 C11 117.0(5) . . ?
 C13 C12 H12 121.5 . . ?
 C12 C13 H13A 118.7 . . ?
 C12 C13 C14 122.7(5) . . ?
 C14 C13 H13A 118.7 . . ?
 C13 C14 C16 118.8(5) . . ?
 C15 C14 C13 120.7(5) . . ?
 C15 C14 C16 120.3(5) . . ?
 C10 C15 H15 121.0 . . ?
 C14 C15 C10 118.0(5) . . ?
 C14 C15 H15 121.0 . . ?
 O5 C16 C14 116.8(5) . . ?
 O6 C16 O5 125.0(5) . . ?
 O6 C16 C14 118.2(5) . . ?
 O7 C17 O8 124.2(9) . . ?
 O7 C17 C18 127.3(9) . . ?
 O8 C17 C18 108.5(9) . . ?
 C19 C18 C17 120.2(6) . . ?
 C19 C18 C17A 119.6(6) . . ?
 C23 C18 C17 119.5(6) . . ?
 C23 C18 C19 118.9(5) . . ?
 C23 C18 C17A 119.6(6) . . ?
 C18 C19 H19 119.3 . . ?
 C20 C19 C18 121.4(5) . . ?
 C20 C19 H19 119.3 . . ?
 C19 C20 C21 119.2(5) . . ?
 C19 C20 C24 121.7(5) . . ?
 C21 C20 C24 119.1(5) . . ?
 C20 C21 H21 120.1 . . ?
 C20 C21 C22 119.8(5) . . ?
 C22 C21 H21 120.1 . . ?
 C21 C22 C25 123.0(5) . . ?
 C23 C22 C21 119.3(5) . . ?
 C23 C22 C25 117.7(5) . . ?
 C18 C23 H23 119.3 . . ?
 C22 C23 C18 121.4(5) . . ?
 C22 C23 H23 119.3 . . ?
 O9 C24 C20 117.9(5) . . ?
 O10 C24 O9 125.7(5) . . ?
 O10 C24 C20 116.4(5) . . ?
 N7 C25 C22 124.0(5) . . ?
 N8 C25 N7 112.2(5) . . ?
 N8 C25 C22 123.7(5) . . ?
 N8 C26 C27 130.6(5) . . ?
 N8 C26 C31 109.1(5) . . ?
 C27 C26 C31 120.3(5) . . ?
 C26 C27 H27 120.7 . . ?
 C28 C27 C26 118.5(5) . . ?
 C28 C27 H27 120.7 . . ?
 C27 C28 C29 120.0(5) . . ?
 C27 C28 C32 119.1(5) . . ?
 C29 C28 C32 120.8(5) . . ?
 C28 C29 H29 119.0 . . ?
 C30 C29 C28 122.0(5) . . ?
 C30 C29 H29 119.0 . . ?
 C29 C30 H30 121.2 . . ?
 C29 C30 C31 117.5(5) . . ?
 C31 C30 H30 121.2 . . ?
 N7 C31 C26 105.2(4) . . ?
 N7 C31 C30 133.1(5) . . ?
 C30 C31 C26 121.6(5) . . ?
 O11 C32 O12 125.1(5) . . ?
 O11 C32 C28 117.4(5) . . ?
 O12 C32 C28 117.5(5) . . ?
 N1 C33 H33 117.8 . . ?
 N1 C33 C34 124.4(6) . . ?
 C34 C33 H33 117.8 . . ?
 C33 C34 H34 120.9 . . ?
 C35 C34 C33 118.2(6) . . ?
 C35 C34 H34 120.9 . . ?
 C34 C35 H35 119.7 . . ?
 C34 C35 C36 120.7(6) . . ?
 C36 C35 H35 119.7 . . ?
 C35 C36 C37 124.6(6) . . ?
 C35 C36 C44 117.2(6) . . ?
 C44 C36 C37 118.2(6) . . ?
 C36 C37 H37 119.1 . . ?
 C38 C37 C36 121.7(6) . . ?
 C38 C37 H37 119.1 . . ?
 C37 C38 H38 118.9 . . ?
 C37 C38 C39 122.2(6) . . ?
 C39 C38 H38 118.9 . . ?
 C40 C39 C38 124.8(6) . . ?
 C40 C39 C43 117.3(6) . . ?
 C43 C39 C38 117.9(6) . . ?
 C39 C40 H40 120.1 . . ?
 C41 C40 C39 119.8(6) . . ?
 C41 C40 H40 120.1 . . ?
 C40 C41 H41 120.4 . . ?
 C40 C41 C42 119.2(6) . . ?
 C42 C41 H41 120.4 . . ?
 N2 C42 C41 122.7(6) . . ?
 N2 C42 H42 118.6 . . ?
 C41 C42 H42 118.6 . . ?
 N2 C43 C39 123.0(5) . . ?
 N2 C43 C44 117.3(5) . . ?
 C39 C43 C44 119.7(5) . . ?
 N1 C44 C36 122.5(5) . . ?
 N1 C44 C43 117.2(5) . . ?
 C36 C44 C43 120.3(5) . . ?
 N3 C45 H45 118.5 . . ?
 N3 C45 C46 123.0(6) . . ?
 C46 C45 H45 118.5 . . ?
 C45 C46 H46 120.1 . . ?
 C47 C46 C45 119.7(6) . . ?
 C47 C46 H46 120.1 . . ?
 C46 C47 H47 120.1 . . ?
 C46 C47 C48 119.7(7) . . ?
 C48 C47 H47 120.1 . . ?
 C47 C48 C49 123.1(6) . . ?
 C56 C48 C47 117.2(6) . . ?
 C56 C48 C49 119.7(6) . . ?
 C48 C49 H49 119.6 . . ?
 C50 C49 C48 120.8(7) . . ?
 C50 C49 H49 119.6 . . ?
 C49 C50 H50 119.6 . . ?
 C49 C50 C51 120.9(6) . . ?
 C51 C50 H50 119.6 . . ?
 C52 C51 C50 123.1(6) . . ?
 C55 C51 C50 120.2(6) . . ?
 C55 C51 C52 116.7(6) . . ?
 C51 C52 H52 120.3 . . ?
 C53 C52 C51 119.4(6) . . ?
 C53 C52 H52 120.3 . . ?
 C52 C53 H53 120.2 . . ?
 C52 C53 C54 119.6(6) . . ?
 C54 C53 H53 120.2 . . ?
 N4 C54 C53 123.9(6) . . ?
 N4 C54 H54 118.1 . . ?
 C53 C54 H54 118.1 . . ?
 N4 C55 C51 123.6(5) . . ?
 N4 C55 C56 117.8(5) . . ?
 C51 C55 C56 118.6(5) . . ?
 N3 C56 C48 123.1(5) . . ?
 N3 C56 C55 117.1(5) . . ?
 C48 C56 C55 119.8(5) . . ?
 H15A O15 H15B 104.1 . . ?
 H16A O16 H16B 89.3 . . ?
 O7A C17A C18 124.8(9) . . ?
 O7A C17A O8A 122.4(9) . . ?
 O8A C17A C18 112.8(9) . . ?
 C17A O8A H8A 109.5 . . ?

loop_
  _geom_hbond_atom_site_label_D
  _geom_hbond_atom_site_label_H
  _geom_hbond_atom_site_label_A
  _geom_hbond_distance_DH
  _geom_hbond_distance_HA
  _geom_hbond_distance_DA
  _geom_hbond_angle_DHA
  _geom_hbond_site_symmetry_A
  _geom_hbond_publ_flag
 N5 H5 O15 0.86 1.99 2.792(6) 153.9 . yes
 N7 H7 O6 0.86 1.89 2.679(6) 151.7 1_656 yes
 C27 H27 O7 0.93 2.41 3.205(14) 143.4 2_745 yes
 C34 H34 O2 0.93 2.63 3.552(7) 171.2 2_766 yes
 C41 H41 O5 0.93 2.55 3.408(8) 154.4 1_656 yes
 C53 H53 O6 0.93 2.43 3.201(8) 139.7 1_556 yes
 C54 H54 O10 0.93 2.43 3.242(7) 145.8 1_455 yes

loop_
  _geom_torsion_atom_site_label_1
  _geom_torsion_atom_site_label_2
  _geom_torsion_atom_site_label_3
  _geom_torsion_atom_site_label_4
  _geom_torsion
  _geom_torsion_site_symmetry_1
  _geom_torsion_site_symmetry_2
  _geom_torsion_site_symmetry_3
  _geom_torsion_site_symmetry_4
  _geom_torsion_publ_flag
 Mn1 O1 C1 O2 -25.1(8) . . . . ?
 Mn1 O1 C1 C2 159.0(4) . . . . ?
 Mn1 O4 C8 O3 12.4(9) 1_455 . . . ?
 Mn1 O4 C8 C4 -167.8(4) 1_455 . . . ?
 Mn1 O9 C24 O10 11.5(8) . . . . ?
 Mn1 O9 C24 C20 -167.0(3) . . . . ?
 Mn1 O11 C32 O12 14.5(10) 1_545 . . . ?
 Mn1 O11 C32 C28 -166.8(4) 1_545 . . . ?
 Mn2 O3 C8 O4 -4.1(8) . . . . ?
 Mn2 O3 C8 C4 176.0(3) . . . . ?
 Mn2 O12 C32 O11 4.5(9) 1_645 . . . ?
 Mn2 O12 C32 C28 -174.2(4) 1_645 . . . ?
 Mn2 N3 C45 C46 -177.7(5) . . . . ?
 Mn2 N3 C56 C48 178.7(5) . . . . ?
 Mn2 N3 C56 C55 -2.4(6) . . . . ?
 Mn2 N4 C54 C53 175.6(5) . . . . ?
 Mn2 N4 C55 C51 -176.8(4) . . . . ?
 Mn2 N4 C55 C56 1.8(6) . . . . ?
 Mn3 O2 C1 O1 -28.6(8) . . . . ?
 Mn3 O2 C1 C2 147.1(4) . . . . ?
 Mn3 O5 C16 O6 66.8(7) 2_655 . . . ?
 Mn3 O5 C16 C14 -113.7(5) 2_655 . . . ?
 Mn3 N1 C33 C34 -179.2(5) . . . . ?
 Mn3 N1 C44 C36 -179.9(5) . . . . ?
 Mn3 N1 C44 C43 0.0(7) . . . . ?
 Mn3 N2 C42 C41 179.1(5) . . . . ?
 Mn3 N2 C43 C39 -179.6(4) . . . . ?
 Mn3 N2 C43 C44 0.9(6) . . . . ?
 O1 C1 C2 C3 156.9(5) . . . . ?
 O1 C1 C2 C7 -18.9(7) . . . . ?
 O2 C1 C2 C3 -19.2(7) . . . . ?
 O2 C1 C2 C7 164.9(5) . . . . ?
 O7 C17 C18 C19 -4.5(10) . . . . ?
 O7 C17 C18 C23 162.0(9) . . . . ?
 O8 C17 C18 C19 175.6(9) . . . . ?
 O8 C17 C18 C23 -17.9(9) . . . . ?
 N1 C33 C34 C35 1.4(11) . . . . ?
 N2 C43 C44 N1 -0.6(8) . . . . ?
 N2 C43 C44 C36 179.3(5) . . . . ?
 N3 C45 C46 C47 -0.5(11) . . . . ?
 N4 C55 C56 N3 0.4(8) . . . . ?
 N4 C55 C56 C48 179.4(5) . . . . ?
 N5 C11 C12 C13 174.8(6) . . . . ?
 N6 C10 C11 N5 -0.7(6) . . . . ?
 N6 C10 C11 C12 176.9(5) . . . . ?
 N6 C10 C15 C14 -174.3(5) . . . . ?
 N8 C26 C27 C28 176.5(6) . . . . ?
 N8 C26 C31 N7 1.5(6) . . . . ?
 N8 C26 C31 C30 -177.3(5) . . . . ?
 C1 C2 C3 C4 -172.4(5) . . . . ?
 C1 C2 C7 C6 174.6(5) . . . . ?
 C2 C3 C4 C5 -2.4(8) . . . . ?
 C2 C3 C4 C8 172.6(5) . . . . ?
 C3 C2 C7 C6 -1.3(8) . . . . ?
 C3 C4 C5 C6 -0.9(8) . . . . ?
 C3 C4 C8 O3 20.7(7) . . . . ?
 C3 C4 C8 O4 -159.2(5) . . . . ?
 C4 C5 C6 C7 3.0(8) . . . . ?
 C4 C5 C6 C9 -179.9(5) . . . . ?
 C5 C4 C8 O3 -164.3(5) . . . . ?
 C5 C4 C8 O4 15.8(7) . . . . ?
 C5 C6 C7 C2 -1.9(8) . . . . ?
 C5 C6 C9 N5 -175.9(5) . . . . ?
 C5 C6 C9 N6 1.7(8) . . . . ?
 C7 C2 C3 C4 3.5(8) . . . . ?
 C7 C6 C9 N5 1.2(8) . . . . ?
 C7 C6 C9 N6 178.9(5) . . . . ?
 C8 C4 C5 C6 -175.9(5) . . . . ?
 C9 N5 C11 C10 1.1(6) . . . . ?
 C9 N5 C11 C12 -176.1(6) . . . . ?
 C9 N6 C10 C11 0.0(6) . . . . ?
 C9 N6 C10 C15 173.9(6) . . . . ?
 C9 C6 C7 C2 -179.1(5) . . . . ?
 C10 N6 C9 N5 0.7(6) . . . . ?
 C10 N6 C9 C6 -177.2(5) . . . . ?
 C10 C11 C12 C13 -2.0(8) . . . . ?
 C11 N5 C9 N6 -1.2(7) . . . . ?
 C11 N5 C9 C6 176.7(5) . . . . ?
 C11 C10 C15 C14 -1.0(8) . . . . ?
 C11 C12 C13 C14 0.7(8) . . . . ?
 C12 C13 C14 C15 0.5(9) . . . . ?
 C12 C13 C14 C16 -174.7(5) . . . . ?
 C13 C14 C15 C10 -0.3(8) . . . . ?
 C13 C14 C16 O5 168.6(5) . . . . ?
 C13 C14 C16 O6 -11.8(8) . . . . ?
 C15 C10 C11 N5 -175.3(5) . . . . ?
 C15 C10 C11 C12 2.3(8) . . . . ?
 C15 C14 C16 O5 -6.6(8) . . . . ?
 C15 C14 C16 O6 173.0(5) . . . . ?
 C16 C14 C15 C10 174.8(5) . . . . ?
 C17 C18 C19 C20 167.7(8) . . . . ?
 C17 C18 C23 C22 -167.4(8) . . . . ?
 C18 C19 C20 C21 0.1(10) . . . . ?
 C18 C19 C20 C24 178.3(6) . . . . ?
 C19 C18 C23 C22 -0.7(11) . . . . ?
 C19 C18 C17A O7A -13.8(8) . . . . ?
 C19 C18 C17A O8A 166.1(8) . . . . ?
 C19 C20 C21 C22 -1.6(9) . . . . ?
 C19 C20 C24 O9 0.9(8) . . . . ?
 C19 C20 C24 O10 -177.8(6) . . . . ?
 C20 C21 C22 C23 2.0(9) . . . . ?
 C20 C21 C22 C25 -179.6(5) . . . . ?
 C21 C20 C24 O9 179.2(5) . . . . ?
 C21 C20 C24 O10 0.5(8) . . . . ?
 C21 C22 C23 C18 -0.9(10) . . . . ?
 C21 C22 C25 N7 -8.1(9) . . . . ?
 C21 C22 C25 N8 175.2(6) . . . . ?
 C23 C18 C19 C20 1.1(11) . . . . ?
 C23 C18 C17A O7A -178.2(9) . . . . ?
 C23 C18 C17A O8A 1.8(9) . . . . ?
 C23 C22 C25 N7 170.3(6) . . . . ?
 C23 C22 C25 N8 -6.4(9) . . . . ?
 C24 C20 C21 C22 -179.9(5) . . . . ?
 C25 N7 C31 C26 -2.2(6) . . . . ?
 C25 N7 C31 C30 176.4(6) . . . . ?
 C25 N8 C26 C27 -178.8(6) . . . . ?
 C25 N8 C26 C31 -0.2(7) . . . . ?
 C25 C22 C23 C18 -179.3(6) . . . . ?
 C26 N8 C25 N7 -1.2(7) . . . . ?
 C26 N8 C25 C22 175.8(5) . . . . ?
 C26 C27 C28 C29 1.3(9) . . . . ?
 C26 C27 C28 C32 -176.6(5) . . . . ?
 C27 C26 C31 N7 -179.8(5) . . . . ?
 C27 C26 C31 C30 1.4(9) . . . . ?
 C27 C28 C29 C30 -0.2(9) . . . . ?
 C27 C28 C32 O11 -6.1(8) . . . . ?
 C27 C28 C32 O12 172.6(5) . . . . ?
 C28 C29 C30 C31 -0.3(9) . . . . ?
 C29 C28 C32 O11 176.0(5) . . . . ?
 C29 C28 C32 O12 -5.3(8) . . . . ?
 C29 C30 C31 N7 -178.7(6) . . . . ?
 C29 C30 C31 C26 -0.3(9) . . . . ?
 C31 N7 C25 N8 2.2(7) . . . . ?
 C31 N7 C25 C22 -174.8(5) . . . . ?
 C31 C26 C27 C28 -1.9(9) . . . . ?
 C32 C28 C29 C30 177.7(5) . . . . ?
 C33 N1 C44 C36 2.3(8) . . . . ?
 C33 N1 C44 C43 -177.7(5) . . . . ?
 C33 C34 C35 C36 -1.7(11) . . . . ?
 C34 C35 C36 C37 -179.9(7) . . . . ?
 C34 C35 C36 C44 2.2(11) . . . . ?
 C35 C36 C37 C38 -177.3(8) . . . . ?
 C35 C36 C44 N1 -2.6(9) . . . . ?
 C35 C36 C44 C43 177.4(6) . . . . ?
 C36 C37 C38 C39 0.3(13) . . . . ?
 C37 C36 C44 N1 179.4(6) . . . . ?
 C37 C36 C44 C43 -0.6(9) . . . . ?
 C37 C38 C39 C40 179.2(8) . . . . ?
 C37 C38 C39 C43 -1.1(11) . . . . ?
 C38 C39 C40 C41 179.0(7) . . . . ?
 C38 C39 C43 N2 -178.5(6) . . . . ?
 C38 C39 C43 C44 1.0(9) . . . . ?
 C39 C40 C41 C42 0.5(10) . . . . ?
 C39 C43 C44 N1 179.9(5) . . . . ?
 C39 C43 C44 C36 -0.2(9) . . . . ?
 C40 C39 C43 N2 1.3(9) . . . . ?
 C40 C39 C43 C44 -179.2(6) . . . . ?
 C40 C41 C42 N2 -0.8(10) . . . . ?
 C42 N2 C43 C39 -1.6(9) . . . . ?
 C42 N2 C43 C44 178.9(5) . . . . ?
 C43 N2 C42 C41 1.3(9) . . . . ?
 C43 C39 C40 C41 -0.7(10) . . . . ?
 C44 N1 C33 C34 -1.7(9) . . . . ?
 C44 C36 C37 C38 0.5(12) . . . . ?
 C45 N3 C56 C48 1.4(9) . . . . ?
 C45 N3 C56 C55 -179.7(5) . . . . ?
 C45 C46 C47 C48 0.9(12) . . . . ?
 C46 C47 C48 C49 179.7(8) . . . . ?
 C46 C47 C48 C56 -0.3(11) . . . . ?
 C47 C48 C49 C50 -178.7(8) . . . . ?
 C47 C48 C56 N3 -0.9(10) . . . . ?
 C47 C48 C56 C55 -179.8(6) . . . . ?
 C48 C49 C50 C51 -0.9(12) . . . . ?
 C49 C48 C56 N3 179.1(6) . . . . ?
 C49 C48 C56 C55 0.2(10) . . . . ?
 C49 C50 C51 C52 179.8(7) . . . . ?
 C49 C50 C51 C55 -1.0(11) . . . . ?
 C50 C51 C52 C53 178.4(7) . . . . ?
 C50 C51 C55 N4 -179.1(6) . . . . ?
 C50 C51 C55 C56 2.4(9) . . . . ?
 C51 C52 C53 C54 -0.1(10) . . . . ?
 C51 C55 C56 N3 179.1(5) . . . . ?
 C51 C55 C56 C48 -2.0(8) . . . . ?
 C52 C51 C55 N4 0.2(9) . . . . ?
 C52 C51 C55 C56 -178.4(5) . . . . ?
 C52 C53 C54 N4 1.9(10) . . . . ?
 C54 N4 C55 C51 1.4(8) . . . . ?
 C54 N4 C55 C56 -180.0(5) . . . . ?
 C55 N4 C54 C53 -2.5(9) . . . . ?
 C55 C51 C52 C53 -0.9(9) . . . . ?
 C56 N3 C45 C46 -0.7(9) . . . . ?
 C56 C48 C49 C50 1.3(12) . . . . ?
 C17A C18 C19 C20 -163.3(7) . . . . ?
 C17A C18 C23 C22 163.8(8) . . . . ?

_shelx_res_file
;
TITL 1 in P-1 New: P-1
    1.res
    created by SHELXL-2018/3 at 17:03:28 on 04-Sep-2023
CELL 0.71073 11.1841 16.4828 16.7565 115.662 98.114 105.482
ZERR 2 0.0009 0.0014 0.0014 0.001 0.002 0.002
LATT 1
SFAC C H Mn N O
UNIT 112 74 6 16 32
EQIV $1 2-X,-1-Y,-Z
EQIV $2 1+X,+Y,1+Z
EQIV $3 2-X,1-Y,1-Z
EQIV $4 -1+X,+Y,+Z
EQIV $5 +X,+Y,1+Z
ISOR 0.01 0.02 O16
DFIX 2.18 0.01 O7A O8A O7 O8
DFIX 1.31 0.01 O8A C17A O8 C17
FLAT 0.01 C18 C17 O7 O8
FLAT 0.01 O7A C17A O8A C18
DFIX 1.15 0.01 O7A C17A O7 C17
DFIX 1.49 0.01 C18 C17 C18 C17A
SADI 0.01 C17 C19 C17 C23 C17A C19 C17A C23
DELU O7A C17A O8A O8 C17 O7 C18 C19 C20 C21 C22 C23
SIMU 0.01 0.02 2 O7A C17A O8A O8 C17 O7 C18 C19 C20 C21 C22 C23
ISOR 0.01 0.02 O7A C17A O8A O8 C17 O7

L.S. 20
PLAN  2
SIZE 0.26 0.18 0.16
TEMP 23
HTAB C54 O10_$4
HTAB C53 O6_$5
HTAB C41 O5_$2
HTAB C34 O2_$3
HTAB C27 O7_$1
HTAB N7 O6_$2
HTAB N5 O15
CONF
BOND $H
HTAB
MORE -1
fmap 2
acta
REM <olex2.extras>
REM <HklSrc "%.\\1.hkl">
REM </olex2.extras>

WGHT    0.097000    0.811800
FVAR       0.07436   0.51323
MN1   3    1.119014    0.167304    0.251789    11.00000    0.01848    0.02463 =
         0.02385    0.01023    0.00520    0.01038
MN2   3    0.354110    0.303559    0.463809    11.00000    0.02489    0.02581 =
         0.02315    0.01272    0.00674    0.01253
MN3   3    1.018728    0.221124    0.452908    11.00000    0.02156    0.03156 =
         0.02234    0.01201    0.00373    0.01056
O1    5    0.921590    0.153958    0.229581    11.00000    0.01914    0.04236 =
         0.03009    0.01138    0.00616    0.01626
O2    5    0.904007    0.252923    0.365718    11.00000    0.02403    0.03638 =
         0.02169    0.00904   -0.00145    0.01369
O3    5    0.460706    0.263077    0.370295    11.00000    0.02549    0.04294 =
         0.02440    0.01329    0.00915    0.01473
O4    5    0.304810    0.167763    0.234947    11.00000    0.02241    0.05247 =
         0.03084    0.01485    0.00859    0.01576
O5    5    0.128808   -0.090732   -0.405853    11.00000    0.02909    0.03961 =
         0.04088    0.02030   -0.00383    0.00059
O6    5    0.275941   -0.108752   -0.483062    11.00000    0.05585    0.03987 =
         0.02552    0.00640    0.00447    0.01220
PART 1
O7    5    0.888850   -0.337323   -0.082309    21.00000    0.11503    0.07893 =
         0.06735    0.02690   -0.01751    0.03576
O8    5    0.953000   -0.441441   -0.059987    21.00000    0.11724    0.05625 =
         0.06497    0.01221   -0.00271    0.03029
AFIX  83
H8    2    0.930748   -0.472928   -0.116739    21.00000   -1.50000
AFIX   0
PART 0
O9    5    1.064515    0.004955    0.203323    11.00000    0.04726    0.02380 =
         0.03332    0.01535    0.00502    0.01420
O10   5    1.137361    0.014136    0.338817    11.00000    0.07916    0.02356 =
         0.02636    0.00849   -0.00049    0.02448
O11   5    1.174005   -0.679159    0.301609    11.00000    0.05506    0.02349 =
         0.04005    0.01584    0.00289    0.01353
O12   5    1.302044   -0.590740    0.446827    11.00000    0.05678    0.03389 =
         0.03698    0.02059    0.00399    0.02554
O13   5    1.081200    0.153260    0.110913    11.00000    0.05600    0.11393 =
         0.03536    0.04283    0.02031    0.04194
AFIX   3
H13   2    1.108430    0.151550    0.059413    11.00000   -1.50000
AFIX   0
O14   5    1.165689    0.197550    0.394691    11.00000    0.02351    0.02260 =
         0.02555    0.01234    0.00617    0.01159
AFIX   3
H14   2    1.169339    0.141400    0.400241    11.00000   -1.20000
AFIX   0
N1    4    1.090713    0.372751    0.570872    11.00000    0.02948    0.03293 =
         0.03125    0.01653    0.00636    0.01243
N2    4    1.105876    0.217961    0.582436    11.00000    0.03189    0.02785 =
         0.03528    0.01788    0.00689    0.01060
N3    4    0.451641    0.424030    0.614352    11.00000    0.03238    0.03175 =
         0.03155    0.01895    0.00976    0.01518
N4    4    0.414808    0.235413    0.546901    11.00000    0.02833    0.02801 =
         0.03246    0.01455    0.00587    0.01100
N5    4    0.614088    0.083814   -0.066311    11.00000    0.01976    0.04251 =
         0.02232    0.01612    0.00483    0.01330
AFIX  43
H5    2    0.693505    0.090674   -0.047075    11.00000   -1.20000
AFIX   0
N6    4    0.418814    0.090462   -0.062263    11.00000    0.02356    0.03670 =
         0.02081    0.01217    0.00438    0.01419
N7    4    1.182560   -0.278771    0.359052    11.00000    0.03957    0.01577 =
         0.02176    0.00697    0.00410    0.01364
AFIX  43
H7    2    1.203399   -0.218140    0.396787    11.00000   -1.20000
AFIX   0
N8    4    1.098928   -0.419341    0.228344    11.00000    0.05481    0.01645 =
         0.02301    0.00706   -0.00151    0.01384
C1    1    0.865323    0.202756    0.278903    11.00000    0.02064    0.02528 =
         0.02617    0.01395    0.00406    0.00782
C2    1    0.735078    0.194970    0.229396    11.00000    0.01566    0.02420 =
         0.01952    0.00940    0.00386    0.00934
C3    1    0.646685    0.216361    0.277801    11.00000    0.02080    0.02266 =
         0.01604    0.00922    0.00215    0.00823
AFIX  43
H3    2    0.671667    0.242717    0.341834    11.00000   -1.20000
AFIX   0
C4    1    0.522295    0.199049    0.232196    11.00000    0.02113    0.02191 =
         0.01952    0.01051    0.00696    0.01126
C5    1    0.486590    0.163072    0.136929    11.00000    0.01873    0.02791 =
         0.02100    0.01075    0.00091    0.01025
AFIX  43
H5A   2    0.402401    0.150492    0.105820    11.00000   -1.20000
AFIX   0
C6    1    0.575328    0.145822    0.088003    11.00000    0.02197    0.02414 =
         0.01679    0.00920    0.00195    0.01211
C7    1    0.699847    0.160467    0.134265    11.00000    0.02192    0.02796 =
         0.01695    0.00843    0.00809    0.01152
AFIX  43
H7A   2    0.759139    0.147173    0.101524    11.00000   -1.20000
AFIX   0
C8    1    0.421057    0.211098    0.283515    11.00000    0.01932    0.02725 =
         0.02345    0.01511    0.00553    0.01038
C9    1    0.536143    0.107921   -0.012876    11.00000    0.02157    0.02812 =
         0.01902    0.01006    0.00353    0.01143
C10   1    0.420445    0.051150   -0.154474    11.00000    0.02658    0.02731 =
         0.02211    0.01234    0.00620    0.01123
C11   1    0.544524    0.046355   -0.156906    11.00000    0.02598    0.03006 =
         0.02706    0.01582    0.00735    0.01166
C12   1    0.572650    0.005858   -0.240394    11.00000    0.02270    0.03936 =
         0.03160    0.01998    0.01591    0.01582
AFIX  43
H12   2    0.654757    0.004327   -0.242305    11.00000   -1.20000
AFIX   0
C13   1    0.473849   -0.031822   -0.319992    11.00000    0.03442    0.02450 =
         0.02228    0.00853    0.00975    0.00810
AFIX  43
H13A  2    0.490022   -0.059958   -0.376798    11.00000   -1.20000
AFIX   0
C14   1    0.349684   -0.029597   -0.319094    11.00000    0.02971    0.02185 =
         0.02018    0.01146    0.00193    0.00583
C15   1    0.321627    0.011904   -0.236770    11.00000    0.02867    0.03322 =
         0.02753    0.01985    0.00623    0.01390
AFIX  43
H15   2    0.239474    0.013838   -0.235802    11.00000   -1.20000
AFIX   0
C16   1    0.244244   -0.080498   -0.409991    11.00000    0.03450    0.02370 =
         0.02655    0.01079    0.00146    0.00749
PART 1
C17   1    0.943993   -0.356175   -0.034064    21.00000    0.08495    0.04115 =
         0.03818    0.02136   -0.00029    0.01851
PART 0
C18   1    1.016912   -0.291117    0.066940    11.00000    0.08218    0.03000 =
         0.03194    0.01387   -0.00039    0.01819
C19   1    1.030277   -0.194523    0.110412    11.00000    0.06545    0.02657 =
         0.03229    0.01869   -0.00150    0.01274
AFIX  43
H19   2    1.008751   -0.167473    0.074609    11.00000   -1.20000
AFIX   0
C20   1    1.074591   -0.138090    0.205121    11.00000    0.03005    0.02123 =
         0.02814    0.01188    0.00568    0.00936
C21   1    1.106956   -0.178818    0.258688    11.00000    0.03157    0.02212 =
         0.02326    0.00919    0.00089    0.00989
AFIX  43
H21   2    1.139202   -0.140985    0.322861    11.00000   -1.20000
AFIX   0
C22   1    1.090703   -0.276937    0.215453    11.00000    0.04407    0.02471 =
         0.02422    0.01323    0.00323    0.01360
C23   1    1.046883   -0.330959    0.120556    11.00000    0.07404    0.02116 =
         0.02755    0.00711    0.00165    0.01704
AFIX  43
H23   2    1.037231   -0.395841    0.091864    11.00000   -1.20000
AFIX   0
C24   1    1.093115   -0.030678    0.253556    11.00000    0.02410    0.01981 =
         0.03388    0.01334    0.00184    0.00460
C25   1    1.121959   -0.325505    0.267457    11.00000    0.03720    0.02506 =
         0.02556    0.01169    0.00214    0.01356
C26   1    1.149879   -0.434239    0.298411    11.00000    0.03667    0.02056 =
         0.02595    0.01028    0.00249    0.01056
C27   1    1.155189   -0.518441    0.296627    11.00000    0.04374    0.01848 =
         0.02308    0.00668    0.00024    0.00965
AFIX  43
H27   2    1.116583   -0.577838    0.242312    11.00000   -1.20000
AFIX   0
C28   1    1.218970   -0.511779    0.377199    11.00000    0.02993    0.02295 =
         0.02885    0.01486    0.00684    0.01319
C29   1    1.274804   -0.421305    0.459582    11.00000    0.03824    0.02959 =
         0.02631    0.01633    0.00707    0.01707
AFIX  43
H29   2    1.317261   -0.418047    0.513390    11.00000   -1.20000
AFIX   0
C30   1    1.268304   -0.338180    0.462621    11.00000    0.04921    0.02110 =
         0.01815    0.00644    0.00334    0.01374
AFIX  43
H30   2    1.305063   -0.279075    0.517340    11.00000   -1.20000
AFIX   0
C31   1    1.205119   -0.345466    0.381377    11.00000    0.03102    0.02132 =
         0.02483    0.01094    0.00777    0.01122
C32   1    1.231879   -0.600967    0.375054    11.00000    0.02717    0.02558 =
         0.03726    0.01695    0.01089    0.01267
C33   1    1.087373    0.450347    0.565666    11.00000    0.03671    0.04601 =
         0.04967    0.03601    0.01232    0.02022
AFIX  43
H33   2    1.050820    0.441664    0.507785    11.00000   -1.20000
AFIX   0
C34   1    1.134176    0.542280    0.639866    11.00000    0.05976    0.03035 =
         0.05076    0.01922    0.00869    0.01797
AFIX  43
H34   2    1.127692    0.593912    0.632578    11.00000   -1.20000
AFIX   0
C35   1    1.190166    0.555994    0.724156    11.00000    0.06913    0.03023 =
         0.04875    0.01177    0.00859    0.01464
AFIX  43
H35   2    1.224581    0.618064    0.775163    11.00000   -1.20000
AFIX   0
C36   1    1.196697    0.478293    0.735180    11.00000    0.04209    0.03305 =
         0.03226    0.00954    0.00187    0.00900
C37   1    1.254195    0.485872    0.822113    11.00000    0.08306    0.04886 =
         0.02833    0.00015   -0.00689    0.01536
AFIX  43
H37   2    1.286627    0.545952    0.875719    11.00000   -1.20000
AFIX   0
C38   1    1.261915    0.409858    0.827473    11.00000    0.06963    0.05574 =
         0.02611    0.01523   -0.01094    0.01517
AFIX  43
H38   2    1.299316    0.417942    0.884922    11.00000   -1.20000
AFIX   0
C39   1    1.214167    0.314332    0.747005    11.00000    0.03422    0.04822 =
         0.03558    0.02679    0.00780    0.01383
C40   1    1.220927    0.232650    0.748073    11.00000    0.05071    0.06605 =
         0.05096    0.04476    0.00785    0.02602
AFIX  43
H40   2    1.259503    0.236669    0.803266    11.00000   -1.20000
AFIX   0
C41   1    1.170797    0.145580    0.667802    11.00000    0.04741    0.05242 =
         0.06632    0.04197    0.02032    0.02562
AFIX  43
H41   2    1.174303    0.089911    0.667969    11.00000   -1.20000
AFIX   0
C42   1    1.114656    0.141318    0.586132    11.00000    0.04152    0.03346 =
         0.04222    0.01533    0.01037    0.01403
AFIX  43
H42   2    1.081815    0.081967    0.531681    11.00000   -1.20000
AFIX   0
C43   1    1.156098    0.303579    0.661269    11.00000    0.02630    0.03711 =
         0.02867    0.01707    0.00621    0.01263
C44   1    1.147692    0.387315    0.655709    11.00000    0.03060    0.03275 =
         0.02558    0.01324    0.00657    0.01150
C45   1    0.470745    0.516980    0.647491    11.00000    0.05111    0.03272 =
         0.04330    0.02375    0.01447    0.02123
AFIX  43
H45   2    0.439629    0.536611    0.607189    11.00000   -1.20000
AFIX   0
C46   1    0.534644    0.585904    0.738989    11.00000    0.08493    0.02931 =
         0.04637    0.01691    0.01313    0.02145
AFIX  43
H46   2    0.546454    0.650470    0.759200    11.00000   -1.20000
AFIX   0
C47   1    0.580005    0.559296    0.799133    11.00000    0.08620    0.03593 =
         0.04150    0.00956    0.00769    0.01859
AFIX  43
H47   2    0.622085    0.605301    0.861131    11.00000   -1.20000
AFIX   0
C48   1    0.563493    0.462604    0.767903    11.00000    0.05541    0.03844 =
         0.03609    0.02055    0.00740    0.01610
C49   1    0.609147    0.428651    0.827107    11.00000    0.07849    0.05263 =
         0.04126    0.02198    0.00077    0.01623
AFIX  43
H49   2    0.650546    0.472002    0.889820    11.00000   -1.20000
AFIX   0
C50   1    0.592864    0.334787    0.793089    11.00000    0.07312    0.06508 =
         0.04557    0.04147    0.00565    0.02660
AFIX  43
H50   2    0.624238    0.314204    0.832436    11.00000   -1.20000
AFIX   0
C51   1    0.528323    0.266566    0.697766    11.00000    0.03593    0.04470 =
         0.04144    0.02927    0.01170    0.01656
C52   1    0.509040    0.167385    0.658620    11.00000    0.04763    0.04950 =
         0.05941    0.04131    0.01433    0.02647
AFIX  43
H52   2    0.540919    0.143920    0.695003    11.00000   -1.20000
AFIX   0
C53   1    0.443915    0.106890    0.567902    11.00000    0.04911    0.03955 =
         0.06750    0.03159    0.02610    0.02481
AFIX  43
H53   2    0.430693    0.041412    0.541313    11.00000   -1.20000
AFIX   0
C54   1    0.397069    0.142808    0.514845    11.00000    0.03476    0.03015 =
         0.04052    0.01374    0.00594    0.01371
AFIX  43
H54   2    0.350310    0.099467    0.452964    11.00000   -1.20000
AFIX   0
C55   1    0.478739    0.296173    0.637858    11.00000    0.02295    0.03414 =
         0.03722    0.02462    0.01281    0.01221
C56   1    0.499220    0.397514    0.674398    11.00000    0.03212    0.03327 =
         0.03286    0.01942    0.00898    0.01180

O15   5    0.837494    0.042084   -0.038940    11.00000    0.04944    0.06407 =
         0.05402    0.02134    0.00907    0.02788
AFIX   3
H15A  2    0.820514    0.010264   -0.010690    11.00000   -1.50000
H15B  2    0.904334    0.097034    0.003350    11.00000   -1.50000
AFIX   0

O16   5    0.826195   -0.082317    0.040566    11.00000    0.05583    0.15283 =
         0.05661    0.03871    0.02639    0.04675
AFIX   3
H16A  2    0.772665   -0.075677    0.076336    11.00000   -1.50000
H16B  2    0.894085   -0.074407    0.092246    11.00000   -1.50000
AFIX   0

PART 2
O7A   5    0.981943   -0.314477   -0.085306   -21.00000    0.12651    0.06247 =
         0.04760    0.02324   -0.00509    0.02516
C17A  1    1.003892   -0.343034   -0.035030   -21.00000    0.08330    0.04219 =
         0.03807    0.02098    0.00337    0.02842
O8A   5    1.020417   -0.426310   -0.062468   -21.00000    0.09478    0.05927 =
         0.04281    0.01568    0.00984    0.03091
AFIX  83
H8A   2    1.008554   -0.453339   -0.118655   -21.00000   -1.50000
AFIX   0
HKLF 4


REM  1 in P-1 New: P-1
REM wR2 = 0.2047, GooF = S = 1.065, Restrained GooF = 1.065 for all data
REM R1 = 0.0654 for 6623 Fo > 4sig(Fo) and 0.1299 for all 11158 data
REM 776 parameters refined using 200 restraints

END

WGHT      0.0971      0.7973

REM Instructions for potential hydrogen bonds
HTAB O8 N8_$1
EQIV $12 -x+2, -y, -z
HTAB O13 O16_$12
HTAB O14 O10
HTAB N5 O15
HTAB N7 O6_$2
HTAB C27 O7_$1
HTAB C27 O7A_$1
HTAB C34 O2_$3
HTAB C41 O5_$2
EQIV $11 x-1, y+1, z
HTAB C45 O12_$11
HTAB C53 O6_$5
HTAB C54 O10_$4
HTAB O15 O16
HTAB O15 O13
EQIV $9 -x+1, -y, -z
HTAB O16 N6_$9
HTAB O16 O9
HTAB O8A N8_$1

REM Highest difference peak  1.608,  deepest hole -0.705,  1-sigma level  0.172
Q1    1   0.6830  0.7301  1.0308  11.00000  0.05    1.61
Q2    1   1.3056  0.6942  1.0135  11.00000  0.05    0.97
;
_shelx_res_checksum                84834
_shelx_hkl_file
;
  -1   0   0   -0.05    0.03
  -2   0   0   53.35    0.76
  -3   0   0   98.80    1.34
  -4   0   0   35.64    0.79
  -5   0   0   16.34    0.59
  -6   0   0    0.86    0.23
   6   0   0    0.31    0.10
  -7   0   0    4.46    0.49
  -8   0   0    4.14    0.52
  -9   0   0    5.85    0.65
 -10   0   0   -0.01    0.32
 -11   0   0    1.15    0.49
 -12   0   0   -0.55    0.40
 -13   1   0   -0.61    0.44
 -12   1   0    2.11    0.58
 -11   1   0    0.19    0.39
 -10   1   0    7.51    0.74
  -9   1   0    5.22    0.60
  -8   1   0   -0.02    0.26
   7  -1   0   11.64    0.38
  -7   1   0   11.59    0.61
   6  -1   0    0.22    0.11
  -6   1   0   -0.11    0.18
   5  -1   0   25.59    0.49
  -5   1   0   24.96    0.70
  -4   1   0   47.26    0.89
  -3   1   0   15.78    0.43
  -2   1   0   16.08    0.35
   0   1   0   -0.07    0.02
  -1  -1   0   28.99    0.45
  -2  -1   0   21.46    0.45
  -2  -1   0   21.89    0.48
  -3  -1   0   15.96    0.47
  -3  -1   0   15.36    0.43
  -4  -1   0    3.75    0.31
  -4  -1   0    4.17    0.28
  -5  -1   0    0.06    0.19
  -6  -1   0    3.40    0.40
  -7  -1   0   -0.20    0.25
  -8  -1   0    0.43    0.33
  -9  -1   0    1.35    0.43
 -10  -1   0    2.67    0.56
 -11  -1   0    0.98    0.51
  12   1   0    2.52    0.49
 -13   2   0    2.57    0.65
 -12   2   0    0.80    0.48
 -11   2   0    0.81    0.41
 -10   2   0    2.29    0.48
  -9   2   0    8.04    0.63
   8  -2   0    0.08    0.14
  -8   2   0    0.33    0.29
   7  -2   0    0.54    0.15
  -7   2   0    0.27    0.24
   6  -2   0   13.34    0.40
  -6   2   0   13.95    0.56
   5  -2   0    2.70    0.20
  -5   2   0    2.35    0.28
   4  -2   0    4.45    0.22
  -4   2   0    4.30    0.28
   3  -2   0    4.03    0.20
  -3   2   0    3.61    0.23
   2  -2   0    0.13    0.07
  -2   2   0    0.08    0.08
  -1   2   0   59.77    0.69
   0   2   0   40.03    0.52
  -1  -2   0   11.23    0.30
   1   2   0   10.39    0.29
  -2  -2   0   72.34    1.03
  -2  -2   0   72.11    1.06
  -3  -2   0   35.01    0.76
  -3  -2   0   33.50    0.70
  -4  -2   0    2.95    0.32
  -4  -2   0    3.26    0.30
  -5  -2   0    2.28    0.31
  -5  -2   0    1.85    0.28
  -6  -2   0    4.60    0.47
  -7  -2   0    2.04    0.41
  -8  -2   0   21.67    0.95
  -9  -2   0   -0.23    0.30
 -10  -2   0    6.60    0.77
  11   2   0    4.89    0.64
 -13   3   0   -0.17    0.48
 -12   3   0   -0.65    0.34
 -11   3   0    0.07    0.36
 -10   3   0   10.24    0.72
  -9   3   0   12.11    0.70
   8  -3   0    6.30    0.37
  -8   3   0    6.54    0.52
   7  -3   0   20.91    0.56
  -7   3   0   21.61    0.75
   6  -3   0    1.25    0.18
  -6   3   0    1.28    0.25
   5  -3   0   19.94    0.50
  -5   3   0   20.89    0.61
   4  -3   0    0.06    0.11
  -4   3   0   -0.10    0.14
   3  -3   0   10.02    0.31
   3  -3   0   10.08    0.29
  -3   3   0   10.01    0.33
   2  -3   0    0.21    0.10
  -2   3   0    0.39    0.11
   1  -3   0   34.85    0.54
  -1   3   0   35.08    0.52
   0  -3   0   35.68    0.52
   0  -3   0   35.90    0.57
   0   3   0   34.33    0.54
  -1  -3   0    0.82    0.16
   1   3   0    1.13    0.16
  -2  -3   0   13.65    0.44
   2   3   0   12.65    0.43
  -3  -3   0   14.75    0.52
  -3  -3   0   14.71    0.50
  -4  -3   0    0.15    0.19
  -4  -3   0    0.32    0.20
  -5  -3   0    4.29    0.40
  -5  -3   0    4.49    0.45
  -6  -3   0    7.20    0.56
  -7  -3   0    5.48    0.57
  -8  -3   0    0.19    0.34
   9   3   0    2.51    0.48
  10   3   0    2.22    0.50
  11   3   0    3.59    0.59
 -13   4   0    0.48    0.46
 -12   4   0    0.17    0.42
 -11   4   0    4.79    0.62
 -10   4   0   10.02    0.70
   9  -4   0    2.25    0.30
  -9   4   0    2.94    0.44
   8  -4   0    3.28    0.32
  -8   4   0    3.04    0.41
   7  -4   0    0.16    0.15
  -7   4   0    0.48    0.23
   6  -4   0   41.21    0.81
  -6   4   0   40.92    0.93
   5  -4   0    1.52    0.20
  -5   4   0    1.45    0.23
   4  -4   0    1.77    0.19
   4  -4   0    1.55    0.15
  -4   4   0    1.77    0.21
   3  -4   0    0.06    0.10
   3  -4   0   -0.14    0.11
  -3   4   0   -0.05    0.12
   2  -4   0    6.75    0.27
   2  -4   0    6.49    0.27
  -2   4   0    6.42    0.25
   1  -4   0    5.06    0.23
   1  -4   0    5.28    0.24
  -1   4   0    5.39    0.27
   0  -4   0    0.35    0.15
   0  -4   0    0.46    0.12
   0   4   0    0.34    0.14
  -1  -4   0    3.90    0.28
  -1  -4   0    4.20    0.20
   1   4   0    3.96    0.28
  -2  -4   0   41.73    0.83
  -2  -4   0   41.55    0.60
   2   4   0   41.32    0.82
  -3  -4   0    5.94    0.38
   3   4   0    6.45    0.39
  -4  -4   0    2.28    0.31
   4   4   0    2.19    0.31
  -5  -4   0   29.61    0.88
   5   4   0   28.19    0.87
  -6  -4   0    0.03    0.25
   6   4   0   -0.27    0.25
   7   4   0    1.65    0.40
   8   4   0    0.77    0.37
   9   4   0    1.01    0.43
  10   4   0    1.13    0.44
  11   4   0    7.41    0.84
 -14   5   0   -0.58    0.41
 -13   5   0    0.12    0.42
 -12   5   0    0.43    0.39
 -11   5   0    4.45    0.58
 -10   5   0    7.72    0.66
   9  -5   0    0.01    0.20
  -9   5   0    0.12    0.24
   8  -5   0   10.76    0.51
  -8   5   0    9.62    0.57
   7  -5   0   28.53    0.73
  -7   5   0   27.53    0.82
   6  -5   0    7.23    0.31
   6  -5   0    7.44    0.38
  -6   5   0    7.12    0.42
   5  -5   0    5.29    0.31
   5  -5   0    5.38    0.24
  -5   5   0    5.15    0.34
   4  -5   0    3.22    0.20
   4  -5   0    2.69    0.24
  -4   5   0    3.69    0.26
   3  -5   0    3.11    0.21
   3  -5   0    3.15    0.24
  -3   5   0    3.31    0.23
   2  -5   0    1.99    0.18
   2  -5   0    1.74    0.19
  -2   5   0    1.63    0.21
   1  -5   0    3.25    0.24
   1  -5   0    3.13    0.22
  -1   5   0    3.32    0.27
   0  -5   0   15.11    0.38
   0  -5   0   14.22    0.43
   0   5   0   14.29    0.43
  -1  -5   0   52.67    0.94
  -1  -5   0   52.77    0.78
   1   5   0   53.23    0.92
  -2  -5   0   53.74    0.78
  -2  -5   0   54.73    1.04
   2   5   0   53.25    1.00
  -3  -5   0    6.43    0.42
   3   5   0    5.45    0.39
  -4  -5   0    2.29    0.35
   4   5   0    1.92    0.32
  -5  -5   0   40.17    1.08
   5   5   0   39.69    1.08
  -6  -5   0    5.28    0.53
   6   5   0    4.86    0.53
   7   5   0    1.40    0.40
   8   5   0    0.68    0.32
   9   5   0    2.97    0.59
  10   5   0    0.53    0.43
  11   5   0    1.21    0.80
 -14   6   0    2.97    0.64
 -13   6   0   -0.08    0.42
 -12   6   0    0.29    0.38
 -11   6   0    0.27    0.32
  10  -6   0    6.55    0.49
 -10   6   0    7.46    0.58
   9  -6   0    1.54    0.28
  -9   6   0    1.77    0.36
   8  -6   0   17.42    0.64
   8  -6   0   18.51    0.56
  -8   6   0   17.88    0.72
   7  -6   0    5.53    0.42
   7  -6   0    5.85    0.32
  -7   6   0    5.88    0.42
   6  -6   0   -0.01    0.16
   6  -6   0    0.14    0.13
  -6   6   0    0.06    0.16
   5  -6   0    0.00    0.14
   5  -6   0    0.18    0.13
  -5   6   0    0.03    0.15
   4  -6   0   12.56    0.35
   4  -6   0   12.09    0.45
  -4   6   0   12.54    0.42
   3  -6   0    0.68    0.15
   3  -6   0    0.71    0.17
  -3   6   0    0.27    0.15
   2  -6   0    7.20    0.33
   2  -6   0    6.68    0.32
  -2   6   0    6.84    0.32
   1  -6   0   16.08    0.47
   1  -6   0   15.65    0.45
  -1   6   0   16.07    0.47
   0  -6   0   16.39    0.45
   0  -6   0   15.59    0.49
   0   6   0   16.19    0.50
  -1  -6   0   21.69    0.50
  -1  -6   0   20.59    0.61
   1   6   0   20.85    0.60
  -2  -6   0   22.74    0.51
  -2  -6   0   22.02    0.69
   2   6   0   22.23    0.66
  -3  -6   0    3.65    0.40
   3   6   0    3.46    0.37
  -4  -6   0   11.58    0.63
   4   6   0   11.98    0.62
  -5  -6   0   21.02    0.83
   5   6   0   18.81    0.81
  -6  -6   0    1.44    0.38
   6   6   0    1.04    0.38
   7   6   0    1.54    0.45
   8   6   0    5.07    0.69
   9   6   0    3.17    0.63
  10   6   0    1.72    0.61
 -14   7   0    0.26    0.52
 -13   7   0    0.15    0.38
 -12   7   0    0.02    0.31
  11  -7   0    0.96    0.32
 -11   7   0    1.45    0.39
  10  -7   0    0.12    0.22
 -10   7   0    0.36    0.29
   9  -7   0    0.08    0.24
  -9   7   0    0.38    0.27
   8  -7   0    8.47    0.50
  -8   7   0    8.56    0.55
   7  -7   0   18.16    0.65
   7  -7   0   17.79    0.50
  -7   7   0   17.69    0.66
   6  -7   0   -0.14    0.16
   6  -7   0    0.22    0.15
  -6   7   0    0.12    0.18
   5  -7   0  130.96    1.58
   5  -7   0  130.88    1.86
  -5   7   0  129.79    1.77
   4  -7   0    7.30    0.32
   4  -7   0    6.56    0.37
  -4   7   0    6.28    0.33
   3  -7   0    0.39    0.14
   3  -7   0    0.64    0.18
  -3   7   0    0.33    0.17
   2  -7   0   13.82    0.46
   2  -7   0   13.51    0.44
  -2   7   0   12.67    0.45
   1  -7   0    0.06    0.14
   1  -7   0   -0.05    0.18
  -1   7   0    0.07    0.17
   0  -7   0   26.68    0.62
   0  -7   0   26.37    0.68
   0   7   0   26.97    0.69
  -1  -7   0   13.89    0.56
  -1  -7   0   13.53    0.44
   1   7   0   14.06    0.53
  -2  -7   0    3.41    0.38
  -2  -7   0    3.18    0.26
   2   7   0    2.88    0.35
  -3  -7   0    0.15    0.26
   3   7   0    0.17    0.29
  -4  -7   0   16.40    0.76
   4   7   0   17.19    0.77
  -5  -7   0    0.17    0.29
   5   7   0    0.06    0.33
  -6  -7   0    0.77    0.34
   6   7   0    0.67    0.40
   7   7   0    0.11    0.42
   8   7   0    0.31    0.47
   9   7   0    0.23    0.58
  10   7   0    0.23    0.59
 -13   8   0    0.32    0.37
 -12   8   0    0.65    0.37
  11  -8   0    0.15    0.29
 -11   8   0    0.29    0.29
  10  -8   0    1.00    0.29
 -10   8   0    1.16    0.37
   9  -8   0    7.58    0.53
  -9   8   0    7.87    0.57
   8  -8   0   16.25    0.68
  -8   8   0   18.34    0.72
   7  -8   0    9.08    0.51
  -7   8   0    8.25    0.49
   6  -8   0   48.74    0.84
   6  -8   0   49.23    1.09
  -6   8   0   49.58    1.02
   5  -8   0   12.31    0.53
   5  -8   0   11.09    0.40
  -5   8   0   11.68    0.47
   4  -8   0    9.27    0.46
   4  -8   0    9.73    0.40
  -4   8   0   10.06    0.41
   3  -8   0    1.33    0.23
   3  -8   0    1.40    0.23
  -3   8   0    1.22    0.23
   2  -8   0    2.11    0.27
   2  -8   0    1.80    0.25
  -2   8   0    2.39    0.30
   1  -8   0    5.77    0.40
   1  -8   0    6.32    0.37
  -1   8   0    5.89    0.41
   0  -8   0   26.39    0.75
   0  -8   0   25.98    0.64
   0   8   0   24.88    0.72
  -1  -8   0    4.94    0.45
  -1  -8   0    4.31    0.33
   1   8   0    4.37    0.42
  -2  -8   0    4.50    0.46
  -2  -8   0    4.47    0.34
   2   8   0    4.48    0.44
  -3  -8   0    0.73    0.32
   3   8   0    0.33    0.29
  -4  -8   0    3.90    0.52
   4   8   0    3.28    0.49
  -5  -8   0    3.75    0.51
   5   8   0    3.91    0.59
  -6  -8   0    0.83    0.37
   6   8   0    0.14    0.43
   7   8   0    1.37    0.57
   8   8   0   -0.55    0.51
   9   8   0    1.98    0.71
  12  -9   0   -0.26    0.27
  11  -9   0    5.39    0.56
 -11   9   0    4.60    0.57
  10  -9   0    0.10    0.28
 -10   9   0    0.06    0.29
   9  -9   0    0.25    0.26
  -9   9   0    0.41    0.25
   8  -9   0    1.64    0.32
  -8   9   0    1.43    0.31
   7  -9   0    0.62    0.26
  -7   9   0    0.59    0.23
   6  -9   0    0.15    0.21
  -6   9   0    0.33    0.20
   5  -9   0   41.27    1.00
   5  -9   0   40.65    0.79
  -5   9   0   42.25    0.89
   4  -9   0    5.80    0.38
   4  -9   0    5.29    0.41
  -4   9   0    5.61    0.36
   3  -9   0    7.44    0.41
   3  -9   0    8.71    0.46
  -3   9   0    7.81    0.43
   2  -9   0   22.46    0.67
   2  -9   0   22.48    0.66
  -2   9   0   22.31    0.69
   1  -9   0    0.08    0.20
   1  -9   0    0.26    0.24
  -1   9   0    0.02    0.25
   0  -9   0    1.09    0.29
   0  -9   0    0.92    0.21
   0   9   0    0.91    0.31
  -1  -9   0    6.00    0.49
  -1  -9   0    5.91    0.40
   1   9   0    6.34    0.53
  -2  -9   0    1.21    0.34
   2   9   0    0.97    0.38
  -3  -9   0   12.36    0.70
   3   9   0   12.63    0.71
  -4  -9   0    1.21    0.39
   4   9   0    0.83    0.38
  -5  -9   0    6.26    0.65
   5   9   0    5.93    0.66
  -6  -9   0    0.21    0.34
   6   9   0    0.39    0.53
   7   9   0    6.03    0.81
   8   9   0    3.10    0.72
   9   9   0   -0.09    0.61
  12 -10   0    0.01    0.31
  11 -10   0    0.08    0.29
  10 -10   0    3.02    0.44
   9 -10   0   -0.04    0.24
   8 -10   0    7.13    0.55
  -8  10   0    7.89    0.51
   7 -10   0    2.20    0.36
  -7  10   0    2.16    0.32
   6 -10   0   33.98    0.97
  -6  10   0   34.55    0.86
   5 -10   0   10.91    0.48
   5 -10   0   10.91    0.57
  -5  10   0   11.31    0.49
   4 -10   0    0.92    0.27
   4 -10   0    0.80    0.24
  -4  10   0    0.81    0.24
   3 -10   0    4.88    0.42
   3 -10   0    5.18    0.41
  -3  10   0    4.51    0.40
   2 -10   0   11.98    0.57
   2 -10   0   11.46    0.55
  -2  10   0   11.16    0.57
   1 -10   0    4.33    0.42
   1 -10   0    4.51    0.39
  -1  10   0    5.00    0.48
   0 -10   0    5.61    0.44
   0 -10   0    5.10    0.48
   0  10   0    5.98    0.53
  -1 -10   0    0.46    0.31
  -1 -10   0    0.14    0.24
   1  10   0    0.35    0.32
  -2 -10   0    0.36    0.31
   2  10   0    0.04    0.33
  -3 -10   0    2.02    0.44
   3  10   0    2.49    0.51
  -4 -10   0    1.30    0.39
   4  10   0    0.07    0.38
  -5 -10   0    0.03    0.33
   5  10   0   -0.07    0.41
  -6 -10   0   -0.34    0.36
   6  10   0    0.69    0.50
   7  10   0    1.70    0.63
   8  10   0    0.23    0.61
  13 -11   0   -0.07    0.38
  12 -11   0   -0.16    0.32
  11 -11   0    5.02    0.57
  10 -11   0    0.06    0.28
   9 -11   0    0.05    0.26
   8 -11   0    0.10    0.26
   7 -11   0    0.40    0.28
   6 -11   0    2.69    0.39
   5 -11   0   14.03    0.67
   4 -11   0    0.40    0.27
   4 -11   0    0.82    0.29
   3 -11   0   13.33    0.62
   3 -11   0   11.70    0.57
  -3  11   0   11.79    0.57
   2 -11   0    0.21    0.24
   2 -11   0    0.05    0.27
  -2  11   0    0.03    0.30
   1 -11   0    5.75    0.46
   1 -11   0    5.80    0.50
  -1  11   0    6.50    0.54
   0 -11   0    3.36    0.39
   0 -11   0    3.30    0.47
   0  11   0    3.41    0.48
  -1 -11   0    1.26    0.38
   1  11   0    1.72    0.42
  -2 -11   0    0.45    0.33
   2  11   0   -0.56    0.34
  -3 -11   0    1.11    0.41
   3  11   0    1.38    0.46
  -4 -11   0    1.63    0.44
   4  11   0    1.56    0.53
  -5 -11   0    1.31    0.46
   5  11   0    1.20    0.60
  -6 -11   0    4.25    0.64
   6  11   0    4.50    0.78
   7  11   0   -0.52    0.59
  13 -12   0    1.01    0.48
  12 -12   0    7.79    0.75
  11 -12   0    8.17    0.71
  10 -12   0    2.98    0.47
   9 -12   0    2.45    0.44
   8 -12   0   -0.24    0.26
   7 -12   0    0.46    0.33
   6 -12   0   19.58    0.83
   5 -12   0    4.09    0.46
   4 -12   0    0.01    0.30
   4 -12   0    0.02    0.25
   3 -12   0    1.45    0.33
   3 -12   0    1.59    0.34
   2 -12   0    3.11    0.42
   2 -12   0    2.20    0.37
   1 -12   0    9.47    0.60
   1 -12   0   10.36    0.59
   0 -12   0    1.45    0.34
   0 -12   0    2.65    0.44
  -1 -12   0   13.59    0.75
   1  12   0   13.42    0.84
  -2 -12   0    0.21    0.35
   2  12   0   -0.09    0.38
  -3 -12   0    2.23    0.48
   3  12   0    1.48    0.52
  -4 -12   0    0.67    0.41
   4  12   0   -0.69    0.54
  -5 -12   0    2.55    0.56
   5  12   0    3.58    0.76
  -6 -12   0    0.32    0.43
   6  12   0    0.39    0.64
   7  12   0   -0.98    0.65
  13 -13   0    3.42    0.59
  12 -13   0    0.28    0.39
  11 -13   0    1.45    0.47
  10 -13   0    0.70    0.37
   9 -13   0   -0.12    0.31
   8 -13   0    1.31    0.37
   7 -13   0    0.58    0.32
   6 -13   0    0.22    0.33
   5 -13   0    0.55    0.29
   4 -13   0   15.70    0.78
   3 -13   0    0.08    0.27
   3 -13   0    0.40    0.31
   2 -13   0    2.64    0.41
   2 -13   0    3.75    0.44
   1 -13   0    4.56    0.50
   1 -13   0    4.73    0.48
   0 -13   0    2.92    0.49
  -1 -13   0   -0.11    0.31
  -2 -13   0    0.35    0.39
  -3 -13   0    3.76    0.59
  -4 -13   0    0.18    0.39
  -5 -13   0    1.25    0.51
  -6 -13   0    1.21    0.53
  12 -14   0    4.16    0.67
  11 -14   0    1.86    0.52
  10 -14   0    0.19    0.36
   9 -14   0    1.73    0.49
   8 -14   0    2.71    0.48
   7 -14   0    0.00    0.31
   6 -14   0   -0.23    0.28
   5 -14   0    3.29    0.47
   4 -14   0    5.35    0.58
   3 -14   0   18.66    0.88
   2 -14   0    2.24    0.41
   2 -14   0    2.66    0.44
   1 -14   0    5.96    0.54
   1 -14   0    7.58    0.68
   0 -14   0    0.50    0.35
  -1 -14   0    0.54    0.38
  -2 -14   0   -0.16    0.37
  -3 -14   0    0.28    0.39
  -4 -14   0    0.58    0.44
  -5 -14   0    2.30    0.56
  12 -15   0    0.58    0.43
  11 -15   0    0.64    0.43
  10 -15   0    0.33    0.40
   9 -15   0    0.58    0.39
   8 -15   0    0.12    0.35
   7 -15   0    1.26    0.45
   6 -15   0    2.58    0.46
   5 -15   0    1.42    0.45
   4 -15   0    2.53    0.50
   3 -15   0    0.74    0.40
   2 -15   0   -0.46    0.34
   1 -15   0    0.49    0.39
   0 -15   0    3.22    0.55
  -1 -15   0   -0.05    0.36
  -2 -15   0    0.69    0.43
  -3 -15   0    1.84    0.52
  -4 -15   0    1.26    0.55
  11 -16   0   -0.34    0.37
  10 -16   0    6.59    0.73
   9 -16   0    2.72    0.54
   8 -16   0    0.39    0.39
   7 -16   0   -0.09    0.35
   6 -16   0   -0.10    0.35
   5 -16   0    0.35    0.43
   4 -16   0    1.91    0.45
   3 -16   0    0.85    0.44
   2 -16   0    0.45    0.41
   1 -16   0    2.23    0.51
   0 -16   0    2.71    0.52
  -1 -16   0    0.20    0.46
  -2 -16   0    1.41    0.49
  -3 -16   0    0.10    0.45
  10 -17   0    2.24    0.55
   9 -17   0   -0.19    0.40
   8 -17   0    0.22    0.39
   7 -17   0    1.11    0.49
   6 -17   0    1.18    0.47
   5 -17   0    4.18    0.65
   4 -17   0   -0.85    0.35
   3 -17   0   -0.48    0.37
   0 -17   0    0.60    0.49
  -1 -17   0    1.42    0.50
   9 -18   0    1.95    0.57
   8 -18   0   -0.60    0.41
   7 -18   0    1.71    0.54
   6 -18   0    1.09    0.49
   5 -18   0    0.11    0.48
   4 -18   0    1.97    0.54
   3 -18   0   -1.02    0.41
   7 -19   0   -0.22    0.50
   6 -19   0    1.18    0.55
   5 -19   0   -0.27    0.51
   4 -19   0   -0.31    0.45
   4 -19   1   -0.85    0.42
   5 -19   1   -0.23    0.52
   6 -19   1   -0.11    0.49
   7 -19   1   -0.15    0.45
   8 -19   1    0.17    0.48
   3 -18   1   -0.27    0.40
   4 -18   1    2.19    0.56
   5 -18   1    1.34    0.52
   6 -18   1    0.68    0.48
   7 -18   1   -0.38    0.41
   8 -18   1    0.70    0.47
   9 -18   1    0.40    0.48
  10 -18   1    4.90    0.72
  -2 -17   1   -0.07    0.41
  -1 -17   1    1.68    0.53
   2 -17   1   -0.40    0.37
   3 -17   1    3.75    0.57
   4 -17   1   -0.41    0.38
   5 -17   1    5.06    0.65
   6 -17   1    0.26    0.41
   7 -17   1    0.36    0.44
   8 -17   1    1.15    0.48
   9 -17   1    1.76    0.52
  10 -17   1   -0.20    0.40
  11 -17   1    0.91    0.51
  -3 -16   1    0.15    0.43
  -2 -16   1    0.69    0.43
  -1 -16   1   -0.11    0.39
   0 -16   1    0.21    0.37
   2 -16   1   -0.27    0.35
   3 -16   1   -0.29    0.32
   4 -16   1    5.10    0.62
   5 -16   1    1.95    0.48
   6 -16   1    0.20    0.36
   7 -16   1    1.77    0.48
   8 -16   1    2.37    0.50
   9 -16   1   -0.23    0.36
  10 -16   1    0.13    0.42
  11 -16   1    0.08    0.43
  -4 -15   1    0.48    0.42
  -3 -15   1    2.43    0.59
  -2 -15   1    0.41    0.39
  -1 -15   1    1.68    0.49
   0 -15   1    1.30    0.40
   1 -15   1    0.14    0.33
   1 -15   1   -0.20    0.31
   2 -15   1    4.40    0.53
   3 -15   1    2.15    0.49
   4 -15   1    0.23    0.39
   5 -15   1    3.23    0.53
   6 -15   1    1.07    0.40
   7 -15   1    3.36    0.55
   8 -15   1    0.20    0.38
   9 -15   1    4.04    0.57
  10 -15   1    2.53    0.52
  11 -15   1   -0.45    0.40
  12 -15   1    0.12    0.47
  -5 -14   1    0.69    0.46
  -4 -14   1    0.93    0.44
  -3 -14   1    0.33    0.39
  -2 -14   1    2.17    0.48
  -1 -14   1    0.59    0.43
   0 -14   1    1.43    0.42
   1 -14   1    0.01    0.29
   1 -14   1    0.28    0.32
   2 -14   1    1.60    0.41
   2 -14   1    2.09    0.40
   3 -14   1    0.11    0.30
   4 -14   1    9.89    0.68
   5 -14   1    1.38    0.38
   6 -14   1   14.31    0.78
   7 -14   1    0.59    0.33
   8 -14   1    0.36    0.33
   9 -14   1   -0.23    0.32
  10 -14   1    1.16    0.41
  11 -14   1    0.39    0.38
  12 -14   1    3.81    0.60
  13 -14   1    0.81    0.51
   6  13  -1    0.00    0.73
   5  13  -1    2.40    0.77
  -5 -13   1    2.06    0.54
   4  13  -1   -1.11    0.51
  -4 -13   1    0.38    0.39
   3  13  -1    8.80    0.93
  -3 -13   1   10.26    0.82
   2  13  -1    4.23    0.71
  -2 -13   1    3.69    0.54
   1  13  -1    0.90    0.52
  -1 -13   1    0.82    0.35
   0  13  -1    0.09    0.38
   0 -13   1    0.26    0.32
   0 -13   1    0.45    0.34
   1 -13   1    3.07    0.45
   1 -13   1    3.05    0.44
   2 -13   1    0.33    0.28
   2 -13   1   -0.17    0.26
   3 -13   1    5.27    0.52
   4 -13   1   -0.22    0.27
   5 -13   1    6.98    0.58
   6 -13   1    1.00    0.34
   7 -13   1    1.32    0.37
   8 -13   1    2.61    0.45
   9 -13   1    0.20    0.33
  10 -13   1   -0.22    0.32
  11 -13   1    0.09    0.35
  12 -13   1    0.38    0.39
  13 -13   1    4.50    0.66
   7  12  -1   -0.48    0.69
   6  12  -1    1.62    0.72
   5  12  -1   -0.93    0.54
  -5 -12   1    0.40    0.40
   4  12  -1    2.55    0.64
  -4 -12   1    2.20    0.49
   3  12  -1    1.50    0.59
  -3 -12   1    1.09    0.40
   2  12  -1    7.10    0.71
  -2 -12   1    6.80    0.65
   1  12  -1   -0.31    0.43
  -1 -12   1    0.00    0.29
   0  12  -1    1.01    0.45
   0 -12   1    1.91    0.36
   0 -12   1    1.86    0.41
  -1  12  -1    0.96    0.41
   1 -12   1    0.68    0.29
   1 -12   1    0.75    0.29
  -2  12  -1    4.73    0.51
   2 -12   1    4.83    0.46
   2 -12   1    4.42    0.45
  -3  12  -1    1.85    0.38
   3 -12   1    1.83    0.31
   3 -12   1    1.52    0.34
  -4  12  -1   -0.13    0.27
   4 -12   1    0.20    0.30
   5 -12   1    0.88    0.30
   6 -12   1   30.11    0.99
   7 -12   1    1.47    0.37
   8 -12   1    8.89    0.64
   9 -12   1    1.13    0.36
  10 -12   1   -0.04    0.30
  11 -12   1    2.04    0.45
  12 -12   1    2.28    0.52
  13 -12   1   -0.70    0.36
   8  11  -1   -0.02    0.65
   7  11  -1   -0.79    0.58
   6  11  -1    0.64    0.58
   5  11  -1    2.62    0.64
  -5 -11   1    1.87    0.47
   4  11  -1    0.14    0.46
  -4 -11   1   -0.21    0.31
   3  11  -1   13.42    0.87
  -3 -11   1   15.31    0.80
   2  11  -1    1.00    0.42
  -2 -11   1    0.73    0.36
   1  11  -1    1.19    0.44
  -1 -11   1    1.33    0.36
  -1 -11   1    0.79    0.30
   0  11  -1    4.27    0.53
   0 -11   1    4.28    0.47
   0 -11   1    3.71    0.38
  -1  11  -1   22.02    0.85
   1 -11   1   20.80    0.74
   1 -11   1   22.54    0.78
  -2  11  -1   -0.36    0.30
   2 -11   1   -0.14    0.23
   2 -11   1   -0.04    0.22
  -3  11  -1    3.93    0.43
   3 -11   1    3.48    0.42
   3 -11   1    3.65    0.35
  -4  11  -1    1.95    0.33
   4 -11   1    1.68    0.28
   4 -11   1    1.29    0.31
  -5  11  -1   26.47    0.78
   5 -11   1   24.60    0.85
  -6  11  -1    6.69    0.47
   6 -11   1    7.65    0.56
  -7  11  -1    0.03    0.22
   7 -11   1    0.15    0.27
  -8  11  -1    8.06    0.55
   8 -11   1    8.40    0.61
   9 -11   1    5.60    0.54
  10 -11   1    2.81    0.46
  11 -11   1   -0.17    0.33
  12 -11   1   -0.16    0.36
   8  10  -1   -0.41    0.54
   7  10  -1    0.42    0.56
   6  10  -1    3.10    0.65
   5  10  -1    4.27    0.66
  -5 -10   1    4.50    0.58
   4  10  -1    3.32    0.56
  -4 -10   1    2.78    0.47
   3  10  -1    3.21    0.53
  -3 -10   1    3.77    0.50
   2  10  -1    2.65    0.51
  -2 -10   1    3.17    0.44
   1  10  -1    0.80    0.36
  -1 -10   1   -0.03    0.23
  -1 -10   1   -0.13    0.25
   0  10  -1   21.32    0.82
   0 -10   1   21.09    0.67
   0 -10   1   20.84    0.72
  -1  10  -1    2.19    0.41
   1 -10   1    2.39    0.32
   1 -10   1    1.92    0.29
  -2  10  -1    3.98    0.44
   2 -10   1    4.05    0.36
   2 -10   1    3.52    0.36
  -3  10  -1    5.79    0.46
   3 -10   1    5.43    0.42
   3 -10   1    5.79    0.37
  -4  10  -1    7.78    0.46
   4 -10   1    7.83    0.39
   4 -10   1    7.51    0.49
  -5  10  -1    8.17    0.47
   5 -10   1    7.46    0.50
  -6  10  -1   12.36    0.57
   6 -10   1   13.22    0.64
  -7  10  -1    5.41    0.46
   7 -10   1    5.40    0.49
  -8  10  -1    9.30    0.54
   8 -10   1    8.53    0.59
  -9  10  -1    1.36    0.34
   9 -10   1    1.09    0.32
 -10  10  -1    0.81    0.33
  10 -10   1    0.29    0.29
 -11  10  -1    1.22    0.37
  11 -10   1    0.70    0.38
  12 -10   1    0.18    0.31
   9   9  -1    2.85    0.74
   8   9  -1    5.90    0.84
   7   9  -1    3.46    0.67
   6   9  -1   -0.36    0.41
   5   9  -1    1.15    0.46
  -5  -9   1    1.43    0.40
   4   9  -1    5.42    0.59
  -4  -9   1    4.87    0.55
   3   9  -1    2.48    0.44
  -3  -9   1    2.90    0.44
   2   9  -1    1.49    0.41
  -2  -9   1    1.21    0.32
  -2  -9   1    1.45    0.27
   1   9  -1   13.86    0.64
  -1  -9   1   12.97    0.53
  -1  -9   1   12.82    0.59
   0   9  -1    6.93    0.50
   0  -9   1    7.30    0.41
   0  -9   1    7.96    0.45
  -1   9  -1    0.61    0.29
   1  -9   1    0.85    0.24
   1  -9   1    0.89    0.22
  -2   9  -1    0.44    0.26
   2  -9   1    0.22    0.19
   2  -9   1    0.65    0.20
  -3   9  -1    2.93    0.34
   3  -9   1    2.48    0.30
   3  -9   1    2.75    0.26
  -4   9  -1    2.04    0.29
   4  -9   1    1.98    0.23
   4  -9   1    1.65    0.28
  -5   9  -1   30.68    0.79
   5  -9   1   29.70    0.83
   5  -9   1   30.53    0.60
  -6   9  -1    1.90    0.31
   6  -9   1    2.24    0.32
  -7   9  -1    5.15    0.47
   7  -9   1    4.92    0.44
  -8   9  -1   28.02    0.89
   8  -9   1   28.64    0.89
  -9   9  -1    4.30    0.49
   9  -9   1    3.64    0.43
 -10   9  -1    0.36    0.31
  10  -9   1    0.25    0.26
 -11   9  -1    2.29    0.48
  11  -9   1    1.08    0.35
 -12   9  -1    0.05    0.30
 -13   9  -1    0.18    0.36
 -14   9  -1    0.15    0.48
   9   8  -1    1.12    0.60
   8   8  -1   -0.12    0.49
   7   8  -1    2.24    0.60
   6   8  -1   -0.21    0.40
   5   8  -1    0.31    0.36
  -5  -8   1    1.24    0.36
   4   8  -1    8.46    0.64
  -4  -8   1    8.55    0.60
   3   8  -1    0.59    0.36
  -3  -8   1    1.46    0.36
   2   8  -1   14.59    0.65
  -2  -8   1   15.03    0.66
  -2  -8   1   13.95    0.52
   1   8  -1    1.68    0.34
  -1  -8   1    1.69    0.28
  -1  -8   1    1.52    0.24
   0   8  -1    0.84    0.26
   0  -8   1    0.68    0.21
   0  -8   1    0.78    0.20
  -1   8  -1    5.59    0.42
   1  -8   1    5.71    0.37
   1  -8   1    5.18    0.34
  -2   8  -1    3.30    0.34
   2  -8   1    3.60    0.30
   2  -8   1    3.69    0.30
  -3   8  -1   29.38    0.73
   3  -8   1   30.92    0.61
   3  -8   1   31.29    0.76
  -4   8  -1    1.02    0.23
   4  -8   1    0.65    0.16
   4  -8   1    0.54    0.20
  -5   8  -1    8.17    0.41
   5  -8   1    9.13    0.32
   5  -8   1    9.75    0.48
  -6   8  -1    0.19    0.21
   6  -8   1   -0.23    0.17
   6  -8   1    0.01    0.17
  -7   8  -1    7.26    0.47
   7  -8   1    6.74    0.46
  -8   8  -1    1.24    0.30
   8  -8   1    0.86    0.26
  -9   8  -1    2.97    0.42
   9  -8   1    2.94    0.37
 -10   8  -1    0.67    0.34
  10  -8   1    0.22    0.25
 -11   8  -1    4.97    0.59
  11  -8   1    4.98    0.51
 -12   8  -1    0.29    0.38
 -13   8  -1    1.23    0.49
 -14   8  -1    1.68    0.55
  10   7  -1    0.60    0.59
   9   7  -1    1.13    0.57
   8   7  -1    0.49    0.48
   7   7  -1    0.34    0.42
   6   7  -1   -0.14    0.35
   5   7  -1    9.27    0.68
  -5  -7   1    8.89    0.60
   4   7  -1    3.99    0.48
  -4  -7   1    4.34    0.47
   3   7  -1    1.50    0.32
  -3  -7   1    0.94    0.29
   2   7  -1   10.57    0.52
  -2  -7   1   12.03    0.54
  -2  -7   1   11.60    0.43
   1   7  -1  102.61    1.57
  -1  -7   1  103.30    1.56
  -1  -7   1  101.96    1.41
   0   7  -1   18.08    0.59
   0  -7   1   17.31    0.52
   0  -7   1   18.31    0.51
  -1   7  -1    0.36    0.22
   1  -7   1    0.28    0.14
   1  -7   1    0.48    0.18
  -2   7  -1    0.64    0.22
   2  -7   1    0.78    0.18
   2  -7   1    0.99    0.17
  -3   7  -1   14.14    0.48
   3  -7   1   13.57    0.48
   3  -7   1   13.20    0.37
  -4   7  -1   -0.02    0.16
   4  -7   1    0.34    0.13
   4  -7   1    0.26    0.16
  -5   7  -1    5.27    0.37
   5  -7   1    5.28    0.25
   5  -7   1    5.85    0.39
  -6   7  -1    3.62    0.35
   6  -7   1    4.22    0.25
   6  -7   1    3.92    0.36
  -7   7  -1   18.86    0.69
   7  -7   1   18.12    0.69
   7  -7   1   17.26    0.65
  -8   7  -1   11.71    0.61
   8  -7   1   11.73    0.58
  -9   7  -1   -0.04    0.24
   9  -7   1    0.03    0.21
 -10   7  -1    5.57    0.59
  10  -7   1    6.00    0.49
 -11   7  -1    0.24    0.31
 -12   7  -1    1.19    0.42
 -13   7  -1    0.45    0.40
 -14   7  -1    1.67    0.55
  10   6  -1    3.98    0.71
   9   6  -1   -0.27    0.42
   8   6  -1    5.08    0.68
   7   6  -1    0.12    0.35
   6   6  -1    2.78    0.48
   5   6  -1    0.64    0.33
  -5  -6   1    0.78    0.30
   4   6  -1   13.12    0.63
  -4  -6   1   12.95    0.62
   3   6  -1    8.77    0.49
  -3  -6   1    8.44    0.48
   2   6  -1  128.86    1.83
  -2  -6   1  124.73    1.81
  -2  -6   1  128.89    1.57
   1   6  -1   36.89    0.80
  -1  -6   1   36.06    0.77
  -1  -6   1   36.36    0.68
   0   6  -1   35.40    0.74
   0  -6   1   35.22    0.67
   0  -6   1   35.66    0.70
  -1   6  -1    4.30    0.32
   1  -6   1    4.41    0.27
   1  -6   1    4.70    0.26
  -2   6  -1   77.37    1.14
   2  -6   1   75.05    1.13
   2  -6   1   75.48    0.97
  -3   6  -1    4.96    0.31
   3  -6   1    4.84    0.22
   3  -6   1    4.77    0.29
  -4   6  -1   14.81    0.49
   4  -6   1   13.87    0.32
   4  -6   1   14.36    0.47
  -5   6  -1    3.91    0.31
   5  -6   1    4.04    0.30
   5  -6   1    3.81    0.20
  -6   6  -1    8.24    0.44
   6  -6   1    7.83    0.29
   6  -6   1    8.81    0.43
  -7   6  -1   16.09    0.65
   7  -6   1   16.41    0.57
  -8   6  -1   11.00    0.64
   8  -6   1   11.74    0.55
  -9   6  -1    0.32    0.27
   9  -6   1    0.19    0.22
 -10   6  -1    7.86    0.63
  10  -6   1    7.03    0.73
 -11   6  -1    4.64    0.60
 -12   6  -1    0.09    0.36
 -13   6  -1    0.20    0.45
 -14   6  -1    0.31    0.45
  11   5  -1    3.05    0.66
  10   5  -1    0.74    0.45
   9   5  -1   -0.03    0.35
   8   5  -1    1.77    0.41
   7   5  -1    7.40    0.68
   6   5  -1    1.02    0.35
   5   5  -1    9.39    0.57
  -5  -5   1    8.96    0.54
   4   5  -1    0.22    0.19
  -4  -5   1    0.35    0.22
   3   5  -1    6.63    0.42
  -3  -5   1    7.34    0.42
   2   5  -1    0.58    0.20
  -2  -5   1    0.61    0.19
  -2  -5   1    0.41    0.13
   1   5  -1   10.01    0.40
  -1  -5   1   10.82    0.34
  -1  -5   1   10.91    0.40
   0   5  -1   21.57    0.53
   0  -5   1   19.97    0.47
   0  -5   1   20.44    0.46
  -1   5  -1   10.33    0.38
   1  -5   1   10.90    0.35
   1  -5   1   11.01    0.31
  -2   5  -1   48.76    0.81
   2  -5   1   47.48    0.79
  -3   5  -1    7.15    0.32
   3  -5   1    7.45    0.32
  -4   5  -1   -0.01    0.15
   4  -5   1    0.44    0.14
   4  -5   1    0.34    0.11
  -5   5  -1    5.07    0.34
   5  -5   1    4.90    0.22
   5  -5   1    4.85    0.29
  -6   5  -1   12.47    0.55
   6  -5   1   12.34    0.45
  -7   5  -1   21.17    0.77
   7  -5   1   22.02    0.63
  -8   5  -1    0.44    0.28
   8  -5   1    0.63    0.22
  -9   5  -1    0.89    0.32
   9  -5   1    0.97    0.24
 -10   5  -1   21.51    0.94
 -11   5  -1    1.36    0.47
 -12   5  -1    0.72    0.42
 -13   5  -1    1.04    0.49
  11   4  -1    1.89    0.53
  10   4  -1    6.44    0.76
   9   4  -1    0.56    0.38
   8   4  -1    1.25    0.37
   7   4  -1    0.26    0.34
   6   4  -1    0.63    0.30
   5   4  -1    5.80    0.47
   4   4  -1    0.10    0.19
  -4  -4   1    0.01    0.18
   3   4  -1    6.07    0.37
  -3  -4   1    6.24    0.37
   2   4  -1   70.97    1.13
  -2  -4   1   69.73    1.11
   1   4  -1   12.40    0.39
  -1  -4   1   12.66    0.33
  -1  -4   1   12.12    0.38
   0   4  -1  204.80    2.23
   0  -4   1  204.49    2.17
   0  -4   1  203.39    2.16
  -1   4  -1    6.60    0.31
   1  -4   1    6.67    0.26
  -2   4  -1   20.94    0.46
   2  -4   1   19.85    0.44
  -3   4  -1    1.75    0.20
   3  -4   1    1.93    0.18
  -4   4  -1   12.14    0.45
   4  -4   1   11.56    0.38
  -5   4  -1    0.86    0.21
   5  -4   1    0.91    0.16
  -6   4  -1    3.88    0.37
   6  -4   1    3.79    0.28
  -7   4  -1   13.74    0.63
   7  -4   1   12.93    0.47
  -8   4  -1    0.15    0.25
   8  -4   1    0.26    0.18
  -9   4  -1    9.46    0.63
 -10   4  -1    0.63    0.34
 -11   4  -1    7.47    0.75
 -12   4  -1    0.26    0.39
 -13   4  -1    2.83    0.63
  12   3  -1    2.16    0.60
  11   3  -1    6.46    0.76
  10   3  -1    2.90    0.52
   9   3  -1    4.72    0.58
   8   3  -1    2.14    0.43
   7   3  -1    1.40    0.36
  -7  -3   1    1.90    0.41
   6   3  -1    0.07    0.25
  -6  -3   1    0.59    0.28
   5   3  -1    7.84    0.47
  -5  -3   1    9.41    0.52
   4   3  -1    0.98    0.23
  -4  -3   1    1.19    0.23
   3   3  -1    4.69    0.33
  -3  -3   1    5.34    0.32
   2   3  -1    0.81    0.17
  -2  -3   1    0.84    0.18
   1   3  -1   39.30    0.66
  -1  -3   1   39.77    0.65
  -1  -3   1   40.85    0.58
   0   3  -1   12.71    0.33
   0  -3   1   12.94    0.29
  -1   3  -1   61.16    0.81
   1  -3   1   61.81    0.79
  -2   3  -1    0.59    0.15
   2  -3   1    0.50    0.11
  -3   3  -1    4.04    0.26
   3  -3   1    4.71    0.23
  -4   3  -1   30.18    0.69
   4  -3   1   31.63    0.58
  -5   3  -1    0.80    0.21
   5  -3   1    0.72    0.15
  -6   3  -1    0.66    0.23
   6  -3   1    0.17    0.13
  -7   3  -1    3.36    0.41
   7  -3   1    2.98    0.25
  -8   3  -1    3.60    0.45
   8  -3   1    2.88    0.27
  -9   3  -1    6.96    0.60
 -10   3  -1   19.71    0.95
 -11   3  -1    0.11    0.36
 -12   3  -1    0.28    0.45
 -13   3  -1    1.59    0.58
  12   2  -1    1.98    0.47
  11   2  -1    1.52    0.43
  10   2  -1    0.87    0.36
  -9  -2   1    0.09    0.35
  -8  -2   1   17.91    0.87
  -7  -2   1    0.26    0.30
  -6  -2   1    5.46    0.47
  -5  -2   1    2.18    0.32
  -4  -2   1   25.65    0.70
  -3  -2   1    0.14    0.16
   2   2  -1    6.96    0.30
  -2  -2   1    7.01    0.28
   1   2  -1    0.83    0.11
  -1  -2   1    0.76    0.11
   0   2  -1  333.01    3.38
  -1   2  -1   21.47    0.37
  -2   2  -1    0.30    0.11
   2  -2   1    0.35    0.08
  -3   2  -1    0.70    0.16
   3  -2   1    0.68    0.11
  -4   2  -1    7.26    0.36
   4  -2   1    7.92    0.26
  -5   2  -1    8.57    0.44
   5  -2   1    8.97    0.30
  -6   2  -1    1.24    0.27
   6  -2   1    1.37    0.17
  -7   2  -1    6.85    0.49
   7  -2   1    6.31    0.31
  -8   2  -1    0.14    0.28
  -9   2  -1    4.02    0.54
 -10   2  -1    0.86    0.40
 -11   2  -1   -0.02    0.36
 -12   2  -1    0.28    0.44
 -13   2  -1    0.45    0.52
  12   1  -1    2.06    0.47
  11   1  -1    2.92    0.50
 -11  -1   1    2.05    0.55
 -10  -1   1    0.21    0.36
  -9  -1   1    8.15    0.70
  -8  -1   1    0.10    0.31
  -7  -1   1    5.93    0.54
  -6  -1   1    4.93    0.46
  -5  -1   1    7.70    0.45
  -4  -1   1    1.66    0.24
  -3  -1   1   61.46    0.99
  -2  -1   1    0.16    0.10
   1   1  -1    0.04    0.07
   0   1  -1   -0.03    0.02
  -2   1  -1   18.69    0.41
  -3   1  -1   69.28    0.93
  -3   1  -1   70.98    1.07
  -4   1  -1   25.27    0.65
   4  -1   1   24.50    0.42
  -5   1  -1   10.82    0.49
   5  -1   1    9.98    0.29
  -6   1  -1    0.11    0.20
   6  -1   1    0.16    0.10
  -7   1  -1    1.09    0.31
  -8   1  -1   -0.33    0.27
  -9   1  -1    0.95    0.38
 -10   1  -1    1.34    0.43
 -11   1  -1    0.43    0.44
 -12   1  -1    2.58    0.62
 -12   0   1    0.44    0.47
 -11   0   1   -0.46    0.35
 -10   0   1    4.32    0.61
  -9   0   1    2.35    0.46
  -8   0   1    5.71    0.57
  -7   0   1    0.04    0.24
  -6   0   1   16.74    0.65
  -5   0   1    1.50    0.26
  -4   0   1    4.89    0.32
  -3   0   1  164.73    1.94
  -2   0   1   78.89    0.99
   0   0  -1   -0.06    0.01
  -1   0  -1    5.54    0.17
  -2   0  -1    0.91    0.14
  -2   0  -1    1.12    0.16
  -3   0  -1   62.32    1.01
  -3   0  -1   58.25    0.90
  -4   0  -1    0.48    0.15
  -4   0  -1    0.59    0.19
  -5   0  -1    3.70    0.36
  -5   0  -1    3.48    0.31
   5   0   1    3.58    0.17
  -6   0  -1    2.63    0.37
   6   0   1    2.53    0.17
  -7   0  -1    0.43    0.28
  -8   0  -1    8.27    0.63
  -9   0  -1    3.39    0.51
 -10   0  -1    0.44    0.38
 -11   0  -1    5.08    0.72
 -12   0  -1   -0.55    0.42
 -13   1   1   -0.03    0.48
 -12   1   1    0.03    0.43
 -11   1   1    0.31    0.41
 -10   1   1    0.84    0.39
  -9   1   1   13.82    0.79
   8  -1  -1   11.58    0.43
  -8   1   1   11.11    0.66
  -7   1   1   28.75    0.89
  -6   1   1   18.79    0.66
  -5   1   1   14.95    0.53
  -4   1   1    2.91    0.25
  -3   1   1  158.58    1.82
  -2   1   1   68.00    0.83
  -1   1   1   51.52    0.53
   0  -1  -1   -0.03    0.03
  -1  -1  -1    3.25    0.18
  -1  -1  -1    3.38    0.17
  -2  -1  -1   81.04    1.08
  -2  -1  -1   81.08    1.13
  -3  -1  -1    0.56    0.17
  -3  -1  -1    0.72    0.19
  -4  -1  -1   -0.12    0.16
  -4  -1  -1    0.03    0.14
  -5  -1  -1    1.36    0.25
  -5  -1  -1    1.59    0.29
  -6  -1  -1    4.91    0.48
  -6  -1  -1    4.79    0.42
  -7  -1  -1    0.28    0.29
  -8  -1  -1    2.92    0.49
  -9  -1  -1    0.43    0.36
 -10  -1  -1    0.38    0.41
 -11  -1  -1   -0.20    0.42
 -12  -1  -1    2.16    0.63
 -13   2   1    0.84    0.50
 -12   2   1    0.13    0.42
 -11   2   1    0.20    0.38
 -10   2   1    3.73    0.55
  -9   2   1    0.38    0.29
   8  -2  -1    9.37    0.42
  -8   2   1    8.33    0.56
   7  -2  -1    9.50    0.39
  -7   2   1    9.08    0.52
  -6   2   1   16.23    0.59
  -5   2   1   62.52    1.09
  -4   2   1    3.64    0.25
  -3   2   1    9.15    0.29
   2  -2  -1    6.86    0.24
  -2   2   1    6.94    0.19
  -1   2   1   10.46    0.17
   0  -2  -1    4.67    0.21
   0   2   1    5.08    0.16
  -1  -2  -1    9.60    0.30
  -1  -2  -1    9.46    0.33
  -2  -2  -1    8.19    0.35
  -2  -2  -1    7.73    0.33
  -3  -2  -1    9.13    0.41
  -3  -2  -1    9.41    0.40
  -4  -2  -1    3.06    0.34
  -4  -2  -1    2.81    0.30
  -5  -2  -1   54.86    1.21
  -5  -2  -1   54.33    1.12
  -6  -2  -1    4.65    0.48
  -6  -2  -1    4.11    0.42
  -7  -2  -1    0.37    0.31
  -8  -2  -1    0.31    0.33
  -9  -2  -1   -0.16    0.35
 -10  -2  -1   -0.02    0.41
 -11  -2  -1    9.17    0.94
  11   2   1   11.45    0.82
 -13   3   1    0.71    0.47
 -12   3   1    4.77    0.68
 -11   3   1    0.70    0.39
 -10   3   1    0.10    0.30
   9  -3  -1    2.03    0.27
  -9   3   1    1.61    0.37
   8  -3  -1    4.10    0.33
  -8   3   1    4.03    0.46
   7  -3  -1   35.59    0.78
  -7   3   1   34.81    0.92
   6  -3  -1   11.91    0.43
  -6   3   1   11.50    0.49
  -5   3   1   22.32    0.60
   4  -3  -1    2.04    0.19
  -4   3   1    1.79    0.19
   3  -3  -1    1.56    0.15
  -3   3   1    1.53    0.15
   2  -3  -1   27.53    0.47
   2  -3  -1   27.98    0.52
  -2   3   1   27.76    0.42
   1  -3  -1   64.09    0.86
   1  -3  -1   64.05    0.85
  -1   3   1   65.37    0.76
   0  -3  -1   16.17    0.33
   0  -3  -1   16.44    0.42
   0   3   1   16.96    0.35
  -1  -3  -1   -0.03    0.15
   1   3   1   -0.14    0.13
  -2  -3  -1   25.86    0.63
  -2  -3  -1   25.02    0.61
  -3  -3  -1   -0.19    0.16
  -3  -3  -1    0.38    0.20
  -4  -3  -1    0.13    0.19
  -4  -3  -1   -0.21    0.16
  -5  -3  -1    0.07    0.24
  -5  -3  -1    0.15    0.22
  -6  -3  -1    9.95    0.63
  -6  -3  -1   10.36    0.59
  -7  -3  -1    2.71    0.42
  -7  -3  -1    1.99    0.43
  -8  -3  -1    1.78    0.45
  -9  -3  -1    0.86    0.46
  10   3   1    1.63    0.42
  11   3   1    2.12    0.51
 -14   4   1    1.42    0.63
 -13   4   1    0.30    0.46
 -12   4   1    0.28    0.43
 -11   4   1    2.84    0.50
 -10   4   1    5.86    0.60
   9  -4  -1    4.71    0.36
  -9   4   1    4.05    0.49
   8  -4  -1   20.94    0.66
  -8   4   1   20.59    0.76
   7  -4  -1   16.32    0.54
  -7   4   1   15.72    0.61
   6  -4  -1    4.43    0.30
  -6   4   1    4.93    0.34
   5  -4  -1    2.62    0.21
   5  -4  -1    2.35    0.24
  -5   4   1    3.18    0.28
   4  -4  -1   17.67    0.42
   4  -4  -1   17.21    0.48
  -4   4   1   18.99    0.47
   3  -4  -1    4.15    0.23
   3  -4  -1    4.34    0.26
  -3   4   1    3.93    0.20
   2  -4  -1    0.63    0.14
   2  -4  -1    0.43    0.12
  -2   4   1    0.57    0.12
   1  -4  -1    0.21    0.16
   1  -4  -1   -0.10    0.10
  -1   4   1    0.01    0.12
   0  -4  -1   20.46    0.42
   0  -4  -1   19.85    0.51
   0   4   1   19.30    0.42
  -1  -4  -1    0.36    0.18
  -1  -4  -1    0.27    0.10
   1   4   1    0.04    0.12
  -2  -4  -1   62.02    1.10
  -2  -4  -1   63.65    0.79
   2   4   1   61.79    1.06
  -3  -4  -1   11.61    0.51
   3   4   1   11.81    0.49
  -4  -4  -1    0.27    0.23
  -4  -4  -1    0.16    0.21
  -5  -4  -1   37.15    1.01
  -5  -4  -1   35.64    1.02
  -6  -4  -1    1.36    0.38
  -6  -4  -1    1.61    0.36
  -7  -4  -1    0.63    0.34
  -7  -4  -1    0.51    0.30
   7   4   1    0.29    0.32
   8   4   1    6.99    0.69
   9   4   1    2.27    0.52
  10   4   1    1.57    0.46
 -14   5   1   -0.53    0.41
 -13   5   1    1.41    0.55
 -12   5   1    1.82    0.48
 -11   5   1    0.08    0.32
  10  -5  -1   -0.21    0.20
 -10   5   1    0.04    0.25
   9  -5  -1    0.31    0.21
  -9   5   1    0.35    0.26
   8  -5  -1    0.41    0.19
  -8   5   1    0.83    0.26
   7  -5  -1   19.13    0.55
   7  -5  -1   20.50    0.63
  -7   5   1   19.18    0.68
   6  -5  -1   15.25    0.45
   6  -5  -1   14.88    0.53
  -6   5   1   15.26    0.54
   5  -5  -1   20.75    0.49
   5  -5  -1   18.92    0.56
  -5   5   1   18.94    0.53
   4  -5  -1   23.55    0.51
   4  -5  -1   23.80    0.60
  -4   5   1   23.67    0.52
   3  -5  -1    3.29    0.25
   3  -5  -1    3.25    0.24
  -3   5   1    3.72    0.21
   2  -5  -1    3.10    0.26
   2  -5  -1    2.84    0.23
  -2   5   1    2.99    0.23
   1  -5  -1    0.61    0.18
   1  -5  -1    0.62    0.13
  -1   5   1    0.86    0.17
   0  -5  -1    2.82    0.28
   0  -5  -1    2.82    0.21
   0   5   1    2.85    0.24
  -1  -5  -1   17.35    0.41
  -1  -5  -1   17.69    0.56
   1   5   1   17.17    0.51
  -2  -5  -1   35.59    0.58
  -2  -5  -1   35.89    0.86
   2   5   1   35.76    0.80
  -3  -5  -1    6.00    0.44
   3   5   1    5.25    0.41
  -4  -5  -1    5.48    0.50
   4   5   1    6.87    0.49
  -5  -5  -1    4.75    0.50
   5   5   1    5.48    0.53
  -6  -5  -1   -0.23    0.26
   6   5   1    0.67    0.34
  -7  -5  -1    0.22    0.28
   7   5   1    0.80    0.37
   8   5   1    0.76    0.40
   9   5   1    2.21    0.55
  10   5   1    3.33    0.64
 -14   6   1    3.67    0.67
 -13   6   1    2.05    0.54
 -12   6   1    0.18    0.35
  11  -6  -1    0.97    0.30
 -11   6   1    1.05    0.38
  10  -6  -1    3.92    0.43
 -10   6   1    3.55    0.49
   9  -6  -1    2.67    0.34
   9  -6  -1    1.89    0.34
  -9   6   1    1.79    0.36
   8  -6  -1   21.53    0.63
   8  -6  -1   23.15    0.75
  -8   6   1   21.34    0.75
   7  -6  -1    2.67    0.31
   7  -6  -1    3.92    0.32
  -7   6   1    3.93    0.38
   6  -6  -1   15.38    0.55
   6  -6  -1   14.61    0.46
  -6   6   1   14.79    0.52
   5  -6  -1   45.38    0.79
   5  -6  -1   47.52    0.95
  -5   6   1   46.03    0.85
   4  -6  -1    8.84    0.41
   4  -6  -1    9.96    0.37
  -4   6   1    9.40    0.35
   3  -6  -1   46.84    0.88
   3  -6  -1   46.86    0.80
  -3   6   1   46.43    0.74
   2  -6  -1    5.81    0.34
   2  -6  -1    6.49    0.32
  -2   6   1    6.33    0.29
   1  -6  -1   39.29    0.79
   1  -6  -1   40.00    0.74
  -1   6   1   38.24    0.70
   0  -6  -1    0.28    0.14
   0  -6  -1    0.34    0.22
   0   6   1    0.21    0.17
  -1  -6  -1    1.63    0.19
  -1  -6  -1    1.79    0.28
   1   6   1    1.84    0.25
  -2  -6  -1    1.90    0.19
  -2  -6  -1    2.10    0.32
   2   6   1    2.04    0.30
  -3  -6  -1    3.49    0.42
   3   6   1    3.44    0.38
  -4  -6  -1    1.09    0.34
   4   6   1    1.23    0.33
  -5  -6  -1    0.98    0.35
   5   6   1    1.08    0.35
  -6  -6  -1    0.06    0.29
   6   6   1    0.18    0.33
  -7  -6  -1    7.14    0.68
   7   6   1    7.17    0.74
   8   6   1    2.65    0.57
   9   6   1    1.03    0.46
  10   6   1    1.52    0.56
 -13   7   1    0.98    0.45
 -12   7   1    0.09    0.35
  11  -7  -1    1.16    0.31
 -11   7   1    1.20    0.37
  10  -7  -1    3.44    0.41
 -10   7   1    4.98    0.52
   9  -7  -1    4.51    0.43
  -9   7   1    4.10    0.45
   8  -7  -1    8.85    0.52
   8  -7  -1    7.70    0.43
  -8   7   1    8.89    0.50
   7  -7  -1    1.12    0.22
   7  -7  -1    0.79    0.24
  -7   7   1    0.84    0.24
   6  -7  -1   33.59    0.70
   6  -7  -1   33.16    0.85
  -6   7   1   33.35    0.77
   5  -7  -1   45.83    0.98
   5  -7  -1   44.98    0.82
  -5   7   1   46.69    0.86
   4  -7  -1   33.06    0.68
   4  -7  -1   32.14    0.78
  -4   7   1   32.26    0.64
   3  -7  -1   53.73    1.01
   3  -7  -1   52.52    0.92
  -3   7   1   51.98    0.84
   2  -7  -1   18.76    0.57
   2  -7  -1   18.23    0.54
  -2   7   1   18.23    0.50
   1  -7  -1   22.42    0.59
   1  -7  -1   22.65    0.63
  -1   7   1   22.06    0.57
   0  -7  -1    7.70    0.45
   0  -7  -1    8.47    0.37
   0   7   1    8.48    0.42
  -1  -7  -1    7.07    0.33
  -1  -7  -1    7.58    0.47
   1   7   1    8.04    0.45
  -2  -7  -1    1.82    0.34
  -2  -7  -1    1.83    0.22
   2   7   1    2.14    0.33
  -3  -7  -1    0.04    0.27
   3   7   1    0.46    0.26
  -4  -7  -1   15.31    0.76
   4   7   1   15.55    0.74
  -5  -7  -1    1.02    0.37
   5   7   1    0.89    0.37
  -6  -7  -1    0.44    0.34
   6   7   1   -0.01    0.36
  -7  -7  -1    2.24    0.47
   7   7   1    3.88    0.65
   8   7   1    0.01    0.46
   9   7   1    0.95    0.56
  12  -8  -1    1.43    0.36
 -11   8   1    4.85    0.57
  10  -8  -1    8.88    0.58
 -10   8   1    8.18    0.59
   9  -8  -1    0.12    0.24
  -9   8   1    0.95    0.30
   8  -8  -1    1.53    0.31
  -8   8   1    1.09    0.28
   7  -8  -1    0.68    0.22
   7  -8  -1    0.44    0.24
  -7   8   1    0.75    0.23
   6  -8  -1   41.46    1.01
   6  -8  -1   41.65    0.82
  -6   8   1   42.04    0.89
   5  -8  -1   25.61    0.64
   5  -8  -1   25.18    0.75
  -5   8   1   24.19    0.61
   4  -8  -1    0.14    0.18
   4  -8  -1   -0.09    0.19
  -4   8   1    0.09    0.14
   3  -8  -1    0.63    0.23
   3  -8  -1    0.36    0.18
  -3   8   1    0.65    0.19
   2  -8  -1    1.68    0.29
   2  -8  -1    1.49    0.22
  -2   8   1    1.62    0.26
   1  -8  -1   29.72    0.80
   1  -8  -1   29.53    0.72
  -1   8   1   28.89    0.71
   0  -8  -1    0.60    0.26
   0  -8  -1    0.77    0.21
   0   8   1    0.58    0.25
  -1  -8  -1    6.31    0.36
  -1  -8  -1    6.79    0.50
   1   8   1    6.05    0.47
  -2  -8  -1    0.80    0.31
   2   8   1    0.62    0.29
  -3  -8  -1    0.64    0.33
   3   8   1    0.73    0.35
  -4  -8  -1    0.10    0.30
   4   8   1   -0.13    0.35
  -5  -8  -1    3.40    0.51
   5   8   1    3.25    0.57
  -6  -8  -1   -0.34    0.31
   6   8   1   -0.61    0.37
  -7  -8  -1    4.47    0.63
   7   8   1    4.73    0.74
   8   8   1    1.08    0.59
   9   8   1    0.67    0.65
  12  -9  -1    0.12    0.33
  11  -9  -1    3.70    0.46
  10  -9  -1    6.16    0.55
   9  -9  -1   -0.11    0.23
   8  -9  -1   -0.13    0.22
  -8   9   1   -0.42    0.31
   7  -9  -1   -0.41    0.19
  -7   9   1   -0.09    0.19
   6  -9  -1   18.51    0.70
   6  -9  -1   18.02    0.57
  -6   9   1   18.16    0.58
   5  -9  -1    0.03    0.22
   5  -9  -1   -0.06    0.20
  -5   9   1    0.46    0.18
   4  -9  -1    1.03    0.25
   4  -9  -1    1.93    0.29
  -4   9   1    1.82    0.23
   3  -9  -1    0.19    0.19
   3  -9  -1    0.41    0.25
  -3   9   1    0.23    0.21
   2  -9  -1   29.38    0.78
   2  -9  -1   29.80    0.78
  -2   9   1   28.83    0.72
   1  -9  -1    7.24    0.53
   1  -9  -1    7.15    0.42
  -1   9   1    7.81    0.48
   0  -9  -1    4.25    0.44
   0  -9  -1    3.83    0.34
   0   9   1    3.83    0.42
  -1  -9  -1    3.95    0.49
  -1  -9  -1    4.03    0.34
   1   9   1    3.97    0.43
  -2  -9  -1    1.20    0.40
   2   9   1    1.88    0.39
  -3  -9  -1    1.65    0.42
   3   9   1    2.00    0.40
  -4  -9  -1    1.79    0.43
   4   9   1    1.03    0.41
  -5  -9  -1   -0.11    0.32
   5   9   1    0.29    0.39
  -6  -9  -1    6.00    0.69
   6   9   1    5.77    0.74
  -7  -9  -1    6.40    0.73
   7   9   1   10.44    1.03
   8   9   1    1.32    0.67
  13 -10  -1    0.11    0.37
  12 -10  -1    3.12    0.50
  11 -10  -1    8.75    0.71
  10 -10  -1    0.48    0.30
   9 -10  -1    2.84    0.41
   8 -10  -1    0.24    0.26
   7 -10  -1   -0.01    0.22
   6 -10  -1    6.78    0.50
   5 -10  -1   11.66    0.55
   5 -10  -1   11.40    0.59
   4 -10  -1    0.29    0.23
   4 -10  -1    0.18    0.26
   3 -10  -1   16.14    0.64
   3 -10  -1   16.20    0.65
   2 -10  -1   -0.10    0.20
   2 -10  -1   -0.05    0.25
  -2  10   1    0.18    0.28
   1 -10  -1    0.59    0.30
   1 -10  -1    0.47    0.22
  -1  10   1    0.34    0.30
   0 -10  -1    1.74    0.30
   0 -10  -1    1.78    0.37
   0  10   1    1.77    0.40
  -1 -10  -1    5.46    0.55
   1  10   1    6.21    0.58
  -2 -10  -1    0.23    0.33
   2  10   1    0.05    0.36
  -3 -10  -1    0.45    0.35
   3  10   1    0.01    0.39
  -4 -10  -1    1.61    0.45
   4  10   1    0.77    0.42
  -5 -10  -1    1.38    0.46
   5  10   1    1.43    0.51
  -6 -10  -1    7.57    0.80
   6  10   1    8.45    0.91
  -7 -10  -1    1.34    0.48
   7  10   1    1.51    0.64
   8  10   1   -0.57    0.59
  13 -11  -1    1.44    0.47
  12 -11  -1    2.18    0.47
  11 -11  -1    0.42    0.32
  10 -11  -1    5.66    0.58
   9 -11  -1   -0.06    0.26
   8 -11  -1    1.57    0.35
   7 -11  -1    0.43    0.27
   6 -11  -1    1.55    0.33
   5 -11  -1    0.02    0.23
   5 -11  -1    0.31    0.28
   4 -11  -1    1.52    0.32
   4 -11  -1    1.15    0.32
   3 -11  -1    9.57    0.57
   3 -11  -1    8.45    0.54
   2 -11  -1    0.45    0.28
   2 -11  -1    0.75    0.31
   1 -11  -1   -0.19    0.24
   1 -11  -1    0.49    0.34
   0 -11  -1    6.62    0.50
   0 -11  -1    6.85    0.62
  -1 -11  -1    5.53    0.58
   1  11   1    5.32    0.58
  -2 -11  -1    2.24    0.45
   2  11   1    1.72    0.44
  -3 -11  -1    1.24    0.42
   3  11   1    1.11    0.45
  -4 -11  -1    0.94    0.42
   4  11   1    0.00    0.44
  -5 -11  -1    0.18    0.39
   5  11   1   -0.61    0.53
  -6 -11  -1    1.81    0.52
   6  11   1    0.44    0.58
  -7 -11  -1    0.40    0.43
   7  11   1    0.02    0.59
  13 -12  -1    0.03    0.38
  12 -12  -1    2.22    0.49
  11 -12  -1    8.20    0.71
  10 -12  -1    4.23    0.54
   9 -12  -1    7.33    0.64
   8 -12  -1    0.14    0.26
   7 -12  -1    4.63    0.50
   6 -12  -1    0.26    0.28
   5 -12  -1    0.98    0.31
   4 -12  -1    0.46    0.30
   4 -12  -1    0.32    0.28
   3 -12  -1   26.20    0.86
   3 -12  -1   27.45    0.93
   2 -12  -1    7.65    0.56
   2 -12  -1    6.37    0.52
   1 -12  -1   23.76    0.84
   1 -12  -1   25.97    0.92
   0 -12  -1    2.66    0.46
  -1 -12  -1    8.94    0.69
  -2 -12  -1    0.03    0.35
  -3 -12  -1   -0.11    0.35
  -4 -12  -1    1.56    0.50
  -5 -12  -1    2.36    0.60
  -6 -12  -1    0.89    0.49
  13 -13  -1    0.72    0.44
  12 -13  -1    3.84    0.61
  11 -13  -1    0.09    0.35
  10 -13  -1    1.24    0.41
   9 -13  -1    0.02    0.32
   8 -13  -1    4.12    0.52
   7 -13  -1    0.17    0.29
   6 -13  -1    1.82    0.39
   5 -13  -1    1.72    0.39
   4 -13  -1   16.36    0.78
   3 -13  -1    2.85    0.44
   3 -13  -1    1.73    0.36
   2 -13  -1    3.46    0.43
   2 -13  -1    3.06    0.45
   1 -13  -1    4.00    0.46
   1 -13  -1    5.91    0.59
   0 -13  -1    7.33    0.66
  -1 -13  -1    3.88    0.55
  -2 -13  -1    0.41    0.39
  -3 -13  -1    0.82    0.51
  -4 -13  -1    0.28    0.40
  -5 -13  -1    0.20    0.42
  12 -14  -1    0.58    0.47
  11 -14  -1    0.59    0.42
  10 -14  -1    1.19    0.43
   9 -14  -1    5.73    0.67
   8 -14  -1    0.07    0.32
   7 -14  -1   -0.26    0.30
   6 -14  -1   -0.37    0.29
   5 -14  -1    1.96    0.43
   4 -14  -1    0.38    0.36
   3 -14  -1    1.41    0.42
   3 -14  -1    1.63    0.39
   2 -14  -1    0.37    0.36
   2 -14  -1   -0.46    0.31
   1 -14  -1   10.32    0.72
   0 -14  -1    4.72    0.60
  -1 -14  -1    0.18    0.38
  -2 -14  -1    1.01    0.46
  -3 -14  -1   -0.42    0.44
  -4 -14  -1    0.64    0.51
  12 -15  -1    0.58    0.45
  11 -15  -1    1.36    0.52
  10 -15  -1    4.94    0.65
   9 -15  -1    0.07    0.37
   8 -15  -1    0.08    0.32
   7 -15  -1   -0.44    0.30
   6 -15  -1    0.93    0.42
   5 -15  -1    2.07    0.44
   4 -15  -1    4.27    0.56
   3 -15  -1    0.02    0.34
   2 -15  -1    1.53    0.42
   2 -15  -1    1.90    0.45
   1 -15  -1    0.32    0.39
   0 -15  -1    0.31    0.42
  -1 -15  -1    0.40    0.44
  -2 -15  -1    0.95    0.53
  -3 -15  -1    1.98    0.61
  11 -16  -1    3.46    0.62
  10 -16  -1    1.12    0.50
   9 -16  -1    3.44    0.58
   8 -16  -1   -0.20    0.39
   7 -16  -1    3.23    0.55
   6 -16  -1    2.71    0.56
   5 -16  -1    1.56    0.47
   4 -16  -1    1.30    0.47
   3 -16  -1    1.02    0.44
   1 -16  -1    1.86    0.52
   0 -16  -1    0.28    0.40
  -1 -16  -1    2.05    0.54
  -2 -16  -1    2.88    0.62
  10 -17  -1    3.29    0.62
   9 -17  -1    1.59    0.51
   8 -17  -1   -0.30    0.38
   7 -17  -1   -0.11    0.38
   6 -17  -1    2.04    0.50
   5 -17  -1    0.15    0.44
   4 -17  -1   -0.86    0.38
   3 -17  -1   -0.74    0.34
   0 -17  -1    0.05    0.41
   8 -18  -1    0.41    0.48
   7 -18  -1    1.70    0.54
   6 -18  -1   -0.13    0.44
   5 -18  -1   -0.48    0.43
   4 -18  -1    1.60    0.53
   5 -20   2    0.07    0.56
   3 -19   2   -0.85    0.44
   4 -19   2    0.11    0.47
   5 -19   2   -0.47    0.41
   6 -19   2    0.34    0.50
   7 -19   2   -0.64    0.43
   8 -19   2    2.07    0.66
   9 -19   2   -0.76    0.52
   2 -18   2    0.18    0.45
   3 -18   2    0.57    0.46
   4 -18   2    3.31    0.63
   5 -18   2    0.58    0.47
   6 -18   2    0.06    0.48
   7 -18   2    0.19    0.43
   8 -18   2    0.04    0.44
   9 -18   2    0.72    0.49
  10 -18   2    0.58    0.50
  -2 -17   2    0.72    0.43
  -1 -17   2    1.27    0.47
   2 -17   2    0.24    0.45
   3 -17   2    2.30    0.55
   4 -17   2    2.69    0.53
   5 -17   2    0.04    0.41
   6 -17   2   -0.16    0.39
   7 -17   2    1.58    0.49
   8 -17   2    1.83    0.51
   9 -17   2    0.81    0.49
  10 -17   2    1.40    0.53
  11 -17   2    0.07    0.47
  -3 -16   2    0.30    0.40
  -2 -16   2    1.32    0.46
  -1 -16   2    1.92    0.47
   0 -16   2    0.36    0.32
   1 -16   2    0.28    0.42
   2 -16   2    0.81    0.40
   3 -16   2    0.81    0.41
   4 -16   2    6.00    0.65
   5 -16   2    3.81    0.55
   6 -16   2    6.61    0.68
   7 -16   2   10.50    0.82
   8 -16   2    0.03    0.37
   9 -16   2    3.12    0.56
  10 -16   2    0.09    0.42
  11 -16   2    1.61    0.57
  12 -16   2    0.33    0.47
  -3 -15   2    3.38    0.56
  -2 -15   2    1.51    0.49
  -1 -15   2    0.74    0.37
   0 -15   2    1.87    0.42
   1 -15   2    0.66    0.37
   1 -15   2    0.47    0.34
   2 -15   2    0.73    0.36
   3 -15   2    2.82    0.51
   4 -15   2    6.10    0.61
   5 -15   2    0.41    0.34
   6 -15   2    2.26    0.50
   7 -15   2    2.02    0.46
   8 -15   2    0.01    0.33
   9 -15   2   -0.02    0.36
  10 -15   2    0.99    0.44
  11 -15   2   -0.12    0.40
  12 -15   2    0.48    0.47
   6  14  -2    0.60    0.87
   5  14  -2   -0.98    0.69
   4  14  -2   -0.35    0.63
  -4 -14   2    0.34    0.38
   3  14  -2   -0.20    0.69
  -3 -14   2    0.45    0.38
   2  14  -2    4.59    0.80
  -2 -14   2    6.73    0.68
   1  14  -2   -0.12    0.55
  -1 -14   2    1.13    0.40
   0  14  -2    4.28    0.62
   0 -14   2    4.35    0.52
   0 -14   2    4.47    0.52
   1 -14   2    3.60    0.46
   1 -14   2    3.29    0.49
   2 -14   2    0.15    0.30
   3 -14   2    1.09    0.36
   4 -14   2    0.60    0.33
   5 -14   2    0.22    0.31
   6 -14   2    6.71    0.61
   7 -14   2   10.86    0.73
   8 -14   2    2.14    0.44
   9 -14   2    0.93    0.38
  10 -14   2    2.09    0.49
  11 -14   2    4.10    0.63
  12 -14   2    3.48    0.60
  13 -14   2   -0.08    0.49
   7  13  -2   -1.83    0.68
   6  13  -2   -0.69    0.68
   5  13  -2    0.16    0.64
   4  13  -2   -0.29    0.57
  -4 -13   2    0.93    0.38
   3  13  -2    6.12    0.82
  -3 -13   2    5.62    0.64
   2  13  -2   21.67    1.11
  -2 -13   2   21.11    0.92
   1  13  -2    3.92    0.66
  -1 -13   2    3.79    0.49
   0  13  -2    0.29    0.45
   0 -13   2   -0.32    0.29
   0 -13   2   -0.01    0.30
  -1  13  -2   21.51    0.98
   1 -13   2   22.79    0.88
   1 -13   2   23.39    0.83
  -2  13  -2    2.14    0.44
   2 -13   2    1.91    0.40
   2 -13   2    2.68    0.37
  -3  13  -2    8.34    0.60
   3 -13   2   10.22    0.64
  -4  13  -2   -0.09    0.29
   4 -13   2    0.20    0.30
   5 -13   2    9.44    0.65
   6 -13   2    4.65    0.51
   7 -13   2    0.25    0.30
   8 -13   2    3.34    0.48
   9 -13   2    0.91    0.37
  10 -13   2    0.10    0.38
  11 -13   2   -0.63    0.35
  12 -13   2    0.40    0.42
  13 -13   2    0.33    0.44
   7  12  -2   -0.63    0.65
   6  12  -2    0.46    0.74
   5  12  -2    2.89    0.79
   4  12  -2   15.33    1.15
  -4 -12   2   16.53    0.88
   3  12  -2    2.81    0.67
  -3 -12   2    3.32    0.52
   2  12  -2   10.14    0.83
  -2 -12   2   11.58    0.69
   1  12  -2    7.05    0.69
  -1 -12   2    6.53    0.52
  -1 -12   2    7.02    0.56
   0  12  -2    6.08    0.65
   0 -12   2    5.90    0.52
   0 -12   2    5.10    0.49
  -1  12  -2    3.76    0.54
   1 -12   2    3.46    0.43
   1 -12   2    3.86    0.41
  -2  12  -2    1.89    0.44
   2 -12   2    1.45    0.36
   2 -12   2    1.75    0.32
  -3  12  -2   -0.08    0.33
   3 -12   2    0.43    0.28
   3 -12   2    0.47    0.23
  -4  12  -2    0.82    0.31
   4 -12   2    0.92    0.33
  -5  12  -2   10.89    0.59
   5 -12   2   10.19    0.63
  -6  12  -2   10.83    0.60
   6 -12   2   10.60    0.64
  -7  12  -2    0.23    0.26
   7 -12   2    0.49    0.30
  -8  12  -2    4.33    0.49
   8 -12   2    3.06    0.46
  -9  12  -2    5.45    0.64
   9 -12   2    5.54    0.57
  10 -12   2    3.35    0.49
  11 -12   2   -0.13    0.35
  12 -12   2    1.03    0.41
   8  11  -2   -1.02    0.61
   7  11  -2   -0.32    0.68
   6  11  -2   -0.21    0.54
   5  11  -2   -0.05    0.52
   4  11  -2   -0.20    0.43
  -4 -11   2    0.26    0.32
   3  11  -2    9.83    0.81
  -3 -11   2    8.83    0.64
   2  11  -2   -0.04    0.44
  -2 -11   2   -0.11    0.26
   1  11  -2    1.93    0.46
  -1 -11   2    1.67    0.36
  -1 -11   2    1.56    0.33
   0  11  -2   27.23    0.99
   0 -11   2   27.21    0.82
   0 -11   2   27.72    0.85
  -1  11  -2    0.02    0.37
   1 -11   2    0.00    0.26
   1 -11   2   -0.42    0.21
  -2  11  -2    3.16    0.43
   2 -11   2    3.56    0.39
   2 -11   2    3.15    0.33
  -3  11  -2    2.16    0.40
   3 -11   2    1.90    0.35
   3 -11   2    1.92    0.26
  -4  11  -2    0.48    0.29
   4 -11   2    0.33    0.27
  -5  11  -2    6.48    0.49
   5 -11   2    7.30    0.53
  -6  11  -2   22.01    0.78
   6 -11   2   23.01    0.83
  -7  11  -2    3.64    0.42
   7 -11   2    2.87    0.41
  -8  11  -2   12.31    0.64
   8 -11   2   12.73    0.69
  -9  11  -2    0.26    0.28
   9 -11   2   -0.02    0.27
 -10  11  -2    0.91    0.32
  10 -11   2    0.02    0.29
 -11  11  -2    0.29    0.31
  11 -11   2    0.28    0.36
 -12  11  -2    2.88    0.78
  12 -11   2    3.02    0.53
   8  10  -2    0.87    0.61
   7  10  -2   -0.14    0.52
   6  10  -2    1.03    0.56
   5  10  -2    2.49    0.58
   4  10  -2    8.63    0.78
  -4 -10   2    7.66    0.61
   3  10  -2    5.48    0.62
  -3 -10   2    3.81    0.48
   2  10  -2    3.48    0.50
  -2 -10   2    3.57    0.43
  -2 -10   2    3.09    0.38
   1  10  -2   16.76    0.77
  -1 -10   2   15.63    0.67
  -1 -10   2   16.38    0.64
   0  10  -2    2.71    0.42
   0 -10   2    2.35    0.34
   0 -10   2    2.60    0.35
  -1  10  -2    6.91    0.59
   1 -10   2    7.30    0.45
   1 -10   2    6.72    0.40
  -2  10  -2    1.23    0.32
   2 -10   2    1.28    0.23
   2 -10   2    1.85    0.31
  -3  10  -2   17.35    0.69
   3 -10   2   18.67    0.68
   3 -10   2   17.84    0.50
  -4  10  -2    0.35    0.23
   4 -10   2    0.09    0.22
   4 -10   2    0.21    0.16
  -5  10  -2   12.05    0.57
   5 -10   2   11.71    0.58
  -6  10  -2    0.47    0.26
   6 -10   2    0.43    0.25
  -7  10  -2    2.17    0.37
   7 -10   2    1.58    0.36
  -8  10  -2    0.13    0.25
   8 -10   2    0.06    0.28
  -9  10  -2   14.25    0.75
   9 -10   2   13.76    0.70
 -10  10  -2    1.21    0.36
  10 -10   2    0.74    0.33
 -11  10  -2    5.74    0.63
  11 -10   2    4.78    0.52
 -12  10  -2   -0.03    0.32
 -13  10  -2    0.58    0.42
 -14  10  -2    0.26    0.50
   9   9  -2    0.80    0.61
   8   9  -2    1.04    0.57
   7   9  -2    0.83    0.53
   6   9  -2   -0.59    0.38
   5   9  -2    4.79    0.63
   4   9  -2   -0.25    0.35
  -4  -9   2   -0.13    0.27
   3   9  -2    0.83    0.38
  -3  -9   2    1.16    0.33
   2   9  -2    0.75    0.35
  -2  -9   2    0.59    0.24
  -2  -9   2    0.35    0.26
   1   9  -2   42.12    1.06
  -1  -9   2   42.08    0.92
  -1  -9   2   41.00    0.98
   0   9  -2   33.96    0.91
   0  -9   2   34.75    0.82
   0  -9   2   35.15    0.83
  -1   9  -2    1.26    0.33
   1  -9   2    0.73    0.22
   1  -9   2    1.03    0.22
  -2   9  -2    8.06    0.48
   2  -9   2    8.10    0.35
   2  -9   2    8.15    0.44
  -3   9  -2    9.02    0.47
   3  -9   2    8.95    0.33
   3  -9   2    9.02    0.47
  -4   9  -2    0.43    0.24
   4  -9   2    0.36    0.13
   4  -9   2   -0.09    0.17
  -5   9  -2    2.71    0.33
   5  -9   2    2.58    0.32
  -6   9  -2    0.69    0.24
   6  -9   2    1.00    0.26
  -7   9  -2    2.70    0.38
   7  -9   2    2.58    0.35
  -8   9  -2   12.84    0.65
   8  -9   2   13.22    0.64
  -9   9  -2    0.34    0.26
   9  -9   2    0.42    0.27
 -10   9  -2    3.29    0.49
  10  -9   2    3.32    0.44
 -11   9  -2    3.45    0.53
  11  -9   2    1.72    0.39
 -12   9  -2    1.01    0.40
 -13   9  -2    0.32    0.40
 -14   9  -2   -0.06    0.42
  10   8  -2    6.61    1.02
   9   8  -2   -0.06    0.49
   8   8  -2    5.44    0.78
   7   8  -2    7.58    0.79
   6   8  -2    1.19    0.45
   5   8  -2    2.22    0.47
   4   8  -2    2.00    0.41
  -4  -8   2    1.79    0.36
   3   8  -2    5.89    0.54
  -3  -8   2    5.21    0.48
   2   8  -2   18.03    0.71
  -2  -8   2   18.38    0.66
  -2  -8   2   17.74    0.57
   1   8  -2    2.07    0.35
  -1  -8   2    2.88    0.30
  -1  -8   2    2.26    0.30
   0   8  -2   22.58    0.70
   0  -8   2   22.20    0.60
   0  -8   2   22.45    0.61
  -1   8  -2    0.18    0.27
   1  -8   2   -0.01    0.14
   1  -8   2    0.11    0.17
  -2   8  -2    0.34    0.24
   2  -8   2    0.18    0.17
   2  -8   2    0.17    0.13
  -3   8  -2   74.50    1.27
   3  -8   2   72.28    1.23
   3  -8   2   73.24    0.95
  -4   8  -2    0.34    0.19
   4  -8   2    0.96    0.22
  -5   8  -2    6.53    0.43
   5  -8   2    6.36    0.41
  -6   8  -2    2.53    0.34
   6  -8   2    3.15    0.34
  -7   8  -2   18.46    0.74
   7  -8   2   18.75    0.68
  -8   8  -2    0.91    0.30
   8  -8   2    1.19    0.30
  -9   8  -2    1.56    0.39
   9  -8   2    1.58    0.34
 -10   8  -2    0.39    0.30
  10  -8   2    0.01    0.27
 -11   8  -2    5.93    0.67
 -12   8  -2    4.32    0.61
 -13   8  -2    0.97    0.45
 -14   8  -2   -0.01    0.42
  10   7  -2    1.01    0.60
   9   7  -2    0.90    0.55
   8   7  -2    3.54    0.64
   7   7  -2    0.43    0.34
   6   7  -2    0.36    0.38
   5   7  -2    0.02    0.32
   4   7  -2   -0.09    0.28
  -4  -7   2    0.03    0.24
   3   7  -2    8.24    0.52
  -3  -7   2    7.96    0.49
   2   7  -2    1.47    0.30
  -2  -7   2    1.43    0.23
  -2  -7   2    1.53    0.27
   1   7  -2   17.68    0.61
  -1  -7   2   18.30    0.53
  -1  -7   2   17.79    0.56
   0   7  -2   35.32    0.81
   0  -7   2   35.21    0.73
   0  -7   2   35.40    0.71
  -1   7  -2   27.62    0.71
   1  -7   2   26.77    0.63
   1  -7   2   27.04    0.56
  -2   7  -2  104.22    1.51
   2  -7   2  103.84    1.23
   2  -7   2  103.06    1.47
  -3   7  -2   12.14    0.48
   3  -7   2   11.40    0.44
  -4   7  -2   20.37    0.62
   4  -7   2   20.64    0.60
  -5   7  -2    4.98    0.40
   5  -7   2    5.74    0.37
  -6   7  -2    3.23    0.37
   6  -7   2    3.47    0.20
   6  -7   2    3.11    0.32
  -7   7  -2    9.40    0.54
   7  -7   2    9.58    0.49
  -8   7  -2    5.58    0.53
   8  -7   2    5.06    0.43
  -9   7  -2    2.22    0.40
   9  -7   2    2.54    0.35
 -10   7  -2    6.11    0.65
  10  -7   2    5.65    0.49
 -11   7  -2    1.30    0.42
 -12   7  -2    0.15    0.37
 -13   7  -2    1.50    0.50
  11   6  -2   -0.13    0.55
  10   6  -2    1.78    0.61
   9   6  -2    1.84    0.58
   8   6  -2    1.03    0.46
   7   6  -2    8.78    0.77
   6   6  -2    0.51    0.34
   5   6  -2    0.17    0.29
   4   6  -2    0.54    0.28
  -4  -6   2    0.34    0.24
   3   6  -2    9.64    0.50
  -3  -6   2    8.55    0.46
   2   6  -2   15.03    0.56
  -2  -6   2   13.88    0.51
   1   6  -2   36.38    0.80
  -1  -6   2   35.59    0.74
  -1  -6   2   36.46    0.69
   0   6  -2  192.49    2.31
   0  -6   2  192.25    2.17
   0  -6   2  189.95    2.20
  -1   6  -2    4.48    0.36
   1  -6   2    3.76    0.22
   1  -6   2    4.14    0.28
  -2   6  -2    0.79    0.24
   2  -6   2    0.79    0.17
  -3   6  -2   -0.07    0.17
   3  -6   2    0.06    0.13
  -4   6  -2    1.75    0.25
   4  -6   2    2.38    0.24
  -5   6  -2    0.84    0.22
   5  -6   2    0.99    0.20
   5  -6   2    0.90    0.11
  -6   6  -2    6.61    0.46
   6  -6   2    6.53    0.40
  -7   6  -2   44.75    1.12
   7  -6   2   46.04    0.97
  -8   6  -2    2.08    0.38
   8  -6   2    2.11    0.31
  -9   6  -2   -0.20    0.26
   9  -6   2   -0.17    0.21
 -10   6  -2    0.42    0.33
 -11   6  -2    5.97    0.67
 -12   6  -2    1.30    0.47
 -13   6  -2    0.63    0.42
  11   5  -2    2.91    0.66
  10   5  -2    1.13    0.48
   9   5  -2    6.34    0.73
   8   5  -2    9.77    0.75
   7   5  -2    0.01    0.30
   6   5  -2    8.47    0.61
   5   5  -2    9.03    0.56
   4   5  -2   11.76    0.56
   3   5  -2    0.68    0.23
  -3  -5   2    1.05    0.22
   2   5  -2   14.97    0.51
  -2  -5   2   14.52    0.48
  -1  -5   2   12.58    0.38
   0   5  -2  465.22    4.75
   0  -5   2  468.96    4.60
   0  -5   2  461.01    4.65
  -1   5  -2  102.80    1.38
   1  -5   2   99.00    1.30
  -2   5  -2    2.98    0.28
   2  -5   2    3.82    0.25
  -3   5  -2    2.88    0.27
   3  -5   2    2.75    0.23
  -4   5  -2   36.19    0.80
   4  -5   2   33.51    0.69
  -5   5  -2   44.62    0.97
   5  -5   2   44.90    0.84
  -6   5  -2    9.46    0.49
   6  -5   2    9.99    0.41
  -7   5  -2    3.47    0.41
   7  -5   2    3.94    0.33
  -8   5  -2   -0.18    0.24
   8  -5   2   -0.10    0.20
  -9   5  -2   -0.29    0.24
 -10   5  -2    7.92    0.66
 -11   5  -2    5.42    0.66
 -12   5  -2    0.90    0.44
 -13   5  -2    3.27    0.64
  11   4  -2    0.72    0.45
  10   4  -2   -0.04    0.37
   9   4  -2    1.01    0.40
   8   4  -2    6.62    0.65
   7   4  -2    2.13    0.42
   6   4  -2    9.49    0.59
   5   4  -2   22.01    0.74
   4   4  -2    3.53    0.36
   3   4  -2    1.71    0.26
   2   4  -2    1.59    0.21
  -2  -4   2    1.30    0.20
   1   4  -2   71.05    1.06
  -1  -4   2   70.47    0.95
  -1  -4   2   73.57    1.01
   0   4  -2  142.65    1.71
   0  -4   2  145.17    1.64
   0  -4   2  145.63    1.58
  -1   4  -2  125.77    1.54
   1  -4   2  125.62    1.47
  -2   4  -2    4.10    0.27
   2  -4   2    4.96    0.25
  -3   4  -2   26.83    0.61
  -4   4  -2    1.29    0.22
   4  -4   2    1.00    0.16
  -5   4  -2    0.81    0.22
   5  -4   2    0.97    0.17
  -6   4  -2    6.11    0.43
   6  -4   2    6.22    0.33
  -7   4  -2    0.34    0.25
   7  -4   2    0.66    0.18
  -8   4  -2    0.24    0.27
   8  -4   2    0.76    0.21
  -9   4  -2    6.05    0.61
 -10   4  -2    4.88    0.60
 -11   4  -2   -0.38    0.32
 -12   4  -2    0.20    0.41
 -13   4  -2    0.89    0.53
  12   3  -2    0.84    0.42
  11   3  -2    3.81    0.60
  10   3  -2    0.45    0.38
   9   3  -2   14.62    0.84
   8   3  -2   10.87    0.71
   7   3  -2    0.08    0.29
   6   3  -2    3.77    0.44
   5   3  -2    4.98    0.41
   4   3  -2    0.64    0.19
   3   3  -2    1.00    0.21
   2   3  -2    1.49    0.21
   1   3  -2   45.25    0.73
   0   3  -2   26.08    0.50
   0  -3   2   25.68    0.45
  -1   3  -2   17.80    0.42
   1  -3   2   17.11    0.36
  -2   3  -2   30.49    0.59
   2  -3   2   29.93    0.51
  -3   3  -2   12.83    0.42
   3  -3   2   13.01    0.34
  -4   3  -2   19.10    0.57
   4  -3   2   19.00    0.43
  -5   3  -2   33.11    0.83
   5  -3   2   33.89    0.62
  -6   3  -2    2.25    0.33
   6  -3   2    2.43    0.22
  -7   3  -2    6.52    0.50
   7  -3   2    5.82    0.33
  -8   3  -2    0.40    0.31
  -9   3  -2    2.17    0.44
 -10   3  -2    1.19    0.41
 -11   3  -2   -0.01    0.35
 -12   3  -2    1.76    0.53
 -13   3  -2    3.89    0.72
  12   2  -2    0.83    0.40
  11   2  -2    0.38    0.34
  10   2  -2    2.72    0.50
   9   2  -2    2.59    0.45
   8   2  -2    1.15    0.36
  -8  -2   2    2.06    0.43
   7   2  -2    0.41    0.23
  -7  -2   2    0.72    0.30
  -6  -2   2   16.65    0.68
   5   2  -2   66.05    1.24
  -5  -2   2   68.22    1.28
   4   2  -2    1.67    0.25
   3   2  -2    0.07    0.15
   2   2  -2   82.97    1.12
   1   2  -2    5.07    0.22
   0   2  -2   32.45    0.53
  -1   2  -2   38.43    0.60
  -2   2  -2    2.29    0.21
   2  -2   2    2.77    0.16
  -3   2  -2   57.42    0.78
  -3   2  -2   57.33    0.96
   3  -2   2   56.42    0.74
  -4   2  -2   -0.07    0.15
  -4   2  -2   -0.11    0.11
   4  -2   2    0.13    0.09
  -5   2  -2    5.32    0.35
   5  -2   2    5.27    0.24
  -6   2  -2    1.26    0.28
   6  -2   2    1.43    0.17
  -7   2  -2    5.75    0.49
  -8   2  -2    1.52    0.38
  -9   2  -2    6.59    0.67
 -10   2  -2    0.27    0.35
 -11   2  -2    3.37    0.62
 -12   2  -2    3.42    0.66
  13   1  -2    1.94    0.76
  12   1  -2    2.72    0.51
  11   1  -2    0.63    0.35
  10   1  -2    2.38    0.43
 -10  -1   2    2.27    0.51
  -9  -1   2    6.13    0.65
  -8  -1   2    1.09    0.32
  -7  -1   2    0.48    0.28
  -6  -1   2    8.36    0.50
  -5  -1   2    5.93    0.40
  -4  -1   2    1.18    0.22
   3   1  -2  676.53    6.64
   2   1  -2    0.29    0.11
   1   1  -2   18.33    0.34
   0   1  -2   -0.12    0.06
  -1   1  -2   45.15    0.65
  -2   1  -2   14.54    0.40
  -2   1  -2   13.85    0.32
  -3   1  -2    0.16    0.15
  -3   1  -2    0.17    0.12
  -4   1  -2   17.77    0.48
  -4   1  -2   17.66    0.57
   4  -1   2   17.09    0.45
  -5   1  -2    3.83    0.38
  -5   1  -2    3.47    0.28
   5  -1   2    3.53    0.18
  -6   1  -2    4.51    0.44
   6  -1   2    4.76    0.22
  -7   1  -2    5.55    0.53
  -8   1  -2    0.94    0.35
  -9   1  -2    3.75    0.56
 -10   1  -2    0.14    0.38
 -11   1  -2    1.37    0.48
 -12   1  -2    1.82    0.59
  13   0  -2    1.60    0.43
 -11   0   2    2.86    0.59
 -10   0   2    4.59    0.61
  -9   0   2    1.38    0.40
  -8   0   2    1.72    0.38
  -7   0   2    2.31    0.37
  -6   0   2    0.29    0.22
  -5   0   2   57.04    1.09
  -4   0   2   58.88    1.01
  -3   0   2  716.54    7.22
   2   0  -2   32.84    0.51
   1   0  -2    1.31    0.10
   0   0  -2   66.74    0.75
  -1   0  -2    0.16    0.10
  -1   0  -2    0.07    0.09
  -2   0  -2   12.61    0.39
  -2   0  -2   12.96    0.36
  -3   0  -2    3.62    0.27
  -3   0  -2    3.69    0.28
  -4   0  -2    1.91    0.24
  -4   0  -2    1.98    0.27
  -5   0  -2   26.75    0.78
  -5   0  -2   24.70    0.67
  -6   0  -2   16.87    0.71
  -6   0  -2   18.28    0.65
  -7   0  -2    4.73    0.52
  -8   0  -2    3.38    0.50
  -9   0  -2    0.67    0.38
 -10   0  -2   -0.04    0.38
 -11   0  -2    1.85    0.54
 -12   0  -2    2.01    0.62
 -12   1   2    1.08    0.55
 -11   1   2   -0.26    0.34
 -10   1   2    7.10    0.70
  -9   1   2    3.31    0.49
  -8   1   2    2.30    0.39
  -7   1   2    9.43    0.54
  -6   1   2   43.35    0.99
  -5   1   2   87.45    1.37
  -4   1   2   30.91    0.65
  -3   1   2    6.21    0.27
   2  -1  -2   11.48    0.30
  -2   1   2   11.85    0.25
   1  -1  -2   30.48    0.49
   0  -1  -2    8.15    0.19
   0  -1  -2    8.54    0.26
  -1  -1  -2   33.00    0.59
  -1  -1  -2   32.80    0.56
  -2  -1  -2    0.52    0.15
  -2  -1  -2    0.39    0.15
  -3  -1  -2   10.36    0.40
  -3  -1  -2   10.11    0.42
  -4  -1  -2   16.05    0.58
  -4  -1  -2   16.35    0.54
  -5  -1  -2   47.55    1.10
  -5  -1  -2   45.41    1.00
  -6  -1  -2    4.58    0.42
  -6  -1  -2    4.76    0.49
  -7  -1  -2    0.92    0.29
  -7  -1  -2    1.02    0.34
  -8  -1  -2    5.26    0.61
  -9  -1  -2    4.56    0.62
 -10  -1  -2   -0.19    0.38
 -11  -1  -2    0.52    0.49
 -12  -1  -2    0.11    0.60
 -13   2   2    0.71    0.47
 -12   2   2   -0.42    0.35
 -11   2   2    1.85    0.47
 -10   2   2    2.44    0.47
   9  -2  -2    0.21    0.17
  -9   2   2    0.07    0.28
  -8   2   2    2.63    0.43
  -7   2   2   47.93    1.10
  -6   2   2    3.20    0.33
  -5   2   2    6.85    0.36
  -4   2   2   36.68    0.69
   3  -2  -2   79.56    1.06
  -3   2   2   81.12    1.00
   2  -2  -2   35.42    0.59
  -2   2   2   36.02    0.44
   1  -2  -2    2.62    0.20
   0  -2  -2    3.18    0.16
   0  -2  -2    3.15    0.24
  -1  -2  -2   19.47    0.44
  -1  -2  -2   18.63    0.48
  -2  -2  -2    0.11    0.17
  -2  -2  -2    0.22    0.14
  -3  -2  -2   46.61    0.94
  -3  -2  -2   43.65    0.89
  -4  -2  -2    5.64    0.39
  -4  -2  -2    5.22    0.39
  -5  -2  -2   26.81    0.86
  -5  -2  -2   27.40    0.81
  -6  -2  -2   10.79    0.64
  -6  -2  -2    9.94    0.57
  -7  -2  -2    4.13    0.53
  -7  -2  -2    3.81    0.45
  -8  -2  -2   -0.08    0.32
  -9  -2  -2    1.43    0.48
 -10  -2  -2    2.09    0.58
 -11  -2  -2   -0.03    0.44
 -14   3   2   -0.37    0.47
 -13   3   2    0.14    0.44
 -12   3   2    6.41    0.75
 -11   3   2    2.71    0.50
 -10   3   2    0.23    0.30
   9  -3  -2    9.28    0.46
  -9   3   2   10.27    0.63
  -8   3   2    9.85    0.60
  -7   3   2    0.38    0.21
  -6   3   2    0.61    0.21
   5  -3  -2    1.90    0.21
  -5   3   2    2.10    0.23
   4  -3  -2   29.12    0.59
  -4   3   2   29.78    0.58
   3  -3  -2   14.97    0.39
  -3   3   2   14.09    0.31
   2  -3  -2   35.87    0.63
  -2   3   2   35.57    0.43
   1  -3  -2   31.11    0.60
  -1   3   2   31.17    0.41
   0  -3  -2   24.36    0.57
   0  -3  -2   24.01    0.44
   0   3   2   24.78    0.44
  -1  -3  -2    1.05    0.21
  -1  -3  -2    0.81    0.17
  -1  -3  -2    0.83    0.10
  -2  -3  -2   83.51    1.31
  -2  -3  -2   85.81    1.29
  -3  -3  -2    5.92    0.38
  -3  -3  -2    6.26    0.41
  -4  -3  -2    7.88    0.47
  -4  -3  -2    8.46    0.49
  -5  -3  -2   19.27    0.74
  -5  -3  -2   18.15    0.74
  -6  -3  -2    0.36    0.30
  -6  -3  -2    0.01    0.26
  -7  -3  -2    0.79    0.33
  -7  -3  -2    0.23    0.32
  -8  -3  -2    0.78    0.39
  -9  -3  -2    4.80    0.67
 -10  -3  -2   -0.35    0.42
 -14   4   2    1.77    0.60
 -13   4   2    3.41    0.62
 -12   4   2    0.44    0.40
 -11   4   2    0.13    0.33
  10  -4  -2    1.89    0.29
 -10   4   2    2.62    0.44
   9  -4  -2    0.05    0.20
  -9   4   2    0.25    0.26
   8  -4  -2    1.40    0.24
  -8   4   2    1.24    0.32
   7  -4  -2    9.62    0.43
   7  -4  -2    8.84    0.43
  -7   4   2    9.21    0.49
   6  -4  -2    0.57    0.16
  -6   4   2    0.40    0.18
   5  -4  -2   19.76    0.52
  -5   4   2   19.46    0.51
   4  -4  -2    3.18    0.25
  -4   4   2    3.35    0.21
   3  -4  -2    1.32    0.18
  -3   4   2    1.35    0.12
   2  -4  -2    4.14    0.30
  -2   4   2    3.64    0.15
   1  -4  -2    1.55    0.16
   1  -4  -2    2.24    0.25
  -1   4   2    2.17    0.17
   0  -4  -2    0.67    0.12
   0  -4  -2    0.57    0.20
   0   4   2    0.76    0.14
  -1  -4  -2    0.95    0.23
  -1  -4  -2    0.84    0.12
   1   4   2    1.01    0.18
  -2  -4  -2   64.32    1.17
  -2  -4  -2   64.44    1.12
  -2  -4  -2   64.27    0.80
  -3  -4  -2    0.17    0.22
  -3  -4  -2    0.26    0.21
  -4  -4  -2    8.91    0.52
  -4  -4  -2    8.88    0.54
  -5  -4  -2    0.69    0.31
  -5  -4  -2    0.93    0.32
  -6  -4  -2    2.72    0.43
  -6  -4  -2    2.32    0.44
  -7  -4  -2    2.20    0.42
  -7  -4  -2    2.20    0.45
  -8  -4  -2    9.81    0.78
  -8  -4  -2    9.26    0.69
   8   4   2   11.10    0.76
   9   4   2    2.17    0.48
 -14   5   2    0.45    0.47
 -13   5   2    1.64    0.54
 -12   5   2    5.66    0.68
  11  -5  -2    0.44    0.29
 -11   5   2    0.98    0.37
  10  -5  -2   11.89    0.58
  10  -5  -2   12.11    0.59
 -10   5   2   12.74    0.72
   9  -5  -2   -0.06    0.19
   9  -5  -2    0.02    0.20
  -9   5   2    0.01    0.26
   8  -5  -2    7.71    0.43
   8  -5  -2    7.56    0.45
  -8   5   2    8.16    0.51
   7  -5  -2    8.15    0.40
   7  -5  -2    7.26    0.42
  -7   5   2    7.24    0.43
   6  -5  -2    0.08    0.15
   6  -5  -2   -0.09    0.14
  -6   5   2    0.23    0.16
   5  -5  -2    0.41    0.16
   5  -5  -2    0.19    0.15
  -5   5   2   -0.07    0.11
   4  -5  -2   14.02    0.43
   4  -5  -2   13.36    0.47
  -4   5   2   14.36    0.36
   3  -5  -2    0.25    0.17
   3  -5  -2    0.02    0.12
  -3   5   2    0.06    0.08
   2  -5  -2    1.48    0.19
   2  -5  -2    1.47    0.22
  -2   5   2    1.68    0.15
   1  -5  -2   38.65    0.71
   1  -5  -2   38.82    0.79
  -1   5   2   40.02    0.63
   0  -5  -2    0.41    0.12
   0  -5  -2    0.35    0.20
   0   5   2    0.37    0.14
  -1  -5  -2    5.69    0.40
  -1  -5  -2    4.92    0.25
   1   5   2    5.04    0.30
  -2  -5  -2    2.05    0.17
  -2  -5  -2    2.06    0.31
   2   5   2    2.23    0.28
  -3  -5  -2   11.23    0.58
   3   5   2   10.90    0.52
  -4  -5  -2   12.19    0.65
   4   5   2   13.20    0.65
  -5  -5  -2    8.38    0.60
   5   5   2    8.14    0.58
  -6  -5  -2    1.47    0.38
   6   5   2    1.29    0.36
  -7  -5  -2    1.45    0.43
   7   5   2    1.68    0.44
  -8  -5  -2    0.26    0.33
   8   5   2    0.54    0.38
   9   5   2    1.33    0.48
  10   5   2    1.67    0.53
 -13   6   2    5.90    0.72
 -12   6   2    1.30    0.46
  11  -6  -2    7.96    0.58
 -11   6   2    9.12    0.69
  10  -6  -2    1.38    0.30
 -10   6   2    1.24    0.37
   9  -6  -2    0.20    0.20
   9  -6  -2   -0.05    0.20
  -9   6   2    0.00    0.22
   8  -6  -2    1.45    0.28
   8  -6  -2    1.62    0.28
  -8   6   2    1.87    0.31
   7  -6  -2    5.08    0.36
   7  -6  -2    4.76    0.40
  -7   6   2    5.33    0.38
   6  -6  -2    2.71    0.28
   6  -6  -2    1.93    0.29
  -6   6   2    1.99    0.24
   5  -6  -2   84.98    1.27
   5  -6  -2   88.71    1.43
  -5   6   2   85.95    1.21
   4  -6  -2   19.29    0.54
   4  -6  -2   19.54    0.59
  -4   6   2   19.08    0.43
   3  -6  -2    2.02    0.26
   3  -6  -2    1.86    0.24
  -3   6   2    2.19    0.17
   2  -6  -2    7.55    0.35
   2  -6  -2    7.50    0.39
  -2   6   2    7.21    0.29
   1  -6  -2   23.68    0.66
   1  -6  -2   24.45    0.58
  -1   6   2   24.02    0.53
   0  -6  -2   27.00    0.59
   0  -6  -2   27.65    0.74
   0   6   2   28.04    0.62
  -1  -6  -2    0.19    0.23
  -1  -6  -2    0.08    0.13
   1   6   2    0.06    0.18
  -2  -6  -2   -0.17    0.12
  -2  -6  -2   -0.08    0.24
   2   6   2    0.13    0.20
  -3  -6  -2    1.78    0.36
   3   6   2    2.51    0.36
  -4  -6  -2    2.00    0.40
   4   6   2    2.88    0.42
  -5  -6  -2   -0.15    0.27
   5   6   2   -0.02    0.31
  -6  -6  -2    1.71    0.41
   6   6   2    1.79    0.47
  -7  -6  -2    5.06    0.62
   7   6   2    5.64    0.69
  -8  -6  -2    3.38    0.56
   8   6   2    5.97    0.75
   9   6   2    5.05    0.74
  10   6   2    2.91    0.95
  12  -7  -2    0.29    0.27
  11  -7  -2    0.09    0.26
 -11   7   2    0.28    0.28
  10  -7  -2   26.60    0.89
 -10   7   2   25.04    0.91
   9  -7  -2   -0.14    0.20
  -9   7   2    0.24    0.21
   8  -7  -2    2.01    0.31
   8  -7  -2    1.05    0.27
  -8   7   2    1.83    0.31
   7  -7  -2    0.40    0.22
   7  -7  -2    0.04    0.20
  -7   7   2    0.31    0.19
   6  -7  -2   26.99    0.79
   6  -7  -2   26.72    0.69
  -6   7   2   26.01    0.64
   5  -7  -2   30.87    0.72
   5  -7  -2   30.69    0.80
  -5   7   2   30.33    0.63
   4  -7  -2    2.94    0.30
   4  -7  -2    2.99    0.29
  -4   7   2    3.05    0.22
   3  -7  -2    2.36    0.30
   3  -7  -2    1.84    0.24
  -3   7   2    2.53    0.20
   2  -7  -2   22.39    0.67
   2  -7  -2   21.33    0.60
  -2   7   2   20.49    0.51
   1  -7  -2   50.31    1.05
   1  -7  -2   50.57    0.92
  -1   7   2   49.78    0.87
   0  -7  -2   12.25    0.44
   0  -7  -2   12.32    0.57
   0   7   2   11.68    0.46
  -1  -7  -2   15.85    0.48
  -1  -7  -2   16.14    0.67
   1   7   2   16.13    0.57
  -2  -7  -2    0.12    0.28
   2   7   2    0.41    0.24
  -3  -7  -2   -0.03    0.28
   3   7   2   -0.02    0.27
  -4  -7  -2    1.37    0.38
   4   7   2    2.02    0.39
  -5  -7  -2    0.32    0.33
   5   7   2    0.51    0.33
  -6  -7  -2    0.22    0.33
   6   7   2    0.81    0.45
  -7  -7  -2    1.94    0.47
   7   7   2    3.13    0.61
  -8  -7  -2    0.40    0.37
   8   7   2    0.59    0.47
   9   7   2    1.28    0.64
  12  -8  -2    2.14    0.41
  11  -8  -2    6.33    0.58
  10  -8  -2    6.86    0.55
   9  -8  -2    0.44    0.27
   8  -8  -2    4.21    0.42
   7  -8  -2   -0.13    0.19
   7  -8  -2   -0.10    0.21
  -7   8   2    0.03    0.20
   6  -8  -2    2.97    0.34
   6  -8  -2    3.17    0.34
  -6   8   2    2.89    0.27
   5  -8  -2   11.16    0.50
   5  -8  -2   11.62    0.54
  -5   8   2   12.55    0.41
   4  -8  -2   -0.06    0.22
   4  -8  -2    0.23    0.19
  -4   8   2    0.19    0.13
   3  -8  -2   12.88    0.56
   3  -8  -2   12.23    0.52
  -3   8   2   12.71    0.41
   2  -8  -2    7.24    0.40
   2  -8  -2    7.58    0.47
  -2   8   2    6.88    0.37
   1  -8  -2    0.34    0.18
   1  -8  -2    0.29    0.25
  -1   8   2   -0.14    0.20
   0  -8  -2    2.65    0.29
   0  -8  -2    2.66    0.39
   0   8   2    2.83    0.35
  -1  -8  -2    0.15    0.17
  -1  -8  -2    0.31    0.29
   1   8   2    0.32    0.24
  -2  -8  -2    0.64    0.35
   2   8   2    0.87    0.28
  -3  -8  -2    0.76    0.36
   3   8   2    1.15    0.36
  -4  -8  -2    2.64    0.47
   4   8   2    2.82    0.50
  -5  -8  -2    0.14    0.34
   5   8   2   -0.08    0.35
  -6  -8  -2    5.00    0.64
   6   8   2    6.20    0.75
  -7  -8  -2    0.94    0.44
   7   8   2    1.70    0.59
  -8  -8  -2    1.77    0.49
   8   8   2    2.44    0.70
   9   8   2    4.96    1.26
  13  -9  -2    0.00    0.32
  12  -9  -2    6.23    0.60
  11  -9  -2    0.58    0.35
  10  -9  -2    1.39    0.37
   9  -9  -2    0.86    0.30
   8  -9  -2    2.59    0.38
   7  -9  -2    0.16    0.27
   7  -9  -2    0.05    0.22
   6  -9  -2    0.28    0.26
   6  -9  -2    0.38    0.26
   5  -9  -2    0.01    0.25
   5  -9  -2    0.10    0.21
   4  -9  -2    4.86    0.43
   4  -9  -2    4.37    0.40
   3  -9  -2   -0.08    0.18
   3  -9  -2    0.43    0.30
   2  -9  -2    9.47    0.59
   2  -9  -2    9.92    0.49
  -2   9   2   11.72    0.60
   1  -9  -2    2.69    0.42
   1  -9  -2    1.60    0.26
  -1   9   2    2.23    0.33
   0   9   2    2.73    0.38
  -1  -9  -2    4.39    0.50
   1   9   2    5.34    0.50
  -2  -9  -2    6.23    0.61
   2   9   2    7.42    0.58
  -3  -9  -2    4.04    0.54
   3   9   2    3.82    0.47
  -4  -9  -2    3.53    0.53
   4   9   2    3.66    0.54
  -5  -9  -2   15.38    0.91
   5   9   2   16.42    0.94
  -6  -9  -2    0.75    0.42
   6   9   2    0.00    0.49
  -7  -9  -2    2.41    0.54
   7   9   2    3.85    0.76
  -8  -9  -2    1.18    0.49
   8   9   2    2.25    0.73
  13 -10  -2    0.86    0.39
  12 -10  -2   -0.34    0.32
  11 -10  -2   14.96    0.85
  10 -10  -2    6.69    0.60
   9 -10  -2    4.01    0.48
   8 -10  -2    1.98    0.37
   7 -10  -2    3.03    0.41
   6 -10  -2    4.92    0.46
   6 -10  -2    5.18    0.45
   5 -10  -2    0.98    0.28
   5 -10  -2    1.54    0.33
   4 -10  -2   -0.08    0.20
   4 -10  -2    0.33    0.27
   3 -10  -2   24.97    0.82
   3 -10  -2   24.76    0.79
   2 -10  -2    1.48    0.34
   2 -10  -2    1.31    0.30
   1 -10  -2    0.36    0.35
   1 -10  -2    0.03    0.23
   0 -10  -2    4.80    0.41
   0 -10  -2    4.63    0.52
  -1 -10  -2   -0.05    0.31
   1  10   2    0.15    0.38
  -2 -10  -2    0.33    0.34
   2  10   2    0.07    0.34
  -3 -10  -2    0.12    0.34
   3  10   2   -0.19    0.31
  -4 -10  -2    2.00    0.48
   4  10   2    1.14    0.43
  -5 -10  -2    0.42    0.40
   5  10   2   -0.45    0.39
  -6 -10  -2    3.42    0.59
   6  10   2    4.57    0.73
  -7 -10  -2    0.35    0.40
   7  10   2   -0.09    0.54
  13 -11  -2    0.11    0.35
  12 -11  -2    6.95    0.71
  11 -11  -2    1.58    0.41
  10 -11  -2    1.93    0.39
   9 -11  -2    3.51    0.49
   8 -11  -2    1.99    0.39
   7 -11  -2    8.42    0.59
   6 -11  -2    0.71    0.29
   5 -11  -2    0.41    0.31
   5 -11  -2    0.30    0.25
   4 -11  -2   11.40    0.64
   4 -11  -2   12.28    0.63
   3 -11  -2    0.29    0.29
   3 -11  -2    0.47    0.26
   2 -11  -2    3.38    0.39
   2 -11  -2    3.78    0.48
   1 -11  -2    1.48    0.38
   1 -11  -2    1.39    0.29
   0 -11  -2    0.16    0.33
  -1 -11  -2    7.15    0.66
  -2 -11  -2    0.26    0.37
  -3 -11  -2    1.36    0.45
  -4 -11  -2    0.67    0.43
  -5 -11  -2    0.37    0.39
  -6 -11  -2    0.10    0.41
  -7 -11  -2   -0.02    0.39
  13 -12  -2    0.68    0.46
  12 -12  -2    0.21    0.39
  11 -12  -2    1.63    0.43
  10 -12  -2   -0.30    0.29
   9 -12  -2   11.83    0.75
   8 -12  -2    0.87    0.32
   7 -12  -2    0.13    0.27
   6 -12  -2    0.30    0.28
   5 -12  -2    0.13    0.27
   4 -12  -2    2.32    0.42
   4 -12  -2    2.25    0.41
   3 -12  -2    1.89    0.40
   3 -12  -2    1.90    0.36
   2 -12  -2    0.37    0.27
   2 -12  -2    1.03    0.37
   1 -12  -2    6.43    0.50
   1 -12  -2    7.89    0.62
   0 -12  -2    8.42    0.66
  -1 -12  -2    2.46    0.49
  -2 -12  -2    1.85    0.49
  -3 -12  -2    1.07    0.45
  -4 -12  -2    1.86    0.54
  -5 -12  -2    0.07    0.40
  -6 -12  -2    0.38    0.45
  13 -13  -2    0.21    0.41
  12 -13  -2    1.50    0.49
  11 -13  -2   -0.13    0.34
  10 -13  -2    1.47    0.41
   9 -13  -2    2.70    0.48
   8 -13  -2    2.52    0.45
   7 -13  -2    3.33    0.50
   6 -13  -2   -0.09    0.28
   5 -13  -2    2.27    0.41
   4 -13  -2   11.48    0.69
   4 -13  -2   10.94    0.68
   3 -13  -2    2.02    0.44
   3 -13  -2    1.33    0.35
   2 -13  -2    0.21    0.33
   2 -13  -2   -0.06    0.26
   1 -13  -2    4.64    0.56
   0 -13  -2    3.93    0.57
  -1 -13  -2    1.58    0.47
  -2 -13  -2    0.89    0.43
  -3 -13  -2    1.75    0.50
  -4 -13  -2    0.60    0.44
  -5 -13  -2    0.47    0.46
  12 -14  -2    0.03    0.42
  11 -14  -2    2.29    0.56
  10 -14  -2    0.22    0.37
   9 -14  -2    3.50    0.54
   8 -14  -2    3.56    0.53
   7 -14  -2    0.73    0.37
   6 -14  -2   12.25    0.77
   5 -14  -2    0.71    0.36
   4 -14  -2   -0.32    0.27
   3 -14  -2    0.96    0.40
   3 -14  -2    0.56    0.33
   2 -14  -2    3.56    0.50
   2 -14  -2    3.38    0.55
   1 -14  -2    1.59    0.49
   0 -14  -2    0.25    0.37
  -1 -14  -2    1.42    0.52
  -2 -14  -2    1.97    0.53
  -3 -14  -2    0.35    0.48
  -4 -14  -2   -0.19    0.48
  11 -15  -2    0.10    0.40
  10 -15  -2    4.98    0.69
   9 -15  -2    0.54    0.39
   8 -15  -2    4.68    0.62
   7 -15  -2    0.22    0.36
   6 -15  -2    0.29    0.38
   5 -15  -2    1.16    0.45
   4 -15  -2    1.70    0.44
   3 -15  -2   -0.51    0.34
   2 -15  -2    0.31    0.41
   1 -15  -2    1.57    0.44
   0 -15  -2    0.04    0.40
  -1 -15  -2    3.03    0.60
  -2 -15  -2    0.28    0.45
  -3 -15  -2    1.46    0.61
  11 -16  -2    2.03    0.56
  10 -16  -2    0.17    0.41
   9 -16  -2    0.29    0.44
   8 -16  -2    0.64    0.43
   7 -16  -2    2.58    0.56
   6 -16  -2    1.40    0.48
   5 -16  -2   -0.20    0.36
   4 -16  -2    2.20    0.49
   3 -16  -2   -0.28    0.40
   1 -16  -2    0.02    0.38
   0 -16  -2    0.59    0.44
  -1 -16  -2    1.40    0.52
   9 -17  -2   -0.31    0.39
   8 -17  -2    0.82    0.44
   7 -17  -2    2.80    0.57
   6 -17  -2   -0.35    0.37
   5 -17  -2   -0.29    0.43
   4 -17  -2    0.27    0.42
   7 -18  -2   -0.06    0.45
   6 -18  -2   -0.50    0.41
   5 -18  -2    0.45    0.47
   3 -20   3   -0.90    0.55
   4 -20   3    0.60    0.54
   5 -20   3    1.31    0.65
   6 -20   3    0.94    0.56
   7 -20   3    1.49    0.60
   3 -19   3   -0.28    0.46
   4 -19   3    2.10    0.57
   5 -19   3   -0.20    0.44
   6 -19   3    0.33    0.53
   7 -19   3   -0.38    0.49
   8 -19   3   -1.02    0.43
   9 -19   3   -0.11    0.50
   2 -18   3   -0.29    0.49
   3 -18   3    1.42    0.51
   4 -18   3    0.55    0.46
   5 -18   3    4.04    0.64
   6 -18   3    1.73    0.52
   7 -18   3    3.94    0.64
   8 -18   3   -0.23    0.44
   9 -18   3    0.89    0.53
  10 -18   3    0.34    0.50
  -1 -17   3    0.27    0.46
   1 -17   3   -0.95    0.41
   2 -17   3    1.30    0.47
   3 -17   3   -0.65    0.42
   4 -17   3    7.09    0.75
   5 -17   3    0.28    0.45
   6 -17   3    2.49    0.54
   7 -17   3    0.00    0.39
   8 -17   3    0.61    0.46
   9 -17   3    2.53    0.56
  10 -17   3   -0.11    0.44
  11 -17   3    0.48    0.47
  -2 -16   3    0.21    0.41
  -1 -16   3    0.88    0.39
   1 -16   3    1.77    0.46
   2 -16   3   -0.43    0.33
   3 -16   3    1.13    0.42
   4 -16   3   -0.28    0.35
   5 -16   3   -0.16    0.35
   6 -16   3    0.31    0.43
   7 -16   3   23.83    1.08
   8 -16   3    0.89    0.43
   9 -16   3    1.39    0.47
  10 -16   3    0.22    0.46
  11 -16   3    1.51    0.52
  12 -16   3   -0.84    0.39
   5  15  -3   -1.99    0.85
   4  15  -3   -1.57    0.80
   3  15  -3   -0.93    0.62
   2  15  -3    0.21    0.63
  -2 -15   3    1.26    0.44
   1  15  -3   -0.10    0.55
  -1 -15   3    1.42    0.44
   0  15  -3    0.84    0.55
   0 -15   3    1.47    0.46
   0 -15   3    1.48    0.37
   1 -15   3    0.09    0.34
   2 -15   3    3.73    0.54
   3 -15   3    1.36    0.41
   4 -15   3    0.42    0.36
   5 -15   3   -0.26    0.32
   6 -15   3    8.68    0.72
   7 -15   3    0.11    0.34
   8 -15   3    0.45    0.38
   9 -15   3   -0.11    0.36
  10 -15   3   -0.36    0.37
  11 -15   3    2.13    0.52
  12 -15   3   -0.19    0.42
   6  14  -3   -0.99    0.76
   5  14  -3   -1.06    0.68
   4  14  -3    6.23    0.96
   3  14  -3    3.51    0.78
  -3 -14   3    3.52    0.54
   2  14  -3    0.00    0.56
  -2 -14   3    0.49    0.34
   1  14  -3   -0.69    0.46
  -1 -14   3   -0.08    0.31
   0  14  -3    0.99    0.51
   0 -14   3    1.59    0.38
   0 -14   3    1.23    0.41
  -1  14  -3   10.10    0.78
   1 -14   3   11.13    0.69
   1 -14   3   11.66    0.64
  -2  14  -3    0.97    0.41
   2 -14   3    1.64    0.42
  -3  14  -3    0.34    0.39
   3 -14   3   -0.01    0.30
  -4  14  -3    0.04    0.32
   4 -14   3   -0.12    0.30
  -5  14  -3    9.45    0.74
   5 -14   3   10.05    0.69
   6 -14   3    0.52    0.34
   7 -14   3    0.01    0.31
   8 -14   3   -0.14    0.32
   9 -14   3    6.32    0.65
  10 -14   3    7.74    0.73
  11 -14   3    0.43    0.41
  12 -14   3    2.84    0.58
  13 -14   3    0.20    0.49
   7  13  -3   -1.41    0.69
   6  13  -3   -0.58    0.78
   5  13  -3   -0.35    0.63
   4  13  -3    0.68    0.63
   3  13  -3    1.27    0.60
  -3 -13   3    1.72    0.44
   2  13  -3   11.05    0.94
  -2 -13   3   12.73    0.73
   1  13  -3    4.38    0.65
  -1 -13   3    4.85    0.51
  -1 -13   3    5.26    0.54
   0  13  -3    1.26    0.48
   0 -13   3    1.61    0.36
   0 -13   3    2.12    0.39
  -1  13  -3    3.13    0.57
   1 -13   3    2.32    0.43
   1 -13   3    2.50    0.38
  -2  13  -3    0.35    0.42
   2 -13   3    0.39    0.31
   2 -13   3    0.30    0.25
  -3  13  -3    8.58    0.64
   3 -13   3    8.47    0.62
  -4  13  -3    1.43    0.40
   4 -13   3    2.05    0.39
  -5  13  -3    6.60    0.57
   5 -13   3    6.33    0.57
  -6  13  -3   10.34    0.63
   6 -13   3   10.09    0.68
  -7  13  -3   -0.03    0.24
   7 -13   3    0.22    0.32
  -8  13  -3    7.22    0.55
   8 -13   3    6.81    0.62
  -9  13  -3    1.60    0.41
   9 -13   3    1.60    0.41
  10 -13   3    4.86    0.59
  11 -13   3    0.89    0.42
  12 -13   3   -0.12    0.41
   7  12  -3   -0.24    0.75
   6  12  -3   -0.29    0.63
   5  12  -3    0.08    0.58
   4  12  -3    8.49    0.89
   3  12  -3    7.40    0.78
  -3 -12   3    6.59    0.63
   2  12  -3    3.03    0.60
  -2 -12   3    2.76    0.44
   1  12  -3    2.73    0.55
  -1 -12   3    2.86    0.44
  -1 -12   3    3.53    0.42
   0  12  -3    2.91    0.51
   0 -12   3    2.82    0.40
   0 -12   3    2.18    0.37
  -1  12  -3    9.29    0.77
   1 -12   3    9.40    0.53
   1 -12   3    8.86    0.58
  -2  12  -3    0.08    0.38
   2 -12   3    0.12    0.20
   2 -12   3    0.46    0.29
  -3  12  -3    2.58    0.44
   3 -12   3    1.93    0.37
  -4  12  -3    1.23    0.37
   4 -12   3    1.25    0.33
  -5  12  -3    7.01    0.56
   5 -12   3    7.23    0.57
  -6  12  -3    1.03    0.30
   6 -12   3    0.28    0.30
  -7  12  -3    0.23    0.25
   7 -12   3    0.43    0.31
  -8  12  -3    2.19    0.38
   8 -12   3    1.62    0.39
  -9  12  -3   18.37    0.86
   9 -12   3   19.28    0.88
 -10  12  -3    5.62    0.60
  10 -12   3    5.56    0.59
 -11  12  -3    3.78    0.55
  11 -12   3    3.45    0.52
  12 -12   3    7.33    0.70
   8  11  -3   -0.73    0.60
   7  11  -3    0.29    0.64
   6  11  -3   -0.43    0.63
   5  11  -3   -0.09    0.51
   4  11  -3    1.53    0.56
   3  11  -3    2.28    0.60
  -3 -11   3    2.50    0.42
   2  11  -3    8.42    0.73
  -2 -11   3    7.98    0.60
   1  11  -3    1.38    0.45
  -1 -11   3    1.02    0.33
  -1 -11   3    0.59    0.27
   0  11  -3   20.53    0.92
   0 -11   3   20.13    0.69
   0 -11   3   20.41    0.74
  -1  11  -3    4.98    0.55
   1 -11   3    5.00    0.41
   1 -11   3    4.86    0.44
  -2  11  -3    7.49    0.64
   2 -11   3    7.59    0.39
   2 -11   3    7.61    0.51
  -3  11  -3    5.11    0.51
   3 -11   3    5.92    0.33
   3 -11   3    5.27    0.46
  -4  11  -3    1.49    0.33
   4 -11   3    2.41    0.37
  -5  11  -3    3.92    0.43
   5 -11   3    4.31    0.44
  -6  11  -3    0.17    0.27
   6 -11   3    0.20    0.30
  -7  11  -3    0.96    0.31
   7 -11   3    0.82    0.31
  -8  11  -3    3.58    0.46
   8 -11   3    2.67    0.41
  -9  11  -3    1.94    0.40
   9 -11   3    2.12    0.41
 -10  11  -3    6.81    0.66
  10 -11   3    4.79    0.56
 -11  11  -3    2.55    0.51
  11 -11   3    1.90    0.42
 -12  11  -3    2.08    0.50
 -13  11  -3    0.41    0.45
   9  10  -3    1.61    0.70
   8  10  -3   -0.26    0.55
   7  10  -3    2.82    0.67
   6  10  -3   -0.02    0.51
   5  10  -3    2.89    0.60
   4  10  -3    0.25    0.43
   3  10  -3   -0.01    0.39
  -3 -10   3    0.06    0.26
   2  10  -3    0.31    0.37
  -2 -10   3    0.04    0.27
   1  10  -3   28.67    0.97
  -1 -10   3   28.41    0.83
  -1 -10   3   29.35    0.85
   0  10  -3    6.74    0.56
   0 -10   3    6.02    0.45
   0 -10   3    6.59    0.41
  -1  10  -3   -0.07    0.30
   1 -10   3    0.11    0.21
   1 -10   3   -0.13    0.17
  -2  10  -3   16.49    0.68
   2 -10   3   17.01    0.66
   2 -10   3   17.37    0.49
  -3  10  -3    2.81    0.38
   3 -10   3    2.80    0.34
   3 -10   3    2.51    0.21
  -4  10  -3   12.90    0.62
   4 -10   3   11.99    0.58
  -5  10  -3    9.51    0.57
   5 -10   3   10.99    0.57
  -6  10  -3    2.48    0.37
   6 -10   3    2.95    0.38
  -7  10  -3    5.54    0.51
   7 -10   3    5.27    0.48
  -8  10  -3    1.02    0.31
   8 -10   3    1.01    0.31
  -9  10  -3    3.73    0.51
   9 -10   3    3.16    0.43
 -10  10  -3    0.01    0.27
  10 -10   3   -0.37    0.26
 -11  10  -3    9.23    0.73
  11 -10   3    8.31    0.67
 -12  10  -3    1.15    0.45
 -13  10  -3   -0.14    0.34
   9   9  -3   -0.01    0.55
   8   9  -3    0.57    0.54
   7   9  -3    0.06    0.49
   6   9  -3    5.35    0.68
   5   9  -3    0.57    0.42
   4   9  -3   -0.11    0.37
   3   9  -3    1.91    0.44
  -3  -9   3    1.92    0.36
   2   9  -3   10.36    0.66
  -2  -9   3    9.86    0.53
   1   9  -3    2.89    0.42
  -1  -9   3    3.38    0.35
  -1  -9   3    2.44    0.31
   0   9  -3    1.81    0.38
   0  -9   3    1.87    0.24
   0  -9   3    1.64    0.27
  -1   9  -3   17.66    0.70
   1  -9   3   18.19    0.52
   1  -9   3   19.16    0.62
  -2   9  -3    5.82    0.46
   2  -9   3    6.46    0.41
   2  -9   3    6.12    0.29
  -3   9  -3    4.79    0.42
   3  -9   3    4.45    0.37
   3  -9   3    4.32    0.22
  -4   9  -3    0.62    0.25
   4  -9   3    0.94    0.24
  -5   9  -3    1.63    0.30
   5  -9   3    1.97    0.30
  -6   9  -3    0.81    0.30
   6  -9   3    0.52    0.24
  -7   9  -3    1.89    0.35
   7  -9   3    2.02    0.32
  -8   9  -3    7.00    0.54
   8  -9   3    7.14    0.52
  -9   9  -3    0.33    0.28
   9  -9   3    0.59    0.30
 -10   9  -3    1.02    0.36
  10  -9   3    1.69    0.34
 -11   9  -3   11.67    0.81
 -12   9  -3    0.99    0.42
 -13   9  -3    2.46    0.55
  10   8  -3   -0.30    0.52
   9   8  -3   -0.04    0.51
   8   8  -3    0.81    0.52
   7   8  -3   10.19    0.84
   6   8  -3    3.00    0.55
   5   8  -3    3.00    0.51
   4   8  -3    4.69    0.54
   3   8  -3    0.21    0.32
  -3  -8   3    0.27    0.24
   2   8  -3    0.60    0.30
  -2  -8   3    0.07    0.21
   1   8  -3   39.26    0.98
  -1  -8   3   42.04    0.89
  -1  -8   3   39.50    0.84
   0   8  -3    1.44    0.31
   0  -8   3    1.30    0.22
   0  -8   3    1.46    0.25
  -1   8  -3   67.30    1.24
   1  -8   3   66.83    1.15
   1  -8   3   67.90    1.00
  -2   8  -3    0.09    0.23
   2  -8   3    0.15    0.11
   2  -8   3    0.07    0.18
  -3   8  -3   20.78    0.68
   3  -8   3   21.05    0.63
  -4   8  -3    1.00    0.25
   4  -8   3    1.32    0.24
  -5   8  -3    0.04    0.22
   5  -8   3    0.22    0.19
  -6   8  -3   -0.14    0.24
   6  -8   3    0.05    0.20
  -7   8  -3    7.67    0.53
   7  -8   3    8.45    0.49
  -8   8  -3    1.32    0.34
   8  -8   3    1.46    0.31
  -9   8  -3    1.05    0.34
   9  -8   3    0.90    0.31
 -10   8  -3    1.39    0.40
  10  -8   3    3.05    0.42
 -11   8  -3    1.52    0.45
 -12   8  -3    2.38    0.56
 -13   8  -3    0.76    0.43
  10   7  -3    0.75    0.56
   9   7  -3    0.86    0.49
   8   7  -3    4.10    0.65
   7   7  -3    0.44    0.42
   6   7  -3    2.72    0.50
   5   7  -3    0.42    0.34
   4   7  -3    6.88    0.56
   3   7  -3    6.95    0.51
   2   7  -3    1.98    0.33
  -2  -7   3    1.91    0.27
   1   7  -3   10.69    0.52
  -1  -7   3   10.36    0.42
  -1  -7   3   11.10    0.43
   0   7  -3   10.75    0.50
   0  -7   3   10.52    0.42
   0  -7   3   10.57    0.38
  -1   7  -3    2.16    0.31
   1  -7   3    2.15    0.24
   1  -7   3    2.14    0.19
  -2   7  -3   61.61    1.12
   2  -7   3   61.20    1.04
  -3   7  -3    0.00    0.18
   3  -7   3    0.19    0.16
  -4   7  -3    1.37    0.25
   4  -7   3    1.61    0.23
  -5   7  -3   58.10    1.18
   5  -7   3   59.20    1.08
  -6   7  -3    0.73    0.25
   6  -7   3    0.80    0.23
  -7   7  -3    3.54    0.43
   7  -7   3    4.92    0.39
  -8   7  -3    2.49    0.41
   8  -7   3    2.10    0.31
  -9   7  -3    0.12    0.28
   9  -7   3   -0.07    0.24
 -10   7  -3    0.87    0.35
 -11   7  -3    9.87    0.79
 -12   7  -3    1.29    0.48
 -13   7  -3    0.40    0.45
  11   6  -3    1.32    0.62
  10   6  -3   -0.46    0.43
   9   6  -3    0.05    0.43
   8   6  -3    0.01    0.39
   7   6  -3   12.65    0.80
   6   6  -3    8.05    0.65
   5   6  -3   24.45    0.89
   4   6  -3    6.94    0.50
   3   6  -3    0.49    0.21
   2   6  -3   -0.12    0.21
   1   6  -3   26.10    0.70
  -1  -6   3   26.38    0.61
   0   6  -3   25.76    0.68
   0  -6   3   26.40    0.60
  -1   6  -3   19.99    0.61
   1  -6   3   21.28    0.54
  -2   6  -3    6.03    0.39
   2  -6   3    6.87    0.34
  -3   6  -3    0.12    0.17
   3  -6   3    0.05    0.14
  -4   6  -3   14.11    0.54
   4  -6   3   13.99    0.47
  -5   6  -3   -0.01    0.18
   5  -6   3    0.18    0.15
  -6   6  -3   -0.02    0.19
   6  -6   3    0.26    0.17
  -7   6  -3    4.25    0.46
   7  -6   3    3.52    0.32
  -8   6  -3    0.12    0.27
   8  -6   3   -0.03    0.21
  -9   6  -3    0.81    0.34
 -10   6  -3    8.79    0.71
 -11   6  -3    0.63    0.38
 -12   6  -3    0.64    0.45
 -13   6  -3    0.57    0.44
  11   5  -3    0.43    0.49
  10   5  -3    0.00    0.38
   9   5  -3    7.81    0.78
   8   5  -3   30.33    1.12
   7   5  -3    1.64    0.41
   6   5  -3   -0.23    0.29
   5   5  -3    3.41    0.42
   4   5  -3    7.02    0.47
   3   5  -3    2.36    0.31
   2   5  -3    2.28    0.29
   1   5  -3   54.23    0.97
   0   5  -3    2.01    0.27
   0  -5   3    2.26    0.22
  -1   5  -3    2.71    0.29
   1  -5   3    2.76    0.23
  -2   5  -3   34.33    0.73
   2  -5   3   33.49    0.65
  -3   5  -3   16.47    0.52
   3  -5   3   15.76    0.45
  -4   5  -3    6.24    0.38
   4  -5   3    6.97    0.32
  -5   5  -3   28.45    0.79
   5  -5   3   27.59    0.64
  -6   5  -3   -0.25    0.18
   6  -5   3    0.13    0.15
  -7   5  -3   16.53    0.72
   7  -5   3   18.16    0.56
  -8   5  -3    2.10    0.39
   8  -5   3    1.88    0.28
  -9   5  -3    2.32    0.44
 -10   5  -3    0.88    0.39
 -11   5  -3    0.22    0.37
 -12   5  -3    0.56    0.41
 -13   5  -3    6.27    0.83
  12   4  -3    0.65    0.50
  11   4  -3    1.11    0.47
  10   4  -3    1.01    0.42
   9   4  -3    6.94    0.70
   8   4  -3    0.17    0.31
   7   4  -3    0.68    0.33
   6   4  -3    2.86    0.41
   5   4  -3   96.64    1.67
   4   4  -3   33.49    0.85
   3   4  -3    3.06    0.31
   2   4  -3   26.08    0.63
   1   4  -3    6.12    0.35
   0   4  -3   50.91    0.86
   0  -4   3   49.09    0.78
  -1   4  -3   65.08    1.01
   1  -4   3   64.87    0.93
  -2   4  -3    0.74    0.20
   2  -4   3    1.09    0.16
  -3   4  -3    1.77    0.24
   3  -4   3    1.95    0.20
  -4   4  -3   24.64    0.68
   4  -4   3   26.11    0.55
  -5   4  -3   25.71    0.75
   5  -4   3   25.80    0.57
  -6   4  -3   14.47    0.63
   6  -4   3   13.81    0.44
  -7   4  -3    3.99    0.47
   7  -4   3    3.26    0.28
  -8   4  -3   11.42    0.69
  -9   4  -3   -0.03    0.29
 -10   4  -3    2.76    0.50
 -11   4  -3    0.19    0.34
 -12   4  -3    8.00    0.88
 -13   4  -3    0.10    0.46
  12   3  -3    1.05    0.46
  11   3  -3    1.38    0.47
  10   3  -3    4.87    0.63
   9   3  -3    2.27    0.46
   8   3  -3    0.80    0.34
   7   3  -3   -0.14    0.24
   6   3  -3   25.78    0.83
   5   3  -3   28.04    0.80
   4   3  -3    1.82    0.27
   3   3  -3   -0.05    0.16
   2   3  -3   26.34    0.59
   1   3  -3   47.60    0.78
   0   3  -3    0.35    0.16
  -1   3  -3    2.80    0.24
   1  -3   3    2.82    0.21
  -2   3  -3   -0.05    0.14
   2  -3   3    0.20    0.11
  -3   3  -3    3.24    0.17
  -3   3  -3    2.90    0.28
   3  -3   3    3.38    0.22
  -4   3  -3    9.30    0.30
  -4   3  -3    9.36    0.44
   4  -3   3    9.24    0.31
  -5   3  -3    0.25    0.19
  -5   3  -3    0.24    0.13
   5  -3   3    0.05    0.11
  -6   3  -3   18.78    0.72
   6  -3   3   19.89    0.48
  -7   3  -3   12.86    0.67
   7  -3   3   13.25    0.49
  -8   3  -3    2.49    0.44
  -9   3  -3    1.10    0.36
 -10   3  -3    0.21    0.34
 -11   3  -3    4.44    0.67
 -12   3  -3    1.19    0.51
  12   2  -3    1.64    0.47
  11   2  -3    5.66    0.68
  10   2  -3    0.06    0.32
   9   2  -3    4.71    0.56
   8   2  -3   -0.47    0.25
   7   2  -3    9.13    0.58
   6   2  -3    0.13    0.21
   5   2  -3    3.45    0.36
   4   2  -3    6.71    0.37
   3   2  -3    5.22    0.31
   2   2  -3    0.19    0.14
   1   2  -3    0.84    0.15
   0   2  -3   11.64    0.33
  -1   2  -3   37.39    0.64
  -2   2  -3    1.03    0.13
  -2   2  -3    0.92    0.18
   2  -2   3    1.21    0.14
  -3   2  -3    1.61    0.22
  -3   2  -3    1.26    0.16
   3  -2   3    1.29    0.14
  -4   2  -3   30.47    0.61
  -4   2  -3   30.29    0.77
   4  -2   3   30.38    0.51
  -5   2  -3   14.31    0.45
  -5   2  -3   13.67    0.58
   5  -2   3   14.43    0.35
  -6   2  -3   34.48    0.79
  -6   2  -3   34.31    0.98
   6  -2   3   34.81    0.60
  -7   2  -3    3.08    0.44
  -8   2  -3   -0.05    0.26
  -9   2  -3    0.34    0.28
 -10   2  -3    1.18    0.44
 -11   2  -3    0.53    0.42
 -12   2  -3    6.41    0.83
  13   1  -3    2.62    0.51
  12   1  -3    2.68    0.53
  11   1  -3    4.45    0.60
  10   1  -3    2.76    0.48
   9   1  -3    5.53    0.56
   8   1  -3   -0.42    0.23
  -8  -1   3    0.05    0.28
   7   1  -3   -0.43    0.21
  -7  -1   3    0.08    0.25
   6   1  -3   20.42    0.68
  -6  -1   3   21.81    0.73
   5   1  -3    0.04    0.17
   4   1  -3    4.51    0.30
   3   1  -3  138.96    1.69
   2   1  -3   40.84    0.63
   1   1  -3   18.32    0.37
   1   1  -3   17.90    0.36
   0   1  -3    2.64    0.15
   0   1  -3    2.77    0.18
  -1   1  -3   18.94    0.42
  -1   1  -3   18.50    0.38
  -2   1  -3    1.08    0.19
  -2   1  -3    0.88    0.15
  -3   1  -3    0.13    0.15
  -3   1  -3    0.28    0.17
  -4   1  -3    2.95    0.31
  -4   1  -3    2.34    0.24
  -5   1  -3   18.33    0.67
  -5   1  -3   18.06    0.57
   5  -1   3   17.81    0.44
  -6   1  -3    0.08    0.18
  -6   1  -3   -0.08    0.22
  -7   1  -3   10.45    0.52
  -7   1  -3    9.35    0.61
  -8   1  -3    3.70    0.52
  -9   1  -3    1.26    0.42
 -10   1  -3    0.07    0.35
 -11   1  -3    0.97    0.48
 -12   1  -3    0.07    0.46
  12   0  -3    0.84    0.35
  11   0  -3    1.26    0.36
  10   0  -3    5.97    0.59
 -10   0   3    5.63    0.64
  -9   0   3    6.22    0.63
  -8   0   3   -0.09    0.26
  -7   0   3   36.78    1.01
  -6   0   3  248.01    3.10
  -5   0   3    0.03    0.17
   4   0  -3    0.06    0.13
  -4   0   3    0.52    0.16
   3   0  -3 1000.00   10.45
   2   0  -3   30.68    0.48
   2   0  -3   30.05    0.55
   1   0  -3    1.27    0.12
   1   0  -3    1.24    0.14
   0   0  -3    3.70    0.21
   0   0  -3    3.40    0.16
  -1   0  -3    5.53    0.27
  -1   0  -3    5.18    0.24
  -2   0  -3   13.49    0.42
  -2   0  -3   12.68    0.40
  -3   0  -3   21.56    0.60
  -3   0  -3   21.73    0.55
  -4   0  -3   15.86    0.58
  -4   0  -3   16.35    0.54
  -5   0  -3    0.02    0.19
  -5   0  -3    0.19    0.21
  -6   0  -3   15.60    0.61
  -6   0  -3   15.03    0.69
  -7   0  -3   18.63    0.72
  -7   0  -3   20.23    0.86
  -8   0  -3    0.66    0.35
  -9   0  -3    6.91    0.74
 -10   0  -3    1.04    0.48
 -11   0  -3   -0.40    0.41
 -12   0  -3   -0.19    0.58
  12  -1  -3   10.09    0.73
 -11   1   3    1.76    0.47
 -10   1   3    5.29    0.61
  -9   1   3    1.25    0.37
  -8   1   3    5.20    0.51
  -7   1   3    9.93    0.54
  -6   1   3   17.74    0.61
  -5   1   3    2.59    0.27
  -4   1   3   68.55    1.03
   3  -1  -3    2.77    0.22
   3  -1  -3    2.36    0.18
   2  -1  -3    2.12    0.19
   2  -1  -3    2.03    0.12
   1  -1  -3   72.95    0.98
   1  -1  -3   70.25    0.75
   0  -1  -3    0.08    0.14
   0  -1  -3   -0.01    0.08
  -1  -1  -3    0.50    0.18
  -1  -1  -3    0.41    0.12
  -2  -1  -3   23.38    0.58
  -2  -1  -3   23.43    0.58
  -3  -1  -3    2.42    0.27
  -3  -1  -3    2.32    0.27
  -4  -1  -3    4.40    0.35
  -4  -1  -3    4.68    0.37
  -5  -1  -3    9.79    0.55
  -5  -1  -3   10.31    0.51
  -6  -1  -3    0.02    0.27
  -6  -1  -3    0.00    0.22
  -7  -1  -3    0.26    0.26
  -7  -1  -3    0.14    0.29
  -8  -1  -3   -0.13    0.24
  -8  -1  -3    0.12    0.32
  -9  -1  -3   -0.01    0.36
 -10  -1  -3    4.21    0.68
 -11  -1  -3   -0.01    0.48
  13  -2  -3    5.60    0.63
 -12   2   3    1.66    0.49
 -11   2   3    0.48    0.36
 -10   2   3   -0.48    0.26
  -9   2   3    0.70    0.36
  -8   2   3    8.37    0.58
  -7   2   3    9.02    0.49
  -6   2   3    0.05    0.19
   5  -2  -3   19.58    0.54
  -5   2   3   20.25    0.54
   4  -2  -3   12.85    0.41
  -4   2   3   12.42    0.37
   3  -2  -3    6.22    0.29
  -3   2   3    6.34    0.21
   2  -2  -3    2.51    0.22
   2  -2  -3    2.32    0.08
   1  -2  -3    0.29    0.16
   1  -2  -3    0.34    0.05
   0  -2  -3   46.58    0.81
   0  -2  -3   47.79    0.66
  -1  -2  -3    1.69    0.25
  -1  -2  -3    1.92    0.19
  -2  -2  -3    0.10    0.14
  -2  -2  -3    0.11    0.18
  -3  -2  -3   41.14    0.90
  -3  -2  -3   41.61    0.91
  -4  -2  -3   33.47    0.86
  -4  -2  -3   32.83    0.88
  -5  -2  -3    7.83    0.52
  -5  -2  -3    8.41    0.52
  -6  -2  -3   16.76    0.76
  -6  -2  -3   15.42    0.75
  -7  -2  -3    4.94    0.58
  -7  -2  -3    4.35    0.49
  -8  -2  -3   11.38    0.79
  -8  -2  -3   12.00    0.70
  -9  -2  -3   12.00    0.88
 -10  -2  -3    0.35    0.44
 -11  -2  -3    0.28    0.50
 -13   3   3   -0.17    0.39
 -12   3   3    4.70    0.66
 -11   3   3    4.78    0.63
  10  -3  -3   16.06    0.63
 -10   3   3   15.32    0.79
  -9   3   3   -0.01    0.25
  -8   3   3    1.20    0.30
  -7   3   3    0.30    0.23
   6  -3  -3    0.00    0.15
  -6   3   3    0.04    0.16
   5  -3  -3    3.88    0.29
  -5   3   3    3.73    0.27
   4  -3  -3   27.03    0.61
  -4   3   3   27.22    0.51
   3  -3  -3    0.26    0.15
  -3   3   3    0.01    0.07
   2  -3  -3    5.31    0.30
   1  -3  -3   44.01    0.80
  -1   3   3   43.65    0.53
   0  -3  -3   22.95    0.45
   0  -3  -3   22.07    0.59
  -1  -3  -3   12.26    0.30
  -1  -3  -3   12.65    0.48
  -1  -3  -3   12.33    0.40
  -2  -3  -3   14.03    0.50
  -2  -3  -3   13.65    0.53
  -3  -3  -3    3.35    0.37
  -3  -3  -3    3.73    0.36
  -4  -3  -3    0.37    0.23
  -4  -3  -3    0.27    0.24
  -5  -3  -3   15.00    0.70
  -5  -3  -3   16.30    0.72
  -6  -3  -3    4.43    0.52
  -6  -3  -3    3.74    0.48
  -7  -3  -3    3.30    0.47
  -7  -3  -3    2.77    0.50
  -8  -3  -3    0.72    0.34
  -8  -3  -3    0.46    0.37
  -9  -3  -3    0.46    0.50
 -10  -3  -3   -0.18    0.44
 -14   4   3   -0.03    0.42
 -13   4   3    5.29    0.72
 -12   4   3    1.98    0.49
 -11   4   3    7.62    0.66
  10  -4  -3   11.17    0.57
 -10   4   3   11.47    0.68
   9  -4  -3    1.11    0.28
   9  -4  -3    0.98    0.26
  -9   4   3    1.11    0.31
   8  -4  -3    0.59    0.22
  -8   4   3    0.50    0.24
   7  -4  -3    6.52    0.40
  -7   4   3    6.21    0.41
   6  -4  -3    2.26    0.26
  -6   4   3    1.47    0.22
   5  -4  -3    7.43    0.37
  -5   4   3    7.35    0.32
   4  -4  -3    1.15    0.20
  -4   4   3    1.40    0.14
   3  -4  -3    2.90    0.26
  -3   4   3    2.83    0.12
   2  -4  -3    7.46    0.37
  -2   4   3    7.61    0.13
   1  -4  -3    5.48    0.35
  -1   4   3    5.66    0.20
   0  -4  -3    0.38    0.11
   0  -4  -3    0.37    0.21
   0   4   3    0.30    0.11
  -1  -4  -3    6.91    0.42
  -1  -4  -3    6.77    0.25
  -1  -4  -3    6.56    0.33
  -2  -4  -3   17.88    0.36
  -2  -4  -3   17.84    0.56
  -2  -4  -3   17.58    0.63
  -3  -4  -3    0.21    0.19
  -3  -4  -3    0.08    0.19
  -4  -4  -3    9.58    0.55
  -4  -4  -3    9.05    0.57
  -5  -4  -3    1.39    0.37
  -5  -4  -3    1.52    0.36
  -6  -4  -3    3.98    0.51
  -6  -4  -3    3.26    0.49
  -7  -4  -3   -0.38    0.31
  -7  -4  -3    0.40    0.31
  -8  -4  -3   10.14    0.81
  -8  -4  -3   10.54    0.74
   9   4   3   11.46    0.82
 -13   5   3   -0.14    0.43
 -12   5   3    0.07    0.37
  11  -5  -3    0.15    0.23
 -11   5   3   -0.13    0.31
  10  -5  -3    8.69    0.54
  10  -5  -3    7.93    0.51
 -10   5   3    8.12    0.58
   9  -5  -3    0.46    0.24
   9  -5  -3    0.13    0.23
  -9   5   3    0.40    0.24
   8  -5  -3    0.26    0.21
   8  -5  -3    0.59    0.23
  -8   5   3    0.49    0.24
   7  -5  -3    0.89    0.23
  -7   5   3    0.61    0.21
   6  -5  -3    1.67    0.26
  -6   5   3    1.70    0.22
   5  -5  -3   13.00    0.47
  -5   5   3   12.17    0.37
   4  -5  -3   39.04    0.80
  -4   5   3   39.49    0.59
   3  -5  -3    6.06    0.35
  -3   5   3    6.10    0.16
   2  -5  -3   13.49    0.49
   2  -5  -3   12.78    0.43
  -2   5   3   13.57    0.28
   1  -5  -3   84.02    1.21
   1  -5  -3   83.80    1.34
  -1   5   3   85.47    1.05
   0  -5  -3   23.08    0.52
   0  -5  -3   22.42    0.68
   0   5   3   22.42    0.51
  -1  -5  -3   13.00    0.37
  -1  -5  -3   12.52    0.56
   1   5   3   12.20    0.44
  -2  -5  -3    0.44    0.26
  -2  -5  -3    0.75    0.13
   2   5   3    0.69    0.21
  -3  -5  -3   13.54    0.66
   3   5   3   13.24    0.56
  -4  -5  -3    1.66    0.34
  -4  -5  -3    2.02    0.40
   4   5   3    1.14    0.30
  -5  -5  -3    0.16    0.31
  -5  -5  -3    0.27    0.30
   5   5   3   -0.12    0.24
  -6  -5  -3   -0.27    0.29
   6   5   3    1.03    0.33
  -7  -5  -3    7.99    0.73
   7   5   3    8.09    0.69
  -8  -5  -3    0.89    0.43
   8   5   3    3.51    0.60
   9   5   3    3.92    0.65
  10   5   3    3.88    0.64
  12  -6  -3    0.46    0.28
  11  -6  -3   10.52    0.64
 -11   6   3   10.61    0.68
  10  -6  -3    9.47    0.57
 -10   6   3    9.79    0.62
   9  -6  -3    0.21    0.23
   9  -6  -3    0.17    0.24
  -9   6   3    0.47    0.26
   8  -6  -3    4.46    0.42
   8  -6  -3    4.83    0.38
  -8   6   3    4.36    0.40
   7  -6  -3    0.38    0.23
   7  -6  -3    0.69    0.22
  -7   6   3    0.38    0.18
   6  -6  -3    2.87    0.32
   6  -6  -3    3.13    0.32
  -6   6   3    2.50    0.24
   5  -6  -3   -0.14    0.14
   5  -6  -3    0.19    0.20
  -5   6   3    0.00    0.10
   4  -6  -3   18.59    0.57
   4  -6  -3   18.25    0.59
  -4   6   3   18.16    0.36
   3  -6  -3    1.11    0.20
   3  -6  -3    1.35    0.27
  -3   6   3    1.36    0.11
   2  -6  -3   13.68    0.53
   2  -6  -3   13.75    0.48
  -2   6   3   14.21    0.35
   1  -6  -3    0.92    0.28
   1  -6  -3    0.70    0.17
  -1   6   3    1.01    0.17
   0  -6  -3    2.43    0.35
   0  -6  -3    1.97    0.22
   0   6   3    2.16    0.24
  -1  -6  -3    0.94    0.30
  -1  -6  -3    1.50    0.19
   1   6   3    1.36    0.24
  -2  -6  -3    0.01    0.27
   2   6   3    0.15    0.21
  -3  -6  -3    0.07    0.30
   3   6   3    0.41    0.23
  -4  -6  -3   -0.05    0.30
   4   6   3   -0.24    0.27
  -5  -6  -3   -0.26    0.29
   5   6   3    0.31    0.29
  -6  -6  -3    1.60    0.44
   6   6   3    3.10    0.50
  -7  -6  -3   -0.10    0.33
   7   6   3    0.75    0.42
  -8  -6  -3    2.33    0.51
   8   6   3    5.03    0.70
   9   6   3    1.94    0.54
  12  -7  -3    2.76    0.43
  11  -7  -3    3.31    0.45
  10  -7  -3    0.05    0.21
   9  -7  -3    2.21    0.36
   9  -7  -3    2.17    0.35
   8  -7  -3    5.85    0.44
   8  -7  -3    6.89    0.49
   7  -7  -3   13.13    0.61
   7  -7  -3   13.76    0.57
   6  -7  -3    3.81    0.38
   6  -7  -3    4.42    0.38
   5  -7  -3    2.70    0.32
   5  -7  -3    2.55    0.33
  -5   7   3    2.70    0.23
   4  -7  -3   16.96    0.60
   4  -7  -3   17.55    0.61
  -4   7   3   16.04    0.36
   3  -7  -3   22.65    0.66
   3  -7  -3   23.29    0.69
  -3   7   3   23.13    0.42
   2  -7  -3    1.35    0.21
   2  -7  -3    1.16    0.29
  -2   7   3    1.71    0.20
   1  -7  -3    5.78    0.36
   1  -7  -3    6.00    0.46
  -1   7   3    6.16    0.35
   0  -7  -3    0.85    0.30
   0  -7  -3    0.65    0.18
   0   7   3    0.52    0.20
  -1  -7  -3   31.43    0.95
  -1  -7  -3   31.04    0.68
   1   7   3   29.27    0.77
  -2  -7  -3    2.23    0.41
   2   7   3    2.54    0.35
  -3  -7  -3    0.19    0.32
   3   7   3    0.14    0.28
  -4  -7  -3    7.97    0.65
   4   7   3    8.48    0.64
  -5  -7  -3    0.41    0.35
   5   7   3    0.80    0.40
  -6  -7  -3    0.66    0.39
   6   7   3    1.26    0.44
  -7  -7  -3    3.47    0.59
   7   7   3    5.35    0.72
  -8  -7  -3    0.48    0.39
   8   7   3    2.73    0.63
   9   7   3    2.83    0.66
  13  -8  -3    0.02    0.33
  12  -8  -3    4.44    0.54
  11  -8  -3    7.30    0.62
  10  -8  -3    5.70    0.53
   9  -8  -3    7.68    0.58
   8  -8  -3    5.66    0.46
   8  -8  -3    5.04    0.47
   7  -8  -3   -0.21    0.19
   7  -8  -3    0.11    0.25
   6  -8  -3    0.16    0.21
   6  -8  -3    0.19    0.27
   5  -8  -3    0.75    0.26
   5  -8  -3    0.64    0.23
   4  -8  -3   -0.26    0.26
   4  -8  -3    0.18    0.18
   3  -8  -3    0.86    0.24
   3  -8  -3    0.97    0.29
   2  -8  -3   20.42    0.73
   2  -8  -3   20.40    0.66
   1  -8  -3    0.30    0.28
   1  -8  -3    0.26    0.19
  -1   8   3    0.04    0.22
   0  -8  -3    5.34    0.53
   0  -8  -3    4.27    0.34
   0   8   3    4.34    0.39
  -1  -8  -3    5.11    0.53
   1   8   3    4.26    0.41
  -2  -8  -3    1.77    0.41
   2   8   3    2.08    0.38
  -3  -8  -3    0.04    0.31
   3   8   3   -0.06    0.30
  -4  -8  -3    0.25    0.34
   4   8   3    0.71    0.33
  -5  -8  -3   -0.09    0.34
   5   8   3    0.41    0.39
  -6  -8  -3    4.58    0.64
   6   8   3    7.26    0.82
  -7  -8  -3    0.73    0.43
   7   8   3    0.87    0.62
  -8  -8  -3    1.23    0.47
   8   8   3    1.53    0.69
  13  -9  -3    0.11    0.32
  12  -9  -3    1.98    0.41
  11  -9  -3    5.21    0.55
  10  -9  -3    2.20    0.39
   9  -9  -3   10.00    0.63
   8  -9  -3    0.21    0.27
   7  -9  -3    1.86    0.35
   7  -9  -3    2.04    0.35
   6  -9  -3    0.85    0.26
   6  -9  -3    1.25    0.32
   5  -9  -3   16.50    0.65
   5  -9  -3   16.99    0.69
   4  -9  -3   -0.04    0.20
   4  -9  -3   -0.13    0.29
   3  -9  -3    0.26    0.21
   3  -9  -3    0.45    0.30
   2  -9  -3    2.87    0.41
   2  -9  -3    2.70    0.32
   1  -9  -3    4.94    0.39
   1  -9  -3    4.62    0.49
   0  -9  -3    1.58    0.41
   0  -9  -3    3.57    0.35
  -1  -9  -3    0.64    0.35
  -2  -9  -3   10.79    0.72
   2   9   3   11.45    0.64
  -3  -9  -3    0.11    0.34
   3   9   3   -0.13    0.30
  -4  -9  -3   18.56    0.95
   4   9   3   21.40    0.98
  -5  -9  -3    0.76    0.40
   5   9   3    0.48    0.43
  -6  -9  -3    0.10    0.37
   6   9   3    0.97    0.53
  -7  -9  -3    0.68    0.46
   7   9   3    0.86    0.61
  -8  -9  -3    0.28    0.42
   8   9   3    1.60    0.71
  13 -10  -3    1.15    0.43
  12 -10  -3    0.45    0.33
  11 -10  -3    0.20    0.31
  10 -10  -3    0.47    0.33
   9 -10  -3    1.58    0.36
   8 -10  -3    7.34    0.57
   7 -10  -3    1.35    0.33
   6 -10  -3    8.85    0.58
   6 -10  -3    8.55    0.57
   5 -10  -3    0.26    0.30
   5 -10  -3    0.40    0.25
   4 -10  -3    3.90    0.47
   4 -10  -3    4.07    0.42
   3 -10  -3   17.93    0.71
   3 -10  -3   17.90    0.74
   2 -10  -3    0.15    0.30
   2 -10  -3    0.28    0.22
   1 -10  -3    3.93    0.51
   1 -10  -3    3.54    0.37
   0 -10  -3    4.93    0.55
  -1 -10  -3   23.07    0.99
  -2 -10  -3    0.77    0.39
  -3 -10  -3    6.55    0.70
  -4 -10  -3    0.62    0.41
  -5 -10  -3    0.91    0.47
  -6 -10  -3    0.18    0.40
  -7 -10  -3    0.09    0.41
  13 -11  -3    0.62    0.43
  12 -11  -3    1.97    0.45
  11 -11  -3   -0.05    0.34
  10 -11  -3    1.62    0.39
   9 -11  -3    5.36    0.56
   8 -11  -3    2.95    0.44
   7 -11  -3    0.03    0.25
   6 -11  -3    1.52    0.39
   6 -11  -3    1.33    0.33
   5 -11  -3    0.23    0.32
   5 -11  -3    0.34    0.27
   4 -11  -3    5.00    0.54
   4 -11  -3    4.43    0.47
   3 -11  -3   -0.25    0.35
   3 -11  -3    0.11    0.23
   2 -11  -3    9.08    0.58
   2 -11  -3   10.15    0.66
   1 -11  -3    3.84    0.41
   1 -11  -3    4.60    0.57
   0 -11  -3    0.33    0.33
  -1 -11  -3    1.36    0.43
  -2 -11  -3    0.28    0.35
  -3 -11  -3    1.56    0.49
  -4 -11  -3    5.47    0.71
  -5 -11  -3    0.98    0.46
  -6 -11  -3    0.04    0.41
  13 -12  -3    0.15    0.39
  12 -12  -3   -0.01    0.37
  11 -12  -3   -0.11    0.32
  10 -12  -3    1.31    0.41
   9 -12  -3    1.47    0.37
   8 -12  -3    0.73    0.32
   7 -12  -3    2.77    0.45
   6 -12  -3    4.59    0.50
   5 -12  -3   16.46    0.78
   5 -12  -3   17.43    0.80
   4 -12  -3   10.14    0.69
   4 -12  -3   11.43    0.65
   3 -12  -3    0.02    0.27
   3 -12  -3    0.58    0.39
   2 -12  -3    5.39    0.61
   2 -12  -3    4.14    0.44
   1 -12  -3    4.36    0.55
   0 -12  -3    3.42    0.53
  -1 -12  -3    1.37    0.46
  -2 -12  -3    6.84    0.74
  -3 -12  -3    3.97    0.65
  -4 -12  -3    0.28    0.43
  -5 -12  -3    0.68    0.48
  12 -13  -3    0.61    0.40
  11 -13  -3    0.59    0.43
  10 -13  -3    0.44    0.35
   9 -13  -3   -0.55    0.26
   8 -13  -3    0.90    0.36
   7 -13  -3    7.73    0.68
   6 -13  -3    5.37    0.57
   5 -13  -3    2.10    0.41
   4 -13  -3    0.53    0.32
   4 -13  -3    0.59    0.38
   3 -13  -3    0.41    0.36
   3 -13  -3    0.55    0.33
   2 -13  -3    1.22    0.44
   2 -13  -3    1.11    0.36
   1 -13  -3    1.55    0.44
   0 -13  -3    1.58    0.47
  -1 -13  -3    1.61    0.47
  -2 -13  -3    0.62    0.50
  -3 -13  -3    0.14    0.43
  -4 -13  -3    0.13    0.45
  12 -14  -3    0.16    0.40
  11 -14  -3    0.48    0.42
  10 -14  -3    2.97    0.56
   9 -14  -3   -0.24    0.31
   8 -14  -3    0.07    0.33
   7 -14  -3    0.43    0.34
   6 -14  -3    6.94    0.66
   5 -14  -3    2.67    0.48
   4 -14  -3    2.79    0.47
   3 -14  -3    4.47    0.61
   3 -14  -3    4.00    0.53
   2 -14  -3    1.05    0.46
   1 -14  -3    0.28    0.38
   0 -14  -3    0.08    0.40
  -1 -14  -3    0.61    0.51
  -2 -14  -3    3.07    0.63
  -3 -14  -3    0.65    0.52
  11 -15  -3    1.63    0.51
  10 -15  -3    0.04    0.38
   9 -15  -3   -0.54    0.33
   8 -15  -3   -0.11    0.36
   7 -15  -3    5.09    0.64
   6 -15  -3    5.55    0.64
   5 -15  -3    0.41    0.42
   4 -15  -3    2.14    0.49
   3 -15  -3    0.98    0.52
   3 -15  -3    0.83    0.43
   2 -15  -3    0.93    0.42
   1 -15  -3    0.30    0.46
   0 -15  -3    0.71    0.45
  -1 -15  -3    2.19    0.58
  -2 -15  -3    2.63    0.67
  10 -16  -3   -0.30    0.41
   9 -16  -3   -0.37    0.36
   8 -16  -3    0.32    0.41
   7 -16  -3    0.14    0.43
   6 -16  -3   -0.48    0.40
   5 -16  -3   -0.21    0.35
   4 -16  -3   -0.50    0.39
   2 -16  -3    1.28    0.48
   1 -16  -3    3.03    0.58
   0 -16  -3    0.86    0.50
   9 -17  -3    0.56    0.51
   8 -17  -3    0.15    0.49
   7 -17  -3    1.65    0.53
   6 -17  -3   -0.15    0.38
   5 -17  -3    0.22    0.43
   3 -20   4   -0.19    0.51
   4 -20   4   -0.53    0.49
   5 -20   4    1.55    0.61
   6 -20   4    0.00    0.49
   7 -20   4    0.13    0.52
   2 -19   4    0.35    0.50
   3 -19   4   -0.11    0.53
   4 -19   4   -0.11    0.47
   5 -19   4    0.25    0.48
   6 -19   4    0.34    0.47
   7 -19   4   -0.19    0.45
   8 -19   4    2.31    0.62
   9 -19   4   -0.45    0.47
   1 -18   4    0.74    0.48
   2 -18   4    0.93    0.49
   3 -18   4   -0.04    0.48
   4 -18   4   -0.41    0.41
   5 -18   4   -0.14    0.41
   6 -18   4    0.14    0.43
   7 -18   4    3.65    0.63
   8 -18   4    0.85    0.51
   9 -18   4    1.94    0.58
  10 -18   4   -0.10    0.49
   1 -17   4    2.98    0.56
   2 -17   4    0.38    0.43
   3 -17   4   -0.12    0.39
   4 -17   4    4.14    0.60
   5 -17   4    0.48    0.41
   6 -17   4    4.19    0.62
   7 -17   4    2.09    0.55
   8 -17   4    0.86    0.46
   9 -17   4    0.19    0.46
  10 -17   4   -0.18    0.50
  11 -17   4    1.04    0.54
   5  16  -4   -2.65    0.82
   4  16  -4   -1.81    0.81
   3  16  -4   -0.05    0.75
   2  16  -4   -1.42    0.71
   1  16  -4   -0.78    0.59
   0  16  -4    0.02    0.62
   0 -16   4   -0.28    0.41
  -1  16  -4    3.01    1.01
   1 -16   4    1.73    0.47
   2 -16   4    4.55    0.59
   3 -16   4   -0.32    0.40
   4 -16   4   -0.19    0.35
   5 -16   4    0.57    0.41
   6 -16   4    6.97    0.72
   7 -16   4    3.34    0.56
   8 -16   4   -0.03    0.39
   9 -16   4    1.95    0.52
  10 -16   4    2.52    0.57
  11 -16   4    0.59    0.49
  12 -16   4   -0.03    0.54
   6  15  -4   -0.52    1.05
   5  15  -4   -0.19    0.84
   4  15  -4   -0.46    0.78
   3  15  -4   -1.34    0.61
   2  15  -4    2.08    0.80
   1  15  -4    6.66    0.90
   0  15  -4    4.31    0.76
   0 -15   4    4.24    0.50
   0 -15   4    4.75    0.59
  -1  15  -4    8.44    0.78
   1 -15   4    7.57    0.69
  -2  15  -4    0.73    0.44
   2 -15   4    0.73    0.38
  -3  15  -4    1.69    0.49
   3 -15   4    1.64    0.42
  -4  15  -4    0.22    0.33
   4 -15   4    0.53    0.36
  -5  15  -4    0.23    0.30
   5 -15   4    0.13    0.35
   6 -15   4    2.44    0.49
   7 -15   4    0.49    0.37
   8 -15   4    3.24    0.54
   9 -15   4    8.86    0.77
  10 -15   4   -0.08    0.40
  11 -15   4   -0.57    0.38
  12 -15   4   -0.20    0.45
   6  14  -4   -1.77    0.67
   5  14  -4   -1.27    0.66
   4  14  -4   -0.60    0.63
   3  14  -4   -0.36    0.60
   2  14  -4   -0.12    0.56
   1  14  -4    4.56    0.72
  -1 -14   4    4.66    0.55
  -1 -14   4    4.59    0.54
   0  14  -4    6.24    0.74
   0 -14   4    6.42    0.56
   0 -14   4    5.01    0.57
  -1  14  -4    9.68    0.83
   1 -14   4    8.46    0.66
   1 -14   4    8.97    0.57
  -2  14  -4    0.96    0.49
   2 -14   4    1.41    0.43
  -3  14  -4    2.40    0.52
   3 -14   4    1.69    0.41
  -4  14  -4    4.36    0.53
   4 -14   4    4.47    0.53
  -5  14  -4    1.07    0.37
   5 -14   4   -0.08    0.31
  -6  14  -4    0.23    0.31
   6 -14   4   -0.44    0.29
  -7  14  -4    1.07    0.36
   7 -14   4    0.87    0.38
  -8  14  -4    1.32    0.36
   8 -14   4    1.24    0.41
  -9  14  -4    0.40    0.29
   9 -14   4    0.15    0.36
  10 -14   4    3.46    0.56
  11 -14   4   -0.26    0.38
  12 -14   4    3.96    0.67
   7  13  -4   -0.59    0.73
   6  13  -4    3.12    0.89
   5  13  -4   11.95    1.15
   4  13  -4    0.44    0.63
   3  13  -4   -1.42    0.49
   2  13  -4    0.93    0.56
   1  13  -4    0.90    0.52
  -1 -13   4    0.86    0.30
  -1 -13   4    0.66    0.32
   0  13  -4    3.36    0.59
   0 -13   4    3.73    0.47
   0 -13   4    3.10    0.39
  -1  13  -4    4.46    0.59
   1 -13   4    3.72    0.40
   1 -13   4    3.29    0.45
  -2  13  -4    1.46    0.50
   2 -13   4    1.46    0.37
  -3  13  -4    8.53    0.71
   3 -13   4    8.29    0.62
  -4  13  -4    0.07    0.36
   4 -13   4    0.34    0.31
  -5  13  -4    7.47    0.59
   5 -13   4    7.08    0.60
  -6  13  -4    5.86    0.58
   6 -13   4    4.67    0.52
  -7  13  -4    4.29    0.50
   7 -13   4    4.41    0.52
  -8  13  -4    0.60    0.33
   8 -13   4    0.03    0.31
  -9  13  -4   11.18    0.71
   9 -13   4    9.30    0.72
 -10  13  -4    1.15    0.37
  10 -13   4    0.73    0.43
 -11  13  -4    1.67    0.44
  11 -13   4    1.45    0.49
  12 -13   4   -0.48    0.37
   8  12  -4   -0.60    0.71
   7  12  -4    0.31    0.72
   6  12  -4    1.50    0.73
   5  12  -4    1.61    0.67
   4  12  -4    3.70    0.71
   3  12  -4    1.12    0.56
   2  12  -4    1.15    0.52
   1  12  -4   17.88    0.96
  -1 -12   4   18.38    0.73
  -1 -12   4   18.28    0.79
   0  12  -4    3.86    0.57
   0 -12   4    4.05    0.47
   0 -12   4    4.37    0.41
  -1  12  -4   -0.07    0.38
   1 -12   4    0.61    0.31
   1 -12   4    0.49    0.24
  -2  12  -4    4.71    0.56
   2 -12   4    4.16    0.34
   2 -12   4    4.38    0.47
  -3  12  -4    0.46    0.39
   3 -12   4    0.25    0.28
  -4  12  -4   -0.08    0.32
   4 -12   4    0.46    0.30
  -5  12  -4   -0.36    0.25
   5 -12   4    0.12    0.29
  -6  12  -4    3.16    0.44
   6 -12   4    2.63    0.42
  -7  12  -4    0.03    0.27
   7 -12   4    0.28    0.30
  -8  12  -4    5.54    0.57
   8 -12   4    4.98    0.54
  -9  12  -4    5.74    0.61
   9 -12   4    5.63    0.60
 -10  12  -4    0.67    0.37
  10 -12   4    0.59    0.37
 -11  12  -4    0.64    0.39
  11 -12   4   -0.37    0.37
 -12  12  -4    3.33    0.60
 -13  12  -4    0.89    0.44
   8  11  -4   -0.46    0.64
   7  11  -4    0.24    0.63
   6  11  -4    6.54    0.88
   5  11  -4    1.85    0.64
   4  11  -4    0.28    0.47
   3  11  -4    2.51    0.58
   2  11  -4    1.99    0.50
   1  11  -4    3.04    0.53
  -1 -11   4    2.10    0.35
  -1 -11   4    2.84    0.39
   0  11  -4    5.33    0.58
   0 -11   4    5.35    0.42
   0 -11   4    4.44    0.44
  -1  11  -4   18.27    0.83
   1 -11   4   18.48    0.72
  -2  11  -4    2.92    0.46
   2 -11   4    2.81    0.38
   2 -11   4    3.25    0.28
  -3  11  -4   14.21    0.75
   3 -11   4   14.92    0.67
  -4  11  -4    5.38    0.51
   4 -11   4    5.49    0.48
  -5  11  -4    9.82    0.60
   5 -11   4   10.71    0.62
  -6  11  -4    0.53    0.32
   6 -11   4    0.38    0.28
  -7  11  -4    2.56    0.41
   7 -11   4    2.34    0.40
  -8  11  -4    1.18    0.36
   8 -11   4    0.45    0.30
  -9  11  -4    2.65    0.44
   9 -11   4    2.06    0.40
 -10  11  -4    0.68    0.35
  10 -11   4    0.72    0.35
 -11  11  -4   15.63    0.92
  11 -11   4   15.73    0.88
 -12  11  -4    1.10    0.45
 -13  11  -4    0.45    0.43
   9  10  -4   -0.54    0.59
   8  10  -4   -0.37    0.54
   7  10  -4    4.37    0.77
   6  10  -4   11.03    0.97
   5  10  -4    0.82    0.51
   4  10  -4    2.15    0.54
   3  10  -4    0.52    0.41
   2  10  -4    5.01    0.59
   1  10  -4   17.64    0.81
  -1 -10   4   16.82    0.68
   0  10  -4   16.41    0.76
   0 -10   4   16.48    0.65
   0 -10   4   16.66    0.55
  -1  10  -4   52.64    1.22
   1 -10   4   51.30    0.93
   1 -10   4   53.21    1.12
  -2  10  -4   13.49    0.66
   2 -10   4   12.66    0.58
   2 -10   4   13.03    0.41
  -3  10  -4    0.76    0.31
   3 -10   4    0.62    0.25
  -4  10  -4    0.70    0.32
   4 -10   4    0.15    0.24
  -5  10  -4    1.47    0.32
   5 -10   4    0.98    0.29
  -6  10  -4   15.02    0.73
   6 -10   4   16.02    0.68
  -7  10  -4    0.44    0.28
   7 -10   4    0.54    0.28
  -8  10  -4    2.78    0.43
   8 -10   4    2.62    0.43
  -9  10  -4   -0.07    0.27
   9 -10   4   -0.52    0.24
 -10  10  -4    0.44    0.32
  10 -10   4    0.69    0.35
 -11  10  -4    0.37    0.34
 -12  10  -4    0.29    0.36
 -13  10  -4    0.63    0.44
   9   9  -4    0.53    0.59
   8   9  -4    2.03    0.63
   7   9  -4    1.23    0.54
   6   9  -4    0.63    0.47
   5   9  -4   -0.60    0.38
   4   9  -4    4.39    0.59
   3   9  -4    4.30    0.54
   2   9  -4    0.29    0.35
   1   9  -4   28.59    0.91
  -1  -9   4   28.95    0.78
   0   9  -4   87.02    1.57
   0  -9   4   88.56    1.45
  -1   9  -4   28.56    0.86
   1  -9   4   27.87    0.76
  -2   9  -4    2.30    0.37
   2  -9   4    2.21    0.30
  -3   9  -4    0.22    0.25
   3  -9   4    0.22    0.20
  -4   9  -4    5.55    0.45
   4  -9   4    5.80    0.44
  -5   9  -4   26.14    0.83
   5  -9   4   26.39    0.79
  -6   9  -4    4.82    0.48
   6  -9   4    5.50    0.46
  -7   9  -4    0.13    0.26
   7  -9   4    0.03    0.27
  -8   9  -4    4.17    0.51
   8  -9   4    4.30    0.46
  -9   9  -4    0.22    0.29
   9  -9   4   -0.15    0.27
 -10   9  -4    0.66    0.35
  10  -9   4    0.66    0.30
 -11   9  -4    3.11    0.54
 -12   9  -4    3.52    0.60
 -13   9  -4    2.43    0.55
  10   8  -4   -0.23    0.53
   9   8  -4    0.04    0.49
   8   8  -4    0.72    0.49
   7   8  -4    3.38    0.61
   6   8  -4    1.47    0.46
   5   8  -4   12.57    0.78
   4   8  -4    8.78    0.66
   3   8  -4   11.09    0.66
   2   8  -4    9.81    0.60
   1   8  -4    2.14    0.37
  -1  -8   4    2.29    0.28
   0   8  -4   14.41    0.62
   0  -8   4   14.70    0.54
  -1   8  -4    2.14    0.35
   1  -8   4    1.96    0.27
  -2   8  -4   17.15    0.64
   2  -8   4   17.54    0.58
  -3   8  -4    6.70    0.48
   3  -8   4    6.85    0.41
  -4   8  -4   40.29    0.97
   4  -8   4   41.83    0.92
  -5   8  -4   11.84    0.57
   5  -8   4   11.33    0.51
  -6   8  -4    7.37    0.51
   6  -8   4    8.12    0.47
  -7   8  -4    2.33    0.40
   7  -8   4    1.77    0.31
  -8   8  -4    0.02    0.26
   8  -8   4   -0.13    0.25
  -9   8  -4    1.24    0.38
   9  -8   4    1.05    0.32
 -10   8  -4    1.47    0.42
 -11   8  -4    0.63    0.37
 -12   8  -4    0.60    0.42
 -13   8  -4    0.26    0.42
  10   7  -4    0.18    0.52
   9   7  -4    0.49    0.48
   8   7  -4    4.08    0.65
   7   7  -4    1.44    0.47
   6   7  -4   -0.09    0.34
   5   7  -4    0.62    0.35
   4   7  -4    9.77    0.62
   3   7  -4    2.08    0.37
   2   7  -4    5.98    0.47
   1   7  -4   12.11    0.56
   0   7  -4   21.52    0.67
   0  -7   4   21.53    0.60
  -1   7  -4   42.37    0.94
   1  -7   4   42.43    0.85
  -2   7  -4   33.13    0.83
   2  -7   4   31.61    0.73
  -3   7  -4    0.73    0.24
   3  -7   4    0.92    0.20
  -4   7  -4    0.10    0.20
   4  -7   4    0.29    0.18
  -5   7  -4    5.29    0.43
   5  -7   4    5.19    0.36
  -6   7  -4    3.94    0.43
   6  -7   4    4.14    0.37
  -7   7  -4    2.00    0.38
   7  -7   4    1.62    0.28
  -8   7  -4    6.87    0.58
   8  -7   4    7.22    0.50
  -9   7  -4    0.58    0.33
 -10   7  -4    0.22    0.32
 -11   7  -4    1.51    0.46
 -12   7  -4    0.77    0.42
 -13   7  -4    3.45    0.66
  11   6  -4   -0.39    0.47
  10   6  -4    0.37    0.48
   9   6  -4    3.51    0.62
   8   6  -4    3.01    0.55
   7   6  -4    2.43    0.49
   6   6  -4    0.80    0.36
   5   6  -4   42.01    1.14
   4   6  -4   42.15    1.05
   3   6  -4    1.57    0.31
   2   6  -4    0.34    0.24
   1   6  -4    1.74    0.30
   0   6  -4   27.95    0.73
   0  -6   4   29.36    0.66
  -1   6  -4   60.97    1.10
   1  -6   4   57.97    0.99
  -2   6  -4   47.30    0.96
   2  -6   4   46.32    0.86
  -3   6  -4    0.02    0.18
   3  -6   4    0.29    0.15
  -4   6  -4   99.45    1.58
   4  -6   4   98.16    1.41
  -5   6  -4    3.74    0.39
   5  -6   4    3.69    0.30
  -6   6  -4    6.17    0.44
   6  -6   4    6.37    0.40
  -7   6  -4    0.04    0.26
   7  -6   4    0.01    0.19
  -8   6  -4    0.30    0.24
   8  -6   4    0.42    0.23
  -9   6  -4    9.17    0.68
 -10   6  -4    2.78    0.52
 -11   6  -4    0.18    0.36
 -12   6  -4    3.55    0.63
 -13   6  -4    3.32    0.68
  11   5  -4    0.90    0.53
  10   5  -4    0.98    0.49
   9   5  -4    0.15    0.36
   8   5  -4    3.26    0.49
   7   5  -4    1.22    0.38
   6   5  -4    7.45    0.60
   5   5  -4   32.90    0.96
   4   5  -4    3.35    0.37
   3   5  -4    0.75    0.25
   2   5  -4    1.91    0.26
   1   5  -4    1.21    0.23
   0   5  -4   12.21    0.50
  -1   5  -4    3.79    0.34
   1  -5   4    3.18    0.26
  -2   5  -4   29.05    0.70
   2  -5   4   30.56    0.64
  -3   5  -4   11.63    0.47
   3  -5   4   13.01    0.43
  -4   5  -4    3.05    0.34
   4  -5   4    3.39    0.26
  -5   5  -4    2.58    0.34
   5  -5   4    2.32    0.24
  -6   5  -4    0.07    0.22
   6  -5   4    0.11    0.17
  -7   5  -4    5.66    0.53
   7  -5   4    4.79    0.37
  -8   5  -4    6.35    0.61
  -9   5  -4    4.28    0.56
 -10   5  -4    0.25    0.32
 -11   5  -4   -0.30    0.30
 -12   5  -4    0.98    0.47
 -13   5  -4    0.02    0.49
  12   4  -4    0.56    0.49
  11   4  -4   -0.06    0.41
  10   4  -4    3.89    0.62
   9   4  -4    4.98    0.62
   8   4  -4    2.62    0.46
   7   4  -4    0.42    0.34
   6   4  -4    3.53    0.44
   5   4  -4    4.31    0.43
   4   4  -4   12.35    0.54
   3   4  -4    1.30    0.22
   2   4  -4    0.92    0.24
   1   4  -4    3.32    0.28
   0   4  -4    7.13    0.39
  -1   4  -4    5.33    0.35
   1  -4   4    6.21    0.31
  -2   4  -4    9.27    0.41
   2  -4   4    9.53    0.37
  -3   4  -4    7.20    0.38
   3  -4   4    7.07    0.31
  -4   4  -4   77.87    1.34
  -4   4  -4   75.45    0.99
   4  -4   4   76.53    1.09
  -5   4  -4   11.14    0.36
  -5   4  -4   10.85    0.54
   5  -4   4   12.23    0.40
  -6   4  -4   52.82    1.23
   6  -4   4   50.19    0.87
  -7   4  -4    6.56    0.54
   7  -4   4    6.24    0.36
  -8   4  -4   23.20    0.95
  -9   4  -4    2.23    0.43
 -10   4  -4    0.66    0.36
 -11   4  -4    3.65    0.62
 -12   4  -4    5.46    0.76
  12   3  -4    2.89    0.66
  11   3  -4    5.59    0.69
  10   3  -4    0.26    0.36
   9   3  -4    1.38    0.39
   8   3  -4    1.77    0.40
   7   3  -4    2.28    0.39
   6   3  -4   18.49    0.71
   5   3  -4   11.81    0.54
   4   3  -4   13.35    0.52
   3   3  -4   24.21    0.62
   2   3  -4   73.32    1.11
   1   3  -4    0.50    0.19
   0   3  -4    2.38    0.17
   0   3  -4    2.90    0.27
  -1   3  -4    5.44    0.28
  -2   3  -4    1.15    0.21
  -2   3  -4    1.53    0.16
   2  -3   4    1.21    0.16
  -3   3  -4   63.78    0.87
  -3   3  -4   62.13    1.11
   3  -3   4   64.44    0.91
  -4   3  -4   33.76    0.63
  -4   3  -4   34.66    0.85
   4  -3   4   34.71    0.62
  -5   3  -4    1.31    0.28
  -5   3  -4    1.10    0.19
   5  -3   4    0.97    0.16
  -6   3  -4    0.47    0.17
  -6   3  -4    0.39    0.25
   6  -3   4    0.14    0.15
  -7   3  -4   12.69    0.69
  -8   3  -4    5.06    0.56
  -9   3  -4    2.66    0.49
 -10   3  -4    8.15    0.80
 -11   3  -4    1.40    0.50
 -12   3  -4   -0.67    0.37
  13   2  -4    0.86    0.51
  12   2  -4    3.33    0.60
  11   2  -4    2.96    0.51
  10   2  -4    3.90    0.55
   9   2  -4    1.27    0.37
   8   2  -4   10.00    0.65
   7   2  -4    0.69    0.28
   6   2  -4   36.73    0.95
   5   2  -4   12.48    0.52
   4   2  -4    1.69    0.23
   3   2  -4    7.83    0.35
   2   2  -4   14.91    0.44
   1   2  -4    5.37    0.24
   1   2  -4    5.47    0.29
   0   2  -4   65.44    0.87
   0   2  -4   65.55    0.94
  -1   2  -4   19.09    0.40
  -1   2  -4   18.76    0.47
  -2   2  -4    1.28    0.17
  -2   2  -4    1.21    0.21
  -3   2  -4    0.87    0.17
  -3   2  -4    0.79    0.20
  -4   2  -4   15.79    0.47
  -4   2  -4   15.54    0.57
   4  -2   4   15.60    0.38
  -5   2  -4    1.33    0.26
  -5   2  -4    1.73    0.25
   5  -2   4    1.69    0.17
  -6   2  -4    9.62    0.58
  -6   2  -4   10.38    0.48
  -7   2  -4   10.73    0.54
  -7   2  -4   10.42    0.65
  -8   2  -4    7.71    0.62
  -9   2  -4    5.82    0.66
 -10   2  -4    0.77    0.40
 -11   2  -4    1.81    0.54
 -12   2  -4   -0.30    0.42
  13   1  -4    1.32    0.42
  12   1  -4    3.32    0.55
  11   1  -4    3.01    0.52
  10   1  -4    2.51    0.45
   9   1  -4    2.28    0.43
   8   1  -4    2.63    0.41
   7   1  -4    0.73    0.28
   6   1  -4  118.09    1.82
   5   1  -4    3.67    0.31
   4   1  -4   26.41    0.62
   3   1  -4    5.27    0.27
   2   1  -4    4.63    0.25
   2   1  -4    4.28    0.25
   1   1  -4    2.61    0.20
   1   1  -4    3.63    0.25
   0   1  -4   -0.05    0.11
   0   1  -4    0.32    0.13
  -1   1  -4    1.35    0.19
  -1   1  -4    1.56    0.19
  -2   1  -4    0.25    0.17
  -2   1  -4    0.17    0.15
  -3   1  -4    6.45    0.36
  -3   1  -4    6.27    0.32
  -4   1  -4    0.81    0.21
  -4   1  -4    0.81    0.23
  -5   1  -4   11.79    0.48
  -5   1  -4   11.76    0.57
  -6   1  -4    8.93    0.48
  -6   1  -4    8.37    0.56
  -7   1  -4    1.37    0.35
  -7   1  -4    1.73    0.31
  -8   1  -4    0.99    0.31
  -8   1  -4    0.96    0.35
  -9   1  -4    0.51    0.36
 -10   1  -4    8.49    0.84
 -11   1  -4   -0.23    0.39
 -12   1  -4    0.68    0.60
  13   0  -4    2.84    0.53
  12   0  -4    4.37    0.58
  11   0  -4    0.83    0.35
  10   0  -4    0.54    0.30
   9   0  -4   -0.28    0.24
   8   0  -4    1.23    0.34
   7   0  -4    6.85    0.49
   6   0  -4   21.26    0.66
   5   0  -4   -0.11    0.14
   4   0  -4   43.24    0.78
   3   0  -4   30.27    0.55
   3   0  -4   30.15    0.63
   2   0  -4   12.99    0.32
   2   0  -4   13.08    0.39
   1   0  -4    0.31    0.14
   1   0  -4   -0.15    0.11
   0   0  -4   46.69    0.77
   0   0  -4   46.00    0.68
  -1   0  -4    4.70    0.25
  -1   0  -4    4.58    0.29
  -2   0  -4   67.86    1.08
  -2   0  -4   66.85    1.06
  -3   0  -4   20.71    0.58
  -3   0  -4   20.62    0.61
  -4   0  -4    4.95    0.39
  -4   0  -4    3.70    0.37
  -5   0  -4    4.68    0.41
  -5   0  -4    5.54    0.45
  -6   0  -4    4.71    0.44
  -6   0  -4    4.83    0.50
  -7   0  -4    9.56    0.66
  -7   0  -4    9.36    0.57
  -8   0  -4    1.39    0.34
  -8   0  -4    1.84    0.43
  -9   0  -4    6.09    0.70
 -10   0  -4    0.44    0.43
 -11   0  -4    0.00    0.44
  14  -1  -4    1.50    0.45
  12  -1  -4    1.95    0.42
  11  -1  -4    4.59    0.56
  10  -1  -4    8.11    0.59
  -9   1   4    0.30    0.31
  -8   1   4    6.78    0.51
  -7   1   4    4.09    0.41
  -6   1   4   57.62    1.10
   5  -1  -4   14.59    0.46
   4  -1  -4   18.24    0.51
   4  -1  -4   18.80    0.45
   3  -1  -4    5.50    0.22
   3  -1  -4    5.09    0.29
   2  -1  -4   20.55    0.51
   2  -1  -4   20.55    0.35
   1  -1  -4   27.03    0.58
   1  -1  -4   27.01    0.40
   0  -1  -4   40.80    0.62
   0  -1  -4   41.82    0.76
  -1  -1  -4    8.06    0.31
  -1  -1  -4    8.96    0.38
  -2  -1  -4   14.16    0.49
  -2  -1  -4   14.40    0.46
  -3  -1  -4    6.14    0.39
  -3  -1  -4    6.16    0.37
  -4  -1  -4    3.11    0.34
  -4  -1  -4    3.35    0.36
  -5  -1  -4   10.71    0.59
  -5  -1  -4   10.26    0.55
  -6  -1  -4    6.51    0.54
  -6  -1  -4    6.58    0.50
  -7  -1  -4    2.52    0.43
  -7  -1  -4    2.18    0.44
  -8  -1  -4    1.96    0.45
  -8  -1  -4    1.85    0.38
  -9  -1  -4    0.39    0.39
 -10  -1  -4    6.55    0.80
 -11  -1  -4    0.72    0.52
  13  -2  -4    3.53    0.52
  12  -2  -4    5.26    0.58
  11  -2  -4    7.90    0.60
 -11   2   4    6.39    0.68
 -10   2   4   25.31    0.98
  -9   2   4    0.10    0.26
  -8   2   4    0.97    0.29
  -7   2   4    0.35    0.25
   6  -2  -4    1.48    0.24
  -6   2   4    1.85    0.26
   5  -2  -4    6.31    0.34
  -5   2   4    6.28    0.32
   4  -2  -4   31.55    0.69
   4  -2  -4   32.09    0.57
   3  -2  -4   17.84    0.50
   3  -2  -4   17.97    0.31
   2  -2  -4    3.84    0.28
   1  -2  -4   68.11    1.07
   1  -2  -4   69.48    0.77
   0  -2  -4    4.45    0.33
   0  -2  -4    4.35    0.21
  -1  -2  -4    2.58    0.30
  -1  -2  -4    3.00    0.22
  -2  -2  -4    1.11    0.20
  -2  -2  -4    1.06    0.24
  -3  -2  -4    4.28    0.35
  -3  -2  -4    3.75    0.37
  -4  -2  -4    1.81    0.32
  -4  -2  -4    1.68    0.31
  -5  -2  -4    8.35    0.55
  -5  -2  -4    7.95    0.55
  -6  -2  -4    0.34    0.30
  -6  -2  -4    0.02    0.28
  -7  -2  -4    1.62    0.46
  -7  -2  -4    2.69    0.43
  -8  -2  -4   13.39    0.76
  -8  -2  -4   13.61    0.86
  -9  -2  -4   14.82    0.83
  -9  -2  -4   14.76    0.97
 -10  -2  -4    0.73    0.50
 -11  -2  -4    0.07    0.50
  13  -3  -4    2.04    0.40
 -12   3   4    0.04    0.35
 -11   3   4   -0.24    0.35
 -10   3   4   -0.01    0.30
  -9   3   4    6.61    0.55
   8  -3  -4   -0.15    0.19
  -8   3   4   -0.01    0.21
   7  -3  -4    0.23    0.21
  -7   3   4    0.68    0.23
   6  -3  -4    2.48    0.28
  -6   3   4    3.39    0.31
   5  -3  -4    0.06    0.16
  -5   3   4    0.31    0.14
   4  -3  -4   37.40    0.57
   4  -3  -4   36.80    0.77
   3  -3  -4    4.94    0.12
   3  -3  -4    4.40    0.30
   2  -3  -4    5.62    0.34
   1  -3  -4   78.45    1.22
   0  -3  -4   18.77    0.42
   0  -3  -4   19.72    0.59
  -1  -3  -4    0.59    0.16
  -1  -3  -4    0.66    0.20
  -2  -3  -4   38.03    0.91
  -2  -3  -4   37.98    0.56
  -2  -3  -4   38.19    0.82
  -3  -3  -4   -0.01    0.24
  -3  -3  -4    0.25    0.19
  -4  -3  -4    0.12    0.21
  -4  -3  -4    0.02    0.25
  -5  -3  -4    0.22    0.30
  -5  -3  -4    0.17    0.27
  -6  -3  -4    0.09    0.29
  -6  -3  -4    0.08    0.33
  -7  -3  -4    4.70    0.55
  -7  -3  -4    4.90    0.61
  -8  -3  -4    5.75    0.70
  -8  -3  -4    5.37    0.62
  -9  -3  -4    0.50    0.44
  -9  -3  -4    1.45    0.45
 -10  -3  -4    0.06    0.46
  14  -4  -4    3.54    0.64
  13  -4  -4    2.79    0.41
 -13   4   4    1.05    0.48
 -12   4   4   -0.49    0.36
  11  -4  -4   10.04    0.59
  11  -4  -4   10.19    0.61
 -11   4   4    9.55    0.68
  10  -4  -4   19.48    0.77
 -10   4   4   18.09    0.80
   9  -4  -4    1.72    0.31
  -9   4   4    1.71    0.35
   8  -4  -4    0.22    0.21
  -8   4   4    0.35    0.22
   7  -4  -4    1.98    0.29
  -7   4   4    2.66    0.32
   6  -4  -4    2.32    0.30
  -6   4   4    2.26    0.25
   5  -4  -4    2.55    0.30
  -5   4   4    2.38    0.20
   4  -4  -4   59.24    1.05
  -4   4   4   61.01    0.75
   3  -4  -4    2.47    0.29
   2  -4  -4   11.77    0.47
   1  -4  -4    0.23    0.21
  -1   4   4    0.78    0.11
   0  -4  -4    4.17    0.38
   0   4   4    5.03    0.24
  -1  -4  -4    8.84    0.30
  -1  -4  -4    8.24    0.37
  -1  -4  -4    7.28    0.47
  -2  -4  -4    0.53    0.27
  -2  -4  -4    0.51    0.11
  -2  -4  -4    0.90    0.21
  -3  -4  -4   19.21    0.74
  -3  -4  -4   18.43    0.66
  -4  -4  -4   -0.42    0.25
  -4  -4  -4    0.02    0.23
  -5  -4  -4    5.56    0.55
  -5  -4  -4    6.39    0.60
  -6  -4  -4    1.40    0.42
  -6  -4  -4    1.27    0.38
  -7  -4  -4    2.40    0.47
  -7  -4  -4    1.53    0.45
  -8  -4  -4    0.77    0.38
  -8  -4  -4    0.06    0.41
  -9  -4  -4    0.39    0.47
  -9  -4  -4    0.97    0.40
  12  -5  -4   -0.06    0.25
  11  -5  -4   12.94    0.66
  11  -5  -4   12.16    0.64
 -11   5   4   12.83    0.85
  10  -5  -4    0.37    0.26
  10  -5  -4    0.45    0.25
 -10   5   4    0.38    0.31
   9  -5  -4    0.04    0.21
  -9   5   4   -0.23    0.22
   8  -5  -4    2.06    0.32
  -8   5   4    1.77    0.31
   7  -5  -4    2.82    0.35
  -7   5   4    2.71    0.30
   6  -5  -4    1.08    0.24
  -6   5   4    0.79    0.18
   5  -5  -4    0.19    0.18
  -5   5   4    0.12    0.11
   4  -5  -4    1.83    0.26
  -4   5   4    1.58    0.11
   3  -5  -4    0.37    0.22
   2  -5  -4    1.64    0.28
  -2   5   4    1.49    0.11
   1  -5  -4    7.34    0.46
  -1   5   4    7.18    0.25
   0  -5  -4    6.25    0.46
   0  -5  -4    4.89    0.28
   0   5   4    4.91    0.28
  -1  -5  -4   23.43    0.77
  -1  -5  -4   23.88    0.52
   1   5   4   23.07    0.61
  -2  -5  -4    9.91    0.59
   2   5   4    9.40    0.46
  -3  -5  -4   -0.25    0.21
  -3  -5  -4   -0.09    0.28
  -4  -5  -4    0.33    0.31
  -4  -5  -4    0.29    0.32
  -5  -5  -4    0.17    0.30
  -5  -5  -4    0.60    0.35
  -6  -5  -4    1.46    0.41
  -6  -5  -4    1.23    0.40
   6   5   4    2.45    0.43
  -7  -5  -4    3.73    0.57
   7   5   4    4.69    0.60
  -8  -5  -4    2.29    0.50
   8   5   4    4.59    0.65
   9   5   4    4.10    0.62
  12  -6  -4    0.11    0.28
  11  -6  -4    1.86    0.34
  10  -6  -4    6.45    0.54
  10  -6  -4    6.89    0.51
   9  -6  -4    0.61    0.27
   9  -6  -4    0.54    0.26
   8  -6  -4    7.58    0.50
   8  -6  -4    7.44    0.50
   7  -6  -4   18.05    0.64
   6  -6  -4    7.23    0.44
   5  -6  -4    4.34    0.38
   4  -6  -4    1.07    0.26
   3  -6  -4    1.79    0.30
   3  -6  -4    1.61    0.23
   2  -6  -4   12.88    0.47
   2  -6  -4   12.35    0.56
  -2   6   4   12.02    0.30
   1  -6  -4    6.96    0.36
   1  -6  -4    7.37    0.50
  -1   6   4    7.34    0.31
   0  -6  -4    5.23    0.31
   0  -6  -4    5.56    0.48
   0   6   4    5.43    0.32
  -1  -6  -4   35.93    1.01
  -1  -6  -4   34.52    0.69
   1   6   4   35.24    0.80
  -2  -6  -4    1.07    0.37
   2   6   4    0.87    0.26
  -3  -6  -4    0.75    0.36
   3   6   4    0.27    0.24
  -4  -6  -4    1.45    0.40
   4   6   4    1.64    0.35
  -5  -6  -4    8.58    0.74
   5   6   4   10.24    0.67
  -6  -6  -4    0.25    0.35
   6   6   4    1.57    0.42
  -7  -6  -4    0.48    0.38
   7   6   4    2.24    0.52
  -8  -6  -4    0.03    0.36
  -9  -6  -4    1.13    0.45
   9   6   4    4.83    0.69
  13  -7  -4    1.14    0.36
  12  -7  -4    0.30    0.30
  11  -7  -4    9.58    0.66
  10  -7  -4    2.93    0.41
   9  -7  -4   15.09    0.70
   9  -7  -4   15.90    0.68
   8  -7  -4   -0.07    0.22
   8  -7  -4    0.02    0.25
   7  -7  -4    0.08    0.26
   7  -7  -4    0.01    0.21
   6  -7  -4    8.44    0.52
   6  -7  -4    8.37    0.51
   5  -7  -4    3.72    0.39
   5  -7  -4    3.77    0.37
   4  -7  -4   14.17    0.62
   4  -7  -4   14.71    0.58
   3  -7  -4    0.83    0.28
   3  -7  -4    0.42    0.19
   2  -7  -4    0.61    0.20
   2  -7  -4    0.80    0.31
   1  -7  -4    0.83    0.20
   1  -7  -4    0.02    0.28
  -1   7   4   -0.10    0.21
   0  -7  -4   -0.14    0.29
   0  -7  -4   -0.03    0.15
   0   7   4    0.37    0.20
  -1  -7  -4    0.40    0.34
   1   7   4    0.56    0.24
  -2  -7  -4    4.69    0.54
   2   7   4    4.21    0.40
  -3  -7  -4    2.01    0.44
   3   7   4    2.73    0.40
  -4  -7  -4    6.15    0.64
   4   7   4    7.94    0.58
  -5  -7  -4    0.69    0.38
   5   7   4    1.25    0.41
  -6  -7  -4    0.42    0.40
   6   7   4    1.09    0.46
  -7  -7  -4    7.62    0.78
   7   7   4    9.68    0.82
  -8  -7  -4    0.85    0.45
   8   7   4    1.22    0.50
  13  -8  -4    0.37    0.32
  12  -8  -4    5.37    0.55
  11  -8  -4    0.47    0.28
  10  -8  -4    0.14    0.23
   9  -8  -4    1.25    0.33
   8  -8  -4   14.45    0.70
   8  -8  -4   14.39    0.66
   7  -8  -4    2.58    0.37
   7  -8  -4    2.60    0.39
   6  -8  -4    3.32    0.39
   6  -8  -4    2.42    0.34
   5  -8  -4   15.12    0.64
   5  -8  -4   15.77    0.64
   4  -8  -4    2.62    0.32
   4  -8  -4    3.59    0.44
   3  -8  -4    0.13    0.19
   3  -8  -4    0.82    0.31
   2  -8  -4   16.52    0.73
   2  -8  -4   17.58    0.61
   1  -8  -4    0.45    0.33
   1  -8  -4   -0.14    0.18
   0  -8  -4    6.09    0.58
   0  -8  -4    5.60    0.38
  -1  -8  -4   11.33    0.70
  -2  -8  -4    6.69    0.64
   2   8   4    5.78    0.50
  -3  -8  -4    0.02    0.33
   3   8   4   -0.33    0.23
  -4  -8  -4    0.61    0.38
   4   8   4    0.46    0.32
  -5  -8  -4    5.12    0.66
   5   8   4    6.08    0.66
  -6  -8  -4    1.48    0.48
   6   8   4    1.48    0.52
  -7  -8  -4   -0.36    0.30
   7   8   4    0.54    0.51
  -8  -8  -4    1.32    0.49
   8   8   4    1.53    0.64
  13  -9  -4    0.84    0.41
  12  -9  -4    0.42    0.32
  11  -9  -4   -0.13    0.28
  10  -9  -4    0.13    0.25
   9  -9  -4    5.61    0.53
   8  -9  -4    5.73    0.52
   8  -9  -4    6.17    0.58
   7  -9  -4   -0.07    0.30
   7  -9  -4   -0.23    0.21
   6  -9  -4   10.53    0.59
   6  -9  -4   11.46    0.63
   5  -9  -4    2.49    0.35
   5  -9  -4    2.06    0.38
   4  -9  -4   14.53    0.72
   4  -9  -4   13.84    0.62
   3  -9  -4    1.25    0.37
   3  -9  -4    1.38    0.28
   2  -9  -4    1.04    0.37
   2  -9  -4    1.59    0.30
   1  -9  -4    1.65    0.29
   1  -9  -4    1.29    0.38
   0  -9  -4    6.62    0.63
  -1  -9  -4    1.18    0.40
  -2  -9  -4   -0.23    0.32
  -3  -9  -4    0.13    0.33
  -4  -9  -4   16.43    0.94
  -5  -9  -4    3.30    0.58
  -6  -9  -4    3.48    0.64
  -7  -9  -4    1.02    0.46
  13 -10  -4    0.58    0.39
  12 -10  -4    0.36    0.33
  11 -10  -4    1.34    0.39
  10 -10  -4    0.89    0.32
   9 -10  -4    0.64    0.32
   8 -10  -4    0.00    0.24
   7 -10  -4    0.01    0.32
   7 -10  -4    0.55    0.27
   6 -10  -4    8.22    0.56
   6 -10  -4    8.53    0.57
   5 -10  -4   10.56    0.60
   5 -10  -4    9.66    0.66
   4 -10  -4    0.80    0.27
   4 -10  -4    0.14    0.33
   3 -10  -4    1.24    0.31
   3 -10  -4    0.83    0.36
   2 -10  -4    0.68    0.37
   2 -10  -4    0.54    0.25
   1 -10  -4    5.42    0.58
   1 -10  -4    6.04    0.47
   0 -10  -4    0.31    0.37
  -1 -10  -4    2.82    0.50
  -2 -10  -4    5.37    0.64
  -3 -10  -4    8.32    0.78
  -4 -10  -4    2.30    0.54
  -5 -10  -4    2.21    0.55
  -6 -10  -4    0.18    0.42
  13 -11  -4    0.37    0.42
  12 -11  -4    1.30    0.44
  11 -11  -4    0.11    0.30
  10 -11  -4    1.44    0.42
   9 -11  -4    7.03    0.63
   8 -11  -4   -0.14    0.25
   7 -11  -4    7.93    0.61
   6 -11  -4    4.07    0.51
   6 -11  -4    3.97    0.47
   5 -11  -4    0.02    0.34
   5 -11  -4   -0.23    0.23
   4 -11  -4    5.39    0.50
   4 -11  -4    6.03    0.58
   3 -11  -4    1.24    0.40
   3 -11  -4    1.19    0.30
   2 -11  -4    3.87    0.55
   2 -11  -4    3.56    0.41
   1 -11  -4    0.30    0.35
   0 -11  -4    1.47    0.42
  -1 -11  -4    0.64    0.41
  -2 -11  -4    4.14    0.61
  -3 -11  -4    0.71    0.45
  -4 -11  -4    0.53    0.45
  -5 -11  -4    0.51    0.46
  13 -12  -4    0.56    0.46
  12 -12  -4    0.45    0.37
  11 -12  -4    1.80    0.44
  10 -12  -4    3.21    0.50
   9 -12  -4    0.82    0.36
   8 -12  -4    1.13    0.37
   7 -12  -4    6.35    0.61
   6 -12  -4    1.25    0.35
   5 -12  -4    9.20    0.66
   5 -12  -4    8.65    0.71
   4 -12  -4    3.08    0.49
   4 -12  -4    2.96    0.43
   3 -12  -4    8.48    0.66
   3 -12  -4    8.63    0.59
   2 -12  -4   -0.16    0.34
   2 -12  -4   -0.37    0.27
   1 -12  -4    0.13    0.42
   0 -12  -4    0.39    0.39
  -1 -12  -4    0.80    0.44
  -2 -12  -4    1.09    0.45
  -3 -12  -4    4.19    0.67
  -4 -12  -4    2.26    0.58
  12 -13  -4    2.08    0.52
  11 -13  -4    0.99    0.42
  10 -13  -4    0.20    0.35
   9 -13  -4    0.01    0.31
   8 -13  -4    4.23    0.54
   7 -13  -4    8.94    0.69
   6 -13  -4   12.24    0.79
   5 -13  -4   -0.21    0.26
   5 -13  -4    0.59    0.44
   4 -13  -4    0.65    0.38
   4 -13  -4    0.94    0.37
   3 -13  -4    0.52    0.44
   3 -13  -4    0.16    0.33
   2 -13  -4    4.93    0.62
   1 -13  -4    0.00    0.38
   0 -13  -4    1.07    0.44
  -1 -13  -4   -0.17    0.41
  -2 -13  -4    0.90    0.49
  -3 -13  -4   -0.53    0.46
  11 -14  -4    0.49    0.40
  10 -14  -4   -0.31    0.33
   9 -14  -4    0.59    0.39
   8 -14  -4   -0.32    0.31
   7 -14  -4    4.06    0.56
   6 -14  -4    1.12    0.41
   5 -14  -4   -0.06    0.31
   4 -14  -4   -0.12    0.30
   4 -14  -4    1.06    0.46
   3 -14  -4    3.28    0.50
   3 -14  -4    5.06    0.62
   2 -14  -4    0.33    0.39
   1 -14  -4    0.73    0.48
   0 -14  -4    2.62    0.58
  -1 -14  -4    1.77    0.54
  -2 -14  -4    1.78    0.61
  11 -15  -4    0.49    0.47
  10 -15  -4    1.15    0.47
   9 -15  -4   -0.32    0.40
   8 -15  -4    0.24    0.39
   7 -15  -4    2.16    0.50
   6 -15  -4    0.46    0.38
   5 -15  -4    0.47    0.43
   4 -15  -4    2.88    0.52
   3 -15  -4    0.04    0.39
   2 -15  -4    0.53    0.50
   1 -15  -4    0.67    0.47
   0 -15  -4    2.64    0.62
  -1 -15  -4    0.33    0.46
   9 -16  -4    2.11    0.55
   8 -16  -4    0.58    0.50
   7 -16  -4   -0.63    0.35
   6 -16  -4   -0.02    0.39
   5 -16  -4    3.89    0.62
   4 -16  -4    0.60    0.42
   2 -16  -4    1.51    0.52
   1 -16  -4    3.51    0.67
   7 -17  -4   -0.20    0.49
   6 -17  -4   -0.17    0.45
   5 -17  -4   -0.35    0.46
   2 -20   5   -0.03    0.59
   3 -20   5   -0.60    0.49
   4 -20   5   -0.23    0.57
   5 -20   5    0.47    0.60
   6 -20   5    0.16    0.53
   7 -20   5    0.18    0.54
   8 -20   5   -0.42    0.56
   1 -19   5    1.33    0.71
   2 -19   5    0.23    0.56
   3 -19   5   -0.17    0.46
   4 -19   5    0.02    0.54
   5 -19   5   -1.24    0.46
   6 -19   5   -0.83    0.43
   7 -19   5    0.69    0.52
   8 -19   5    0.10    0.49
   9 -19   5    1.03    0.57
   1 -18   5    1.12    0.55
   2 -18   5    2.05    0.61
   3 -18   5   -0.65    0.41
   4 -18   5    0.24    0.45
   5 -18   5   -0.22    0.43
   6 -18   5    2.77    0.59
   7 -18   5    0.06    0.47
   8 -18   5    2.48    0.59
   9 -18   5    0.04    0.54
  10 -18   5    3.36    0.68
   4  17  -5   -2.80    0.96
   3  17  -5   -0.87    0.84
   2  17  -5   -1.65    0.79
   1  17  -5    0.80    0.83
   0  17  -5    0.27    0.61
   0 -17   5   -0.11    0.46
  -1  17  -5   13.67    1.29
   1 -17   5   10.77    0.86
   2 -17   5   -0.18    0.41
   3 -17   5    0.34    0.48
   4 -17   5    1.93    0.51
   5 -17   5    1.16    0.47
   6 -17   5    0.85    0.46
   7 -17   5    0.25    0.43
   8 -17   5   -0.52    0.39
   9 -17   5    3.67    0.64
  10 -17   5    2.89    0.63
  11 -17   5   -0.79    0.50
   5  16  -5   -3.06    0.95
   4  16  -5   -0.28    0.85
   3  16  -5   -1.73    0.72
   2  16  -5   -1.13    0.66
   1  16  -5    1.64    0.81
   0  16  -5    3.48    0.74
   0 -16   5    2.71    0.51
  -1  16  -5    0.00    0.56
   1 -16   5    0.16    0.44
  -2  16  -5    2.25    0.55
   2 -16   5    2.29    0.51
  -3  16  -5    0.78    0.48
   3 -16   5   -0.12    0.38
  -4  16  -5   10.56    0.76
   4 -16   5   11.61    0.82
  -5  16  -5    1.18    0.38
   5 -16   5    0.56    0.45
   6 -16   5    2.65    0.51
   7 -16   5    0.32    0.40
   8 -16   5    0.29    0.41
   9 -16   5    0.51    0.43
  10 -16   5    0.99    0.51
  11 -16   5    0.67    0.50
  12 -16   5    1.64    0.60
   6  15  -5   -0.87    0.85
   5  15  -5    1.45    0.92
   4  15  -5   -1.08    0.84
   3  15  -5   -0.88    0.75
   2  15  -5    0.06    0.62
   1  15  -5    0.44    0.59
   0  15  -5    0.92    0.64
   0 -15   5    1.72    0.44
  -1  15  -5   12.14    1.00
   1 -15   5   11.55    0.77
  -2  15  -5   -0.18    0.47
   2 -15   5   -0.34    0.34
  -3  15  -5    1.79    0.53
   3 -15   5    1.12    0.44
  -4  15  -5    5.61    0.65
   4 -15   5    5.22    0.59
  -5  15  -5    3.35    0.51
   5 -15   5    2.58    0.47
  -6  15  -5    0.81    0.37
   6 -15   5    0.35    0.37
  -7  15  -5    0.49    0.31
   7 -15   5    0.44    0.43
  -8  15  -5    2.02    0.43
   8 -15   5    0.87    0.47
  -9  15  -5   12.32    0.85
   9 -15   5   12.90    0.89
  10 -15   5    0.55    0.48
  11 -15   5    3.50    0.62
  12 -15   5    2.52    0.63
   6  14  -5    1.83    0.91
   5  14  -5   -1.07    0.68
   4  14  -5    0.61    0.73
   3  14  -5    0.34    0.65
   2  14  -5    2.01    0.70
   1  14  -5    2.47    0.65
  -1 -14   5    2.43    0.46
   0  14  -5    5.15    0.73
   0 -14   5    5.04    0.56
  -1  14  -5    9.48    0.81
   1 -14   5   10.75    0.72
  -2  14  -5    3.41    0.60
   2 -14   5    3.54    0.50
  -3  14  -5    1.42    0.46
   3 -14   5    2.04    0.43
  -4  14  -5    1.17    0.40
   4 -14   5    1.33    0.39
  -5  14  -5   16.21    0.86
   5 -14   5   16.15    0.83
  -6  14  -5    0.85    0.35
   6 -14   5    0.04    0.33
  -7  14  -5   18.77    0.86
   7 -14   5   17.67    0.94
  -8  14  -5    0.71    0.33
   8 -14   5    0.76    0.38
  -9  14  -5    1.46    0.42
   9 -14   5    1.20    0.48
 -10  14  -5    0.99    0.41
  10 -14   5    0.71    0.42
 -11  14  -5    3.19    0.59
  11 -14   5    2.65    0.54
 -12  14  -5    2.81    0.87
  12 -14   5    0.48    0.46
   7  13  -5    0.63    0.81
   6  13  -5    0.79    0.77
   5  13  -5   17.89    1.27
   4  13  -5    1.30    0.68
   3  13  -5    0.43    0.59
   2  13  -5   -0.07    0.52
   1  13  -5   10.81    0.91
  -1 -13   5   11.13    0.74
   0  13  -5   12.85    0.92
   0 -13   5   14.15    0.79
  -1  13  -5    1.12    0.48
   1 -13   5    1.42    0.38
  -2  13  -5    2.48    0.56
   2 -13   5    2.61    0.43
  -3  13  -5    3.35    0.53
   3 -13   5    3.43    0.47
  -4  13  -5    1.21    0.39
   4 -13   5    0.58    0.33
  -5  13  -5    1.69    0.45
   5 -13   5    1.33    0.37
  -6  13  -5    2.69    0.46
   6 -13   5    2.72    0.45
  -7  13  -5    1.39    0.40
   7 -13   5    1.12    0.38
  -8  13  -5    0.18    0.34
   8 -13   5    0.47    0.36
  -9  13  -5   11.55    0.75
   9 -13   5    9.35    0.74
 -10  13  -5    0.39    0.32
  10 -13   5   -0.38    0.38
 -11  13  -5    4.29    0.61
  11 -13   5    4.96    0.65
 -12  13  -5    5.15    0.69
 -13  13  -5    0.17    0.38
   8  12  -5   -0.44    0.69
   7  12  -5    7.61    1.04
   6  12  -5   11.59    1.13
   5  12  -5    0.35    0.68
   4  12  -5    1.96    0.64
   3  12  -5    2.30    0.62
   2  12  -5   -0.49    0.46
   1  12  -5    0.71    0.50
  -1 -12   5    0.45    0.35
   0  12  -5    2.71    0.55
   0 -12   5    3.29    0.43
  -1  12  -5   -0.05    0.41
   1 -12   5    0.75    0.32
  -2  12  -5   18.98    0.88
   2 -12   5   20.44    0.81
  -3  12  -5   -0.18    0.35
   3 -12   5   -0.06    0.29
  -4  12  -5    0.30    0.37
   4 -12   5    0.00    0.29
  -5  12  -5    1.26    0.37
   5 -12   5    1.35    0.35
  -6  12  -5    6.50    0.60
   6 -12   5    7.30    0.59
  -7  12  -5   12.04    0.71
   7 -12   5   11.20    0.70
  -8  12  -5    0.62    0.34
   8 -12   5    0.60    0.34
  -9  12  -5    3.14    0.50
   9 -12   5    3.21    0.49
 -10  12  -5    0.91    0.37
  10 -12   5   -0.20    0.38
 -11  12  -5   14.93    0.92
  11 -12   5   14.82    0.86
 -12  12  -5    2.85    0.59
 -13  12  -5    0.63    0.48
   8  11  -5   -0.60    0.60
   7  11  -5    1.33    0.71
   6  11  -5    0.28    0.60
   5  11  -5    0.28    0.52
   4  11  -5    1.85    0.58
   3  11  -5    6.75    0.75
   2  11  -5    0.09    0.44
   1  11  -5   12.12    0.81
  -1 -11   5   11.78    0.63
   0  11  -5    8.55    0.70
   0 -11   5    7.11    0.54
  -1  11  -5    0.05    0.37
   1 -11   5    0.29    0.27
  -2  11  -5   -0.05    0.33
   2 -11   5    0.96    0.31
  -3  11  -5    5.36    0.58
   3 -11   5    4.61    0.46
  -4  11  -5    3.37    0.45
   4 -11   5    3.81    0.42
  -5  11  -5    2.50    0.42
   5 -11   5    2.70    0.40
  -6  11  -5   13.78    0.75
   6 -11   5   14.07    0.69
  -7  11  -5    0.38    0.33
   7 -11   5    0.82    0.33
  -8  11  -5    1.82    0.41
   8 -11   5    0.61    0.33
  -9  11  -5    1.75    0.42
   9 -11   5    1.47    0.38
 -10  11  -5    6.99    0.71
  10 -11   5    5.02    0.55
 -11  11  -5    1.85    0.47
 -12  11  -5    4.80    0.69
 -13  11  -5    1.39    0.50
   9  10  -5   -0.52    0.60
   8  10  -5    0.87    0.63
   7  10  -5    1.49    0.63
   6  10  -5    9.49    0.93
   5  10  -5    5.48    0.71
   4  10  -5   11.10    0.87
   3  10  -5    6.77    0.69
   2  10  -5    2.06    0.49
   1  10  -5    1.50    0.44
   0  10  -5    0.61    0.38
   0 -10   5    0.22    0.25
  -1  10  -5    0.67    0.36
   1 -10   5    0.36    0.26
  -2  10  -5   50.71    1.21
   2 -10   5   50.89    1.12
  -3  10  -5    1.15    0.34
   3 -10   5    1.23    0.29
  -4  10  -5   19.82    0.78
   4 -10   5   20.72    0.73
  -5  10  -5    6.71    0.53
   5 -10   5    6.97    0.51
  -6  10  -5    4.29    0.49
   6 -10   5    4.63    0.45
  -7  10  -5    3.55    0.48
   7 -10   5    4.46    0.46
  -8  10  -5    0.02    0.28
   8 -10   5   -0.33    0.26
  -9  10  -5    1.07    0.37
   9 -10   5    0.91    0.36
 -10  10  -5    2.47    0.49
  10 -10   5    1.27    0.37
 -11  10  -5    0.49    0.41
 -12  10  -5    1.13    0.49
 -13  10  -5    1.66    0.55
  10   9  -5   -0.11    0.60
   9   9  -5    0.15    0.56
   8   9  -5    1.47    0.61
   7   9  -5    5.87    0.78
   6   9  -5    0.71    0.49
   5   9  -5    9.94    0.84
   4   9  -5    0.32    0.40
   3   9  -5    3.87    0.54
   2   9  -5    6.33    0.58
   1   9  -5    7.98    0.61
   0   9  -5   39.07    1.05
   0  -9   5   38.27    0.91
  -1   9  -5   18.59    0.75
   1  -9   5   19.86    0.67
  -2   9  -5    2.04    0.38
   2  -9   5    2.36    0.32
  -3   9  -5    0.68    0.29
   3  -9   5    0.54    0.24
  -4   9  -5    3.57    0.43
   4  -9   5    3.35    0.36
  -5   9  -5    3.02    0.41
   5  -9   5    4.33    0.40
  -6   9  -5   30.65    1.00
   6  -9   5   28.82    0.85
  -7   9  -5    3.06    0.45
   7  -9   5    3.65    0.41
  -8   9  -5   12.37    0.72
   8  -9   5   11.17    0.61
  -9   9  -5    0.70    0.35
   9  -9   5    0.15    0.30
 -10   9  -5    5.11    0.63
 -11   9  -5    0.72    0.39
 -12   9  -5    0.05    0.37
 -13   9  -5    0.84    0.47
  10   8  -5    2.00    0.65
   9   8  -5    0.45    0.54
   8   8  -5    0.29    0.46
   7   8  -5    1.37    0.50
   6   8  -5    0.89    0.45
   5   8  -5    0.82    0.42
   4   8  -5    9.22    0.69
   3   8  -5   12.86    0.71
   2   8  -5    2.26    0.41
   1   8  -5   23.03    0.79
   0   8  -5   31.78    0.90
   0  -8   5   31.00    0.78
  -1   8  -5   13.96    0.64
   1  -8   5   14.90    0.56
  -2   8  -5   22.67    0.76
   2  -8   5   22.49    0.67
  -3   8  -5    4.26    0.42
   3  -8   5    4.29    0.36
  -4   8  -5   45.35    1.07
   4  -8   5   45.45    0.98
  -5   8  -5   10.34    0.57
   5  -8   5   11.20    0.51
  -6   8  -5   13.85    0.68
   6  -8   5   13.83    0.58
  -7   8  -5    2.61    0.42
   7  -8   5    3.39    0.39
  -8   8  -5    1.77    0.40
   8  -8   5    2.11    0.36
  -9   8  -5    4.24    0.55
   9  -8   5    4.11    0.45
 -10   8  -5    2.19    0.47
 -11   8  -5    0.08    0.32
 -12   8  -5    0.27    0.39
 -13   8  -5    2.83    0.62
  11   7  -5   -0.34    0.50
  10   7  -5    0.81    0.54
   9   7  -5    1.14    0.52
   8   7  -5    3.71    0.61
   7   7  -5    1.44    0.46
   6   7  -5   13.46    0.81
   5   7  -5    6.85    0.56
   4   7  -5   13.43    0.71
   3   7  -5    2.40    0.40
   2   7  -5    4.40    0.44
   1   7  -5   13.09    0.60
   0   7  -5    1.88    0.30
   0  -7   5    1.65    0.26
  -1   7  -5   37.52    0.91
   1  -7   5   37.26    0.82
  -2   7  -5   36.36    0.90
   2  -7   5   35.72    0.80
  -3   7  -5    7.82    0.47
   3  -7   5    7.24    0.40
  -4   7  -5    8.09    0.48
   4  -7   5    8.25    0.45
  -5   7  -5    0.73    0.28
   5  -7   5    0.74    0.21
  -6   7  -5    2.41    0.38
   6  -7   5    1.85    0.28
  -7   7  -5    0.06    0.25
   7  -7   5    0.21    0.24
  -8   7  -5    4.65    0.54
   8  -7   5    3.95    0.38
  -9   7  -5    2.42    0.46
 -10   7  -5    0.90    0.40
 -11   7  -5    1.46    0.47
 -12   7  -5    2.13    0.54
 -13   7  -5    0.75    0.55
  11   6  -5   -0.02    0.49
  10   6  -5    6.52    0.78
   9   6  -5   -0.06    0.40
   8   6  -5   -0.09    0.37
   7   6  -5   -0.16    0.34
   6   6  -5   10.17    0.68
   5   6  -5    2.93    0.44
   4   6  -5    7.43    0.54
   3   6  -5    2.46    0.36
   2   6  -5    3.96    0.40
   1   6  -5    0.21    0.24
   0   6  -5    6.78    0.42
  -1   6  -5    0.15    0.24
   1  -6   5    0.28    0.18
  -2   6  -5   52.86    1.05
   2  -6   5   51.07    0.94
  -3   6  -5   14.32    0.56
   3  -6   5   13.69    0.48
  -4   6  -5  119.79    1.85
   4  -6   5  120.17    1.65
  -5   6  -5    3.54    0.40
   5  -6   5    3.72    0.31
  -6   6  -5   11.34    0.62
   6  -6   5   10.30    0.48
  -7   6  -5   16.41    0.76
   7  -6   5   18.88    0.62
  -8   6  -5    0.64    0.32
  -9   6  -5   -0.22    0.29
 -10   6  -5    0.16    0.33
 -11   6  -5    2.44    0.55
 -12   6  -5   -0.11    0.38
  12   5  -5    2.33    0.72
  11   5  -5    3.43    0.69
  10   5  -5    5.72    0.75
   9   5  -5    7.44    0.76
   8   5  -5    3.81    0.56
   7   5  -5   -0.04    0.32
   6   5  -5    1.27    0.33
   5   5  -5   31.98    0.94
   4   5  -5   14.58    0.61
   3   5  -5   13.86    0.57
   2   5  -5    8.96    0.46
   1   5  -5    2.17    0.31
   0   5  -5   19.47    0.62
  -1   5  -5    0.04    0.22
  -1   5  -5    0.11    0.09
  -2   5  -5   37.52    0.84
   2  -5   5   37.51    0.74
  -3   5  -5   50.71    1.02
   3  -5   5   49.20    0.87
  -4   5  -5   12.65    0.54
  -4   5  -5   12.61    0.32
   4  -5   5   13.12    0.46
  -5   5  -5    1.09    0.16
  -5   5  -5    0.98    0.24
   5  -5   5    0.92    0.20
  -6   5  -5   12.37    0.42
  -6   5  -5   12.55    0.63
   6  -5   5   12.12    0.49
  -7   5  -5    0.32    0.28
   7  -5   5    0.10    0.21
  -8   5  -5   18.44    0.87
  -9   5  -5    0.17    0.31
 -10   5  -5   13.58    0.88
 -11   5  -5    1.01    0.42
 -12   5  -5   -0.15    0.37
  12   4  -5    3.85    0.74
  11   4  -5   -0.13    0.49
  10   4  -5    0.04    0.40
   9   4  -5    0.60    0.38
   8   4  -5    1.51    0.43
   7   4  -5    3.28    0.48
   6   4  -5    0.40    0.29
   5   4  -5    0.20    0.20
   4   4  -5    2.03    0.30
   3   4  -5   11.09    0.49
   2   4  -5    1.57    0.26
   1   4  -5    0.95    0.24
   0   4  -5   26.89    0.51
   0   4  -5   28.19    0.69
  -1   4  -5   34.27    0.76
  -1   4  -5   34.43    0.55
  -2   4  -5   11.01    0.45
  -2   4  -5   10.44    0.30
  -3   4  -5    2.35    0.19
  -3   4  -5    1.94    0.25
   3  -4   5    2.27    0.23
  -4   4  -5    0.24    0.12
  -4   4  -5    0.21    0.20
   4  -4   5    0.10    0.15
  -5   4  -5   -0.01    0.13
  -5   4  -5    0.26    0.21
   5  -4   5   -0.02    0.15
  -6   4  -5   15.87    0.51
  -6   4  -5   16.23    0.71
   6  -4   5   15.60    0.50
  -7   4  -5   16.32    0.78
  -7   4  -5   16.42    0.57
  -8   4  -5    4.36    0.56
  -9   4  -5    4.21    0.58
 -10   4  -5    1.71    0.47
 -11   4  -5    2.57    0.58
 -12   4  -5    0.91    0.52
  12   3  -5    0.85    0.50
  11   3  -5   11.74    0.88
  10   3  -5    1.50    0.44
   9   3  -5    0.12    0.33
   8   3  -5    9.10    0.65
   7   3  -5    1.79    0.37
   6   3  -5    4.08    0.43
   5   3  -5    2.64    0.34
   4   3  -5    0.18    0.19
   3   3  -5    1.39    0.24
   2   3  -5    4.84    0.34
   1   3  -5    5.71    0.36
   1   3  -5    5.79    0.26
   0   3  -5   15.98    0.49
   0   3  -5   16.56    0.40
  -1   3  -5    3.50    0.29
  -1   3  -5    3.54    0.22
  -2   3  -5    5.02    0.33
  -3   3  -5   14.40    0.40
  -3   3  -5   14.47    0.53
  -4   3  -5    5.81    0.31
  -4   3  -5    5.95    0.41
  -5   3  -5   -0.04    0.15
  -5   3  -5   -0.23    0.19
   5  -3   5    0.11    0.15
  -6   3  -5   23.58    0.68
  -6   3  -5   24.01    0.86
  -7   3  -5    0.00    0.27
  -7   3  -5    0.09    0.21
  -8   3  -5    0.33    0.31
  -9   3  -5    0.67    0.37
 -10   3  -5   10.59    0.83
 -11   3  -5    0.35    0.43
 -12   3  -5   -0.15    0.44
  13   2  -5    1.01    0.48
  12   2  -5    7.09    0.78
  11   2  -5    3.49    0.55
  10   2  -5    3.95    0.57
   9   2  -5    1.05    0.36
   8   2  -5    0.39    0.29
   7   2  -5    0.27    0.27
   6   2  -5   30.28    0.86
   5   2  -5   21.66    0.68
   4   2  -5    9.25    0.41
   3   2  -5    2.71    0.26
   2   2  -5    0.64    0.21
   2   2  -5    0.27    0.14
   1   2  -5   11.59    0.40
   1   2  -5   11.06    0.35
   0   2  -5    7.13    0.29
   0   2  -5    6.62    0.32
  -1   2  -5   40.17    0.76
  -1   2  -5   41.87    0.71
  -2   2  -5    3.53    0.27
  -2   2  -5    3.58    0.29
  -3   2  -5    1.07    0.23
  -3   2  -5    1.23    0.20
  -4   2  -5   18.37    0.54
  -4   2  -5   17.65    0.64
  -5   2  -5   38.29    0.85
  -5   2  -5   40.37    1.04
  -6   2  -5    0.89    0.25
  -6   2  -5    0.99    0.32
  -7   2  -5    6.37    0.47
  -7   2  -5    6.92    0.64
  -8   2  -5    3.84    0.54
  -8   2  -5    3.68    0.42
  -9   2  -5   10.64    0.78
 -10   2  -5    3.47    0.61
 -11   2  -5    0.86    0.47
  13   1  -5    1.14    0.49
  12   1  -5    0.35    0.37
  11   1  -5    1.23    0.40
  10   1  -5    1.32    0.38
   9   1  -5    2.65    0.46
   8   1  -5    2.50    0.40
   7   1  -5    1.21    0.29
   6   1  -5  156.51    2.19
   5   1  -5    4.70    0.34
   4   1  -5    0.03    0.16
   3   1  -5   15.21    0.47
   3   1  -5   15.95    0.45
   2   1  -5   19.70    0.46
   2   1  -5   19.52    0.50
   1   1  -5   24.25    0.51
   1   1  -5   24.23    0.55
   0   1  -5   40.57    0.70
   0   1  -5   40.58    0.72
  -1   1  -5   54.82    0.89
  -1   1  -5   55.29    0.91
  -2   1  -5    2.80    0.28
  -2   1  -5    2.30    0.25
  -3   1  -5    0.04    0.16
  -3   1  -5    0.19    0.17
  -4   1  -5    0.15    0.19
  -4   1  -5    0.09    0.17
  -5   1  -5    1.03    0.26
  -5   1  -5    0.70    0.27
  -6   1  -5    6.86    0.49
  -6   1  -5    6.72    0.54
  -7   1  -5    5.12    0.56
  -7   1  -5    5.10    0.48
  -8   1  -5    7.90    0.55
  -8   1  -5    7.27    0.71
  -9   1  -5    3.09    0.57
 -10   1  -5    3.12    0.61
 -11   1  -5    0.19    0.43
  13   0  -5    1.62    0.46
  12   0  -5    3.99    0.57
  11   0  -5    4.78    0.61
  10   0  -5    5.20    0.58
   9   0  -5   19.31    0.82
   8   0  -5   -0.08    0.24
   7   0  -5    0.68    0.25
   6   0  -5   50.70    1.02
   5   0  -5   34.97    0.75
   4   0  -5   56.30    0.91
   4   0  -5   59.43    1.04
   3   0  -5    2.94    0.22
   3   0  -5    3.63    0.28
   2   0  -5    0.69    0.16
   2   0  -5    0.56    0.17
   1   0  -5   29.52    0.63
   1   0  -5   29.10    0.51
   0   0  -5    0.21    0.13
   0   0  -5    0.28    0.18
  -1   0  -5   10.72    0.43
  -1   0  -5    9.51    0.37
  -2   0  -5    0.17    0.15
  -2   0  -5    0.34    0.18
  -3   0  -5   50.93    1.00
  -3   0  -5   51.58    1.04
  -4   0  -5   18.07    0.62
  -4   0  -5   17.25    0.67
  -5   0  -5    0.56    0.25
  -5   0  -5    0.22    0.25
  -6   0  -5    1.15    0.30
  -6   0  -5    1.07    0.30
  -7   0  -5   -0.27    0.28
  -7   0  -5   -0.28    0.26
  -8   0  -5    2.42    0.48
  -8   0  -5    3.14    0.44
  -9   0  -5    2.21    0.44
  -9   0  -5    2.97    0.57
 -10   0  -5    0.76    0.48
 -11   0  -5    0.73    0.49
  14  -1  -5    2.14    0.46
  13  -1  -5    2.80    0.49
  12  -1  -5    1.00    0.36
  11  -1  -5    2.46    0.44
  10  -1  -5    3.97    0.49
   9  -1  -5    5.05    0.52
   8  -1  -5    8.39    0.55
   7  -1  -5    0.66    0.25
   6  -1  -5    6.09    0.39
   6  -1  -5    6.59    0.36
   5  -1  -5    3.09    0.30
   5  -1  -5    3.94    0.27
   4  -1  -5    0.66    0.18
   4  -1  -5    0.36    0.13
   3  -1  -5   44.01    0.65
   3  -1  -5   45.17    0.86
   2  -1  -5    1.17    0.19
   2  -1  -5    0.92    0.13
   1  -1  -5    0.38    0.19
   1  -1  -5    0.02    0.09
   0  -1  -5   40.31    0.81
   0  -1  -5   40.17    0.66
  -1  -1  -5   11.60    0.47
  -1  -1  -5   12.27    0.40
  -2  -1  -5    8.39    0.39
  -2  -1  -5    8.55    0.44
  -3  -1  -5    8.72    0.45
  -3  -1  -5    8.40    0.50
  -4  -1  -5    0.14    0.23
  -4  -1  -5   -0.05    0.19
  -5  -1  -5    1.30    0.32
  -5  -1  -5    1.36    0.31
  -6  -1  -5    4.69    0.53
  -6  -1  -5    4.28    0.49
  -7  -1  -5    0.15    0.28
  -7  -1  -5    0.13    0.30
  -8  -1  -5    5.69    0.59
  -8  -1  -5    5.69    0.66
  -9  -1  -5    0.26    0.30
  -9  -1  -5    0.27    0.41
 -10  -1  -5    0.44    0.45
 -11  -1  -5    1.45    0.66
  13  -2  -5    1.02    0.35
  12  -2  -5    0.88    0.33
  11  -2  -5    1.92    0.39
  10  -2  -5   13.86    0.70
   9  -2  -5    8.18    0.53
   8  -2  -5    1.22    0.28
   8  -2  -5    1.00    0.26
   7  -2  -5    1.96    0.29
   7  -2  -5    2.07    0.30
   6  -2  -5    1.79    0.27
   6  -2  -5    1.50    0.23
   5  -2  -5   12.93    0.49
   5  -2  -5   12.91    0.40
   4  -2  -5   29.37    0.51
   4  -2  -5   29.01    0.71
   3  -2  -5    0.65    0.20
   3  -2  -5    0.61    0.11
   2  -2  -5    5.73    0.14
   2  -2  -5    6.03    0.36
   1  -2  -5   29.08    0.70
   1  -2  -5   29.74    0.45
   0  -2  -5   11.06    0.47
   0  -2  -5    9.97    0.31
  -1  -2  -5   18.21    0.62
  -1  -2  -5   18.04    0.49
  -2  -2  -5   17.85    0.55
  -2  -2  -5   18.63    0.65
  -3  -2  -5   15.96    0.59
  -3  -2  -5   17.56    0.67
  -4  -2  -5    8.65    0.54
  -4  -2  -5    7.64    0.53
  -5  -2  -5    7.02    0.54
  -5  -2  -5    7.79    0.56
  -6  -2  -5    3.91    0.52
  -6  -2  -5    3.31    0.48
  -7  -2  -5    2.51    0.45
  -7  -2  -5    2.54    0.48
  -8  -2  -5    1.10    0.43
  -8  -2  -5    1.22    0.40
  -9  -2  -5    0.62    0.35
  -9  -2  -5    0.29    0.41
 -10  -2  -5   -0.81    0.37
  13  -3  -5    1.70    0.38
  12  -3  -5    2.04    0.40
  12  -3  -5    2.00    0.39
  11  -3  -5    8.83    0.60
  11  -3  -5   10.17    0.63
  10  -3  -5    4.74    0.49
  10  -3  -5    6.12    0.51
   9  -3  -5    0.32    0.26
  -9   3   5    0.24    0.28
   8  -3  -5    0.12    0.21
  -8   3   5    0.08    0.24
   7  -3  -5    0.16    0.18
   7  -3  -5   -0.09    0.18
   6  -3  -5   22.96    0.69
   6  -3  -5   23.38    0.58
   5  -3  -5   16.83    0.57
   5  -3  -5   15.62    0.40
   4  -3  -5    1.47    0.24
   4  -3  -5    1.35    0.13
   3  -3  -5    2.67    0.29
   2  -3  -5   14.84    0.52
   1  -3  -5    9.78    0.25
   1  -3  -5    9.60    0.44
   0  -3  -5    7.73    0.46
   0  -3  -5    7.69    0.29
  -1  -3  -5    0.00    0.23
  -1  -3  -5    0.03    0.13
  -2  -3  -5   36.42    0.94
  -2  -3  -5   35.00    0.82
  -3  -3  -5    5.74    0.41
  -3  -3  -5    6.24    0.47
  -4  -3  -5    0.15    0.30
  -4  -3  -5   -0.06    0.22
  -5  -3  -5    4.44    0.51
  -5  -3  -5    4.64    0.51
  -6  -3  -5    1.04    0.37
  -6  -3  -5    1.60    0.43
  -7  -3  -5    0.59    0.35
  -7  -3  -5    0.63    0.37
  -8  -3  -5    1.21    0.40
  -8  -3  -5    0.27    0.40
  -9  -3  -5   -0.42    0.39
  -9  -3  -5   -0.02    0.34
 -10  -3  -5    3.43    0.70
  12  -4  -5    0.46    0.28
  11  -4  -5    1.62    0.31
  11  -4  -5    1.13    0.34
  10  -4  -5    2.93    0.41
 -10   4   5    3.24    0.46
   9  -4  -5    0.12    0.25
  -9   4   5   -0.06    0.26
   8  -4  -5    1.27    0.31
  -8   4   5    0.66    0.25
   7  -4  -5   14.85    0.62
  -7   4   5   14.19    0.53
   6  -4  -5    2.99    0.23
   6  -4  -5    2.57    0.33
   5  -4  -5   17.25    0.38
   5  -4  -5   17.19    0.62
   4  -4  -5   17.84    0.25
   4  -4  -5   18.37    0.62
   3  -4  -5    4.90    0.37
   2  -4  -5    0.22    0.21
   1  -4  -5    6.31    0.44
  -1   4   5    6.08    0.21
   0  -4  -5   21.98    0.71
   0  -4  -5   22.13    0.51
  -1  -4  -5   49.43    0.92
  -1  -4  -5   48.77    1.11
  -2  -4  -5    8.75    0.46
  -2  -4  -5    8.23    0.56
  -3  -4  -5    4.71    0.50
  -3  -4  -5    3.98    0.42
  -4  -4  -5    0.44    0.27
  -4  -4  -5   -0.08    0.30
  -5  -4  -5   11.82    0.69
  -5  -4  -5   11.36    0.70
  -6  -4  -5    3.62    0.53
  -6  -4  -5    5.09    0.59
  -7  -4  -5    4.34    0.62
  -7  -4  -5    3.81    0.57
  -8  -4  -5   -0.35    0.43
  -8  -4  -5    0.34    0.35
  -9  -4  -5   -0.27    0.33
  -9  -4  -5   -0.27    0.42
  12  -5  -5    0.56    0.26
  11  -5  -5    3.76    0.43
  11  -5  -5    4.31    0.51
  10  -5  -5    0.61    0.28
   9  -5  -5    3.15    0.43
   8  -5  -5    0.74    0.29
   7  -5  -5    0.24    0.23
   6  -5  -5    3.57    0.38
   5  -5  -5    0.38    0.10
   5  -5  -5    0.15    0.20
   4  -5  -5   45.96    0.99
   3  -5  -5    1.90    0.31
   2  -5  -5    0.26    0.25
   1  -5  -5   10.98    0.56
  -1   5   5   10.50    0.30
   0  -5  -5   26.21    0.61
   0  -5  -5   25.72    0.82
   0   5   5   25.42    0.57
  -1  -5  -5    0.21    0.13
  -1  -5  -5    0.29    0.30
   1   5   5    0.45    0.18
  -2  -5  -5   11.99    0.55
  -2  -5  -5    9.84    0.64
  -3  -5  -5    2.20    0.42
  -3  -5  -5    2.30    0.37
  -4  -5  -5    6.31    0.62
  -4  -5  -5    6.03    0.51
  -5  -5  -5    9.99    0.71
  -5  -5  -5   10.05    0.67
  -6  -5  -5    0.23    0.36
  -6  -5  -5    0.02    0.35
  -7  -5  -5    0.71    0.42
   7   5   5    2.85    0.48
  -8  -5  -5    1.31    0.44
   8   5   5    3.25    0.52
  -9  -5  -5    0.57    0.42
  13  -6  -5    1.89    0.67
  12  -6  -5    2.60    0.41
  11  -6  -5    0.24    0.24
  10  -6  -5    0.09    0.21
  10  -6  -5   -0.02    0.24
   9  -6  -5    1.50    0.34
   8  -6  -5    7.50    0.51
   7  -6  -5   21.50    0.73
   6  -6  -5    0.53    0.26
   5  -6  -5   21.59    0.71
   4  -6  -5    4.44    0.42
   3  -6  -5   21.24    0.72
   2  -6  -5    7.84    0.54
   1  -6  -5    3.69    0.31
   1  -6  -5    3.69    0.45
   0  -6  -5    7.11    0.57
   0  -6  -5    7.56    0.37
   0   6   5    6.74    0.36
  -1  -6  -5   16.46    0.76
   1   6   5   16.19    0.57
  -2  -6  -5   12.39    0.71
   2   6   5   13.27    0.57
  -3  -6  -5    2.90    0.46
   3   6   5    2.52    0.37
  -4  -6  -5    2.93    0.50
   4   6   5    4.76    0.49
  -5  -6  -5    4.43    0.59
   5   6   5    5.21    0.57
  -6  -6  -5    0.60    0.38
   6   6   5    2.13    0.48
  -7  -6  -5    0.60    0.42
   7   6   5    2.25    0.50
  -8  -6  -5    0.78    0.43
  -9  -6  -5    1.53    0.53
  13  -7  -5    0.47    0.33
  12  -7  -5    0.67    0.28
  11  -7  -5    0.74    0.30
  10  -7  -5    0.94    0.40
  10  -7  -5    1.04    0.29
   9  -7  -5    2.11    0.36
   9  -7  -5    2.70    0.38
   8  -7  -5   14.71    0.65
   8  -7  -5   14.39    0.69
   7  -7  -5    0.18    0.23
   7  -7  -5   -0.20    0.23
   6  -7  -5    4.14    0.45
   6  -7  -5    4.34    0.42
   5  -7  -5    3.59    0.42
   5  -7  -5    2.97    0.36
   4  -7  -5   12.06    0.55
   4  -7  -5   10.48    0.62
   3  -7  -5    2.09    0.28
   3  -7  -5    1.89    0.38
   2  -7  -5    1.08    0.22
   2  -7  -5    1.28    0.37
   1  -7  -5    6.84    0.59
   1  -7  -5    7.40    0.39
   0  -7  -5    5.44    0.37
   0  -7  -5    4.98    0.54
  -1  -7  -5    0.28    0.35
  -2  -7  -5    0.11    0.32
   2   7   5    0.24    0.28
  -3  -7  -5   -0.03    0.33
   3   7   5    0.22    0.26
  -4  -7  -5    0.60    0.36
   4   7   5    1.01    0.32
  -5  -7  -5    1.22    0.48
   5   7   5    1.06    0.37
  -6  -7  -5    1.29    0.47
   6   7   5    3.15    0.53
  -7  -7  -5    1.45    0.49
   7   7   5    2.74    0.52
  -8  -7  -5    0.70    0.46
   8   7   5    3.00    0.60
  13  -8  -5    2.55    0.48
  12  -8  -5    1.09    0.36
  11  -8  -5    1.05    0.32
  10  -8  -5    0.18    0.25
   9  -8  -5   -0.10    0.23
   9  -8  -5    0.20    0.27
   8  -8  -5    2.17    0.36
   8  -8  -5    2.09    0.37
   7  -8  -5    0.82    0.31
   7  -8  -5    0.84    0.28
   6  -8  -5    1.48    0.30
   6  -8  -5    1.18    0.34
   5  -8  -5   21.42    0.81
   5  -8  -5   20.89    0.76
   4  -8  -5   -0.26    0.17
   4  -8  -5   -0.28    0.29
   3  -8  -5    2.86    0.46
   3  -8  -5    2.30    0.31
   2  -8  -5    2.12    0.30
   2  -8  -5    2.20    0.44
   1  -8  -5    2.75    0.45
   1  -8  -5    2.79    0.31
   0  -8  -5    0.23    0.35
  -1  -8  -5   27.37    1.03
  -2  -8  -5    2.89    0.49
  -3  -8  -5   14.92    0.85
  -4  -8  -5    8.64    0.79
  -5  -8  -5    1.90    0.50
  -6  -8  -5    1.14    0.47
  -7  -8  -5    2.10    0.55
  13  -9  -5    0.22    0.35
  12  -9  -5    0.84    0.35
  11  -9  -5    0.22    0.28
  10  -9  -5    1.02    0.33
   9  -9  -5    5.43    0.54
   8  -9  -5   -0.08    0.23
   8  -9  -5    0.03    0.32
   7  -9  -5    0.13    0.23
   7  -9  -5    0.11    0.33
   6  -9  -5   14.09    0.68
   6  -9  -5   14.68    0.69
   5  -9  -5    1.41    0.31
   5  -9  -5    1.47    0.38
   4  -9  -5    0.42    0.38
   4  -9  -5    0.65    0.25
   3  -9  -5    0.83    0.28
   3  -9  -5    0.31    0.34
   2  -9  -5    0.41    0.38
   2  -9  -5    0.72    0.26
   1  -9  -5   16.28    0.63
   1  -9  -5   15.99    0.82
   0  -9  -5   10.15    0.73
  -1  -9  -5    0.27    0.35
  -2  -9  -5    8.76    0.76
  -3  -9  -5    0.31    0.38
  -4  -9  -5    0.27    0.40
  -5  -9  -5    4.41    0.66
  -6  -9  -5    0.56    0.47
  13 -10  -5    0.63    0.37
  12 -10  -5    0.42    0.37
  11 -10  -5    5.19    0.61
  10 -10  -5    0.27    0.29
   9 -10  -5    1.54    0.36
   8 -10  -5    0.81    0.32
   7 -10  -5    2.56    0.45
   7 -10  -5    2.07    0.37
   6 -10  -5    1.23    0.31
   6 -10  -5    1.34    0.42
   5 -10  -5    8.00    0.59
   5 -10  -5    9.24    0.69
   4 -10  -5    1.45    0.31
   4 -10  -5    1.18    0.39
   3 -10  -5    6.05    0.48
   3 -10  -5    7.72    0.67
   2 -10  -5   16.76    0.70
   2 -10  -5   15.91    0.82
   1 -10  -5    0.46    0.38
   0 -10  -5    0.29    0.36
  -1 -10  -5    0.04    0.36
  -2 -10  -5    0.55    0.45
  -3 -10  -5    8.70    0.82
  -4 -10  -5    0.96    0.47
  -5 -10  -5    1.05    0.47
  -6 -10  -5    1.85    0.55
  13 -11  -5    1.07    0.42
  12 -11  -5    1.90    0.46
  11 -11  -5    0.03    0.31
  10 -11  -5    0.96    0.37
   9 -11  -5    0.00    0.26
   8 -11  -5    4.70    0.53
   7 -11  -5    5.83    0.67
   7 -11  -5    5.08    0.55
   6 -11  -5    0.28    0.40
   6 -11  -5   -0.03    0.28
   5 -11  -5    0.19    0.34
   5 -11  -5   -0.25    0.24
   4 -11  -5    0.43    0.29
   4 -11  -5    1.03    0.44
   3 -11  -5    2.50    0.38
   3 -11  -5    2.60    0.48
   2 -11  -5    4.77    0.48
   2 -11  -5    3.95    0.55
   1 -11  -5   -0.24    0.36
   0 -11  -5    1.28    0.46
  -1 -11  -5    2.54    0.54
  -2 -11  -5    0.69    0.46
  -3 -11  -5    1.11    0.48
  -4 -11  -5    1.37    0.55
  -5 -11  -5   -0.19    0.42
  12 -12  -5    1.16    0.46
  11 -12  -5    1.98    0.46
  10 -12  -5    3.80    0.55
   9 -12  -5    0.36    0.32
   8 -12  -5    0.32    0.32
   7 -12  -5    0.71    0.33
   6 -12  -5    2.26    0.46
   6 -12  -5    2.49    0.43
   5 -12  -5   -0.05    0.35
   5 -12  -5   -0.08    0.30
   4 -12  -5   -0.09    0.36
   4 -12  -5    0.25    0.28
   3 -12  -5    9.73    0.63
   3 -12  -5   10.55    0.75
   2 -12  -5    6.13    0.71
   1 -12  -5    1.16    0.47
   0 -12  -5    4.21    0.66
  -1 -12  -5    2.19    0.53
  -2 -12  -5    0.52    0.45
  -3 -12  -5    1.99    0.57
  -4 -12  -5    0.07    0.43
  12 -13  -5    1.62    0.48
  11 -13  -5    0.12    0.37
  10 -13  -5   -0.34    0.31
   9 -13  -5    3.34    0.53
   8 -13  -5   -0.27    0.29
   7 -13  -5    0.67    0.35
   6 -13  -5    1.13    0.38
   5 -13  -5    0.45    0.33
   5 -13  -5   -0.12    0.41
   4 -13  -5    3.95    0.51
   4 -13  -5    4.48    0.59
   3 -13  -5    0.25    0.40
   3 -13  -5    0.18    0.34
   2 -13  -5    0.50    0.47
   1 -13  -5    0.82    0.45
   0 -13  -5    0.71    0.45
  -1 -13  -5    0.67    0.47
  -2 -13  -5    1.98    0.62
  -3 -13  -5    0.73    0.51
  11 -14  -5    0.14    0.39
  10 -14  -5    0.13    0.42
   9 -14  -5    2.24    0.53
   8 -14  -5   -0.60    0.31
   7 -14  -5    0.74    0.39
   6 -14  -5    0.30    0.34
   5 -14  -5    0.84    0.38
   4 -14  -5    0.91    0.37
   4 -14  -5    1.41    0.51
   3 -14  -5    1.85    0.55
   2 -14  -5    1.23    0.53
   1 -14  -5    1.24    0.49
   0 -14  -5    0.45    0.46
  -1 -14  -5    2.01    0.55
  10 -15  -5    0.22    0.41
   9 -15  -5    2.51    0.55
   8 -15  -5   -0.01    0.41
   7 -15  -5   -0.30    0.34
   6 -15  -5   -0.05    0.34
   5 -15  -5    0.49    0.39
   4 -15  -5    1.75    0.51
   3 -15  -5    0.77    0.45
   2 -15  -5    4.31    0.67
   1 -15  -5    4.26    0.68
   0 -15  -5    0.28    0.47
   8 -16  -5   -0.33    0.40
   7 -16  -5   -0.61    0.42
   6 -16  -5    0.52    0.48
   5 -16  -5    3.29    0.60
   2 -16  -5    0.92    0.52
   4 -21   6   -0.05    0.59
   5 -21   6   -0.06    0.56
   2 -20   6    2.17    0.64
   3 -20   6    1.51    0.65
   4 -20   6   -0.35    0.52
   5 -20   6    3.05    0.68
   6 -20   6   -0.43    0.50
   7 -20   6    0.19    0.55
   8 -20   6    0.09    0.62
   1 -19   6    2.44    0.63
   2 -19   6    1.43    0.57
   3 -19   6   -0.06    0.47
   4 -19   6    0.46    0.52
   5 -19   6   -0.24    0.53
   6 -19   6    0.09    0.49
   7 -19   6    0.54    0.51
   8 -19   6    0.09    0.50
   9 -19   6    0.15    0.51
   3  18  -6   -1.08    0.91
   2  18  -6   -0.77    0.84
   1  18  -6   -0.29    0.82
   0  18  -6   -1.29    0.61
   1 -18   6    1.78    0.54
   2 -18   6    0.28    0.53
   3 -18   6   -0.11    0.43
   4 -18   6    0.50    0.48
   5 -18   6    3.50    0.64
   6 -18   6    0.65    0.47
   7 -18   6    0.79    0.49
   8 -18   6    0.29    0.47
   9 -18   6    0.06    0.49
  10 -18   6   -0.35    0.46
   4  17  -6   -1.34    0.87
   3  17  -6   -2.17    0.76
   2  17  -6   -1.35    0.75
   1  17  -6   -0.02    0.75
   0  17  -6    1.02    0.72
   0 -17   6    0.27    0.52
  -1  17  -6    7.99    0.95
   1 -17   6    7.75    0.74
  -2  17  -6    0.00    0.48
   2 -17   6   -0.05    0.43
  -3  17  -6   -0.21    0.48
   3 -17   6    0.11    0.43
  -4  17  -6    5.35    0.70
   4 -17   6    5.11    0.66
  -5  17  -6    0.68    0.43
   5 -17   6    0.29    0.42
   6 -17   6    2.14    0.53
   7 -17   6   -0.46    0.40
   8 -17   6    0.76    0.47
   9 -17   6    1.22    0.51
  10 -17   6    1.58    0.55
  11 -17   6    0.75    0.59
   5  16  -6   -1.09    0.87
   4  16  -6   -0.59    0.82
   3  16  -6   -1.30    0.73
   2  16  -6   -0.83    0.79
   1  16  -6    3.18    0.81
   0  16  -6    7.43    0.88
   0 -16   6    5.64    0.66
  -1  16  -6    8.23    0.87
   1 -16   6    7.18    0.70
  -2  16  -6    0.51    0.51
   2 -16   6   -0.04    0.38
  -3  16  -6    1.25    0.54
   3 -16   6    0.64    0.41
  -4  16  -6    7.72    0.74
   4 -16   6    8.65    0.75
  -5  16  -6    9.05    0.78
   5 -16   6    8.46    0.74
  -6  16  -6    0.88    0.39
   6 -16   6    0.07    0.40
  -7  16  -6    0.73    0.37
   7 -16   6    0.79    0.43
  -8  16  -6    0.37    0.37
   8 -16   6    0.41    0.42
  -9  16  -6    5.06    0.66
   9 -16   6    4.70    0.65
  10 -16   6    0.61    0.48
  11 -16   6    0.68    0.51
   6  15  -6   -2.67    0.91
   5  15  -6    2.85    0.97
   4  15  -6    0.69    0.82
   3  15  -6   -1.54    0.64
   2  15  -6    2.02    0.76
   1  15  -6    2.80    0.73
   0  15  -6    1.94    0.71
   0 -15   6    2.54    0.54
  -1  15  -6    0.36    0.57
   1 -15   6    0.84    0.41
  -2  15  -6    1.18    0.49
   2 -15   6    0.95    0.41
  -3  15  -6    4.51    0.64
   3 -15   6    3.93    0.54
  -4  15  -6    2.77    0.51
   4 -15   6    2.34    0.48
  -5  15  -6    0.51    0.40
   5 -15   6    0.23    0.36
  -6  15  -6    5.17    0.62
   6 -15   6    4.39    0.57
  -7  15  -6    3.06    0.54
   7 -15   6    2.76    0.51
  -8  15  -6    3.19    0.56
   8 -15   6    2.85    0.53
  -9  15  -6    0.89    0.37
   9 -15   6    0.40    0.41
 -10  15  -6    0.58    0.39
  10 -15   6   -0.27    0.39
 -11  15  -6    0.69    0.43
  11 -15   6    0.04    0.49
  12 -15   6    3.63    0.66
   7  14  -6    0.08    0.90
   6  14  -6    3.71    0.99
   5  14  -6    0.03    0.75
   4  14  -6   -0.92    0.66
   3  14  -6    0.09    0.66
   2  14  -6    0.32    0.60
   1  14  -6    9.97    0.94
   0  14  -6    9.49    0.89
   0 -14   6    9.68    0.72
  -1  14  -6    2.61    0.60
   1 -14   6    1.75    0.44
  -2  14  -6   15.77    0.91
   2 -14   6   17.30    0.86
  -3  14  -6   10.39    0.87
   3 -14   6   10.57    0.73
  -4  14  -6   23.26    0.99
   4 -14   6   25.03    0.99
  -5  14  -6    0.05    0.33
   5 -14   6   -0.34    0.31
  -6  14  -6    6.16    0.63
   6 -14   6    6.37    0.62
  -7  14  -6   16.27    0.84
   7 -14   6   15.25    0.85
  -8  14  -6    0.24    0.36
   8 -14   6    0.10    0.39
  -9  14  -6    1.18    0.39
   9 -14   6    0.30    0.39
 -10  14  -6    0.87    0.42
  10 -14   6    0.29    0.41
 -11  14  -6    4.30    0.68
  11 -14   6    3.73    0.63
 -12  14  -6    1.11    0.44
   7  13  -6    0.66    0.80
   6  13  -6   -0.87    0.66
   5  13  -6    2.76    0.81
   4  13  -6   -0.31    0.62
   3  13  -6   -0.09    0.57
   2  13  -6    0.41    0.62
   1  13  -6    0.39    0.53
   0  13  -6   -0.11    0.55
   0 -13   6    0.50    0.35
  -1  13  -6    6.20    0.69
   1 -13   6    5.66    0.56
  -2  13  -6    8.53    0.75
   2 -13   6    8.51    0.65
  -3  13  -6    1.60    0.47
   3 -13   6    1.76    0.40
  -4  13  -6    1.05    0.44
   4 -13   6    1.24    0.38
  -5  13  -6    4.22    0.54
   5 -13   6    4.56    0.53
  -6  13  -6   18.21    0.90
   6 -13   6   19.20    0.87
  -7  13  -6    0.48    0.33
   7 -13   6    0.68    0.37
  -8  13  -6    0.17    0.31
   8 -13   6   -0.20    0.33
  -9  13  -6    1.87    0.44
   9 -13   6    2.03    0.46
 -10  13  -6    1.67    0.44
  10 -13   6    0.80    0.42
 -11  13  -6   -0.19    0.31
  11 -13   6   -0.15    0.38
 -12  13  -6    3.46    0.63
   8  12  -6   -0.35    0.71
   7  12  -6   -0.50    0.64
   6  12  -6    6.78    0.97
   5  12  -6   -0.74    0.58
   4  12  -6    1.70    0.64
   3  12  -6    8.29    0.86
   2  12  -6    1.96    0.59
   1  12  -6    1.99    0.55
   0  12  -6    0.66    0.49
   0 -12   6    0.96    0.36
  -1  12  -6    1.95    0.52
   1 -12   6    1.92    0.41
  -2  12  -6   38.16    1.19
   2 -12   6   36.49    1.06
  -3  12  -6    7.42    0.68
   3 -12   6    7.03    0.57
  -4  12  -6    6.93    0.63
   4 -12   6    7.66    0.60
  -5  12  -6    3.91    0.51
   5 -12   6    3.44    0.46
  -6  12  -6    1.11    0.37
   6 -12   6    1.64    0.39
  -7  12  -6    2.00    0.43
   7 -12   6    2.16    0.41
  -8  12  -6    0.48    0.32
   8 -12   6   -0.03    0.34
  -9  12  -6    8.02    0.70
   9 -12   6    8.08    0.69
 -10  12  -6    2.07    0.47
  10 -12   6    1.14    0.46
 -11  12  -6    7.95    0.81
 -12  12  -6    1.96    0.56
 -13  12  -6    0.16    0.47
   9  11  -6    0.49    0.77
   8  11  -6   -0.16    0.64
   7  11  -6    0.98    0.66
   6  11  -6    1.53    0.65
   5  11  -6    2.79    0.67
   4  11  -6    7.16    0.81
   3  11  -6    4.69    0.67
   2  11  -6    2.56    0.55
   1  11  -6    2.38    0.53
   0  11  -6   27.82    1.06
   0 -11   6   28.80    0.91
  -1  11  -6   -0.47    0.36
   1 -11   6    0.33    0.30
  -2  11  -6    1.14    0.46
   2 -11   6    1.79    0.36
  -3  11  -6    6.75    0.61
   3 -11   6    6.35    0.53
  -4  11  -6    6.33    0.59
   4 -11   6    4.89    0.48
  -5  11  -6    4.37    0.52
   5 -11   6    4.26    0.46
  -6  11  -6   12.02    0.71
   6 -11   6   12.55    0.72
  -7  11  -6   24.79    0.98
   7 -11   6   23.42    0.92
  -8  11  -6    3.92    0.54
   8 -11   6    3.62    0.47
  -9  11  -6    0.66    0.36
   9 -11   6    0.13    0.35
 -10  11  -6    7.43    0.75
  10 -11   6    7.67    0.67
 -11  11  -6    0.80    0.40
 -12  11  -6    3.51    0.63
   9  10  -6   -0.14    0.60
   8  10  -6    0.09    0.59
   7  10  -6    0.23    0.52
   6  10  -6    0.01    0.51
   5  10  -6   -0.12    0.48
   4  10  -6    4.34    0.66
   3  10  -6   11.46    0.83
   2  10  -6    1.17    0.46
   1  10  -6    0.92    0.43
   0  10  -6   10.26    0.71
   0 -10   6    9.92    0.57
  -1  10  -6   16.69    0.79
   1 -10   6   15.41    0.66
  -2  10  -6   14.80    0.74
   2 -10   6   16.00    0.66
  -3  10  -6    0.24    0.31
   3 -10   6   -0.24    0.24
  -4  10  -6    6.32    0.57
   4 -10   6    6.74    0.52
  -5  10  -6   36.71    1.08
   5 -10   6   34.93    0.98
  -6  10  -6    6.83    0.57
   6 -10   6    7.01    0.54
  -7  10  -6    0.14    0.29
   7 -10   6    0.12    0.28
  -8  10  -6    0.71    0.37
   8 -10   6    0.59    0.31
  -9  10  -6    2.26    0.47
   9 -10   6    1.71    0.41
 -10  10  -6    0.01    0.33
 -11  10  -6    0.12    0.35
 -12  10  -6    1.50    0.53
  10   9  -6    1.16    0.69
   9   9  -6    3.14    0.72
   8   9  -6    0.57    0.54
   7   9  -6    2.24    0.61
   6   9  -6    2.00    0.56
   5   9  -6    6.55    0.68
   4   9  -6    8.52    0.74
   3   9  -6    8.45    0.71
   2   9  -6    0.14    0.37
   1   9  -6    1.72    0.41
   0   9  -6    6.24    0.57
  -1   9  -6    0.10    0.32
   1  -9   6    0.27    0.23
  -2   9  -6    0.06    0.31
   2  -9   6    0.17    0.23
  -3   9  -6    0.03    0.22
   3  -9   6    0.40    0.25
  -4   9  -6   44.29    1.13
   4  -9   6   45.67    1.04
  -5   9  -6    1.30    0.35
   5  -9   6    1.10    0.29
  -6   9  -6   -0.12    0.26
   6  -9   6    0.23    0.29
  -7   9  -6    1.83    0.40
   7  -9   6    1.29    0.31
  -8   9  -6   22.37    0.96
   8  -9   6   22.27    0.83
  -9   9  -6    1.26    0.39
   9  -9   6    0.67    0.34
 -10   9  -6    4.52    0.63
 -11   9  -6    2.26    0.52
 -12   9  -6    0.30    0.40
  10   8  -6   -0.29    0.50
   9   8  -6    5.13    0.78
   8   8  -6   -0.11    0.36
   7   8  -6    2.07    0.53
   6   8  -6    0.42    0.44
   5   8  -6    0.29    0.39
   4   8  -6    4.43    0.56
   3   8  -6    0.39    0.35
   2   8  -6    0.50    0.33
   1   8  -6   53.60    1.21
   0   8  -6    6.75    0.55
  -1   8  -6   -0.35    0.27
   1  -8   6   -0.06    0.20
  -2   8  -6   11.95    0.28
  -2   8  -6   11.26    0.60
   2  -8   6   11.70    0.53
  -3   8  -6    0.86    0.30
   3  -8   6    1.16    0.27
  -4   8  -6    0.54    0.28
   4  -8   6    0.61    0.24
  -5   8  -6   11.44    0.62
   5  -8   6   11.33    0.57
  -6   8  -6    0.62    0.32
   6  -8   6    1.65    0.30
  -7   8  -6    6.10    0.59
   7  -8   6    6.16    0.48
  -8   8  -6   15.81    0.82
   8  -8   6   15.01    0.69
  -9   8  -6    3.26    0.52
 -10   8  -6    1.45    0.43
 -11   8  -6    0.25    0.37
 -12   8  -6    1.50    0.53
  11   7  -6    1.56    0.65
  10   7  -6    3.52    0.70
   9   7  -6    0.87    0.53
   8   7  -6    4.05    0.62
   7   7  -6    0.58    0.34
   6   7  -6   -0.46    0.34
   5   7  -6    5.82    0.60
   4   7  -6    8.04    0.61
   3   7  -6    0.96    0.29
   2   7  -6    9.49    0.58
   1   7  -6    4.29    0.44
   0   7  -6    1.62    0.33
  -1   7  -6    9.02    0.53
   1  -7   6    9.38    0.46
  -2   7  -6   38.14    0.96
   2  -7   6   38.74    0.86
  -3   7  -6    0.25    0.23
   3  -7   6   -0.19    0.18
  -4   7  -6   -0.09    0.22
   4  -7   6    0.17    0.20
  -5   7  -6   -0.15    0.22
   5  -7   6    0.19    0.23
  -6   7  -6    0.88    0.32
   6  -7   6    0.61    0.23
  -7   7  -6    0.77    0.34
   7  -7   6    0.48    0.27
  -8   7  -6    2.25    0.44
  -9   7  -6    6.03    0.65
 -10   7  -6    3.24    0.53
 -11   7  -6    3.69    0.62
 -12   7  -6   -0.18    0.36
  11   6  -6    1.30    0.57
  10   6  -6    0.34    0.47
   9   6  -6    5.07    0.69
   8   6  -6    0.20    0.37
   7   6  -6    2.05    0.47
   6   6  -6    1.20    0.39
   5   6  -6    1.20    0.38
   4   6  -6    0.38    0.29
   3   6  -6   -0.03    0.26
   2   6  -6    3.53    0.40
   1   6  -6   21.05    0.69
   0   6  -6    0.15    0.26
  -1   6  -6   25.50    0.48
  -1   6  -6   26.26    0.76
  -2   6  -6    1.42    0.28
  -2   6  -6    1.30    0.14
   2  -6   6    1.50    0.25
  -3   6  -6    1.38    0.16
  -3   6  -6    1.26    0.28
   3  -6   6    1.42    0.24
  -4   6  -6    0.73    0.26
   4  -6   6    0.58    0.22
  -5   6  -6    1.25    0.31
  -5   6  -6    1.31    0.16
   5  -6   6    1.05    0.22
  -6   6  -6    0.22    0.27
   6  -6   6    0.22    0.23
  -7   6  -6   27.90    0.99
   7  -6   6   26.51    0.76
  -8   6  -6    6.35    0.64
  -9   6  -6    2.75    0.51
 -10   6  -6    9.48    0.79
 -11   6  -6    0.07    0.36
 -12   6  -6    1.26    0.50
  12   5  -6    0.64    0.54
  11   5  -6    9.17    0.93
  10   5  -6    3.07    0.60
   9   5  -6    0.35    0.39
   8   5  -6    3.61    0.55
   7   5  -6    0.17    0.32
   6   5  -6    0.05    0.31
   5   5  -6   10.03    0.59
   4   5  -6    3.59    0.41
   3   5  -6    2.86    0.37
   2   5  -6    2.37    0.33
   1   5  -6    4.72    0.40
   0   5  -6   20.52    0.65
   0   5  -6   20.38    0.46
  -1   5  -6   33.88    0.58
  -1   5  -6   35.05    0.84
  -2   5  -6    8.53    0.28
  -2   5  -6    8.12    0.42
  -3   5  -6   15.80    0.39
  -3   5  -6   16.57    0.61
   3  -5   6   16.35    0.51
  -4   5  -6    3.26    0.22
  -4   5  -6    3.10    0.36
   4  -5   6    3.18    0.28
  -5   5  -6   19.90    0.75
  -5   5  -6   21.56    0.52
   5  -5   6   21.61    0.60
  -6   5  -6   24.80    0.88
  -6   5  -6   24.51    0.62
   6  -5   6   24.86    0.66
  -7   5  -6    9.85    0.65
  -8   5  -6    2.68    0.48
  -9   5  -6    1.97    0.45
 -10   5  -6    3.94    0.61
 -11   5  -6    2.10    0.52
 -12   5  -6   -0.06    0.43
  12   4  -6    3.27    0.65
  11   4  -6    5.28    0.72
  10   4  -6    1.28    0.48
   9   4  -6    0.47    0.38
   8   4  -6    0.03    0.32
   7   4  -6   11.95    0.71
   6   4  -6    2.95    0.42
   5   4  -6    0.71    0.28
   4   4  -6    6.25    0.44
   3   4  -6    9.70    0.47
   2   4  -6   10.09    0.46
   1   4  -6    1.26    0.18
   1   4  -6    1.11    0.27
   0   4  -6    1.48    0.28
   0   4  -6    2.05    0.20
  -1   4  -6   35.13    0.62
  -1   4  -6   36.37    0.80
  -2   4  -6   64.39    0.92
  -2   4  -6   64.68    1.15
  -3   4  -6    3.46    0.34
  -3   4  -6    3.57    0.25
  -4   4  -6    8.53    0.49
  -4   4  -6    9.43    0.37
  -5   4  -6   35.22    1.00
  -5   4  -6   38.06    0.76
  -6   4  -6   11.59    0.47
  -6   4  -6   12.04    0.66
  -7   4  -6    2.16    0.31
  -7   4  -6    2.16    0.42
  -8   4  -6    1.12    0.38
  -9   4  -6   14.30    0.87
 -10   4  -6    7.18    0.76
 -11   4  -6    1.48    0.50
 -12   4  -6    0.35    0.51
  13   3  -6    0.91    0.63
  12   3  -6    0.01    0.47
  11   3  -6   -0.09    0.41
  10   3  -6    0.32    0.37
   9   3  -6    6.45    0.66
   8   3  -6    9.99    0.69
   7   3  -6    4.81    0.50
   6   3  -6    0.07    0.25
   5   3  -6   17.35    0.63
   4   3  -6    9.72    0.47
   3   3  -6   23.86    0.64
   2   3  -6    8.32    0.41
   2   3  -6    7.35    0.34
   1   3  -6   12.01    0.47
   1   3  -6   12.05    0.39
   0   3  -6   87.09    1.20
   0   3  -6   87.57    1.31
  -1   3  -6  104.64    1.49
  -1   3  -6  103.58    1.34
  -2   3  -6    0.39    0.19
  -2   3  -6    0.47    0.17
  -3   3  -6    4.58    0.36
  -3   3  -6    4.82    0.31
  -4   3  -6   12.04    0.56
  -4   3  -6   11.02    0.44
  -5   3  -6   11.07    0.59
  -5   3  -6   11.37    0.48
  -6   3  -6    9.47    0.60
  -6   3  -6    8.73    0.47
  -7   3  -6    0.02    0.22
  -7   3  -6    0.16    0.29
  -8   3  -6    6.50    0.49
  -8   3  -6    6.97    0.68
  -9   3  -6    3.66    0.57
 -10   3  -6    0.67    0.42
 -11   3  -6    0.34    0.43
  13   2  -6    0.25    0.49
  12   2  -6    0.20    0.42
  11   2  -6    3.13    0.56
  10   2  -6    0.28    0.35
   9   2  -6   13.72    0.81
   8   2  -6   -0.26    0.31
   7   2  -6    0.35    0.32
   6   2  -6    1.25    0.29
   5   2  -6    0.04    0.19
   4   2  -6    1.00    0.22
   3   2  -6    4.97    0.32
   3   2  -6    5.29    0.32
   2   2  -6    1.32    0.24
   2   2  -6    1.12    0.20
   1   2  -6   15.22    0.45
   1   2  -6   14.74    0.48
   0   2  -6    7.45    0.33
   0   2  -6    7.79    0.35
  -1   2  -6   12.47    0.42
  -1   2  -6   12.87    0.45
  -2   2  -6    8.21    0.39
  -2   2  -6    7.98    0.40
  -3   2  -6   17.93    0.62
  -3   2  -6   18.51    0.55
  -4   2  -6   31.53    0.77
  -4   2  -6   32.22    0.89
  -5   2  -6    0.34    0.23
  -5   2  -6    0.61    0.27
  -6   2  -6    0.02    0.20
  -6   2  -6    0.15    0.22
  -7   2  -6    0.01    0.25
  -7   2  -6    0.42    0.31
  -8   2  -6    2.67    0.40
  -8   2  -6    2.14    0.47
  -9   2  -6    2.41    0.51
  -9   2  -6    1.62    0.37
 -10   2  -6    3.76    0.63
 -11   2  -6    1.72    0.53
  13   1  -6    0.68    0.46
  12   1  -6    0.51    0.44
  11   1  -6    0.95    0.39
  10   1  -6    0.49    0.32
   9   1  -6    0.52    0.32
   8   1  -6    5.97    0.51
   7   1  -6    0.07    0.22
   6   1  -6   56.46    1.14
   5   1  -6   11.57    0.46
   4   1  -6   34.01    0.72
   4   1  -6   32.98    0.78
   3   1  -6    8.68    0.35
   3   1  -6    8.52    0.38
   2   1  -6    2.65    0.25
   2   1  -6    2.29    0.25
   1   1  -6   13.87    0.46
   1   1  -6   14.90    0.43
   0   1  -6   70.99    1.11
   0   1  -6   70.94    1.05
  -1   1  -6   20.57    0.55
  -1   1  -6   20.85    0.57
  -2   1  -6    1.09    0.21
  -2   1  -6    0.74    0.23
  -3   1  -6   22.53    0.66
  -3   1  -6   21.77    0.67
  -4   1  -6    2.98    0.33
  -4   1  -6    2.76    0.35
  -5   1  -6    0.06    0.21
  -5   1  -6   -0.03    0.24
  -6   1  -6    0.50    0.26
  -6   1  -6    0.59    0.30
  -7   1  -6    0.48    0.31
  -7   1  -6   -0.22    0.22
  -8   1  -6    4.62    0.60
  -8   1  -6    5.57    0.54
  -9   1  -6    2.70    0.54
  -9   1  -6    2.11    0.43
 -10   1  -6   -0.09    0.36
 -11   1  -6   -0.36    0.45
  13   0  -6    0.61    0.42
  12   0  -6    1.32    0.46
  11   0  -6    0.38    0.34
  10   0  -6    4.60    0.53
   9   0  -6   54.57    1.33
   8   0  -6    0.62    0.27
   7   0  -6    7.45    0.50
   6   0  -6   23.98    0.70
   6   0  -6   24.24    0.74
   5   0  -6    7.66    0.42
   5   0  -6    8.05    0.38
   4   0  -6   -0.04    0.15
   4   0  -6    0.43    0.18
   3   0  -6    2.86    0.29
   3   0  -6    3.28    0.26
   2   0  -6    3.20    0.30
   2   0  -6    3.64    0.26
   1   0  -6   88.22    1.13
   1   0  -6   87.42    1.31
   0   0  -6   61.90    1.06
   0   0  -6   64.47    0.96
  -1   0  -6   44.06    0.82
  -1   0  -6   42.93    0.89
  -2   0  -6    3.66    0.32
  -2   0  -6    3.26    0.35
  -3   0  -6    0.88    0.25
  -3   0  -6    0.23    0.21
  -4   0  -6   33.31    0.88
  -4   0  -6   32.10    0.92
  -5   0  -6    0.79    0.29
  -5   0  -6    0.98    0.31
  -6   0  -6    6.48    0.56
  -6   0  -6    6.55    0.52
  -7   0  -6    0.23    0.31
  -7   0  -6    0.27    0.27
  -8   0  -6    0.34    0.35
  -8   0  -6   -0.04    0.25
  -9   0  -6    0.43    0.31
  -9   0  -6   -0.27    0.35
 -10   0  -6    1.35    0.53
 -11   0  -6    0.28    0.56
  14  -1  -6    1.24    0.47
  13  -1  -6    1.13    0.43
  12  -1  -6    1.08    0.38
  11  -1  -6    0.25    0.32
  10  -1  -6    8.87    0.61
   9  -1  -6    5.40    0.50
   8  -1  -6    1.48    0.32
   8  -1  -6    1.58    0.30
   7  -1  -6    0.10    0.21
   7  -1  -6    0.20    0.21
   6  -1  -6   31.62    0.83
   6  -1  -6   31.72    0.75
   5  -1  -6    3.04    0.32
   5  -1  -6    2.80    0.25
   4  -1  -6    1.47    0.25
   4  -1  -6    1.36    0.18
   3  -1  -6    8.07    0.41
   3  -1  -6    8.61    0.30
   2  -1  -6    7.08    0.38
   2  -1  -6    7.40    0.24
   1  -1  -6    0.05    0.10
   1  -1  -6    0.29    0.19
   0  -1  -6   11.35    0.36
   0  -1  -6   10.47    0.47
  -1  -1  -6    1.04    0.26
  -1  -1  -6    0.94    0.19
  -2  -1  -6   18.89    0.66
  -2  -1  -6   19.74    0.59
  -3  -1  -6   13.70    0.56
  -3  -1  -6   12.48    0.59
  -4  -1  -6    1.10    0.28
  -4  -1  -6    0.21    0.27
  -5  -1  -6   16.06    0.73
  -5  -1  -6   15.58    0.71
  -6  -1  -6   10.94    0.66
  -6  -1  -6   11.25    0.70
  -7  -1  -6    4.79    0.59
  -7  -1  -6    6.69    0.63
  -8  -1  -6    3.48    0.55
  -8  -1  -6    3.47    0.50
  -9  -1  -6    0.30    0.43
  -9  -1  -6    0.61    0.36
 -10  -1  -6    2.32    0.61
  13  -2  -6    2.03    0.46
  13  -2  -6    1.49    0.39
  12  -2  -6    0.51    0.34
  12  -2  -6    1.55    0.38
  11  -2  -6    2.31    0.42
  11  -2  -6    2.71    0.44
  10  -2  -6    0.34    0.28
  10  -2  -6    0.25    0.25
   9  -2  -6    1.04    0.32
   9  -2  -6    0.87    0.29
   8  -2  -6    4.04    0.41
   8  -2  -6    3.90    0.44
   7  -2  -6    5.92    0.40
   7  -2  -6    6.76    0.45
   6  -2  -6   24.15    0.74
   6  -2  -6   24.71    0.61
   5  -2  -6    1.51    0.27
   5  -2  -6    1.12    0.18
   4  -2  -6   16.50    0.38
   4  -2  -6   15.53    0.56
   3  -2  -6    1.77    0.15
   3  -2  -6    2.38    0.29
   2  -2  -6    0.37    0.21
   2  -2  -6    0.27    0.07
   1  -2  -6   27.69    0.73
   1  -2  -6   27.19    0.47
   0  -2  -6   24.84    0.53
   0  -2  -6   24.08    0.71
  -1  -2  -6   21.70    0.71
  -1  -2  -6   21.04    0.56
  -2  -2  -6   12.72    0.60
  -2  -2  -6   12.56    0.50
  -3  -2  -6    5.76    0.51
  -3  -2  -6    4.91    0.39
  -4  -2  -6    0.02    0.27
  -4  -2  -6    0.19    0.27
  -5  -2  -6    6.59    0.59
  -5  -2  -6    8.39    0.59
  -6  -2  -6   20.51    0.91
  -6  -2  -6   20.98    0.91
  -7  -2  -6    2.41    0.48
  -7  -2  -6    2.35    0.44
  -8  -2  -6    3.90    0.54
  -8  -2  -6    3.08    0.58
  -9  -2  -6    0.12    0.33
  -9  -2  -6   -0.07    0.40
 -10  -2  -6    0.40    0.50
  13  -3  -6    1.53    0.40
  12  -3  -6    1.47    0.38
  11  -3  -6    1.30    0.35
  11  -3  -6    0.64    0.30
  10  -3  -6    2.16    0.38
  10  -3  -6    2.95    0.41
   9  -3  -6    0.58    0.25
   9  -3  -6    0.58    0.28
   8  -3  -6    1.26    0.28
   8  -3  -6    1.90    0.35
   7  -3  -6    0.07    0.17
   7  -3  -6    0.24    0.22
   6  -3  -6    0.10    0.15
   6  -3  -6    0.11    0.23
   5  -3  -6    1.77    0.18
   5  -3  -6    2.09    0.31
   4  -3  -6   31.40    0.46
   4  -3  -6   32.86    0.82
   3  -3  -6   19.53    0.64
   2  -3  -6   27.96    0.77
   1  -3  -6    4.48    0.20
   1  -3  -6    4.48    0.41
   0  -3  -6   19.55    0.69
   0  -3  -6   19.84    0.48
  -1  -3  -6    0.28    0.28
  -1  -3  -6   -0.05    0.14
  -2  -3  -6   24.83    0.83
  -2  -3  -6   22.44    0.67
  -3  -3  -6   25.77    0.90
  -3  -3  -6   26.35    0.80
  -4  -3  -6    5.27    0.55
  -4  -3  -6    4.64    0.48
  -5  -3  -6   19.02    0.86
  -5  -3  -6   18.16    0.85
  -6  -3  -6    2.56    0.46
  -6  -3  -6    2.25    0.46
  -7  -3  -6    3.37    0.58
  -7  -3  -6    2.83    0.49
  -8  -3  -6    2.16    0.48
  -8  -3  -6    2.02    0.53
  -9  -3  -6    0.28    0.35
  -9  -3  -6   -0.25    0.42
 -10  -3  -6    1.21    0.44
  12  -4  -6    0.69    0.27
  12  -4  -6    0.07    0.28
  11  -4  -6    1.35    0.38
  10  -4  -6    0.40    0.27
   9  -4  -6    1.15    0.31
   8  -4  -6    0.43    0.25
   7  -4  -6   17.31    0.77
   7  -4  -6   14.69    0.66
   6  -4  -6    4.86    0.31
   6  -4  -6    4.52    0.43
   5  -4  -6   16.66    0.63
   4  -4  -6   45.77    1.02
   3  -4  -6    0.92    0.27
   2  -4  -6    1.68    0.32
   1  -4  -6    4.78    0.45
   0  -4  -6   18.53    0.72
   0  -4  -6   17.58    0.48
  -1  -4  -6    8.36    0.41
  -1  -4  -6    8.78    0.59
  -2  -4  -6   21.79    0.84
  -2  -4  -6   21.96    0.70
  -3  -4  -6    8.60    0.54
  -3  -4  -6    9.12    0.64
  -4  -4  -6    9.32    0.67
  -4  -4  -6    9.68    0.63
  -5  -4  -6    2.10    0.42
  -5  -4  -6    2.21    0.45
  -6  -4  -6    1.24    0.40
  -6  -4  -6    2.05    0.47
  -7  -4  -6    0.37    0.36
  -7  -4  -6    0.21    0.38
  -8  -4  -6    0.67    0.39
  -8  -4  -6   -0.13    0.41
  -9  -4  -6   -0.58    0.49
  -9  -4  -6    0.01    0.38
  12  -5  -6    0.71    0.31
  11  -5  -6    2.10    0.42
  10  -5  -6   -0.38    0.23
   9  -5  -6    0.12    0.26
   8  -5  -6    3.24    0.41
   7  -5  -6    5.46    0.51
   6  -5  -6    0.02    0.25
   5  -5  -6    2.28    0.35
   4  -5  -6    8.94    0.52
   3  -5  -6   16.75    0.70
   2  -5  -6    1.68    0.35
   1  -5  -6   15.09    0.69
   0  -5  -6    9.09    0.57
   0   5   6    8.02    0.35
  -1  -5  -6    1.63    0.27
  -1  -5  -6    1.95    0.37
  -2  -5  -6    0.51    0.25
  -2  -5  -6    0.46    0.36
  -3  -5  -6    0.46    0.26
  -3  -5  -6   -0.19    0.29
  -4  -5  -6    0.10    0.32
  -4  -5  -6    0.14    0.30
  -5  -5  -6   22.45    0.94
  -5  -5  -6   24.64    1.02
  -6  -5  -6    1.61    0.47
  -6  -5  -6    1.46    0.48
  -7  -5  -6    3.16    0.57
  -7  -5  -6    2.19    0.52
   7   5   6    4.52    0.55
  -8  -5  -6    1.20    0.47
  -9  -5  -6    0.68    0.45
  13  -6  -6    1.57    0.38
  12  -6  -6    0.44    0.25
  11  -6  -6   -0.11    0.24
  11  -6  -6    0.17    0.34
  10  -6  -6    1.23    0.35
   9  -6  -6    2.93    0.42
   8  -6  -6    4.34    0.48
   7  -6  -6    4.36    0.46
   6  -6  -6    0.65    0.30
   5  -6  -6   23.21    0.79
   4  -6  -6   10.85    0.60
   3  -6  -6    0.35    0.30
   2  -6  -6    8.43    0.60
   1  -6  -6    0.23    0.16
   1  -6  -6    0.10    0.32
   0  -6  -6    6.63    0.37
   0  -6  -6    5.72    0.57
  -1  -6  -6    0.32    0.34
  -2  -6  -6    0.33    0.35
  -3  -6  -6    3.55    0.52
   3   6   6    3.08    0.39
  -4  -6  -6    3.66    0.55
   4   6   6    3.59    0.44
  -5  -6  -6    1.35    0.45
   5   6   6    3.09    0.47
  -6  -6  -6    1.16    0.47
   6   6   6    3.67    0.53
  -7  -6  -6    0.67    0.42
  -8  -6  -6    0.47    0.45
  13  -7  -6    3.03    0.49
  12  -7  -6    2.13    0.41
  11  -7  -6    0.78    0.32
  10  -7  -6    0.49    0.37
  10  -7  -6    1.06    0.31
   9  -7  -6    3.31    0.43
   9  -7  -6    4.52    0.51
   8  -7  -6   15.04    0.70
   7  -7  -6    1.26    0.34
   6  -7  -6   10.76    0.61
   5  -7  -6   37.78    1.03
   4  -7  -6    3.35    0.45
   3  -7  -6    0.23    0.22
   3  -7  -6   -0.05    0.31
   2  -7  -6    1.09    0.39
   2  -7  -6    0.89    0.24
   1  -7  -6   11.52    0.72
   1  -7  -6   11.27    0.51
   0  -7  -6    2.17    0.34
   0  -7  -6    1.72    0.44
  -1  -7  -6    1.81    0.44
  -2  -7  -6    2.59    0.48
  -3  -7  -6    1.04    0.40
  -4  -7  -6    1.25    0.45
  -5  -7  -6    3.29    0.59
  -6  -7  -6    1.14    0.45
  -7  -7  -6    2.58    0.59
  13  -8  -6    0.72    0.35
  12  -8  -6    0.17    0.27
  11  -8  -6    2.30    0.44
  10  -8  -6    1.75    0.36
   9  -8  -6   -0.17    0.22
   9  -8  -6   -0.14    0.32
   8  -8  -6    0.05    0.24
   8  -8  -6    0.16    0.33
   7  -8  -6   -0.24    0.28
   7  -8  -6   -0.11    0.23
   6  -8  -6    4.80    0.51
   6  -8  -6    3.98    0.43
   5  -8  -6    4.01    0.42
   5  -8  -6    4.49    0.51
   4  -8  -6    1.87    0.31
   4  -8  -6    3.08    0.50
   3  -8  -6    0.56    0.25
   3  -8  -6    0.67    0.41
   2  -8  -6    4.57    0.56
   2  -8  -6    5.63    0.41
   1  -8  -6    3.95    0.36
   1  -8  -6    4.24    0.55
   0  -8  -6    6.04    0.63
  -1  -8  -6   -0.25    0.35
  -2  -8  -6    0.08    0.34
  -3  -8  -6    2.68    0.53
  -4  -8  -6    0.68    0.41
  -5  -8  -6    9.37    0.90
  -6  -8  -6    1.07    0.49
  -7  -8  -6    1.16    0.51
  13  -9  -6    0.79    0.36
  12  -9  -6    2.88    0.49
  11  -9  -6    4.53    0.54
  10  -9  -6   -0.07    0.25
   9  -9  -6    5.18    0.54
   8  -9  -6   -0.11    0.34
   8  -9  -6    0.20    0.24
   7  -9  -6    0.88    0.30
   7  -9  -6    0.50    0.39
   6  -9  -6    3.20    0.51
   6  -9  -6    2.61    0.38
   5  -9  -6    3.61    0.42
   5  -9  -6    3.30    0.52
   4  -9  -6    2.13    0.45
   4  -9  -6    2.17    0.36
   3  -9  -6    0.16    0.23
   3  -9  -6    0.64    0.39
   2  -9  -6    6.06    0.48
   2  -9  -6    6.87    0.66
   1  -9  -6    3.53    0.54
   0  -9  -6    3.82    0.56
  -1  -9  -6   10.83    0.78
  -2  -9  -6   -0.11    0.36
  -3  -9  -6    0.63    0.43
  -4  -9  -6    0.65    0.44
  -5  -9  -6    0.79    0.46
  -6  -9  -6    0.13    0.42
  13 -10  -6    0.65    0.36
  12 -10  -6    0.62    0.36
  11 -10  -6    2.31    0.45
  10 -10  -6    0.55    0.31
   9 -10  -6    0.67    0.30
   8 -10  -6    0.45    0.30
   8 -10  -6   -0.02    0.33
   7 -10  -6    6.73    0.61
   7 -10  -6    7.33    0.62
   6 -10  -6    0.30    0.24
   6 -10  -6    0.26    0.40
   5 -10  -6    1.95    0.46
   5 -10  -6    1.47    0.34
   4 -10  -6    0.11    0.23
   4 -10  -6    0.43    0.38
   3 -10  -6    0.84    0.42
   3 -10  -6    0.76    0.27
   2 -10  -6   19.39    0.92
   2 -10  -6   17.53    0.71
   1 -10  -6    0.27    0.38
   0 -10  -6    1.60    0.51
  -1 -10  -6    2.49    0.53
  -2 -10  -6    5.21    0.68
  -3 -10  -6    0.42    0.43
  -4 -10  -6    0.68    0.48
  -5 -10  -6   -0.02    0.42
  12 -11  -6    2.61    0.51
  11 -11  -6    2.83    0.49
  10 -11  -6   -0.43    0.27
   9 -11  -6    3.81    0.54
   8 -11  -6    0.89    0.34
   7 -11  -6    0.13    0.27
   7 -11  -6   -0.14    0.34
   6 -11  -6   -0.09    0.37
   6 -11  -6    0.05    0.26
   5 -11  -6    0.01    0.25
   5 -11  -6    0.57    0.40
   4 -11  -6    1.74    0.47
   4 -11  -6    1.90    0.37
   3 -11  -6   12.26    0.66
   3 -11  -6   12.57    0.81
   2 -11  -6    3.71    0.57
   1 -11  -6    4.28    0.62
   0 -11  -6    0.82    0.47
  -1 -11  -6    0.75    0.44
  -2 -11  -6    0.69    0.45
  -3 -11  -6    0.50    0.46
  -4 -11  -6    1.74    0.56
  12 -12  -6    0.84    0.46
  11 -12  -6    0.54    0.37
  10 -12  -6    4.82    0.60
   9 -12  -6    0.82    0.37
   8 -12  -6    4.14    0.55
   7 -12  -6    2.08    0.43
   6 -12  -6    0.27    0.30
   6 -12  -6    0.11    0.38
   5 -12  -6    0.25    0.48
   5 -12  -6    0.48    0.32
   4 -12  -6    5.74    0.58
   4 -12  -6    5.84    0.69
   3 -12  -6    0.92    0.45
   3 -12  -6    0.45    0.33
   2 -12  -6    1.01    0.53
   1 -12  -6    1.90    0.54
   0 -12  -6    9.11    0.85
  -1 -12  -6    0.31    0.44
  -2 -12  -6    0.54    0.47
  -3 -12  -6    1.12    0.53
  11 -13  -6    0.25    0.38
  10 -13  -6    0.42    0.37
   9 -13  -6    7.61    0.77
   8 -13  -6    0.77    0.39
   7 -13  -6    0.45    0.34
   6 -13  -6    0.06    0.32
   5 -13  -6    0.49    0.37
   5 -13  -6    0.56    0.43
   4 -13  -6    0.15    0.42
   4 -13  -6    0.01    0.32
   3 -13  -6    3.10    0.62
   2 -13  -6   -0.54    0.38
   1 -13  -6    3.76    0.63
   0 -13  -6    3.47    0.62
  -1 -13  -6    0.65    0.48
  -2 -13  -6    0.70    0.56
  10 -14  -6    2.83    0.57
   9 -14  -6   -0.02    0.36
   8 -14  -6    0.07    0.40
   7 -14  -6    0.35    0.35
   6 -14  -6    4.32    0.59
   5 -14  -6    0.27    0.34
   4 -14  -6   -0.49    0.30
   4 -14  -6    0.80    0.46
   3 -14  -6    1.05    0.49
   2 -14  -6   -0.14    0.50
   1 -14  -6    0.20    0.46
   0 -14  -6    1.19    0.52
   9 -15  -6    5.19    0.72
   8 -15  -6    0.19    0.39
   7 -15  -6   -0.39    0.39
   6 -15  -6   -0.11    0.41
   5 -15  -6    0.39    0.42
   3 -15  -6    0.97    0.51
   2 -15  -6    2.02    0.61
   3 -21   7   -0.35    0.56
   4 -21   7   -0.93    0.60
   5 -21   7   -0.84    0.58
   6 -21   7    2.80    0.72
   2 -20   7    0.19    0.59
   3 -20   7   -0.20    0.53
   4 -20   7    1.89    0.63
   5 -20   7    4.10    0.74
   6 -20   7    0.10    0.52
   7 -20   7   -0.34    0.53
   8 -20   7   -0.39    0.58
   2  19  -7    0.34    1.00
   1  19  -7    0.21    0.78
   0  19  -7    0.75    0.86
   1 -19   7   -1.39    0.51
   2 -19   7    0.51    0.53
   3 -19   7    0.97    0.56
   4 -19   7    0.20    0.55
   5 -19   7    1.69    0.57
   6 -19   7   -0.73    0.44
   7 -19   7    1.86    0.58
   8 -19   7   -0.74    0.42
   9 -19   7   -0.54    0.48
   3  18  -7   -2.60    0.96
   2  18  -7    0.34    0.89
   1  18  -7    2.30    0.87
   0  18  -7    2.98    0.91
  -1  18  -7    1.10    0.65
   1 -18   7   -0.55    0.46
  -2  18  -7   -0.31    0.56
   2 -18   7   -0.95    0.48
  -3  18  -7    0.91    0.52
   3 -18   7   -0.07    0.51
  -4  18  -7    0.64    0.48
   4 -18   7    0.04    0.49
  -5  18  -7    2.15    0.55
   5 -18   7    1.45    0.54
   6 -18   7    0.92    0.51
   7 -18   7    0.73    0.56
   8 -18   7    1.58    0.55
   9 -18   7    0.90    0.55
  10 -18   7    0.39    0.52
   4  17  -7   -0.47    0.92
   3  17  -7   -1.66    0.78
   2  17  -7   -0.56    0.90
   1  17  -7    1.67    0.78
   0  17  -7    0.58    0.67
  -1  17  -7    3.76    0.77
   1 -17   7    4.43    0.64
  -2  17  -7   -0.72    0.52
   2 -17   7   -0.81    0.39
  -3  17  -7   -0.11    0.45
   3 -17   7    0.51    0.44
  -4  17  -7    8.94    0.87
   4 -17   7    7.25    0.75
  -5  17  -7    0.65    0.42
   5 -17   7    0.35    0.45
  -6  17  -7    4.81    0.63
   6 -17   7    2.87    0.57
  -7  17  -7    4.51    0.66
   7 -17   7    3.83    0.63
  -8  17  -7    0.31    0.36
   8 -17   7   -0.17    0.48
  -9  17  -7    0.45    0.41
   9 -17   7   -0.51    0.43
  10 -17   7   -0.17    0.48
  11 -17   7   -0.45    0.56
   5  16  -7   -0.45    1.01
   4  16  -7    0.10    0.85
   3  16  -7    0.55    0.79
   2  16  -7   -1.20    0.80
   1  16  -7    2.67    0.84
   0  16  -7    0.72    0.62
  -1  16  -7    0.43    0.57
   1 -16   7    0.60    0.44
  -2  16  -7   -0.08    0.46
   2 -16   7   -0.10    0.44
  -3  16  -7    7.23    0.78
   3 -16   7    7.38    0.74
  -4  16  -7    1.79    0.50
   4 -16   7    0.87    0.46
  -5  16  -7    1.28    0.45
   5 -16   7    0.33    0.41
  -6  16  -7    1.00    0.43
   6 -16   7    1.15    0.46
  -7  16  -7    2.83    0.52
   7 -16   7    3.03    0.57
  -8  16  -7    2.73    0.54
   8 -16   7    2.45    0.56
  -9  16  -7    0.70    0.39
   9 -16   7    0.29    0.50
 -10  16  -7    2.25    0.50
  10 -16   7    0.72    0.50
 -11  16  -7    1.48    0.48
  11 -16   7   -0.79    0.50
   6  15  -7   -1.49    0.82
   5  15  -7   -0.97    0.79
   4  15  -7    0.44    0.81
   3  15  -7   -0.35    0.81
   2  15  -7    3.97    0.84
   1  15  -7    0.18    0.63
   0  15  -7    1.30    0.60
  -1  15  -7    2.06    0.66
   1 -15   7    0.73    0.46
  -2  15  -7    0.31    0.45
   2 -15   7   -0.40    0.35
  -3  15  -7    0.38    0.44
   3 -15   7    0.55    0.41
  -4  15  -7    0.57    0.43
   4 -15   7    0.48    0.44
  -5  15  -7    0.90    0.45
   5 -15   7    0.87    0.42
  -6  15  -7   22.24    1.02
   6 -15   7   24.62    1.06
  -7  15  -7   17.48    0.93
   7 -15   7   16.01    0.93
  -8  15  -7    0.28    0.37
   8 -15   7   -0.34    0.38
  -9  15  -7    3.05    0.53
   9 -15   7    3.04    0.61
 -10  15  -7    0.43    0.37
  10 -15   7    0.15    0.41
 -11  15  -7    1.10    0.43
  11 -15   7    0.84    0.55
 -12  15  -7    0.87    0.45
   7  14  -7   -0.96    0.88
   6  14  -7   -0.35    0.77
   5  14  -7   -0.08    0.73
   4  14  -7    3.17    0.88
   3  14  -7   10.32    1.05
   2  14  -7   -0.99    0.55
   1  14  -7    1.95    0.64
   0  14  -7    1.06    0.56
  -1  14  -7   20.35    1.08
   1 -14   7   20.43    0.92
  -2  14  -7    2.08    0.59
   2 -14   7    2.37    0.51
  -3  14  -7    0.48    0.44
   3 -14   7    0.77    0.39
  -4  14  -7    0.41    0.40
   4 -14   7    0.44    0.38
  -5  14  -7    1.52    0.44
   5 -14   7    0.83    0.43
  -6  14  -7   10.76    0.75
   6 -14   7   10.39    0.76
  -7  14  -7    1.05    0.39
   7 -14   7    0.92    0.41
  -8  14  -7    1.13    0.41
   8 -14   7    0.56    0.45
  -9  14  -7    0.15    0.33
   9 -14   7   -0.31    0.42
 -10  14  -7    8.64    0.83
  10 -14   7    8.47    0.78
 -11  14  -7    0.77    0.42
  11 -14   7    0.31    0.44
 -12  14  -7    0.36    0.43
   7  13  -7   -0.57    0.72
   6  13  -7    2.98    0.88
   5  13  -7   -0.90    0.63
   4  13  -7    7.23    0.95
   3  13  -7    0.70    0.60
   2  13  -7    0.99    0.60
   1  13  -7    3.67    0.68
   0  13  -7    2.41    0.59
  -1  13  -7    1.52    0.53
   1 -13   7    1.43    0.41
  -2  13  -7    5.02    0.64
   2 -13   7    6.73    0.61
  -3  13  -7    0.47    0.43
   3 -13   7    1.78    0.42
  -4  13  -7    8.56    0.74
   4 -13   7    7.67    0.64
  -5  13  -7   -0.29    0.33
   5 -13   7    0.36    0.39
  -6  13  -7    8.24    0.69
   6 -13   7    8.57    0.68
  -7  13  -7    1.96    0.45
   7 -13   7    2.46    0.46
  -8  13  -7   -0.08    0.31
   8 -13   7   -0.02    0.34
  -9  13  -7    2.11    0.48
   9 -13   7    0.93    0.43
 -10  13  -7    1.28    0.44
  10 -13   7    0.52    0.47
 -11  13  -7    1.12    0.44
 -12  13  -7    0.96    0.46
   8  12  -7   -0.19    0.72
   7  12  -7    0.36    0.67
   6  12  -7    0.86    0.67
   5  12  -7   -0.38    0.57
   4  12  -7    0.48    0.58
   3  12  -7    4.11    0.72
   2  12  -7    2.55    0.63
   1  12  -7    1.13    0.53
   0  12  -7    4.88    0.65
  -1  12  -7    0.17    0.44
   1 -12   7    0.67    0.36
  -2  12  -7    0.36    0.42
   2 -12   7    0.94    0.36
  -3  12  -7    3.49    0.59
   3 -12   7    2.94    0.46
  -4  12  -7    7.23    0.67
   4 -12   7    6.41    0.57
  -5  12  -7    7.90    0.67
   5 -12   7    8.21    0.64
  -6  12  -7   -0.11    0.31
   6 -12   7    0.14    0.33
  -7  12  -7    0.49    0.35
   7 -12   7    0.63    0.36
  -8  12  -7    5.23    0.62
   8 -12   7    5.57    0.61
  -9  12  -7    0.39    0.34
   9 -12   7   -0.11    0.34
 -10  12  -7    1.09    0.43
  10 -12   7    1.03    0.46
 -11  12  -7    0.26    0.43
 -12  12  -7    3.23    0.62
   9  11  -7   -0.45    0.70
   8  11  -7   -1.14    0.61
   7  11  -7    2.71    0.74
   6  11  -7    0.24    0.57
   5  11  -7    3.34    0.67
   4  11  -7    6.03    0.75
   3  11  -7    0.20    0.51
   2  11  -7    0.45    0.49
   1  11  -7    3.37    0.58
   0  11  -7    6.48    0.67
  -1  11  -7    6.92    0.67
   1 -11   7    7.75    0.60
  -2  11  -7    1.40    0.45
   2 -11   7    0.83    0.34
  -3  11  -7    1.24    0.42
   3 -11   7    1.27    0.35
  -4  11  -7    7.34    0.66
   4 -11   7    7.46    0.58
  -5  11  -7    6.07    0.60
   5 -11   7    6.18    0.55
  -6  11  -7    0.44    0.33
   6 -11   7    0.30    0.31
  -7  11  -7    0.02    0.31
   7 -11   7    0.59    0.34
  -8  11  -7    9.47    0.72
   8 -11   7   10.11    0.73
  -9  11  -7    3.42    0.56
   9 -11   7    3.11    0.47
 -10  11  -7    1.57    0.45
 -11  11  -7    1.41    0.47
 -12  11  -7    4.38    0.70
   9  10  -7    8.80    1.05
   8  10  -7   -0.31    0.43
   7  10  -7   -0.67    0.50
   6  10  -7    1.29    0.59
   5  10  -7   10.13    0.88
   4  10  -7    0.23    0.48
   3  10  -7    4.99    0.65
   2  10  -7    0.56    0.44
   1  10  -7   22.25    0.94
   0  10  -7   38.22    1.13
  -1  10  -7    1.30    0.42
   1 -10   7    0.94    0.31
  -2  10  -7    5.01    0.57
   2 -10   7    4.97    0.46
  -3  10  -7    5.57    0.56
   3 -10   7    5.03    0.47
  -4  10  -7   11.82    0.70
   4 -10   7   11.63    0.63
  -5  10  -7    7.76    0.62
   5 -10   7    7.24    0.57
  -6  10  -7    0.18    0.32
   6 -10   7    0.27    0.32
  -7  10  -7    0.71    0.36
   7 -10   7    1.05    0.37
  -8  10  -7   17.01    0.88
   8 -10   7   18.28    0.83
  -9  10  -7    1.78    0.45
   9 -10   7    1.83    0.40
 -10  10  -7    1.88    0.49
 -11  10  -7    0.11    0.38
 -12  10  -7    2.17    0.57
  10   9  -7    1.26    0.68
   9   9  -7   -0.10    0.60
   8   9  -7    0.30    0.56
   7   9  -7    1.52    0.59
   6   9  -7   -0.10    0.44
   5   9  -7    0.42    0.45
   4   9  -7    7.28    0.70
   3   9  -7   11.12    0.76
   2   9  -7    0.69    0.41
   1   9  -7   25.31    0.91
   0   9  -7    4.91    0.53
  -1   9  -7    0.00    0.31
  -2   9  -7    1.16    0.36
  -2   9  -7    1.11    0.14
   2  -9   7    0.73    0.27
  -3   9  -7   12.86    0.67
   3  -9   7   12.88    0.61
  -4   9  -7    0.08    0.30
   4  -9   7    0.24    0.26
  -5   9  -7    0.82    0.34
   5  -9   7    0.78    0.30
  -6   9  -7    4.25    0.53
   6  -9   7    4.25    0.46
  -7   9  -7    1.24    0.38
   7  -9   7    1.38    0.36
  -8   9  -7    0.09    0.31
   8  -9   7   -0.06    0.30
  -9   9  -7    6.03    0.68
 -10   9  -7    1.63    0.47
 -11   9  -7    8.09    0.85
 -12   9  -7    0.58    0.44
  10   8  -7    0.07    0.55
   9   8  -7    0.15    0.50
   8   8  -7    1.16    0.54
   7   8  -7    0.91    0.50
   6   8  -7    1.97    0.53
   5   8  -7    0.29    0.40
   4   8  -7    0.72    0.41
   3   8  -7   10.53    0.70
   2   8  -7    7.42    0.60
   1   8  -7   38.92    1.04
   0   8  -7   41.66    1.08
  -1   8  -7   21.07    0.47
  -1   8  -7   18.98    0.73
  -2   8  -7   30.55    0.92
  -2   8  -7   29.05    0.51
   2  -8   7   29.58    0.81
  -3   8  -7    0.22    0.27
   3  -8   7    0.38    0.24
  -4   8  -7    0.88    0.31
   4  -8   7    0.80    0.26
  -5   8  -7    0.73    0.32
   5  -8   7    0.74    0.27
  -6   8  -7    3.97    0.50
   6  -8   7    5.21    0.46
  -7   8  -7    3.67    0.51
   7  -8   7    4.13    0.41
  -8   8  -7    4.15    0.55
  -9   8  -7    0.44    0.35
 -10   8  -7    7.44    0.79
 -11   8  -7    1.88    0.50
 -12   8  -7    0.79    0.45
  11   7  -7   -0.45    0.50
  10   7  -7    1.93    0.59
   9   7  -7    3.86    0.69
   8   7  -7    0.93    0.47
   7   7  -7    5.64    0.67
   6   7  -7    3.84    0.56
   5   7  -7    0.64    0.39
   4   7  -7    6.92    0.55
   3   7  -7    0.62    0.34
   2   7  -7   20.51    0.77
   1   7  -7   22.83    0.79
   0   7  -7   18.47    0.72
  -1   7  -7   90.56    1.18
  -1   7  -7   90.65    1.59
  -2   7  -7   -0.08    0.11
  -2   7  -7    0.12    0.20
  -3   7  -7   -0.23    0.24
  -3   7  -7   -0.17    0.11
   3  -7   7   -0.05    0.20
  -4   7  -7    7.37    0.52
   4  -7   7    7.27    0.44
  -5   7  -7    6.56    0.53
   5  -7   7    7.55    0.46
  -6   7  -7    0.11    0.27
   6  -7   7    0.43    0.27
  -7   7  -7   12.40    0.73
   7  -7   7   11.27    0.59
  -8   7  -7    0.75    0.35
  -9   7  -7    1.36    0.42
 -10   7  -7    0.38    0.39
 -11   7  -7    1.45    0.49
 -12   7  -7    0.27    0.45
  11   6  -7    4.51    0.77
  10   6  -7    0.15    0.46
   9   6  -7    0.40    0.45
   8   6  -7    0.47    0.43
   7   6  -7    2.63    0.50
   6   6  -7    0.87    0.38
   5   6  -7    1.00    0.39
   4   6  -7    2.15    0.38
   3   6  -7    3.59    0.42
   2   6  -7    0.87    0.31
   1   6  -7   24.64    0.78
   0   6  -7    0.68    0.29
   0   6  -7    0.51    0.14
  -1   6  -7   55.50    1.16
  -1   6  -7   56.17    0.85
  -2   6  -7   17.83    0.65
  -2   6  -7   17.71    0.42
  -3   6  -7   10.62    0.52
  -3   6  -7   10.04    0.33
  -4   6  -7    0.57    0.27
  -4   6  -7    1.09    0.17
   4  -6   7    1.11    0.24
  -5   6  -7    2.83    0.41
   5  -6   7    2.97    0.33
  -6   6  -7    5.52    0.55
   6  -6   7    6.61    0.46
  -7   6  -7    0.06    0.28
  -8   6  -7    2.35    0.47
  -9   6  -7    3.87    0.56
 -10   6  -7   16.04    0.98
 -11   6  -7    8.01    0.86
 -12   6  -7    0.02    0.44
  12   5  -7    0.00    0.49
  11   5  -7   -0.24    0.44
  10   5  -7    1.25    0.51
   9   5  -7    0.45    0.39
   8   5  -7    5.89    0.64
   7   5  -7    8.39    0.68
   6   5  -7   -0.53    0.30
   5   5  -7   11.68    0.65
   4   5  -7    3.74    0.42
   3   5  -7   -0.28    0.24
   2   5  -7   12.93    0.57
   1   5  -7    1.25    0.29
   1   5  -7    0.82    0.17
   0   5  -7   48.79    0.83
   0   5  -7   48.97    1.03
  -1   5  -7   18.10    0.63
  -1   5  -7   18.08    0.46
  -2   5  -7   12.37    0.55
  -2   5  -7   12.64    0.39
  -3   5  -7   22.62    0.53
  -3   5  -7   21.73    0.72
  -4   5  -7    0.06    0.15
  -4   5  -7    0.05    0.21
  -5   5  -7   24.61    0.86
  -5   5  -7   26.17    0.62
  -6   5  -7    0.05    0.21
  -6   5  -7    0.38    0.21
  -7   5  -7    0.68    0.33
  -8   5  -7    0.07    0.30
  -9   5  -7    2.37    0.49
 -10   5  -7    6.44    0.75
 -11   5  -7    0.22    0.40
  12   4  -7    0.20    0.48
  11   4  -7    1.13    0.50
  10   4  -7    0.25    0.41
   9   4  -7    3.39    0.54
   8   4  -7    0.62    0.37
   7   4  -7    0.91    0.36
   6   4  -7    0.02    0.29
   5   4  -7    1.34    0.33
   4   4  -7    5.58    0.44
   3   4  -7   18.28    0.63
   2   4  -7    5.20    0.42
   2   4  -7    5.04    0.31
   1   4  -7    0.46    0.25
   1   4  -7    0.51    0.16
   0   4  -7   31.55    0.78
   0   4  -7   33.63    0.68
  -1   4  -7   16.07    0.56
  -1   4  -7   15.62    0.44
  -2   4  -7   96.46    1.31
  -2   4  -7   94.74    1.53
  -3   4  -7    4.57    0.32
  -3   4  -7    4.05    0.38
  -4   4  -7   37.66    0.78
  -4   4  -7   39.78    1.01
  -5   4  -7    0.90    0.30
  -5   4  -7    0.55    0.20
  -6   4  -7    2.80    0.43
  -6   4  -7    2.92    0.33
  -7   4  -7    5.92    0.53
  -7   4  -7    5.64    0.59
  -8   4  -7    3.88    0.54
  -9   4  -7    5.57    0.67
 -10   4  -7    1.44    0.46
 -11   4  -7    2.56    0.58
  13   3  -7    0.51    0.52
  12   3  -7    0.99    0.50
  11   3  -7    0.01    0.41
  10   3  -7    1.67    0.47
   9   3  -7   -0.28    0.30
   8   3  -7    5.25    0.57
   7   3  -7    2.48    0.44
   6   3  -7    6.94    0.51
   5   3  -7   36.69    0.92
   4   3  -7    0.51    0.23
   3   3  -7    0.15    0.21
   3   3  -7   -0.06    0.14
   2   3  -7    9.71    0.40
   2   3  -7    9.61    0.48
   1   3  -7    0.85    0.19
   1   3  -7    1.08    0.24
   0   3  -7   63.45    1.09
   0   3  -7   63.09    1.02
  -1   3  -7  113.58    1.53
  -1   3  -7  117.38    1.66
  -2   3  -7    9.46    0.45
  -2   3  -7    9.59    0.42
  -3   3  -7    0.46    0.22
  -3   3  -7    0.38    0.19
  -4   3  -7   -0.04    0.19
  -4   3  -7   -0.08    0.21
  -5   3  -7    0.28    0.26
  -5   3  -7    0.20    0.21
  -6   3  -7    5.97    0.57
  -6   3  -7    6.53    0.47
  -7   3  -7    0.50    0.33
  -7   3  -7    0.36    0.22
  -8   3  -7    5.03    0.62
  -9   3  -7    1.85    0.48
 -10   3  -7    0.58    0.43
 -11   3  -7   -0.19    0.39
  13   2  -7    0.38    0.48
  12   2  -7    0.19    0.43
  11   2  -7    0.50    0.41
  10   2  -7    0.29    0.36
   9   2  -7   18.19    0.86
   8   2  -7    0.71    0.33
   7   2  -7    0.87    0.31
   6   2  -7   17.50    0.68
   5   2  -7   13.03    0.54
   4   2  -7   22.49    0.64
   4   2  -7   22.00    0.66
   3   2  -7    0.12    0.15
   3   2  -7    0.17    0.19
   2   2  -7    7.82    0.38
   2   2  -7    7.47    0.40
   1   2  -7    0.36    0.17
   1   2  -7    0.59    0.20
   0   2  -7   83.61    1.26
   0   2  -7   81.20    1.25
  -1   2  -7    4.06    0.30
  -1   2  -7    3.67    0.32
  -2   2  -7   22.87    0.67
  -2   2  -7   22.57    0.62
  -3   2  -7    0.31    0.20
  -3   2  -7    0.36    0.21
  -4   2  -7   34.87    0.87
  -4   2  -7   36.27    0.98
  -5   2  -7    6.01    0.44
  -5   2  -7    5.82    0.50
  -6   2  -7    6.31    0.52
  -6   2  -7    5.50    0.57
  -7   2  -7    0.49    0.33
  -7   2  -7    0.04    0.23
  -8   2  -7    1.38    0.32
  -8   2  -7    1.61    0.44
  -9   2  -7    0.20    0.35
 -10   2  -7   -0.14    0.38
 -11   2  -7    0.52    0.48
  13   1  -7    0.94    0.51
  12   1  -7    6.67    0.74
  11   1  -7   -0.39    0.32
  10   1  -7    1.14    0.39
   9   1  -7   22.73    0.94
   8   1  -7    1.40    0.38
   7   1  -7    0.33    0.28
   6   1  -7    5.79    0.41
   6   1  -7    4.92    0.43
   5   1  -7   19.73    0.65
   5   1  -7   19.26    0.61
   4   1  -7    5.91    0.36
   4   1  -7    6.10    0.34
   3   1  -7    2.31    0.26
   3   1  -7    2.33    0.26
   2   1  -7    9.72    0.43
   2   1  -7   10.07    0.40
   1   1  -7    8.95    0.36
   1   1  -7    9.40    0.42
   0   1  -7    9.62    0.38
   0   1  -7    9.75    0.43
  -1   1  -7   19.97    0.61
  -1   1  -7   20.64    0.59
  -2   1  -7    8.72    0.46
  -2   1  -7    8.74    0.43
  -3   1  -7   62.73    1.19
  -3   1  -7   61.00    1.22
  -4   1  -7   15.99    0.66
  -4   1  -7   15.87    0.66
  -5   1  -7   12.72    0.67
  -5   1  -7   11.71    0.59
  -6   1  -7    8.52    0.62
  -6   1  -7   10.16    0.58
  -7   1  -7    5.06    0.60
  -7   1  -7    5.06    0.51
  -8   1  -7    0.59    0.39
  -8   1  -7    0.75    0.34
  -9   1  -7    0.57    0.42
  -9   1  -7    1.15    0.38
 -10   1  -7    0.76    0.46
  13   0  -7    0.16    0.47
  12   0  -7    0.48    0.43
  11   0  -7   -0.08    0.33
  10   0  -7    1.20    0.37
   9   0  -7   15.67    0.74
   8   0  -7    0.35    0.27
   8   0  -7    0.30    0.25
   7   0  -7   14.37    0.64
   7   0  -7   15.01    0.63
   6   0  -7   26.09    0.71
   6   0  -7   26.78    0.80
   5   0  -7    0.33    0.19
   5   0  -7   -0.08    0.17
   4   0  -7    3.18    0.33
   4   0  -7    3.42    0.29
   3   0  -7    1.63    0.23
   3   0  -7    1.69    0.27
   2   0  -7   26.21    0.55
   2   0  -7   25.20    0.68
   1   0  -7    1.48    0.26
   1   0  -7    1.00    0.16
   0   0  -7    8.08    0.34
   0   0  -7    7.55    0.43
  -1   0  -7    0.03    0.13
  -1   0  -7    0.03    0.22
  -2   0  -7    6.76    0.39
  -2   0  -7    7.14    0.47
  -3   0  -7    1.84    0.31
  -3   0  -7    1.32    0.31
  -4   0  -7    2.16    0.37
  -4   0  -7    2.36    0.38
  -5   0  -7    0.22    0.27
  -5   0  -7    0.11    0.30
  -6   0  -7    1.65    0.36
  -6   0  -7    1.57    0.38
  -7   0  -7    1.60    0.38
  -7   0  -7    1.66    0.43
  -8   0  -7    0.33    0.31
  -8   0  -7   -0.12    0.33
  -9   0  -7   -0.29    0.38
  -9   0  -7    0.59    0.36
 -10   0  -7    1.31    0.65
 -10   0  -7   -0.22    0.39
  14  -1  -7    1.18    0.43
  13  -1  -7    2.72    0.55
  13  -1  -7    3.23    0.53
  12  -1  -7    0.81    0.35
  12  -1  -7    0.02    0.35
  11  -1  -7    1.57    0.43
  11  -1  -7    1.74    0.39
  10  -1  -7    0.14    0.30
  10  -1  -7    0.01    0.25
   9  -1  -7    0.54    0.27
   9  -1  -7    0.56    0.31
   8  -1  -7    0.32    0.24
   8  -1  -7    0.49    0.25
   7  -1  -7    3.86    0.41
   7  -1  -7    3.71    0.35
   6  -1  -7    0.67    0.24
   6  -1  -7    0.50    0.20
   5  -1  -7    0.29    0.21
   5  -1  -7    0.23    0.17
   4  -1  -7    1.31    0.26
   4  -1  -7    1.71    0.22
   3  -1  -7   54.73    1.09
   3  -1  -7   54.53    0.79
   2  -1  -7   30.09    0.52
   2  -1  -7   29.29    0.77
   1  -1  -7    9.41    0.48
   1  -1  -7   10.87    0.33
   0  -1  -7    3.55    0.25
   0  -1  -7    3.46    0.37
  -1  -1  -7    6.56    0.35
  -1  -1  -7    5.74    0.45
  -2  -1  -7    3.84    0.42
  -2  -1  -7    3.70    0.32
  -3  -1  -7   41.87    1.06
  -3  -1  -7   43.08    1.04
  -4  -1  -7    2.83    0.42
  -4  -1  -7    3.23    0.42
  -5  -1  -7   25.01    0.91
  -5  -1  -7   26.20    0.95
  -6  -1  -7    7.43    0.68
  -6  -1  -7    7.41    0.65
  -7  -1  -7    5.43    0.67
  -7  -1  -7    4.54    0.55
  -8  -1  -7    0.80    0.40
  -8  -1  -7   -0.13    0.36
  -9  -1  -7    0.89    0.38
  -9  -1  -7    0.22    0.41
 -10  -1  -7   -0.17    0.45
 -10  -1  -7    0.46    0.35
  14  -2  -7    1.34    0.46
  13  -2  -7    0.65    0.36
  12  -2  -7    6.00    0.66
  11  -2  -7    0.96    0.39
  11  -2  -7    1.13    0.35
  10  -2  -7    0.32    0.30
  10  -2  -7    0.34    0.28
   9  -2  -7    0.17    0.25
   9  -2  -7    0.43    0.28
   8  -2  -7    0.17    0.24
   8  -2  -7   -0.19    0.23
   7  -2  -7    6.34    0.42
   7  -2  -7    6.02    0.47
   6  -2  -7    8.49    0.51
   6  -2  -7    8.19    0.39
   5  -2  -7    5.52    0.30
   5  -2  -7    5.74    0.43
   4  -2  -7   37.17    0.91
   4  -2  -7   36.21    0.60
   3  -2  -7    5.83    0.20
   3  -2  -7    6.34    0.43
   2  -2  -7    6.80    0.21
   2  -2  -7    7.05    0.45
   1  -2  -7    0.89    0.13
   1  -2  -7    0.66    0.26
   0  -2  -7   20.77    0.51
   0  -2  -7   21.87    0.74
  -1  -2  -7    0.19    0.15
  -1  -2  -7    0.15    0.27
  -2  -2  -7   16.62    0.71
  -2  -2  -7   14.72    0.57
  -3  -2  -7   14.20    0.70
  -3  -2  -7   14.39    0.62
  -4  -2  -7    1.93    0.41
  -4  -2  -7    1.83    0.35
  -5  -2  -7    0.77    0.35
  -5  -2  -7    0.65    0.34
  -6  -2  -7    3.24    0.49
  -6  -2  -7    3.05    0.49
  -7  -2  -7    0.34    0.34
  -7  -2  -7    0.14    0.34
  -8  -2  -7    2.67    0.57
  -8  -2  -7    3.07    0.56
  -9  -2  -7    0.55    0.47
  -9  -2  -7    1.07    0.43
 -10  -2  -7    0.41    0.41
  13  -3  -7    3.04    0.52
  12  -3  -7    0.63    0.34
  11  -3  -7    0.16    0.27
  10  -3  -7    1.45    0.36
   9  -3  -7   -0.19    0.23
   8  -3  -7    1.03    0.33
   7  -3  -7    6.04    0.49
   6  -3  -7    4.12    0.45
   6  -3  -7    5.14    0.47
   5  -3  -7    3.22    0.28
   5  -3  -7    3.16    0.40
   4  -3  -7   14.34    0.60
   3  -3  -7    3.48    0.39
   2  -3  -7    1.82    0.34
   2  -3  -7    2.42    0.12
   1  -3  -7    7.55    0.52
   1  -3  -7    7.05    0.26
   0  -3  -7    3.12    0.42
   0  -3  -7    3.43    0.26
  -1  -3  -7    6.47    0.38
  -1  -3  -7    7.53    0.58
  -2  -3  -7    0.02    0.31
  -2  -3  -7   -0.18    0.17
  -3  -3  -7    0.96    0.38
  -3  -3  -7    1.05    0.29
  -4  -3  -7   -0.12    0.26
  -4  -3  -7    0.29    0.33
  -5  -3  -7   12.47    0.72
  -5  -3  -7   12.71    0.76
  -6  -3  -7    0.96    0.39
  -6  -3  -7    0.67    0.35
  -7  -3  -7    0.69    0.43
  -7  -3  -7    1.04    0.44
  -8  -3  -7    2.41    0.57
  -8  -3  -7    2.56    0.53
  -9  -3  -7    0.38    0.39
  -9  -3  -7   -0.44    0.43
  12  -4  -7    3.00    0.53
  11  -4  -7    0.27    0.36
  10  -4  -7    2.24    0.42
   9  -4  -7    0.35    0.32
   8  -4  -7   -0.11    0.26
   7  -4  -7   13.06    0.64
   6  -4  -7    4.34    0.46
   5  -4  -7    3.91    0.43
   4  -4  -7   15.27    0.65
   3  -4  -7    0.24    0.28
   2  -4  -7   14.99    0.66
   1  -4  -7    7.23    0.51
   1  -4  -7    8.04    0.35
   0  -4  -7   15.95    0.48
   0  -4  -7   16.11    0.74
  -1  -4  -7    0.07    0.19
  -1  -4  -7   -0.34    0.30
  -2  -4  -7    0.69    0.36
  -2  -4  -7    0.32    0.24
  -3  -4  -7    4.94    0.57
  -3  -4  -7    5.65    0.49
  -4  -4  -7    3.91    0.47
  -4  -4  -7    3.70    0.52
  -5  -4  -7   23.71    0.99
  -5  -4  -7   24.53    1.04
  -6  -4  -7    2.16    0.51
  -6  -4  -7    2.42    0.51
  -7  -4  -7    2.19    0.53
  -7  -4  -7    3.04    0.54
  -8  -4  -7    1.08    0.51
  -8  -4  -7    1.83    0.50
  -9  -4  -7   -0.70    0.43
  -9  -4  -7    0.46    0.42
  13  -5  -7    2.37    0.42
  12  -5  -7   -0.04    0.30
  11  -5  -7    4.39    0.55
  10  -5  -7    0.52    0.33
   9  -5  -7    5.31    0.54
   8  -5  -7   11.51    0.65
   7  -5  -7    1.04    0.33
   6  -5  -7    0.12    0.28
   5  -5  -7   26.59    0.86
   4  -5  -7    3.49    0.43
   3  -5  -7    1.24    0.35
   2  -5  -7    0.11    0.31
   1  -5  -7    8.87    0.63
   0  -5  -7    0.32    0.36
  -1  -5  -7    0.12    0.33
  -2  -5  -7    0.35    0.24
  -2  -5  -7    0.46    0.36
  -3  -5  -7    2.27    0.39
  -3  -5  -7    1.48    0.44
  -4  -5  -7    0.13    0.35
  -4  -5  -7    0.17    0.29
  -5  -5  -7   -0.76    0.26
  -5  -5  -7    0.07    0.35
  -6  -5  -7    0.13    0.41
  -6  -5  -7   -0.16    0.36
  -7  -5  -7    1.07    0.46
  -7  -5  -7    0.64    0.45
  -8  -5  -7    5.66    0.75
  13  -6  -7    0.20    0.29
  12  -6  -7    0.47    0.27
  11  -6  -7    0.60    0.36
  10  -6  -7    6.59    0.64
   9  -6  -7    1.37    0.40
   8  -6  -7    2.25    0.41
   7  -6  -7   -0.07    0.28
   6  -6  -7    7.83    0.57
   5  -6  -7    0.35    0.32
   4  -6  -7   16.18    0.78
   3  -6  -7    9.76    0.65
   2  -6  -7   38.30    1.11
   1  -6  -7   15.12    0.79
   0  -6  -7   -0.28    0.35
   0  -6  -7    0.25    0.18
  -1  -6  -7   -0.09    0.34
  -2  -6  -7    0.31    0.35
  -3  -6  -7   -0.17    0.32
  -4  -6  -7    1.63    0.47
  -5  -6  -7    1.58    0.44
  -6  -6  -7    0.75    0.43
  -7  -6  -7    1.64    0.54
  13  -7  -7    0.62    0.31
  12  -7  -7    5.77    0.59
  11  -7  -7   10.33    0.69
  10  -7  -7    0.04    0.36
  10  -7  -7    0.43    0.26
   9  -7  -7    0.99    0.39
   8  -7  -7   -0.02    0.29
   7  -7  -7    7.36    0.61
   6  -7  -7    0.36    0.33
   5  -7  -7    6.42    0.61
   4  -7  -7    2.72    0.45
   3  -7  -7    2.44    0.47
   2  -7  -7   24.61    0.76
   2  -7  -7   22.68    0.93
   1  -7  -7    0.19    0.17
   1  -7  -7    0.49    0.40
   0  -7  -7   13.69    0.81
  -1  -7  -7    0.70    0.39
  -2  -7  -7   -0.04    0.35
  -3  -7  -7    0.39    0.39
  -4  -7  -7    5.06    0.66
  -5  -7  -7    0.71    0.44
  -6  -7  -7    1.41    0.49
  -7  -7  -7    0.54    0.47
  13  -8  -7    0.61    0.32
  12  -8  -7    1.22    0.39
  11  -8  -7   -0.07    0.25
  10  -8  -7    5.43    0.57
  10  -8  -7    4.56    0.67
   9  -8  -7    1.27    0.40
   9  -8  -7    1.25    0.33
   8  -8  -7    1.42    0.33
   8  -8  -7    1.65    0.43
   7  -8  -7    0.38    0.24
   7  -8  -7    0.06    0.37
   6  -8  -7    0.21    0.23
   6  -8  -7    0.08    0.33
   5  -8  -7   -0.07    0.20
   5  -8  -7    0.36    0.36
   4  -8  -7   13.52    0.64
   4  -8  -7   13.93    0.83
   3  -8  -7    2.97    0.51
   3  -8  -7    2.71    0.35
   2  -8  -7   38.25    1.21
   2  -8  -7   41.23    1.03
   1  -8  -7    0.51    0.39
   1  -8  -7    0.85    0.28
   0  -8  -7    0.81    0.40
  -1  -8  -7    6.45    0.69
  -2  -8  -7    1.30    0.43
  -3  -8  -7    0.77    0.42
  -4  -8  -7    0.29    0.41
  -5  -8  -7    0.15    0.43
  -6  -8  -7    0.63    0.47
  13  -9  -7    0.57    0.33
  12  -9  -7    0.79    0.35
  11  -9  -7    6.26    0.63
  10  -9  -7    2.89    0.46
   9  -9  -7    6.46    0.61
   9  -9  -7    5.28    0.61
   8  -9  -7   -0.08    0.38
   8  -9  -7    0.28    0.26
   7  -9  -7    6.22    0.63
   7  -9  -7    5.42    0.53
   6  -9  -7    0.19    0.36
   6  -9  -7    0.43    0.25
   5  -9  -7    0.89    0.40
   5  -9  -7    1.42    0.32
   4  -9  -7    0.37    0.43
   4  -9  -7    0.20    0.24
   3  -9  -7   12.56    0.79
   3  -9  -7   13.06    0.65
   2  -9  -7   12.84    0.63
   2  -9  -7   13.53    0.84
   1  -9  -7    7.07    0.70
   0  -9  -7    2.05    0.52
  -1  -9  -7    2.04    0.52
  -2  -9  -7    3.11    0.58
  -3  -9  -7    0.57    0.43
  -4  -9  -7    0.74    0.44
  -5  -9  -7    1.54    0.54
  13 -10  -7    0.87    0.40
  12 -10  -7    3.47    0.54
  11 -10  -7    2.70    0.47
  10 -10  -7    0.57    0.32
   9 -10  -7   -0.05    0.27
   8 -10  -7    7.87    0.69
   8 -10  -7    6.22    0.60
   7 -10  -7   -0.03    0.40
   7 -10  -7    0.19    0.27
   6 -10  -7    0.21    0.43
   6 -10  -7    0.51    0.26
   5 -10  -7    0.04    0.36
   5 -10  -7    0.27    0.27
   4 -10  -7    0.60    0.28
   4 -10  -7    1.09    0.45
   3 -10  -7    0.23    0.26
   3 -10  -7    0.54    0.43
   2 -10  -7    3.21    0.56
   1 -10  -7    0.20    0.41
   0 -10  -7   10.75    0.84
  -1 -10  -7    2.37    0.55
  -2 -10  -7    0.14    0.42
  -3 -10  -7    0.07    0.43
  -4 -10  -7    1.31    0.55
  12 -11  -7    1.10    0.43
  11 -11  -7    1.76    0.46
  10 -11  -7    1.20    0.40
   9 -11  -7    2.60    0.45
   8 -11  -7    0.13    0.28
   7 -11  -7    0.65    0.43
   7 -11  -7    0.82    0.34
   6 -11  -7    0.38    0.47
   6 -11  -7    0.82    0.32
   5 -11  -7    3.22    0.47
   5 -11  -7    3.33    0.61
   4 -11  -7    0.29    0.44
   4 -11  -7    1.95    0.40
   3 -11  -7    7.42    0.75
   3 -11  -7    6.95    0.59
   2 -11  -7    0.80    0.46
   1 -11  -7    0.97    0.47
   0 -11  -7   14.12    0.95
  -1 -11  -7    0.47    0.44
  -2 -11  -7   -0.12    0.44
  -3 -11  -7    0.17    0.45
  11 -12  -7    0.61    0.37
  10 -12  -7    4.98    0.63
   9 -12  -7    3.41    0.57
   8 -12  -7    3.00    0.50
   7 -12  -7    0.20    0.30
   6 -12  -7    6.69    0.66
   6 -12  -7    7.57    0.77
   5 -12  -7    0.89    0.47
   5 -12  -7    0.47    0.34
   4 -12  -7    0.38    0.34
   4 -12  -7    0.09    0.42
   3 -12  -7    4.70    0.66
   2 -12  -7    2.46    0.58
   1 -12  -7    1.08    0.55
   0 -12  -7    0.43    0.44
  -1 -12  -7    0.62    0.50
  -2 -12  -7    0.80    0.51
  11 -13  -7   -0.12    0.35
  10 -13  -7    0.70    0.41
   9 -13  -7    5.45    0.67
   8 -13  -7    0.09    0.38
   7 -13  -7    1.40    0.45
   6 -13  -7    2.25    0.46
   6 -13  -7    2.60    0.58
   5 -13  -7    2.93    0.59
   5 -13  -7    2.51    0.47
   4 -13  -7    1.73    0.53
   4 -13  -7    1.42    0.39
   3 -13  -7    0.65    0.48
   2 -13  -7    0.55    0.50
   1 -13  -7    2.55    0.60
   0 -13  -7    0.00    0.47
  -1 -13  -7    0.30    0.52
   9 -14  -7    2.53    0.55
   8 -14  -7    0.33    0.37
   7 -14  -7   -0.11    0.38
   6 -14  -7    0.89    0.41
   5 -14  -7    0.15    0.45
   5 -14  -7   -0.54    0.33
   4 -14  -7    0.19    0.52
   3 -14  -7    0.05    0.48
   2 -14  -7    0.67    0.50
   1 -14  -7    1.63    0.55
   7 -15  -7    1.32    0.52
   6 -15  -7    3.44    0.62
   4 -15  -7    0.09    0.48
   3 -21   8   -0.64    0.61
   4 -21   8    2.11    0.69
   5 -21   8    1.91    0.68
   6 -21   8    1.68    0.66
   2 -20   8   -0.36    0.53
   3 -20   8   -0.90    0.49
   4 -20   8    0.47    0.58
   5 -20   8    0.33    0.55
   6 -20   8   -0.68    0.52
   7 -20   8   -0.20    0.53
   8 -20   8    0.19    0.58
   2  19  -8   -0.58    0.87
   1  19  -8    5.04    1.03
   0  19  -8    0.46    0.82
  -1  19  -8    1.29    0.70
  -2  19  -8   -0.06    0.61
   2 -19   8   -0.23    0.48
  -3  19  -8    1.34    0.63
   3 -19   8    0.27    0.51
  -4  19  -8    0.15    0.44
   4 -19   8   -0.26    0.46
  -5  19  -8    5.65    0.74
   5 -19   8    3.26    0.68
   6 -19   8    0.53    0.55
   7 -19   8    5.36    0.77
   8 -19   8    0.20    0.53
   9 -19   8   -0.04    0.51
   3  18  -8   -1.49    0.90
   2  18  -8   -1.54    0.83
   1  18  -8   -1.16    0.69
   0  18  -8    1.06    0.74
  -1  18  -8    2.08    0.78
  -2  18  -8    0.18    0.52
   2 -18   8   -0.04    0.44
  -3  18  -8    0.52    0.50
   3 -18   8    0.27    0.48
  -4  18  -8    1.31    0.51
   4 -18   8   -0.29    0.44
  -5  18  -8    0.93    0.49
   5 -18   8   -0.51    0.44
  -6  18  -8    0.66    0.47
   6 -18   8   -0.20    0.46
  -7  18  -8    1.74    0.52
   7 -18   8   -0.63    0.43
  -8  18  -8    3.02    0.59
   8 -18   8    0.37    0.52
   9 -18   8   -0.95    0.43
  10 -18   8   -0.17    0.56
   4  17  -8   -1.53    0.88
   3  17  -8   -0.62    0.81
   2  17  -8    2.43    0.93
   1  17  -8   -0.11    0.70
   0  17  -8   -0.01    0.65
  -1  17  -8    2.59    0.70
   1 -17   8    2.34    0.58
  -2  17  -8    1.96    0.62
   2 -17   8    0.44    0.47
  -3  17  -8    2.43    0.62
   3 -17   8    1.83    0.54
  -4  17  -8   -0.52    0.45
   4 -17   8   -0.07    0.44
  -5  17  -8    1.04    0.48
   5 -17   8    1.18    0.49
  -6  17  -8    2.82    0.59
   6 -17   8    0.30    0.47
  -7  17  -8   12.08    0.88
   7 -17   8   13.40    0.96
  -8  17  -8    1.02    0.43
   8 -17   8   -0.72    0.40
  -9  17  -8    1.04    0.47
   9 -17   8   -0.33    0.46
 -10  17  -8    0.74    0.43
  10 -17   8   -1.41    0.47
 -11  17  -8    1.81    0.51
  11 -17   8    0.64    0.55
   5  16  -8    0.08    0.91
   4  16  -8    0.33    0.86
   3  16  -8    2.83    0.93
   2  16  -8    8.46    1.10
   1  16  -8   -0.54    0.65
   0  16  -8    2.01    0.71
  -1  16  -8    5.01    0.79
   1 -16   8    4.26    0.61
  -2  16  -8   10.32    0.94
   2 -16   8    7.77    0.73
  -3  16  -8    3.72    0.72
   3 -16   8    3.83    0.59
  -4  16  -8    1.09    0.48
   4 -16   8    0.04    0.41
  -5  16  -8    5.34    0.69
   5 -16   8    3.79    0.59
  -6  16  -8    9.28    0.85
   6 -16   8    9.86    0.82
  -7  16  -8    1.11    0.44
   7 -16   8    1.02    0.49
  -8  16  -8    0.97    0.42
   8 -16   8    0.99    0.55
  -9  16  -8    0.22    0.38
   9 -16   8   -0.01    0.44
 -10  16  -8    3.30    0.63
  10 -16   8    2.64    0.66
 -11  16  -8    1.13    0.48
  11 -16   8    0.22    0.51
   6  15  -8   -1.27    0.83
   5  15  -8   -1.21    0.78
   4  15  -8   -1.96    0.80
   3  15  -8   -0.76    0.71
   2  15  -8    0.93    0.72
   1  15  -8    2.42    0.74
   0  15  -8    1.27    0.63
  -1  15  -8    4.23    0.71
   1 -15   8    3.60    0.59
  -2  15  -8    0.08    0.47
   2 -15   8   -0.10    0.39
  -3  15  -8    5.09    0.69
   3 -15   8    5.24    0.62
  -4  15  -8    0.61    0.44
   4 -15   8    0.60    0.41
  -5  15  -8   12.16    0.92
   5 -15   8   12.96    0.85
  -6  15  -8    1.76    0.47
   6 -15   8    1.31    0.49
  -7  15  -8    2.73    0.54
   7 -15   8    2.83    0.55
  -8  15  -8    1.19    0.45
   8 -15   8    0.28    0.48
  -9  15  -8    2.64    0.54
   9 -15   8    1.83    0.52
 -10  15  -8    5.14    0.70
  10 -15   8    4.99    0.71
 -11  15  -8    1.00    0.45
  11 -15   8   -1.02    0.48
   7  14  -8   -1.02    0.88
   6  14  -8   -0.43    0.77
   5  14  -8   -0.35    0.74
   4  14  -8   -1.18    0.62
   3  14  -8    5.41    0.91
   2  14  -8   10.63    1.02
   1  14  -8   33.58    1.44
   0  14  -8   11.32    0.97
  -1  14  -8    7.75    0.82
   1 -14   8    7.61    0.67
  -2  14  -8    4.59    0.67
   2 -14   8    3.72    0.54
  -3  14  -8    9.10    0.81
   3 -14   8    9.56    0.75
  -4  14  -8   15.00    0.89
   4 -14   8   16.79    0.88
  -5  14  -8    1.65    0.48
   5 -14   8    2.59    0.51
  -6  14  -8    3.27    0.58
   6 -14   8    2.65    0.50
  -7  14  -8    1.07    0.42
   7 -14   8    0.66    0.45
  -8  14  -8    7.99    0.81
   8 -14   8    6.91    0.70
  -9  14  -8    0.52    0.39
   9 -14   8    0.05    0.40
 -10  14  -8    0.51    0.45
  10 -14   8   -0.43    0.44
 -11  14  -8    0.06    0.39
 -12  14  -8   -0.16    0.40
   7  13  -8   -1.92    0.64
   6  13  -8   -0.12    0.68
   5  13  -8   -0.72    0.62
   4  13  -8    0.84    0.66
   3  13  -8    0.21    0.57
   2  13  -8    0.13    0.56
   1  13  -8    9.24    0.90
   0  13  -8   -0.30    0.47
  -1  13  -8    0.88    0.51
   1 -13   8    0.46    0.38
  -2  13  -8    0.55    0.47
   2 -13   8    0.72    0.41
  -3  13  -8    0.51    0.44
   3 -13   8    0.45    0.37
  -4  13  -8    0.84    0.42
   4 -13   8    1.15    0.39
  -5  13  -8    3.51    0.55
   5 -13   8    3.41    0.51
  -6  13  -8    1.79    0.46
   6 -13   8    2.57    0.47
  -7  13  -8    2.58    0.50
   7 -13   8    1.92    0.47
  -8  13  -8    1.04    0.43
   8 -13   8    0.29    0.42
  -9  13  -8   13.47    0.89
   9 -13   8   12.14    0.89
 -10  13  -8    2.07    0.50
  10 -13   8    0.81    0.50
 -11  13  -8    0.56    0.38
 -12  13  -8    1.66    0.54
   8  12  -8   -0.68    0.70
   7  12  -8    0.72    0.72
   6  12  -8    3.78    0.83
   5  12  -8   -0.14    0.60
   4  12  -8    0.71    0.60
   3  12  -8    5.03    0.75
   2  12  -8    3.97    0.62
   1  12  -8    9.03    0.84
   0  12  -8   22.54    1.05
  -1  12  -8   18.60    0.96
  -2  12  -8    3.70    0.60
   2 -12   8    3.54    0.48
  -3  12  -8    1.19    0.45
   3 -12   8    2.34    0.43
  -4  12  -8    2.42    0.49
   4 -12   8    2.46    0.45
  -5  12  -8    1.83    0.46
   5 -12   8    2.37    0.44
  -6  12  -8    4.71    0.60
   6 -12   8    4.39    0.53
  -7  12  -8    0.58    0.36
   7 -12   8    0.15    0.34
  -8  12  -8   15.88    0.90
   8 -12   8   16.57    0.85
  -9  12  -8   26.61    1.21
   9 -12   8   25.97    1.04
 -10  12  -8    0.07    0.32
 -11  12  -8    0.89    0.44
 -12  12  -8    2.21    0.57
   9  11  -8    2.75    0.83
   8  11  -8   -0.10    0.63
   7  11  -8    2.51    0.72
   6  11  -8   -0.12    0.57
   5  11  -8   -0.31    0.51
   4  11  -8    1.70    0.58
   3  11  -8    0.33    0.51
   2  11  -8    0.30    0.49
   1  11  -8   10.93    0.85
   0  11  -8    1.49    0.49
  -1  11  -8    0.77    0.42
  -2  11  -8    1.42    0.46
   2 -11   8    1.98    0.40
  -3  11  -8   14.53    0.83
   3 -11   8   15.40    0.74
  -4  11  -8   17.29    0.86
   4 -11   8   18.34    0.80
  -5  11  -8    0.38    0.29
   5 -11   8    0.60    0.34
  -6  11  -8    9.17    0.70
   6 -11   8    8.47    0.65
  -7  11  -8   21.09    0.98
   7 -11   8   21.00    0.92
  -8  11  -8    0.22    0.34
   8 -11   8    0.15    0.36
  -9  11  -8    7.14    0.76
   9 -11   8    6.99    0.62
 -10  11  -8    0.60    0.38
 -11  11  -8    5.34    0.72
 -12  11  -8    2.33    0.60
   9  10  -8    0.24    0.65
   8  10  -8   -0.03    0.55
   7  10  -8    1.07    0.59
   6  10  -8    7.11    0.83
   5  10  -8    3.21    0.65
   4  10  -8    0.39    0.49
   3  10  -8    0.65    0.49
   2  10  -8    0.63    0.37
   1  10  -8   10.77    0.78
   0  10  -8   16.09    0.79
  -1  10  -8    7.41    0.65
  -2  10  -8   19.21    0.89
   2 -10   8   20.09    0.78
  -3  10  -8    0.57    0.36
   3 -10   8    0.56    0.32
  -4  10  -8    2.98    0.48
   4 -10   8    3.25    0.42
  -5  10  -8    1.62    0.43
   5 -10   8    2.00    0.39
  -6  10  -8    0.74    0.37
   6 -10   8    1.13    0.36
  -7  10  -8    1.16    0.38
   7 -10   8    0.53    0.32
  -8  10  -8   11.31    0.77
   8 -10   8   12.09    0.69
  -9  10  -8    0.87    0.39
 -10  10  -8    1.33    0.46
 -11  10  -8    5.05    0.72
 -12  10  -8    1.20    0.50
  10   9  -8    0.92    0.70
   9   9  -8    4.19    0.82
   8   9  -8    0.03    0.57
   7   9  -8    9.78    0.91
   6   9  -8    0.83    0.49
   5   9  -8    0.72    0.48
   4   9  -8   -0.02    0.42
   3   9  -8    4.83    0.60
   2   9  -8    7.03    0.61
   1   9  -8   34.42    1.08
   0   9  -8   29.54    1.00
  -1   9  -8   24.59    0.90
  -1   9  -8   23.57    0.54
  -2   9  -8    9.51    0.36
  -2   9  -8    9.33    0.64
  -3   9  -8   33.03    1.03
   3  -9   8   34.70    0.97
  -4   9  -8    3.82    0.50
   4  -9   8    4.14    0.43
  -5   9  -8    4.71    0.51
   5  -9   8    4.75    0.45
  -6   9  -8    3.67    0.53
   6  -9   8    3.38    0.45
  -7   9  -8    1.59    0.38
   7  -9   8    0.90    0.33
  -8   9  -8    0.89    0.38
   8  -9   8    0.66    0.35
  -9   9  -8    0.87    0.41
 -10   9  -8    1.96    0.50
 -11   9  -8    1.68    0.53
 -12   9  -8    0.36    0.50
  10   8  -8   -0.09    0.58
   9   8  -8    3.37    0.70
   8   8  -8   -0.40    0.50
   7   8  -8    0.63    0.48
   6   8  -8   15.36    0.87
   5   8  -8    0.42    0.44
   4   8  -8   17.91    0.88
   3   8  -8    8.91    0.69
   2   8  -8   19.55    0.82
   1   8  -8    0.16    0.34
   0   8  -8    3.95    0.48
  -1   8  -8    2.03    0.41
  -1   8  -8    3.14    0.24
  -2   8  -8   25.19    0.51
  -2   8  -8   25.31    0.88
  -3   8  -8   24.11    0.87
  -4   8  -8    3.18    0.45
   4  -8   8    3.05    0.38
  -5   8  -8   20.06    0.84
   5  -8   8   18.42    0.70
  -6   8  -8    1.79    0.37
   6  -8   8    1.86    0.37
  -7   8  -8    0.25    0.31
   7  -8   8   -0.22    0.25
  -8   8  -8    0.45    0.34
  -9   8  -8    1.01    0.42
 -10   8  -8    6.85    0.78
 -11   8  -8    5.10    0.73
  11   7  -8   -0.67    0.52
  10   7  -8    1.64    0.59
   9   7  -8    1.13    0.53
   8   7  -8    1.47    0.54
   7   7  -8   10.35    0.82
   6   7  -8    1.81    0.50
   5   7  -8    1.90    0.45
   4   7  -8    1.52    0.43
   3   7  -8    1.23    0.39
   2   7  -8    7.70    0.58
   1   7  -8    5.26    0.51
   0   7  -8    0.49    0.15
   0   7  -8    0.53    0.26
  -1   7  -8   10.32    0.36
  -1   7  -8    9.70    0.59
  -2   7  -8    3.27    0.25
  -2   7  -8    2.70    0.39
  -3   7  -8    0.50    0.28
  -3   7  -8    0.52    0.16
  -4   7  -8    7.05    0.54
  -5   7  -8    1.88    0.38
  -6   7  -8    6.13    0.60
  -7   7  -8    5.68    0.61
  -8   7  -8    1.64    0.39
  -9   7  -8    0.10    0.34
 -10   7  -8    2.43    0.54
 -11   7  -8    0.23    0.40
  11   6  -8   -0.49    0.48
  10   6  -8    1.15    0.52
   9   6  -8    2.13    0.55
   8   6  -8    4.99    0.65
   7   6  -8    0.97    0.43
   6   6  -8   -0.26    0.34
   5   6  -8    1.34    0.40
   4   6  -8   14.08    0.71
   3   6  -8   11.03    0.62
   2   6  -8    5.89    0.51
   1   6  -8    4.73    0.32
   1   6  -8    4.93    0.47
   0   6  -8   50.42    1.12
   0   6  -8   48.44    0.87
  -1   6  -8    3.32    0.41
  -1   6  -8    4.18    0.28
  -2   6  -8   17.99    0.48
  -2   6  -8   18.22    0.70
  -3   6  -8    3.54    0.41
  -3   6  -8    3.69    0.29
  -4   6  -8   14.03    0.44
  -4   6  -8   14.18    0.67
  -5   6  -8   11.91    0.67
  -6   6  -8    0.33    0.24
  -7   6  -8    0.02    0.29
  -8   6  -8    0.89    0.37
  -9   6  -8    0.38    0.38
 -10   6  -8    0.47    0.40
 -11   6  -8    8.84    0.90
  12   5  -8    0.63    0.55
  11   5  -8    0.82    0.52
  10   5  -8    0.04    0.40
   9   5  -8    0.93    0.43
   8   5  -8    0.75    0.41
   7   5  -8    8.69    0.70
   6   5  -8    5.88    0.58
   5   5  -8   16.57    0.74
   4   5  -8   18.01    0.72
   3   5  -8    6.41    0.49
   2   5  -8   11.43    0.47
   2   5  -8   10.30    0.56
   1   5  -8    3.95    0.41
   1   5  -8    3.67    0.28
   0   5  -8    0.14    0.15
   0   5  -8    0.23    0.26
  -1   5  -8   12.07    0.55
  -1   5  -8   12.53    0.43
  -2   5  -8    5.56    0.43
  -2   5  -8    5.09    0.32
  -3   5  -8   11.59    0.57
  -3   5  -8   11.33    0.43
  -4   5  -8   26.18    0.87
  -4   5  -8   25.69    0.64
  -5   5  -8    1.01    0.23
  -5   5  -8    1.07    0.33
  -6   5  -8    8.26    0.62
  -7   5  -8    3.55    0.53
  -8   5  -8    0.11    0.31
  -9   5  -8    1.05    0.42
 -10   5  -8    1.19    0.46
 -11   5  -8    0.26    0.40
  12   4  -8    0.10    0.45
  11   4  -8    0.45    0.45
  10   4  -8    1.41    0.49
   9   4  -8    1.76    0.47
   8   4  -8    5.40    0.60
   7   4  -8    0.77    0.37
   6   4  -8   29.18    0.95
   5   4  -8    3.63    0.43
   4   4  -8    1.08    0.30
   3   4  -8    2.47    0.36
   3   4  -8    1.98    0.27
   2   4  -8    2.11    0.26
   2   4  -8    1.45    0.31
   1   4  -8    4.77    0.41
   1   4  -8    5.12    0.33
   0   4  -8    7.78    0.48
   0   4  -8    7.02    0.36
  -1   4  -8    0.27    0.17
  -1   4  -8    0.21    0.22
  -2   4  -8    9.97    0.44
  -2   4  -8    9.61    0.50
  -3   4  -8    1.44    0.31
  -3   4  -8    1.39    0.26
  -4   4  -8   14.18    0.53
  -4   4  -8   14.16    0.65
  -5   4  -8    4.92    0.52
  -5   4  -8    5.19    0.40
  -6   4  -8   -0.02    0.22
  -6   4  -8    0.03    0.28
  -7   4  -8    5.44    0.62
  -8   4  -8   -0.17    0.30
  -9   4  -8    0.29    0.37
 -10   4  -8    1.60    0.48
 -11   4  -8    0.11    0.41
  13   3  -8   -0.17    0.47
  12   3  -8   -0.19    0.48
  11   3  -8    1.51    0.54
  10   3  -8   -0.24    0.37
   9   3  -8    0.17    0.34
   8   3  -8    0.34    0.33
   7   3  -8    0.54    0.32
   6   3  -8    4.33    0.47
   5   3  -8   17.68    0.66
   4   3  -8   12.64    0.58
   4   3  -8   13.12    0.53
   3   3  -8    4.79    0.39
   3   3  -8    5.23    0.36
   2   3  -8   17.13    0.56
   2   3  -8   15.81    0.57
   1   3  -8    0.41    0.20
   1   3  -8    0.26    0.21
   0   3  -8   23.25    0.65
   0   3  -8   23.57    0.62
  -1   3  -8    7.60    0.39
  -1   3  -8    7.59    0.44
  -2   3  -8    1.20    0.27
  -2   3  -8    1.10    0.26
  -3   3  -8   33.94    0.93
  -3   3  -8   34.14    0.83
  -4   3  -8   12.91    0.64
  -4   3  -8   12.34    0.53
  -5   3  -8    2.02    0.38
  -5   3  -8    1.89    0.31
  -6   3  -8    9.79    0.65
  -6   3  -8    9.99    0.56
  -7   3  -8    3.40    0.42
  -7   3  -8    2.94    0.49
  -8   3  -8    0.93    0.40
  -9   3  -8    1.97    0.50
 -10   3  -8    0.10    0.40
 -11   3  -8   -0.59    0.51
  13   2  -8    0.47    0.55
  12   2  -8    0.85    0.50
  11   2  -8   -0.29    0.38
  10   2  -8    0.53    0.38
   9   2  -8   13.59    0.76
   8   2  -8   -0.03    0.30
   7   2  -8    5.44    0.50
   6   2  -8   17.58    0.69
   6   2  -8   17.20    0.70
   5   2  -8   21.88    0.72
   5   2  -8   21.67    0.68
   4   2  -8    0.87    0.23
   4   2  -8    0.83    0.26
   3   2  -8    7.42    0.44
   3   2  -8    7.28    0.42
   2   2  -8   18.99    0.59
   2   2  -8   18.14    0.59
   1   2  -8   12.28    0.48
   1   2  -8   12.41    0.49
   0   2  -8   21.56    0.59
   0   2  -8   21.02    0.64
  -1   2  -8    0.23    0.17
  -1   2  -8    0.19    0.22
  -2   2  -8   18.69    0.63
  -2   2  -8   18.74    0.62
  -3   2  -8   20.00    0.67
  -3   2  -8   20.18    0.71
  -4   2  -8    1.97    0.35
  -4   2  -8    2.02    0.35
  -5   2  -8    3.36    0.45
  -5   2  -8    2.84    0.40
  -6   2  -8    0.26    0.25
  -6   2  -8    0.24    0.29
  -7   2  -8    9.63    0.71
  -7   2  -8   10.16    0.60
  -8   2  -8    0.69    0.34
  -8   2  -8    0.07    0.34
  -9   2  -8    0.73    0.44
 -10   2  -8    0.38    0.44
  13   1  -8    0.57    0.46
  12   1  -8    6.08    0.74
  11   1  -8    4.52    0.64
  10   1  -8   -0.19    0.31
   9   1  -8    9.64    0.69
   8   1  -8   -0.05    0.23
   8   1  -8    0.06    0.28
   7   1  -8   13.06    0.64
   7   1  -8   14.28    0.66
   6   1  -8    1.76    0.32
   6   1  -8    1.87    0.32
   5   1  -8    1.29    0.27
   5   1  -8    1.28    0.27
   4   1  -8    0.47    0.21
   4   1  -8    0.30    0.23
   3   1  -8   15.98    0.59
   3   1  -8   16.72    0.53
   2   1  -8   18.55    0.54
   2   1  -8   18.44    0.62
   1   1  -8   12.96    0.45
   1   1  -8   13.26    0.53
   0   1  -8    1.33    0.22
   0   1  -8    1.60    0.29
  -1   1  -8    0.09    0.16
  -1   1  -8    0.03    0.22
  -2   1  -8    0.22    0.24
  -2   1  -8    0.50    0.20
  -3   1  -8    4.75    0.45
  -3   1  -8    4.90    0.41
  -4   1  -8    9.24    0.56
  -4   1  -8    9.17    0.56
  -5   1  -8   13.18    0.70
  -5   1  -8   11.91    0.63
  -6   1  -8    4.13    0.48
  -6   1  -8    4.65    0.55
  -7   1  -8    0.27    0.37
  -7   1  -8    0.50    0.29
  -8   1  -8    0.07    0.35
  -8   1  -8   -0.14    0.24
  -9   1  -8    0.28    0.41
 -10   1  -8    1.43    0.58
  13   0  -8    0.80    0.35
  13   0  -8    0.50    0.56
  12   0  -8   15.45    0.92
  12   0  -8   17.15    0.94
  11   0  -8    0.84    0.38
  11   0  -8    0.87    0.33
  10   0  -8   -0.05    0.29
  10   0  -8    0.38    0.29
   9   0  -8    2.14    0.42
   9   0  -8    1.99    0.38
   8   0  -8    0.78    0.29
   8   0  -8    0.74    0.32
   7   0  -8    0.14    0.24
   7   0  -8    0.09    0.26
   6   0  -8   20.65    0.66
   6   0  -8   20.94    0.75
   5   0  -8   15.60    0.53
   5   0  -8   18.41    0.67
   4   0  -8   30.43    0.84
   4   0  -8   31.21    0.69
   3   0  -8   48.72    1.06
   3   0  -8   51.60    0.86
   2   0  -8    2.39    0.32
   2   0  -8    2.63    0.24
   1   0  -8    9.89    0.37
   1   0  -8   10.54    0.51
   0   0  -8    2.71    0.35
   0   0  -8    3.12    0.28
  -1   0  -8   10.30    0.55
  -1   0  -8   10.12    0.45
  -2   0  -8    7.47    0.57
  -2   0  -8    6.71    0.43
  -3   0  -8   10.39    0.60
  -3   0  -8   10.82    0.55
  -4   0  -8    5.58    0.53
  -4   0  -8    5.90    0.49
  -5   0  -8   10.71    0.65
  -5   0  -8   10.69    0.64
  -6   0  -8    0.27    0.29
  -6   0  -8    0.67    0.35
  -7   0  -8    1.10    0.40
  -7   0  -8    1.35    0.39
  -8   0  -8    0.12    0.35
  -8   0  -8    0.39    0.40
  -9   0  -8    4.48    0.69
  -9   0  -8    4.26    0.58
 -10   0  -8    2.37    0.64
  13  -1  -8    2.24    0.49
  12  -1  -8    1.05    0.39
  11  -1  -8    3.47    0.50
  10  -1  -8    0.61    0.30
  10  -1  -8    0.14    0.29
   9  -1  -8    3.62    0.45
   9  -1  -8    3.98    0.48
   8  -1  -8    0.32    0.28
   8  -1  -8    0.98    0.32
   7  -1  -8    1.52    0.33
   7  -1  -8    1.46    0.29
   6  -1  -8    3.95    0.35
   6  -1  -8    3.48    0.41
   5  -1  -8   11.84    0.45
   5  -1  -8   10.96    0.56
   4  -1  -8    8.17    0.38
   4  -1  -8    8.46    0.50
   3  -1  -8   16.12    0.41
   3  -1  -8   16.64    0.63
   2  -1  -8   10.41    0.53
   2  -1  -8   10.83    0.33
   1  -1  -8    1.79    0.20
   1  -1  -8    1.93    0.34
   0  -1  -8   13.54    0.44
   0  -1  -8   13.51    0.62
  -1  -1  -8    1.34    0.23
  -1  -1  -8    1.65    0.34
  -2  -1  -8    9.82    0.50
  -2  -1  -8    9.11    0.60
  -3  -1  -8   22.22    0.87
  -3  -1  -8   21.54    0.76
  -4  -1  -8    0.62    0.34
  -4  -1  -8    0.75    0.31
  -5  -1  -8    5.98    0.57
  -5  -1  -8    5.84    0.58
  -6  -1  -8    2.54    0.45
  -6  -1  -8    1.41    0.40
  -7  -1  -8    1.21    0.45
  -7  -1  -8    0.73    0.40
  -8  -1  -8    6.25    0.73
  -8  -1  -8    7.63    0.77
  -9  -1  -8    1.28    0.42
  -9  -1  -8    1.35    0.50
 -10  -1  -8    0.86    0.40
  14  -2  -8    0.29    0.36
  13  -2  -8    0.77    0.43
  12  -2  -8    4.27    0.58
  11  -2  -8    3.55    0.51
  10  -2  -8    2.11    0.42
   9  -2  -8    5.96    0.57
   8  -2  -8   11.10    0.64
   7  -2  -8    4.82    0.49
   6  -2  -8    1.01    0.29
   6  -2  -8    1.24    0.31
   5  -2  -8    6.33    0.40
   5  -2  -8    6.85    0.50
   4  -2  -8   69.65    1.36
   4  -2  -8   69.84    0.92
   3  -2  -8   11.78    0.28
   3  -2  -8   12.77    0.59
   2  -2  -8    8.76    0.27
   2  -2  -8   10.45    0.53
   1  -2  -8   11.72    0.36
   1  -2  -8   11.48    0.57
   0  -2  -8    1.49    0.36
   0  -2  -8    1.69    0.22
  -1  -2  -8    1.07    0.37
  -1  -2  -8    0.43    0.19
  -2  -2  -8    1.46    0.29
  -2  -2  -8    1.40    0.39
  -3  -2  -8    0.33    0.25
  -3  -2  -8    0.45    0.35
  -4  -2  -8   -0.03    0.24
  -4  -2  -8    0.31    0.33
  -5  -2  -8   19.52    0.89
  -5  -2  -8   20.97    0.91
  -6  -2  -8    0.38    0.34
  -6  -2  -8    0.70    0.36
  -7  -2  -8    1.67    0.44
  -7  -2  -8    1.15    0.43
  -8  -2  -8   -0.07    0.39
  -8  -2  -8    0.65    0.42
  -9  -2  -8    1.49    0.46
  -9  -2  -8    0.36    0.55
  13  -3  -8    1.89    0.51
  12  -3  -8    2.55    0.52
  11  -3  -8    3.07    0.50
  10  -3  -8    1.67    0.42
   9  -3  -8   -0.08    0.25
   8  -3  -8    4.58    0.51
   7  -3  -8    5.87    0.54
   6  -3  -8    0.36    0.28
   5  -3  -8   10.54    0.59
   4  -3  -8    6.00    0.51
   3  -3  -8    3.43    0.42
   2  -3  -8    1.43    0.31
   1  -3  -8    9.84    0.61
   1  -3  -8   11.25    0.53
   0  -3  -8   14.24    0.47
   0  -3  -8   15.31    0.73
  -1  -3  -8   -0.16    0.17
  -1  -3  -8    0.77    0.38
  -2  -3  -8    2.68    0.47
  -2  -3  -8    2.59    0.34
  -3  -3  -8    0.01    0.22
  -3  -3  -8    0.04    0.33
  -4  -3  -8    0.03    0.27
  -4  -3  -8    0.07    0.32
  -5  -3  -8    4.38    0.54
  -5  -3  -8    4.38    0.58
  -6  -3  -8    2.36    0.49
  -6  -3  -8    2.14    0.47
  -7  -3  -8   -0.34    0.33
  -7  -3  -8   -0.57    0.36
  -8  -3  -8    6.01    0.74
  -8  -3  -8    6.61    0.82
  -9  -3  -8    1.74    0.60
  -9  -3  -8    1.16    0.46
  13  -4  -8   -0.01    0.35
  12  -4  -8    0.32    0.35
  11  -4  -8    1.05    0.38
  10  -4  -8    7.79    0.64
   9  -4  -8    0.93    0.34
   8  -4  -8    2.66    0.42
   7  -4  -8    3.48    0.47
   6  -4  -8    0.33    0.29
   5  -4  -8    7.91    0.56
   4  -4  -8    3.25    0.43
   3  -4  -8    7.92    0.58
   2  -4  -8   13.05    0.69
   1  -4  -8   31.41    1.00
   0  -4  -8    0.12    0.34
  -1  -4  -8    3.97    0.53
  -2  -4  -8    0.24    0.34
  -2  -4  -8    0.16    0.23
  -3  -4  -8    0.38    0.36
  -3  -4  -8    0.30    0.28
  -4  -4  -8    7.08    0.56
  -4  -4  -8    7.42    0.70
  -5  -4  -8    0.48    0.37
  -5  -4  -8    1.57    0.46
  -6  -4  -8    0.79    0.46
  -6  -4  -8   -0.04    0.35
  -7  -4  -8    1.02    0.48
  -7  -4  -8    2.08    0.51
  -8  -4  -8    0.79    0.48
  -8  -4  -8   -0.36    0.52
  13  -5  -8    1.24    0.34
  12  -5  -8   -0.30    0.36
  11  -5  -8    6.72    0.68
  10  -5  -8   11.39    0.72
   9  -5  -8    0.46    0.32
   8  -5  -8    1.43    0.38
   7  -5  -8    8.98    0.66
   6  -5  -8   10.32    0.64
   5  -5  -8    2.10    0.41
   4  -5  -8   12.87    0.70
   3  -5  -8    9.92    0.65
   2  -5  -8    9.38    0.67
   1  -5  -8   -0.01    0.33
   0  -5  -8    3.62    0.53
  -1  -5  -8    0.63    0.39
  -2  -5  -8    8.95    0.69
  -3  -5  -8    0.66    0.40
  -4  -5  -8    0.25    0.37
  -5  -5  -8    0.44    0.38
  -6  -5  -8    0.19    0.39
  -7  -5  -8    0.11    0.40
  13  -6  -8    1.02    0.34
  12  -6  -8    1.01    0.32
  11  -6  -8    3.66    0.55
  10  -6  -8    9.22    0.76
   9  -6  -8    0.14    0.32
   8  -6  -8    0.32    0.33
   7  -6  -8    9.67    0.66
   6  -6  -8    2.20    0.47
   5  -6  -8    2.44    0.45
   4  -6  -8    1.15    0.43
   3  -6  -8    2.95    0.49
   2  -6  -8    5.15    0.58
   1  -6  -8   14.34    0.80
   0  -6  -8    7.40    0.68
  -1  -6  -8    2.62    0.49
  -2  -6  -8    0.43    0.39
  -3  -6  -8    0.19    0.37
  -4  -6  -8    2.58    0.54
  -5  -6  -8    0.13    0.42
  -6  -6  -8    0.58    0.47
  -7  -6  -8    1.25    0.52
  13  -7  -8    1.19    0.36
  12  -7  -8    0.59    0.30
  11  -7  -8    4.55    0.54
  11  -7  -8    4.80    0.60
  10  -7  -8    7.02    0.70
   9  -7  -8    3.00    0.49
   8  -7  -8    6.16    0.62
   7  -7  -8   -0.17    0.32
   6  -7  -8    2.36    0.49
   5  -7  -8    0.76    0.43
   4  -7  -8    4.52    0.56
   3  -7  -8    0.45    0.40
   2  -7  -8    3.39    0.54
   2  -7  -8    3.36    0.36
   1  -7  -8    0.55    0.22
   1  -7  -8    0.65    0.42
   0  -7  -8    5.51    0.64
  -1  -7  -8   -0.06    0.37
  -2  -7  -8    0.35    0.40
  -3  -7  -8   -0.27    0.36
  -4  -7  -8    1.74    0.49
  -5  -7  -8    0.52    0.41
  -6  -7  -8    0.01    0.41
  13  -8  -8    0.25    0.30
  12  -8  -8    3.16    0.48
  11  -8  -8    2.16    0.44
  10  -8  -8    0.21    0.27
  10  -8  -8    0.02    0.41
   9  -8  -8    4.12    0.50
   9  -8  -8    4.24    0.56
   8  -8  -8    3.02    0.51
   7  -8  -8    0.32    0.38
   6  -8  -8    1.68    0.45
   5  -8  -8    6.09    0.63
   4  -8  -8    2.28    0.36
   4  -8  -8    2.64    0.50
   3  -8  -8   12.39    0.79
   3  -8  -8   13.03    0.64
   2  -8  -8    8.28    0.78
   2  -8  -8    8.83    0.51
   1  -8  -8    0.51    0.41
   0  -8  -8    0.13    0.39
  -1  -8  -8   17.33    0.98
  -2  -8  -8    0.13    0.39
  -3  -8  -8    1.27    0.47
  -4  -8  -8    0.92    0.49
  -5  -8  -8    0.79    0.50
  13  -9  -8    0.39    0.34
  12  -9  -8    0.38    0.35
  11  -9  -8    1.23    0.37
  10  -9  -8    1.03    0.34
   9  -9  -8    4.37    0.53
   9  -9  -8    3.79    0.57
   8  -9  -8    3.75    0.47
   8  -9  -8    2.94    0.54
   7  -9  -8    0.33    0.27
   7  -9  -8   -0.29    0.36
   6  -9  -8    0.33    0.44
   6  -9  -8    0.88    0.29
   5  -9  -8    0.14    0.41
   5  -9  -8    0.65    0.27
   4  -9  -8    1.13    0.32
   4  -9  -8    1.50    0.47
   3  -9  -8    9.47    0.79
   3  -9  -8    9.95    0.60
   2  -9  -8    5.40    0.68
   2  -9  -8    5.03    0.66
   1  -9  -8    1.03    0.51
   0  -9  -8    4.72    0.66
  -1  -9  -8    0.62    0.45
  -2  -9  -8    0.72    0.45
  -3  -9  -8    0.81    0.46
  -4  -9  -8    0.68    0.48
  12 -10  -8    2.10    0.48
  11 -10  -8    1.82    0.42
  10 -10  -8    4.51    0.56
   9 -10  -8    2.85    0.47
   8 -10  -8    1.50    0.39
   8 -10  -8    1.95    0.54
   7 -10  -8    0.53    0.44
   7 -10  -8    0.29    0.29
   6 -10  -8    0.31    0.29
   6 -10  -8   -0.31    0.38
   5 -10  -8    4.66    0.66
   5 -10  -8    3.99    0.48
   4 -10  -8    0.98    0.30
   4 -10  -8    0.29    0.49
   3 -10  -8    7.25    0.55
   3 -10  -8    7.18    0.79
   2 -10  -8    0.83    0.45
   1 -10  -8    1.95    0.57
   0 -10  -8    0.05    0.44
  -1 -10  -8    2.14    0.55
  -2 -10  -8    1.25    0.49
  -3 -10  -8    1.60    0.56
  12 -11  -8    0.24    0.39
  11 -11  -8    1.39    0.41
  10 -11  -8    0.05    0.30
   9 -11  -8    0.61    0.34
   8 -11  -8    1.48    0.42
   8 -11  -8    0.65    0.47
   7 -11  -8    1.02    0.48
   7 -11  -8    0.49    0.30
   6 -11  -8   13.11    0.95
   6 -11  -8   12.76    0.76
   5 -11  -8    0.18    0.45
   5 -11  -8    0.43    0.27
   4 -11  -8    5.93    0.77
   4 -11  -8    4.49    0.52
   3 -11  -8   -0.05    0.44
   2 -11  -8    1.50    0.51
   1 -11  -8   -0.11    0.44
   0 -11  -8    4.96    0.71
  -1 -11  -8   -0.06    0.44
  -2 -11  -8    0.47    0.54
  11 -12  -8    0.19    0.35
  10 -12  -8    2.06    0.46
   9 -12  -8    4.86    0.62
   8 -12  -8   -0.31    0.32
   7 -12  -8    1.00    0.37
   7 -12  -8    1.19    0.51
   6 -12  -8   -0.05    0.44
   6 -12  -8    0.23    0.34
   5 -12  -8   13.56    0.84
   5 -12  -8   10.97    0.89
   4 -12  -8    0.87    0.37
   4 -12  -8    1.20    0.56
   3 -12  -8    0.52    0.46
   2 -12  -8    0.68    0.47
   1 -12  -8    0.32    0.51
   0 -12  -8    0.96    0.52
  -1 -12  -8    0.16    0.48
  10 -13  -8    1.77    0.51
   9 -13  -8    0.45    0.39
   8 -13  -8    0.43    0.40
   7 -13  -8    1.41    0.45
   6 -13  -8    1.02    0.60
   6 -13  -8    1.76    0.44
   5 -13  -8    1.04    0.42
   5 -13  -8    0.75    0.51
   4 -13  -8    0.94    0.52
   3 -13  -8    1.23    0.54
   2 -13  -8    0.19    0.49
   1 -13  -8    0.10    0.48
   8 -14  -8    0.17    0.44
   7 -14  -8    1.37    0.44
   6 -14  -8    0.76    0.44
   5 -14  -8   -0.08    0.41
   5 -14  -8    0.70    0.53
   4 -14  -8    1.92    0.63
   3 -14  -8   -0.26    0.48
   3 -21   9    1.20    0.69
   4 -21   9    0.02    0.60
   5 -21   9    1.12    0.64
   6 -21   9    0.02    0.61
   1  20  -9    0.10    0.97
   0  20  -9    1.01    0.92
  -1  20  -9    0.23    0.62
  -2  20  -9    2.00    0.79
  -3  20  -9    0.46    0.57
   3 -20   9   -0.48    0.54
  -4  20  -9    1.04    0.58
   4 -20   9   -1.13    0.51
  -5  20  -9    2.12    0.97
   5 -20   9    0.51    0.55
   6 -20   9   -0.60    0.52
   7 -20   9   -1.29    0.56
   8 -20   9    1.22    0.63
   2  19  -9   -1.99    0.76
   1  19  -9    0.65    0.80
   0  19  -9    1.23    0.78
  -1  19  -9    2.46    0.73
  -2  19  -9    0.76    0.61
  -3  19  -9    1.74    0.64
   3 -19   9    0.50    0.54
  -4  19  -9    1.19    0.52
   4 -19   9    0.34    0.53
  -5  19  -9    1.17    0.50
   5 -19   9    0.69    0.55
  -6  19  -9    1.03    0.51
   6 -19   9   -0.77    0.45
  -7  19  -9    2.20    0.55
   7 -19   9    1.12    0.58
  -8  19  -9    3.64    0.67
   8 -19   9    1.43    0.62
   9 -19   9   -0.22    0.54
   3  18  -9   -0.62    0.91
   2  18  -9    5.57    1.08
   1  18  -9    1.06    0.80
   0  18  -9    0.12    0.68
  -1  18  -9    3.41    0.76
  -2  18  -9    2.04    0.66
   2 -18   9    0.66    0.55
  -3  18  -9    0.12    0.57
   3 -18   9    0.68    0.51
  -4  18  -9    1.05    0.50
   4 -18   9    0.35    0.49
  -5  18  -9    2.59    0.59
   5 -18   9    0.09    0.49
  -6  18  -9    2.56    0.58
   6 -18   9    1.41    0.55
  -7  18  -9    2.84    0.61
   7 -18   9    1.65    0.58
  -8  18  -9    1.19    0.50
   8 -18   9   -0.21    0.48
  -9  18  -9    1.55    0.50
   9 -18   9    0.11    0.53
 -10  18  -9    0.23    0.39
  10 -18   9   -0.47    0.50
   4  17  -9   -0.15    0.92
   3  17  -9   -0.82    0.82
   2  17  -9    0.66    0.83
   1  17  -9    2.02    0.78
   0  17  -9   -0.59    0.61
  -1  17  -9    8.45    0.99
  -2  17  -9    1.21    0.62
   2 -17   9    1.12    0.57
  -3  17  -9    0.53    0.53
   3 -17   9   -0.10    0.44
  -4  17  -9    1.31    0.52
   4 -17   9    1.04    0.51
  -5  17  -9    0.75    0.48
   5 -17   9   -0.32    0.42
  -6  17  -9   -0.02    0.41
   6 -17   9    0.25    0.46
  -7  17  -9    5.09    0.71
   7 -17   9    4.74    0.68
  -8  17  -9    0.84    0.43
   8 -17   9    0.93    0.52
  -9  17  -9    2.21    0.58
   9 -17   9    1.18    0.55
 -10  17  -9    1.03    0.50
  10 -17   9    1.60    0.61
   5  16  -9   -0.21    0.83
   4  16  -9   -1.02    0.79
   3  16  -9    0.50    0.83
   2  16  -9    6.58    1.05
   1  16  -9    3.93    0.83
   0  16  -9    5.28    0.88
  -1  16  -9   -0.14    0.55
  -2  16  -9    7.56    0.87
   2 -16   9    6.38    0.71
  -3  16  -9    1.59    0.57
   3 -16   9    0.53    0.46
  -4  16  -9    0.34    0.45
   4 -16   9    0.53    0.49
  -5  16  -9    0.86    0.47
   5 -16   9    0.07    0.43
  -6  16  -9   12.66    0.98
   6 -16   9    8.15    0.78
  -7  16  -9    1.53    0.48
   7 -16   9    1.32    0.52
  -8  16  -9    0.81    0.43
   8 -16   9    0.18    0.46
  -9  16  -9    0.88    0.44
   9 -16   9   -0.09    0.45
 -10  16  -9    0.26    0.40
  10 -16   9   -0.51    0.44
 -11  16  -9    1.50    0.51
  11 -16   9    1.27    0.58
   6  15  -9    0.44    0.86
   5  15  -9    1.03    0.85
   4  15  -9   -1.52    0.70
   3  15  -9    2.29    0.81
   2  15  -9    0.32    0.69
   1  15  -9    0.08    0.61
   0  15  -9   -0.16    0.57
  -1  15  -9    6.50    0.82
  -2  15  -9    5.56    0.73
   2 -15   9    4.70    0.61
  -3  15  -9    3.18    0.61
   3 -15   9    3.05    0.55
  -4  15  -9   12.89    0.91
   4 -15   9   12.08    0.84
  -5  15  -9    4.14    0.65
   5 -15   9    2.72    0.54
  -6  15  -9    0.10    0.40
   6 -15   9   -0.14    0.39
  -7  15  -9    2.90    0.57
   7 -15   9    2.42    0.54
  -8  15  -9    0.99    0.43
   8 -15   9   -0.22    0.45
  -9  15  -9    3.05    0.58
   9 -15   9    4.00    0.67
 -10  15  -9    3.14    0.61
  10 -15   9    2.37    0.58
 -11  15  -9    0.88    0.47
   7  14  -9   -1.39    0.74
   6  14  -9   -1.12    0.71
   5  14  -9    0.21    0.72
   4  14  -9    5.65    0.96
   3  14  -9    0.51    0.68
   2  14  -9    0.19    0.61
   1  14  -9    1.82    0.68
   0  14  -9    3.86    0.71
  -1  14  -9   39.78    1.43
  -2  14  -9   -0.49    0.44
   2 -14   9    0.79    0.41
  -3  14  -9   15.19    0.96
   3 -14   9   16.44    0.89
  -4  14  -9    5.71    0.72
   4 -14   9    4.67    0.58
  -5  14  -9    1.15    0.45
   5 -14   9    0.46    0.40
  -6  14  -9    0.19    0.38
   6 -14   9    0.31    0.40
  -7  14  -9    0.66    0.41
   7 -14   9    0.00    0.39
  -8  14  -9    0.86    0.42
   8 -14   9    0.41    0.41
  -9  14  -9    5.17    0.70
   9 -14   9    4.72    0.67
 -10  14  -9    0.46    0.45
  10 -14   9   -0.63    0.40
 -11  14  -9    0.96    0.48
   8  13  -9   -2.63    1.10
   7  13  -9    0.18    0.76
   6  13  -9    0.47    0.75
   5  13  -9   -0.51    0.62
   4  13  -9    0.28    0.64
   3  13  -9   -0.87    0.54
   2  13  -9   -0.12    0.52
   1  13  -9    0.32    0.55
   0  13  -9    7.73    0.82
  -1  13  -9    2.99    0.60
  -2  13  -9    5.25    0.68
  -3  13  -9    7.88    0.77
   3 -13   9    6.52    0.62
  -4  13  -9    0.99    0.44
   4 -13   9    0.30    0.37
  -5  13  -9    1.02    0.45
   5 -13   9    1.20    0.46
  -6  13  -9    1.02    0.42
   6 -13   9    0.50    0.38
  -7  13  -9    1.79    0.48
   7 -13   9    1.58    0.44
  -8  13  -9    0.60    0.39
   8 -13   9    0.23    0.44
  -9  13  -9    4.70    0.68
   9 -13   9    3.77    0.61
 -10  13  -9    1.28    0.46
 -11  13  -9    0.21    0.43
   8  12  -9   -0.22    0.67
   7  12  -9    0.75    0.70
   6  12  -9    6.32    0.95
   5  12  -9   -0.70    0.57
   4  12  -9    0.49    0.58
   3  12  -9    1.18    0.58
   2  12  -9    0.43    0.52
   1  12  -9    0.16    0.51
   0  12  -9    5.08    0.69
  -1  12  -9    1.33    0.50
  -2  12  -9    2.35    0.56
  -3  12  -9    8.47    0.77
   3 -12   9    7.88    0.64
  -4  12  -9   -0.17    0.38
   4 -12   9   -0.25    0.33
  -5  12  -9    0.74    0.40
   5 -12   9    0.80    0.38
  -6  12  -9    1.90    0.47
   6 -12   9    1.36    0.41
  -7  12  -9    3.00    0.54
   7 -12   9    3.77    0.55
  -8  12  -9    9.97    0.79
   8 -12   9    9.33    0.73
  -9  12  -9   17.17    1.00
   9 -12   9   16.35    0.95
 -10  12  -9    1.05    0.43
 -11  12  -9    7.24    0.86
   9  11  -9    0.22    0.74
   8  11  -9   -0.57    0.60
   7  11  -9    2.68    0.73
   6  11  -9    4.03    0.77
   5  11  -9    2.47    0.66
   4  11  -9    2.80    0.65
   3  11  -9   -0.24    0.49
   2  11  -9   -0.46    0.46
   1  11  -9    6.73    0.73
   0  11  -9    3.97    0.61
  -1  11  -9    6.06    0.68
  -2  11  -9    9.85    0.71
  -3  11  -9    4.68    0.61
   3 -11   9    4.38    0.51
  -4  11  -9   26.82    1.06
   4 -11   9   27.98    0.97
  -5  11  -9   -0.16    0.34
   5 -11   9   -0.09    0.33
  -6  11  -9    0.85    0.39
   6 -11   9    1.14    0.38
  -7  11  -9    1.18    0.41
   7 -11   9    0.85    0.40
  -8  11  -9    0.31    0.33
   8 -11   9    0.09    0.39
  -9  11  -9    5.49    0.70
 -10  11  -9    2.84    0.56
 -11  11  -9   -0.12    0.36
   9  10  -9    0.35    0.65
   8  10  -9    0.35    0.59
   7  10  -9    0.48    0.58
   6  10  -9    7.66    0.86
   5  10  -9    0.72    0.54
   4  10  -9    2.12    0.59
   3  10  -9    2.97    0.59
   2  10  -9    5.57    0.65
   1  10  -9    0.60    0.45
   0  10  -9    3.40    0.55
  -1  10  -9    0.13    0.14
  -1  10  -9   -0.09    0.36
  -2  10  -9   11.47    0.75
  -3  10  -9    2.52    0.47
  -4  10  -9   -0.42    0.32
   4 -10   9   -0.11    0.33
  -5  10  -9    7.21    0.68
   5 -10   9    6.04    0.56
  -6  10  -9    7.49    0.70
   6 -10   9    8.28    0.62
  -7  10  -9    3.77    0.56
   7 -10   9    3.91    0.51
  -8  10  -9    3.49    0.56
   8 -10   9    2.87    0.48
  -9  10  -9    0.38    0.35
 -10  10  -9    0.54    0.41
 -11  10  -9    3.88    0.68
  10   9  -9   -0.66    0.59
   9   9  -9    1.26    0.66
   8   9  -9    0.27    0.53
   7   9  -9    5.51    0.77
   6   9  -9   -0.31    0.46
   5   9  -9   -0.28    0.44
   4   9  -9   18.42    0.98
   3   9  -9    1.75    0.50
   2   9  -9    0.20    0.33
   1   9  -9    3.16    0.51
   0   9  -9    0.04    0.39
   0   9  -9    0.14    0.15
  -1   9  -9   42.35    0.79
  -1   9  -9   42.48    1.20
  -2   9  -9   42.30    1.20
  -3   9  -9    0.94    0.39
  -4   9  -9    2.00    0.42
  -5   9  -9   -0.04    0.31
  -6   9  -9    8.12    0.67
   6  -9   9    8.99    0.67
  -7   9  -9    1.17    0.41
   7  -9   9    0.69    0.36
  -8   9  -9    0.10    0.33
  -9   9  -9   -0.20    0.31
 -10   9  -9    1.31    0.47
 -11   9  -9    0.56    0.45
  11   8  -9   -0.69    0.65
  10   8  -9   -0.10    0.59
   9   8  -9    0.94    0.59
   8   8  -9    1.25    0.57
   7   8  -9    1.40    0.53
   6   8  -9    0.28    0.46
   5   8  -9    2.95    0.55
   4   8  -9   23.34    0.99
   3   8  -9   10.87    0.74
   2   8  -9    0.26    0.37
   1   8  -9   -0.20    0.34
   0   8  -9   14.73    0.74
   0   8  -9   14.41    0.47
  -1   8  -9   12.73    0.71
  -1   8  -9   12.15    0.43
  -2   8  -9    0.41    0.31
  -2   8  -9    0.58    0.17
  -3   8  -9   14.03    0.72
  -4   8  -9    0.25    0.31
  -5   8  -9   19.40    0.86
  -6   8  -9    1.50    0.36
  -7   8  -9    0.42    0.32
  -8   8  -9    1.07    0.39
  -9   8  -9    0.82    0.42
 -10   8  -9    1.11    0.45
 -11   8  -9    3.12    0.64
  11   7  -9   -0.69    0.53
  10   7  -9    0.14    0.56
   9   7  -9   -0.51    0.49
   8   7  -9   -0.03    0.46
   7   7  -9    2.22    0.54
   6   7  -9    0.51    0.44
   5   7  -9   12.42    0.80
   4   7  -9   58.72    1.41
   3   7  -9    0.16    0.36
   2   7  -9   46.63    1.18
   1   7  -9    0.79    0.36
   1   7  -9    1.12    0.21
   0   7  -9    4.25    0.31
   0   7  -9    5.34    0.53
  -1   7  -9    3.62    0.46
  -1   7  -9    3.85    0.30
  -2   7  -9    6.25    0.54
  -2   7  -9    6.37    0.35
  -3   7  -9    2.64    0.41
  -3   7  -9    2.23    0.26
  -4   7  -9   22.41    0.87
  -5   7  -9    3.18    0.47
  -6   7  -9    0.19    0.31
  -7   7  -9    1.94    0.45
  -8   7  -9    0.39    0.35
  -9   7  -9   -0.24    0.33
 -10   7  -9    0.81    0.43
 -11   7  -9    0.25    0.42
  12   6  -9   -0.12    0.63
  11   6  -9   -0.54    0.48
  10   6  -9   -0.38    0.46
   9   6  -9    0.26    0.46
   8   6  -9    2.75    0.57
   7   6  -9    3.79    0.57
   6   6  -9    4.05    0.56
   5   6  -9    7.40    0.64
   4   6  -9    4.31    0.51
   3   6  -9    0.52    0.33
   2   6  -9    0.69    0.34
   2   6  -9    0.55    0.19
   1   6  -9    1.98    0.26
   1   6  -9    2.07    0.39
   0   6  -9    4.14    0.32
   0   6  -9    3.33    0.43
  -1   6  -9    5.85    0.48
  -1   6  -9    5.62    0.34
  -2   6  -9   10.07    0.57
  -2   6  -9    9.56    0.43
  -3   6  -9    2.88    0.30
  -3   6  -9    3.49    0.43
  -4   6  -9    2.67    0.29
  -4   6  -9    2.11    0.40
  -5   6  -9   15.03    0.75
  -6   6  -9    0.04    0.29
  -7   6  -9   10.34    0.73
  -8   6  -9    0.22    0.34
  -9   6  -9    1.85    0.49
 -10   6  -9    0.40    0.42
 -11   6  -9    0.10    0.41
  12   5  -9   -1.05    0.55
  11   5  -9    0.62    0.52
  10   5  -9    1.26    0.52
   9   5  -9    2.45    0.56
   8   5  -9   -0.07    0.39
   7   5  -9    0.23    0.43
   6   5  -9    4.21    0.53
   5   5  -9    5.48    0.55
   4   5  -9   10.31    0.63
   3   5  -9    2.79    0.40
   3   5  -9    1.95    0.28
   2   5  -9   26.39    0.72
   2   5  -9   26.75    0.86
   1   5  -9    5.96    0.49
   1   5  -9    5.79    0.36
   0   5  -9    1.57    0.26
   0   5  -9    1.33    0.32
  -1   5  -9    2.83    0.29
  -1   5  -9    3.10    0.37
  -2   5  -9    2.27    0.27
  -2   5  -9    2.27    0.37
  -3   5  -9    2.72    0.39
  -3   5  -9    3.26    0.34
  -4   5  -9   27.67    0.93
  -4   5  -9   25.85    0.71
  -5   5  -9    0.02    0.28
  -5   5  -9    0.04    0.21
  -6   5  -9   11.37    0.71
  -7   5  -9    3.54    0.53
  -8   5  -9    0.46    0.36
  -9   5  -9    0.05    0.36
 -10   5  -9    1.37    0.50
 -11   5  -9    1.29    0.52
  12   4  -9    1.25    0.57
  11   4  -9    0.82    0.52
  10   4  -9   -0.09    0.41
   9   4  -9    0.14    0.44
   8   4  -9    4.15    0.56
   7   4  -9    1.47    0.42
   6   4  -9    8.82    0.63
   5   4  -9   19.79    0.77
   5   4  -9   19.89    0.73
   4   4  -9    0.90    0.32
   4   4  -9    0.64    0.24
   3   4  -9   33.03    0.87
   3   4  -9   34.21    0.86
   2   4  -9    0.97    0.23
   2   4  -9    1.04    0.33
   1   4  -9   47.70    0.98
   1   4  -9   47.58    1.05
   0   4  -9   24.91    0.76
   0   4  -9   24.13    0.67
  -1   4  -9    1.57    0.30
  -1   4  -9    1.08    0.24
  -2   4  -9   10.27    0.53
  -2   4  -9    9.88    0.46
  -3   4  -9   44.65    1.11
  -3   4  -9   46.40    0.98
  -4   4  -9    1.59    0.31
  -4   4  -9    1.81    0.36
  -5   4  -9   17.80    0.66
  -5   4  -9   18.94    0.83
  -6   4  -9    4.49    0.54
  -6   4  -9    4.27    0.42
  -7   4  -9    2.99    0.52
  -8   4  -9    3.13    0.54
  -9   4  -9    0.47    0.41
 -10   4  -9    1.38    0.51
  13   3  -9    0.13    0.56
  12   3  -9    1.18    0.57
  11   3  -9    6.59    0.75
  10   3  -9    0.55    0.45
   9   3  -9   -0.56    0.31
   8   3  -9   -0.31    0.32
   7   3  -9    1.88    0.40
   6   3  -9   10.02    0.65
   6   3  -9    8.55    0.54
   5   3  -9    1.95    0.39
   5   3  -9    1.49    0.31
   4   3  -9    6.90    0.44
   4   3  -9    7.54    0.53
   3   3  -9    4.77    0.44
   3   3  -9    4.90    0.39
   2   3  -9   96.02    1.52
   2   3  -9   97.92    1.56
   1   3  -9    0.30    0.22
   1   3  -9    0.20    0.19
   0   3  -9    4.82    0.39
   0   3  -9    4.63    0.40
  -1   3  -9    3.26    0.36
  -1   3  -9    3.02    0.33
  -2   3  -9    0.61    0.25
  -2   3  -9    0.30    0.23
  -3   3  -9    2.24    0.37
  -3   3  -9    2.07    0.34
  -4   3  -9    8.51    0.54
  -4   3  -9    7.81    0.55
  -5   3  -9    0.04    0.23
  -5   3  -9    0.09    0.30
  -6   3  -9    9.02    0.57
  -6   3  -9    8.55    0.65
  -7   3  -9    4.21    0.48
  -7   3  -9    3.81    0.55
  -8   3  -9    0.23    0.35
  -9   3  -9    4.53    0.70
 -10   3  -9    0.62    0.45
  13   2  -9    0.17    0.47
  12   2  -9    5.05    0.71
  11   2  -9    2.94    0.60
  10   2  -9   -0.12    0.40
   9   2  -9    2.42    0.48
   8   2  -9    0.44    0.28
   8   2  -9   -0.07    0.36
   7   2  -9    1.30    0.32
   7   2  -9    1.05    0.38
   6   2  -9    1.15    0.32
   6   2  -9    1.64    0.32
   5   2  -9   13.90    0.62
   5   2  -9   14.03    0.62
   4   2  -9   19.13    0.68
   4   2  -9   17.59    0.64
   3   2  -9   15.41    0.60
   3   2  -9   15.19    0.58
   2   2  -9    3.93    0.38
   2   2  -9    4.94    0.40
   1   2  -9    0.80    0.23
   1   2  -9    0.77    0.24
   0   2  -9    2.93    0.32
   0   2  -9    2.72    0.33
  -1   2  -9    4.50    0.39
  -1   2  -9    4.40    0.41
  -2   2  -9    0.99    0.25
  -2   2  -9    1.34    0.31
  -3   2  -9    4.56    0.46
  -3   2  -9    4.83    0.48
  -4   2  -9    0.07    0.25
  -4   2  -9    0.08    0.28
  -5   2  -9   17.52    0.72
  -5   2  -9   18.90    0.83
  -6   2  -9    0.77    0.31
  -6   2  -9    0.35    0.33
  -7   2  -9    1.73    0.37
  -7   2  -9    2.11    0.47
  -8   2  -9   -0.05    0.34
  -9   2  -9    3.03    0.60
 -10   2  -9    3.18    0.69
  13   1  -9    0.68    0.40
  12   1  -9    4.57    0.60
  12   1  -9    3.79    0.63
  11   1  -9    0.59    0.42
  11   1  -9    0.55    0.34
  10   1  -9    0.27    0.29
  10   1  -9   -0.24    0.36
   9   1  -9    5.08    0.54
   9   1  -9    5.19    0.54
   8   1  -9    1.04    0.38
   8   1  -9    1.93    0.38
   7   1  -9    4.21    0.45
   7   1  -9    5.39    0.51
   6   1  -9    7.89    0.53
   6   1  -9    9.10    0.54
   5   1  -9    4.34    0.44
   5   1  -9    3.86    0.39
   4   1  -9   21.06    0.65
   4   1  -9   21.46    0.73
   3   1  -9   22.48    0.73
   3   1  -9   21.22    0.61
   2   1  -9   25.88    0.65
   2   1  -9   27.49    0.80
   1   1  -9    2.42    0.27
   1   1  -9    2.90    0.35
   0   1  -9   31.92    0.75
   0   1  -9   30.79    0.85
  -1   1  -9    5.95    0.49
  -1   1  -9    6.50    0.41
  -2   1  -9   -0.07    0.27
  -2   1  -9   -0.01    0.19
  -3   1  -9    0.42    0.30
  -3   1  -9    0.75    0.27
  -4   1  -9   13.67    0.68
  -4   1  -9   12.80    0.70
  -5   1  -9    5.77    0.54
  -5   1  -9    5.74    0.57
  -6   1  -9   14.25    0.73
  -6   1  -9   14.86    0.81
  -7   1  -9    0.24    0.33
  -7   1  -9    0.36    0.31
  -8   1  -9    3.00    0.56
  -8   1  -9    3.65    0.54
  -9   1  -9    4.14    0.67
 -10   1  -9    0.16    0.46
  13   0  -9    0.76    0.39
  12   0  -9   12.93    0.84
  11   0  -9    3.95    0.55
  10   0  -9    5.46    0.59
  10   0  -9    6.10    0.59
   9   0  -9    6.33    0.59
   9   0  -9    5.73    0.56
   8   0  -9    5.47    0.55
   8   0  -9    5.40    0.51
   7   0  -9    4.94    0.50
   7   0  -9    4.62    0.44
   6   0  -9    0.74    0.28
   6   0  -9    0.85    0.28
   5   0  -9   17.04    0.60
   5   0  -9   17.98    0.71
   4   0  -9    8.19    0.52
   4   0  -9    7.86    0.43
   3   0  -9   47.67    1.09
   3   0  -9   46.86    0.85
   2   0  -9   15.94    0.47
   2   0  -9   16.12    0.65
   1   0  -9   18.31    0.52
   1   0  -9   17.48    0.68
   0   0  -9    9.06    0.55
   0   0  -9    9.45    0.42
  -1   0  -9    1.01    0.24
  -1   0  -9    1.14    0.35
  -2   0  -9    5.61    0.41
  -2   0  -9    6.68    0.56
  -3   0  -9    1.42    0.37
  -3   0  -9    1.72    0.35
  -4   0  -9   -0.16    0.30
  -4   0  -9    0.04    0.27
  -5   0  -9    1.50    0.41
  -5   0  -9    1.30    0.36
  -6   0  -9    4.75    0.58
  -6   0  -9    5.05    0.59
  -7   0  -9    0.22    0.34
  -7   0  -9    0.26    0.33
  -8   0  -9    2.28    0.57
  -8   0  -9    1.80    0.47
  -9   0  -9    3.31    0.55
  -9   0  -9    2.58    0.59
  13  -1  -9    1.33    0.49
  12  -1  -9    2.46    0.50
  11  -1  -9    0.87    0.37
  10  -1  -9    4.03    0.52
   9  -1  -9    0.98    0.34
   8  -1  -9    6.84    0.60
   7  -1  -9    0.01    0.26
   6  -1  -9    1.02    0.33
   6  -1  -9    1.60    0.38
   5  -1  -9   -0.13    0.25
   5  -1  -9    0.35    0.24
   4  -1  -9   10.22    0.41
   4  -1  -9   10.76    0.59
   3  -1  -9    0.12    0.24
   3  -1  -9   -0.05    0.14
   2  -1  -9   -0.05    0.13
   2  -1  -9   -0.01    0.26
   1  -1  -9    5.32    0.49
   1  -1  -9    5.01    0.30
   0  -1  -9    8.64    0.39
   0  -1  -9   10.34    0.62
  -1  -1  -9    1.55    0.26
  -1  -1  -9    1.34    0.38
  -2  -1  -9   10.52    0.68
  -2  -1  -9   11.85    0.54
  -3  -1  -9   17.45    0.85
  -3  -1  -9   17.92    0.73
  -4  -1  -9    9.98    0.60
  -4  -1  -9   10.11    0.74
  -5  -1  -9   22.49    0.93
  -5  -1  -9   22.61    0.92
  -6  -1  -9    0.52    0.35
  -6  -1  -9    0.33    0.39
  -7  -1  -9    0.48    0.36
  -7  -1  -9    0.01    0.35
  -8  -1  -9    3.82    0.60
  -8  -1  -9    5.21    0.73
  -9  -1  -9    4.86    0.65
  -9  -1  -9    4.26    0.74
  13  -2  -9    0.52    0.38
  12  -2  -9    0.28    0.34
  11  -2  -9   -0.29    0.28
  10  -2  -9    5.33    0.61
   9  -2  -9    1.29    0.37
   8  -2  -9    0.42    0.32
   7  -2  -9    6.51    0.58
   6  -2  -9    0.73    0.31
   5  -2  -9   12.41    0.66
   4  -2  -9    9.89    0.59
   3  -2  -9   11.84    0.63
   2  -2  -9   -0.25    0.28
   1  -2  -9   20.88    0.62
   1  -2  -9   21.56    0.81
   0  -2  -9   13.08    0.47
   0  -2  -9   13.38    0.71
  -1  -2  -9    4.16    0.52
  -1  -2  -9    3.74    0.35
  -2  -2  -9    0.14    0.34
  -2  -2  -9    0.43    0.22
  -3  -2  -9    0.98    0.27
  -3  -2  -9    1.24    0.40
  -4  -2  -9    1.52    0.40
  -4  -2  -9    2.17    0.40
  -5  -2  -9    7.29    0.61
  -5  -2  -9    5.84    0.63
  -6  -2  -9   -0.10    0.32
  -6  -2  -9    0.09    0.33
  -7  -2  -9   -0.10    0.42
  -7  -2  -9    0.97    0.45
  -8  -2  -9    1.34    0.51
  -8  -2  -9    0.74    0.43
  -9  -2  -9    0.30    0.50
  -9  -2  -9    0.65    0.45
  13  -3  -9    2.48    0.54
  12  -3  -9    0.27    0.38
  11  -3  -9    2.27    0.48
  10  -3  -9   27.57    1.08
   9  -3  -9    0.30    0.32
   8  -3  -9    0.47    0.33
   7  -3  -9    0.22    0.30
   6  -3  -9    6.58    0.58
   5  -3  -9    2.83    0.43
   4  -3  -9   10.69    0.64
   3  -3  -9    3.16    0.45
   2  -3  -9    8.76    0.62
   1  -3  -9    0.18    0.35
   0  -3  -9    6.18    0.60
  -1  -3  -9    0.78    0.40
  -2  -3  -9    1.52    0.31
  -2  -3  -9    2.28    0.47
  -3  -3  -9    3.97    0.55
  -3  -3  -9    3.19    0.42
  -4  -3  -9    2.86    0.43
  -4  -3  -9    3.91    0.55
  -5  -3  -9    0.97    0.41
  -5  -3  -9    0.09    0.35
  -6  -3  -9    0.23    0.36
  -6  -3  -9   -0.02    0.34
  -7  -3  -9    0.44    0.44
  -7  -3  -9   -0.05    0.40
  -8  -3  -9    0.68    0.52
  -8  -3  -9    0.71    0.44
  13  -4  -9    1.01    0.46
  12  -4  -9    0.25    0.41
  11  -4  -9    5.18    0.62
  10  -4  -9    0.21    0.32
   9  -4  -9    4.71    0.58
   8  -4  -9    2.32    0.45
   7  -4  -9   10.20    0.71
   6  -4  -9    3.42    0.48
   5  -4  -9    1.28    0.39
   4  -4  -9    0.10    0.33
   3  -4  -9    8.79    0.65
   2  -4  -9    0.60    0.36
   1  -4  -9   13.86    0.77
   0  -4  -9   16.31    0.83
  -1  -4  -9    5.30    0.61
  -2  -4  -9    2.57    0.49
  -3  -4  -9    0.05    0.36
  -4  -4  -9    1.11    0.43
  -5  -4  -9   -0.09    0.35
  -6  -4  -9   -0.15    0.34
  -7  -4  -9    1.98    0.54
  12  -5  -9   -0.50    0.40
  11  -5  -9    1.23    0.44
  10  -5  -9    8.72    0.71
   9  -5  -9    0.11    0.34
   8  -5  -9    4.97    0.56
   7  -5  -9    0.43    0.38
   6  -5  -9    0.20    0.34
   5  -5  -9   -0.12    0.34
   4  -5  -9    2.48    0.47
   3  -5  -9    2.71    0.48
   2  -5  -9    7.39    0.66
   1  -5  -9    2.18    0.48
   0  -5  -9   11.34    0.78
  -1  -5  -9    2.05    0.48
  -2  -5  -9    3.57    0.55
  -3  -5  -9    0.79    0.43
  -4  -5  -9   -0.29    0.34
  -5  -5  -9    2.06    0.51
  -6  -5  -9   -0.08    0.41
  -7  -5  -9    1.08    0.49
  13  -6  -9    0.69    0.34
  12  -6  -9    1.86    0.57
  11  -6  -9    7.04    0.72
  10  -6  -9   -0.25    0.38
   9  -6  -9    0.49    0.37
   8  -6  -9    0.24    0.34
   7  -6  -9   10.60    0.71
   6  -6  -9    2.29    0.46
   5  -6  -9    5.85    0.62
   4  -6  -9    1.28    0.43
   3  -6  -9   11.70    0.77
   2  -6  -9    1.00    0.43
   1  -6  -9    1.55    0.46
   0  -6  -9    4.62    0.61
  -1  -6  -9    8.70    0.76
  -2  -6  -9    3.43    0.58
  -3  -6  -9    0.80    0.45
  -4  -6  -9    3.45    0.60
  -5  -6  -9   -0.12    0.38
  -6  -6  -9    0.26    0.42
  13  -7  -9    0.87    0.32
  12  -7  -9    5.81    0.62
  11  -7  -9   -0.60    0.40
  10  -7  -9    0.19    0.39
   9  -7  -9    0.05    0.41
   8  -7  -9   20.68    1.00
   7  -7  -9    2.84    0.52
   6  -7  -9    5.25    0.61
   5  -7  -9    8.14    0.70
   4  -7  -9    4.56    0.60
   3  -7  -9    0.58    0.41
   2  -7  -9    3.94    0.58
   1  -7  -9    0.04    0.40
   0  -7  -9    2.02    0.52
  -1  -7  -9    1.24    0.46
  -2  -7  -9    0.10    0.40
  -3  -7  -9    1.73    0.49
  -4  -7  -9   -0.18    0.37
  -5  -7  -9    1.46    0.51
  13  -8  -9    0.92    0.40
  12  -8  -9    0.28    0.31
  11  -8  -9    1.17    0.37
  10  -8  -9    0.33    0.27
  10  -8  -9   -0.69    0.35
   9  -8  -9    3.60    0.57
   8  -8  -9    0.04    0.40
   7  -8  -9    7.29    0.75
   6  -8  -9   -0.18    0.38
   5  -8  -9    7.08    0.74
   4  -8  -9    5.19    0.48
   4  -8  -9    4.98    0.64
   3  -8  -9    2.56    0.37
   3  -8  -9    2.34    0.58
   2  -8  -9    1.06    0.49
   2  -8  -9    1.02    0.30
   1  -8  -9    0.80    0.44
   0  -8  -9    0.22    0.42
  -1  -8  -9    1.47    0.51
  -2  -8  -9    2.61    0.57
  -3  -8  -9    1.09    0.49
  -4  -8  -9    3.30    0.65
  12  -9  -9    0.64    0.34
  11  -9  -9    0.49    0.31
  10  -9  -9    2.47    0.44
   9  -9  -9    0.29    0.28
   9  -9  -9    0.04    0.48
   8  -9  -9    3.10    0.46
   8  -9  -9    3.96    0.66
   7  -9  -9    2.12    0.40
   7  -9  -9    1.91    0.51
   6  -9  -9    1.01    0.31
   6  -9  -9    0.34    0.44
   5  -9  -9   17.97    0.81
   5  -9  -9   16.92    0.95
   4  -9  -9    0.44    0.25
   4  -9  -9   -0.17    0.41
   3  -9  -9    1.65    0.34
   3  -9  -9    1.64    0.53
   2  -9  -9    0.48    0.51
   1  -9  -9    6.31    0.74
   0  -9  -9    1.71    0.52
  -1  -9  -9    0.38    0.42
  -2  -9  -9    0.71    0.47
  -3  -9  -9    2.78    0.61
  12 -10  -9    0.34    0.34
  11 -10  -9    0.42    0.31
  10 -10  -9    1.94    0.46
   9 -10  -9    2.53    0.46
   9 -10  -9    1.69    0.53
   8 -10  -9    0.39    0.33
   8 -10  -9    0.78    0.53
   7 -10  -9    0.50    0.47
   7 -10  -9    0.43    0.28
   6 -10  -9    3.73    0.63
   6 -10  -9    3.44    0.49
   5 -10  -9    5.40    0.54
   5 -10  -9    4.84    0.67
   4 -10  -9   -0.57    0.42
   4 -10  -9    0.24    0.28
   3 -10  -9   -0.73    0.43
   2 -10  -9    0.08    0.43
   1 -10  -9   -0.11    0.50
   0 -10  -9    3.01    0.65
  -1 -10  -9    0.94    0.52
  -2 -10  -9    0.97    0.53
  11 -11  -9    0.71    0.37
  10 -11  -9    1.04    0.40
   9 -11  -9    0.59    0.34
   8 -11  -9    0.04    0.28
   8 -11  -9    0.20    0.52
   7 -11  -9    0.11    0.53
   7 -11  -9   -0.07    0.28
   6 -11  -9    2.07    0.62
   6 -11  -9    2.12    0.42
   5 -11  -9    5.84    0.58
   5 -11  -9    4.01    0.66
   4 -11  -9    0.74    0.53
   4 -11  -9    0.36    0.32
   3 -11  -9    2.82    0.66
   2 -11  -9    0.20    0.48
   1 -11  -9   -0.33    0.44
   0 -11  -9    0.94    0.53
  -1 -11  -9   -0.11    0.48
  10 -12  -9    1.31    0.42
   9 -12  -9    1.10    0.42
   8 -12  -9    0.68    0.37
   7 -12  -9    6.12    0.76
   7 -12  -9    6.88    0.69
   6 -12  -9    2.32    0.60
   6 -12  -9    2.68    0.46
   5 -12  -9    0.33    0.33
   5 -12  -9    0.03    0.49
   4 -12  -9    1.45    0.57
   3 -12  -9   -0.17    0.46
   2 -12  -9    1.63    0.58
   1 -12  -9    0.42    0.53
   0 -12  -9    0.39    0.51
   8 -13  -9    0.89    0.42
   7 -13  -9    2.11    0.48
   6 -13  -9    0.06    0.39
   6 -13  -9    0.12    0.50
   5 -13  -9   -0.45    0.36
   5 -13  -9    0.77    0.60
   4 -13  -9    0.50    0.53
   3 -13  -9    2.19    0.63
   2 -13  -9    0.61    0.53
  -2  21 -10    2.63    0.79
  -3  21 -10    2.09    0.68
  -4  21 -10    0.65    0.62
   4 -21  10   -0.19    0.60
   5 -21  10   -0.69    0.63
   1  20 -10    4.44    1.07
   0  20 -10    0.43    0.78
  -1  20 -10    4.41    0.89
  -2  20 -10    0.89    0.67
  -3  20 -10    1.45    0.70
  -4  20 -10    1.18    0.54
   4 -20  10    0.34    0.57
  -5  20 -10    1.09    0.58
   5 -20  10   -0.01    0.60
  -6  20 -10    2.98    0.67
   6 -20  10    1.65    0.70
  -7  20 -10    1.63    0.53
   7 -20  10    0.82    0.60
  -8  20 -10    0.73    0.48
   2  19 -10    0.25    0.97
   1  19 -10   -0.61    0.75
   0  19 -10    0.69    0.75
  -1  19 -10   -0.36    0.60
  -2  19 -10    5.74    0.86
  -3  19 -10    0.62    0.55
   3 -19  10   -0.14    0.51
  -4  19 -10    3.45    0.69
   4 -19  10    2.41    0.64
  -5  19 -10    0.36    0.45
   5 -19  10    0.26    0.53
  -6  19 -10    1.63    0.55
   6 -19  10    0.79    0.57
  -7  19 -10    1.00    0.54
   7 -19  10   -0.10    0.59
  -8  19 -10    0.63    0.44
   8 -19  10   -0.60    0.58
  -9  19 -10    3.07    0.62
   9 -19  10    1.53    0.63
   3  18 -10   -1.01    1.05
   2  18 -10    2.11    0.94
   1  18 -10   -0.85    0.73
   0  18 -10    1.64    0.76
  -1  18 -10    4.97    0.84
  -2  18 -10    1.61    0.64
  -3  18 -10    0.95    0.57
   3 -18  10   -0.05    0.51
  -4  18 -10    0.98    0.52
   4 -18  10    0.15    0.51
  -5  18 -10    2.26    0.60
   5 -18  10    1.35    0.61
  -6  18 -10    1.14    0.49
   6 -18  10    0.05    0.48
  -7  18 -10    5.99    0.81
   7 -18  10    4.34    0.72
  -8  18 -10    1.04    0.48
   8 -18  10    0.04    0.58
  -9  18 -10    2.87    0.62
   9 -18  10    1.62    0.64
   4  17 -10    0.42    0.95
   3  17 -10   -0.14    0.87
   2  17 -10    0.48    0.79
   1  17 -10   -0.33    0.71
   0  17 -10    7.37    1.00
  -1  17 -10    0.65    0.59
  -2  17 -10    1.48    0.63
  -3  17 -10    0.68    0.61
   3 -17  10   -0.07    0.46
  -4  17 -10    3.44    0.67
   4 -17  10    1.99    0.56
  -5  17 -10    1.38    0.54
   5 -17  10    0.43    0.46
  -6  17 -10    2.44    0.59
   6 -17  10    0.45    0.47
  -7  17 -10    0.25    0.41
   7 -17  10   -0.26    0.44
  -8  17 -10    1.24    0.49
   8 -17  10   -0.33    0.54
  -9  17 -10    0.64    0.42
   9 -17  10    0.03    0.51
 -10  17 -10    2.61    0.64
  10 -17  10    0.30    0.61
   5  16 -10    2.30    0.94
   4  16 -10    0.34    0.83
   3  16 -10   -0.72    0.71
   2  16 -10    1.58    0.78
   1  16 -10   -0.54    0.65
   0  16 -10    2.22    0.80
  -1  16 -10    6.77    0.86
  -2  16 -10    0.63    0.58
  -3  16 -10    3.92    0.72
   3 -16  10    2.54    0.56
  -4  16 -10    1.63    0.56
   4 -16  10    1.18    0.49
  -5  16 -10    2.40    0.63
   5 -16  10    1.90    0.59
  -6  16 -10    2.50    0.56
   6 -16  10    1.74    0.53
  -7  16 -10    1.19    0.53
   7 -16  10   -0.56    0.41
  -8  16 -10    0.74    0.45
   8 -16  10    0.06    0.47
  -9  16 -10    0.75    0.45
   9 -16  10   -0.13    0.46
 -10  16 -10    1.01    0.49
  10 -16  10    0.16    0.52
   6  15 -10   -0.57    0.84
   5  15 -10    0.63    0.82
   4  15 -10   -1.11    0.66
   3  15 -10    1.52    0.82
   2  15 -10    0.78    0.73
   1  15 -10    3.05    0.75
   0  15 -10   22.50    1.28
  -1  15 -10   -0.08    0.51
  -2  15 -10   -0.23    0.47
  -3  15 -10    1.30    0.55
   3 -15  10    1.45    0.48
  -4  15 -10    6.79    0.78
   4 -15  10    5.15    0.63
  -5  15 -10    0.77    0.48
   5 -15  10    0.98    0.46
  -6  15 -10    1.26    0.48
   6 -15  10    0.56    0.44
  -7  15 -10    2.74    0.58
   7 -15  10    1.85    0.53
  -8  15 -10    1.17    0.48
   8 -15  10    0.29    0.45
  -9  15 -10    1.65    0.53
   9 -15  10    0.72    0.49
 -10  15 -10    1.26    0.50
  10 -15  10    1.31    0.58
   7  14 -10   -2.33    0.69
   6  14 -10    4.64    1.00
   5  14 -10    8.65    1.13
   4  14 -10    2.30    0.81
   3  14 -10    0.03    0.67
   2  14 -10    1.55    0.69
   1  14 -10    5.82    0.82
   0  14 -10    0.02    0.54
  -1  14 -10    3.00    0.63
  -2  14 -10   -0.25    0.47
  -3  14 -10   23.63    1.13
  -4  14 -10    4.06    0.63
   4 -14  10    4.19    0.58
  -5  14 -10    0.90    0.45
   5 -14  10    0.30    0.40
  -6  14 -10    3.23    0.58
   6 -14  10    2.57    0.52
  -7  14 -10    0.49    0.39
   7 -14  10    0.11    0.40
  -8  14 -10    1.51    0.48
   8 -14  10    0.67    0.44
  -9  14 -10    4.28    0.67
   9 -14  10    3.02    0.57
 -10  14 -10    0.96    0.44
 -11  14 -10    2.55    0.69
   8  13 -10   -0.53    0.83
   7  13 -10   -1.33    0.69
   6  13 -10    7.76    1.05
   5  13 -10    0.01    0.65
   4  13 -10    7.89    0.96
   3  13 -10   -0.05    0.59
   2  13 -10    4.11    0.76
   1  13 -10    0.62    0.56
   0  13 -10    2.74    0.65
  -1  13 -10    0.91    0.50
  -2  13 -10    1.59    0.54
  -3  13 -10    0.94    0.49
  -4  13 -10    4.66    0.66
   4 -13  10    2.84    0.50
  -5  13 -10    2.68    0.53
   5 -13  10    2.48    0.49
  -6  13 -10    0.67    0.43
   6 -13  10    0.24    0.38
  -7  13 -10    1.42    0.46
   7 -13  10    0.64    0.41
  -8  13 -10    0.91    0.46
   8 -13  10    0.43    0.47
  -9  13 -10    0.29    0.39
   9 -13  10   -0.20    0.39
 -10  13 -10    1.05    0.47
 -11  13 -10    0.75    0.46
   8  12 -10   -0.98    0.67
   7  12 -10    1.44    0.73
   6  12 -10    0.02    0.62
   5  12 -10    3.99    0.82
   4  12 -10    0.58    0.57
   3  12 -10    4.98    0.76
   2  12 -10    1.03    0.56
   1  12 -10    1.46    0.54
   0  12 -10    0.85    0.53
  -1  12 -10   -0.09    0.43
  -2  12 -10   -0.87    0.40
  -3  12 -10    0.12    0.41
  -4  12 -10    0.16    0.39
  -5  12 -10   11.09    0.80
   5 -12  10   11.23    0.76
  -6  12 -10   16.91    0.94
   6 -12  10   17.86    0.94
  -7  12 -10    3.08    0.55
   7 -12  10    1.80    0.45
  -8  12 -10    2.78    0.56
   8 -12  10    2.53    0.53
  -9  12 -10    0.44    0.40
 -10  12 -10    0.82    0.45
 -11  12 -10    2.32    0.59
   9  11 -10   -0.83    0.66
   8  11 -10   -0.08    0.65
   7  11 -10    1.28    0.70
   6  11 -10    4.64    0.81
   5  11 -10   -0.12    0.53
   4  11 -10   14.94    1.05
   3  11 -10   -0.05    0.50
   2  11 -10    0.46    0.51
   1  11 -10    2.77    0.58
   0  11 -10    2.51    0.57
  -1  11 -10    1.85    0.52
  -2  11 -10   15.67    0.90
  -3  11 -10    1.07    0.44
  -4  11 -10    2.74    0.53
  -5  11 -10    2.36    0.50
  -6  11 -10    0.73    0.39
   6 -11  10   -0.53    0.32
  -7  11 -10    1.41    0.44
   7 -11  10    0.67    0.41
  -8  11 -10    1.00    0.42
   8 -11  10    0.52    0.42
  -9  11 -10    2.71    0.54
 -10  11 -10    0.48    0.40
 -11  11 -10    0.58    0.46
   9  10 -10   -0.47    0.63
   8  10 -10    0.09    0.61
   7  10 -10    5.66    0.84
   6  10 -10    0.05    0.51
   5  10 -10   -0.33    0.49
   4  10 -10    0.36    0.50
   3  10 -10   17.92    1.00
   2  10 -10    0.56    0.46
   1  10 -10   -0.27    0.43
   0  10 -10    1.51    0.24
   0  10 -10    1.63    0.48
  -1  10 -10    9.01    0.75
  -2  10 -10   -0.32    0.37
  -3  10 -10    4.78    0.58
  -4  10 -10    0.27    0.36
  -5  10 -10   12.89    0.76
  -6  10 -10    6.09    0.67
  -7  10 -10    1.76    0.46
  -8  10 -10    1.81    0.48
  -9  10 -10   -0.11    0.34
 -10  10 -10    0.06    0.40
 -11  10 -10    0.59    0.46
  10   9 -10   -0.15    0.66
   9   9 -10   -0.81    0.55
   8   9 -10    0.63    0.61
   7   9 -10    0.31    0.54
   6   9 -10    1.90    0.57
   5   9 -10    1.56    0.56
   4   9 -10   27.05    1.12
   3   9 -10    5.36    0.65
   2   9 -10    0.93    0.40
   1   9 -10    1.31    0.26
   1   9 -10    1.05    0.46
   0   9 -10   10.27    0.45
   0   9 -10    9.92    0.66
  -1   9 -10    0.48    0.31
  -1   9 -10   -0.13    0.17
  -2   9 -10    2.16    0.40
  -3   9 -10    2.44    0.48
  -4   9 -10    5.73    0.60
  -5   9 -10   10.13    0.71
  -6   9 -10    0.88    0.38
  -7   9 -10    3.79    0.57
  -8   9 -10    0.24    0.36
  -9   9 -10    0.81    0.43
 -10   9 -10    0.50    0.42
 -11   9 -10   -0.48    0.38
  11   8 -10   -0.79    0.61
  10   8 -10   -1.09    0.55
   9   8 -10    0.96    0.59
   8   8 -10   -0.01    0.50
   7   8 -10    4.28    0.68
   6   8 -10    5.43    0.70
   5   8 -10   29.32    1.14
   4   8 -10    1.12    0.47
   3   8 -10    6.44    0.65
   2   8 -10    0.12    0.21
   2   8 -10    0.17    0.41
   1   8 -10    5.29    0.36
   1   8 -10    5.81    0.57
   0   8 -10   12.29    0.74
   0   8 -10   13.04    0.50
  -1   8 -10    6.92    0.39
  -1   8 -10    7.11    0.62
  -2   8 -10    9.08    0.42
  -2   8 -10    7.97    0.62
  -3   8 -10   -0.10    0.30
  -4   8 -10    2.23    0.44
  -5   8 -10    1.08    0.41
  -6   8 -10    4.78    0.59
  -7   8 -10    2.23    0.48
  -8   8 -10    2.75    0.53
  -9   8 -10    0.66    0.41
 -10   8 -10    1.02    0.44
 -11   8 -10    2.27    0.66
  11   7 -10    1.34    0.76
  10   7 -10    3.91    0.76
   9   7 -10   -0.08    0.51
   8   7 -10    1.75    0.56
   7   7 -10    1.28    0.50
   6   7 -10    2.29    0.55
   5   7 -10   -0.18    0.40
   4   7 -10   24.15    0.96
   3   7 -10    0.85    0.41
   3   7 -10   -0.07    0.19
   2   7 -10   28.21    0.97
   2   7 -10   29.98    0.81
   1   7 -10    0.38    0.36
   1   7 -10   -0.01    0.17
   0   7 -10    2.24    0.28
   0   7 -10    2.62    0.44
  -1   7 -10    0.69    0.21
  -1   7 -10    0.19    0.32
  -2   7 -10    9.66    0.44
  -2   7 -10    9.36    0.63
  -3   7 -10    0.36    0.33
  -3   7 -10    0.52    0.23
  -4   7 -10   15.67    0.78
  -5   7 -10    0.17    0.31
  -6   7 -10    1.06    0.37
  -7   7 -10    5.80    0.65
  -8   7 -10    0.38    0.35
  -9   7 -10    0.24    0.39
 -10   7 -10    0.27    0.40
  12   6 -10   -0.35    0.68
  11   6 -10    4.29    0.79
  10   6 -10    0.15    0.51
   9   6 -10    0.08    0.48
   8   6 -10    1.43    0.51
   7   6 -10    0.15    0.41
   6   6 -10    1.72    0.48
   5   6 -10   27.75    1.02
   4   6 -10    0.69    0.38
   4   6 -10    0.11    0.22
   3   6 -10    7.77    0.47
   3   6 -10    7.67    0.62
   2   6 -10    0.00    0.19
   2   6 -10    0.21    0.37
   1   6 -10   11.85    0.50
   1   6 -10   12.01    0.66
   0   6 -10    2.83    0.30
   0   6 -10    2.07    0.39
  -1   6 -10    0.76    0.32
  -1   6 -10    0.70    0.23
  -2   6 -10   -0.20    0.21
  -2   6 -10    0.16    0.28
  -3   6 -10    7.57    0.57
  -3   6 -10    7.14    0.44
  -4   6 -10    7.72    0.44
  -4   6 -10    7.33    0.59
  -5   6 -10    1.21    0.36
  -6   6 -10    3.61    0.52
  -7   6 -10    3.14    0.52
  -8   6 -10   24.34    1.11
  -9   6 -10    2.07    0.53
 -10   6 -10    5.82    0.78
  12   5 -10   -1.21    0.49
  11   5 -10   -0.32    0.55
  10   5 -10    3.06    0.69
   9   5 -10    0.13    0.51
   8   5 -10   -0.03    0.39
   7   5 -10    0.62    0.41
   6   5 -10   15.33    0.87
   5   5 -10    1.23    0.45
   5   5 -10    1.00    0.30
   4   5 -10    0.95    0.27
   4   5 -10    1.19    0.38
   3   5 -10    0.47    0.34
   3   5 -10    0.63    0.23
   2   5 -10    7.15    0.55
   2   5 -10    7.43    0.44
   1   5 -10   16.59    0.73
   1   5 -10   16.45    0.59
   0   5 -10   16.65    0.71
   0   5 -10   17.00    0.58
  -1   5 -10   21.90    0.67
  -1   5 -10   21.13    0.76
  -2   5 -10   -0.06    0.25
  -2   5 -10   -0.19    0.22
  -3   5 -10    0.15    0.25
  -3   5 -10    0.61    0.30
  -4   5 -10    4.86    0.42
  -4   5 -10    4.57    0.51
  -5   5 -10   17.19    0.67
  -5   5 -10   16.78    0.82
  -6   5 -10    3.78    0.52
  -7   5 -10   12.14    0.80
  -8   5 -10    2.24    0.50
  -9   5 -10    4.09    0.66
 -10   5 -10    3.48    0.67
  12   4 -10    0.48    0.55
  11   4 -10    8.53    0.88
  10   4 -10    0.48    0.52
   9   4 -10   -0.07    0.45
   8   4 -10    0.31    0.39
   7   4 -10    0.44    0.37
   6   4 -10    0.16    0.34
   6   4 -10   -0.50    0.20
   5   4 -10    4.07    0.44
   5   4 -10    5.58    0.54
   4   4 -10    8.93    0.58
   4   4 -10    8.66    0.52
   3   4 -10   13.15    0.58
   3   4 -10   11.63    0.66
   2   4 -10    1.88    0.37
   2   4 -10    1.37    0.30
   1   4 -10    9.51    0.48
   1   4 -10    9.60    0.58
   0   4 -10    3.58    0.38
   0   4 -10    4.04    0.38
  -1   4 -10   -0.14    0.25
  -1   4 -10    0.23    0.26
  -2   4 -10   -0.11    0.22
  -2   4 -10    0.37    0.28
  -3   4 -10    9.24    0.58
  -3   4 -10    9.68    0.56
  -4   4 -10   -0.04    0.26
  -4   4 -10   -0.08    0.26
  -5   4 -10   -0.08    0.26
  -5   4 -10   -0.31    0.24
  -6   4 -10    1.05    0.37
  -7   4 -10    2.80    0.56
  -8   4 -10    2.51    0.53
  -9   4 -10    0.78    0.48
 -10   4 -10    2.40    0.62
  13   3 -10   -0.55    0.59
  12   3 -10    3.84    0.75
  11   3 -10    0.01    0.44
  10   3 -10    0.66    0.50
   9   3 -10    1.57    0.37
   9   3 -10    0.69    0.42
   8   3 -10   10.74    0.77
   8   3 -10    8.87    0.63
   7   3 -10    1.27    0.42
   7   3 -10    1.24    0.33
   6   3 -10    5.94    0.52
   6   3 -10    6.39    0.56
   5   3 -10    0.85    0.33
   5   3 -10    0.80    0.28
   4   3 -10    3.38    0.40
   4   3 -10    3.08    0.39
   3   3 -10    0.88    0.29
   3   3 -10    1.09    0.28
   2   3 -10   45.31    1.04
   2   3 -10   45.10    1.01
   1   3 -10    0.36    0.24
   1   3 -10    0.21    0.22
   0   3 -10    3.80    0.39
   0   3 -10    3.00    0.35
  -1   3 -10    3.77    0.42
  -1   3 -10    3.93    0.39
  -2   3 -10    4.18    0.44
  -2   3 -10    3.31    0.40
  -3   3 -10    4.86    0.48
  -3   3 -10    4.91    0.47
  -4   3 -10    0.56    0.32
  -4   3 -10    0.09    0.27
  -5   3 -10    1.00    0.31
  -5   3 -10    0.76    0.33
  -6   3 -10    1.81    0.35
  -6   3 -10    2.39    0.46
  -7   3 -10    2.78    0.52
  -8   3 -10   -0.07    0.34
  -9   3 -10    6.61    0.81
 -10   3 -10    1.79    0.56
  13   2 -10    0.69    0.36
  12   2 -10    1.87    0.62
  12   2 -10    3.82    0.59
  11   2 -10    0.29    0.34
  11   2 -10   -0.07    0.46
  10   2 -10    2.50    0.52
  10   2 -10    3.03    0.50
   9   2 -10    3.78    0.56
   9   2 -10    4.72    0.54
   8   2 -10   15.08    0.75
   8   2 -10   14.48    0.80
   7   2 -10    6.30    0.57
   7   2 -10    6.45    0.57
   6   2 -10    1.16    0.32
   6   2 -10    0.67    0.32
   5   2 -10   -0.04    0.24
   5   2 -10   -0.19    0.29
   4   2 -10    4.87    0.46
   4   2 -10    5.50    0.49
   3   2 -10   21.62    0.70
   3   2 -10   22.34    0.76
   2   2 -10   15.35    0.64
   2   2 -10   15.98    0.59
   1   2 -10   16.69    0.59
   1   2 -10   16.34    0.65
   0   2 -10   21.98    0.75
   0   2 -10   22.15    0.68
  -1   2 -10    0.71    0.24
  -1   2 -10    0.75    0.31
  -2   2 -10    0.37    0.33
  -2   2 -10    0.07    0.26
  -3   2 -10    2.71    0.39
  -3   2 -10    2.44    0.41
  -4   2 -10    1.00    0.35
  -4   2 -10    0.65    0.32
  -5   2 -10    1.38    0.35
  -5   2 -10    1.14    0.35
  -6   2 -10    6.46    0.60
  -6   2 -10    6.29    0.66
  -7   2 -10    1.85    0.39
  -7   2 -10    1.89    0.48
  -8   2 -10    0.19    0.38
  -9   2 -10   -0.13    0.37
  13   1 -10    0.72    0.44
  12   1 -10    0.45    0.41
  11   1 -10    0.46    0.34
  10   1 -10   10.12    0.70
  10   1 -10    8.38    0.77
   9   1 -10   -0.38    0.34
   9   1 -10   -0.07    0.25
   8   1 -10    0.24    0.35
   8   1 -10    0.37    0.29
   7   1 -10    0.73    0.35
   7   1 -10    0.91    0.33
   6   1 -10    0.57    0.31
   6   1 -10    0.17    0.27
   5   1 -10    1.11    0.32
   5   1 -10    1.50    0.33
   4   1 -10   23.16    0.81
   4   1 -10   23.32    0.72
   3   1 -10   13.32    0.63
   3   1 -10   13.88    0.55
   2   1 -10    6.52    0.49
   2   1 -10    6.39    0.38
   1   1 -10    6.31    0.38
   1   1 -10    6.40    0.52
   0   1 -10   11.45    0.61
   0   1 -10   12.61    0.52
  -1   1 -10    8.98    0.59
  -1   1 -10    8.55    0.49
  -2   1 -10    1.06    0.40
  -2   1 -10    0.90    0.26
  -3   1 -10    1.47    0.37
  -3   1 -10    1.50    0.35
  -4   1 -10    6.01    0.56
  -4   1 -10    5.94    0.56
  -5   1 -10    0.03    0.31
  -5   1 -10    0.11    0.33
  -6   1 -10    2.42    0.44
  -6   1 -10    1.99    0.43
  -7   1 -10    0.73    0.35
  -7   1 -10    0.86    0.41
  -8   1 -10    0.88    0.41
  -8   1 -10    0.48    0.42
  -9   1 -10    7.18    0.83
  13   0 -10    1.34    0.49
  12   0 -10   -0.19    0.33
  11   0 -10    0.37    0.34
  10   0 -10    0.63    0.33
   9   0 -10   14.73    0.79
   8   0 -10    0.01    0.28
   7   0 -10    2.27    0.41
   6   0 -10   10.12    0.68
   6   0 -10    8.35    0.59
   5   0 -10    5.35    0.43
   5   0 -10    4.88    0.50
   4   0 -10   -0.01    0.23
   4   0 -10    0.07    0.27
   3   0 -10    1.36    0.34
   3   0 -10    1.36    0.24
   2   0 -10    0.38    0.30
   2   0 -10    0.43    0.18
   1   0 -10    8.44    0.58
   1   0 -10    8.07    0.39
   0   0 -10   51.48    1.01
   0   0 -10   51.16    1.22
  -1   0 -10    0.71    0.36
  -1   0 -10    0.65    0.24
  -2   0 -10    2.89    0.37
  -2   0 -10    2.75    0.46
  -3   0 -10    0.60    0.26
  -3   0 -10    0.89    0.38
  -4   0 -10    0.34    0.30
  -4   0 -10    0.97    0.40
  -5   0 -10    0.19    0.30
  -5   0 -10    0.74    0.35
  -6   0 -10    0.49    0.34
  -6   0 -10    0.32    0.31
  -7   0 -10    1.19    0.43
  -7   0 -10    0.52    0.39
  -8   0 -10    4.27    0.67
  -8   0 -10    5.28    0.65
  -9   0 -10    0.10    0.45
  13  -1 -10    0.90    0.43
  12  -1 -10    0.50    0.43
  11  -1 -10    0.49    0.37
  10  -1 -10   15.54    0.84
   9  -1 -10    4.55    0.57
   8  -1 -10    1.82    0.41
   7  -1 -10   12.48    0.71
   6  -1 -10    0.85    0.32
   5  -1 -10    1.15    0.35
   4  -1 -10    3.29    0.44
   3  -1 -10    0.69    0.32
   2  -1 -10    1.00    0.36
   1  -1 -10    2.55    0.43
   1  -1 -10    2.44    0.29
   0  -1 -10    3.65    0.33
   0  -1 -10    4.60    0.53
  -1  -1 -10    6.48    0.42
  -1  -1 -10    6.86    0.64
  -2  -1 -10    0.12    0.36
  -2  -1 -10    0.30    0.24
  -3  -1 -10    8.70    0.57
  -3  -1 -10    7.01    0.65
  -4  -1 -10    0.35    0.26
  -4  -1 -10    0.28    0.34
  -5  -1 -10   -0.01    0.27
  -5  -1 -10    0.14    0.31
  -6  -1 -10   -0.45    0.29
  -6  -1 -10    0.12    0.35
  -7  -1 -10    0.07    0.41
  -7  -1 -10    1.25    0.47
  -8  -1 -10    1.20    0.44
  -8  -1 -10    0.32    0.42
  13  -2 -10    1.91    0.53
  12  -2 -10    0.65    0.40
  11  -2 -10    0.95    0.42
  10  -2 -10    3.35    0.52
   9  -2 -10    1.94    0.46
   8  -2 -10    2.26    0.47
   7  -2 -10    7.54    0.61
   6  -2 -10    8.45    0.63
   5  -2 -10    0.35    0.32
   4  -2 -10    1.97    0.41
   3  -2 -10    0.21    0.32
   2  -2 -10    2.97    0.47
   1  -2 -10    8.06    0.64
   0  -2 -10    1.44    0.43
  -1  -2 -10    1.71    0.44
  -2  -2 -10    1.80    0.36
  -2  -2 -10    1.12    0.41
  -3  -2 -10    0.92    0.32
  -3  -2 -10    0.81    0.39
  -4  -2 -10    1.69    0.39
  -4  -2 -10    2.47    0.49
  -5  -2 -10    2.86    0.52
  -5  -2 -10    2.07    0.46
  -6  -2 -10    0.16    0.36
  -6  -2 -10    0.69    0.44
  -7  -2 -10    0.30    0.41
  -7  -2 -10    0.94    0.48
  -8  -2 -10    0.71    0.54
  -8  -2 -10    1.37    0.47
  13  -3 -10    0.14    0.41
  12  -3 -10   -0.07    0.43
  11  -3 -10    0.39    0.42
  10  -3 -10    9.78    0.74
   9  -3 -10    0.73    0.36
   8  -3 -10    2.57    0.46
   7  -3 -10    0.50    0.36
   6  -3 -10    1.22    0.39
   5  -3 -10    0.03    0.32
   4  -3 -10    9.05    0.65
   3  -3 -10    1.40    0.41
   2  -3 -10    3.58    0.51
   1  -3 -10    0.43    0.37
   0  -3 -10    1.50    0.44
  -1  -3 -10   17.14    0.88
  -2  -3 -10   -0.50    0.32
  -3  -3 -10    4.57    0.60
  -4  -3 -10    1.09    0.44
  -5  -3 -10    3.82    0.59
  -6  -3 -10    0.57    0.41
  -7  -3 -10    0.42    0.47
  13  -4 -10    0.36    0.48
  12  -4 -10   -0.07    0.38
  11  -4 -10    4.66    0.64
  10  -4 -10    0.31    0.38
   9  -4 -10    2.40    0.49
   8  -4 -10    0.31    0.34
   7  -4 -10    5.76    0.61
   6  -4 -10    0.44    0.36
   5  -4 -10   11.82    0.74
   4  -4 -10   -0.57    0.32
   3  -4 -10    1.20    0.40
   2  -4 -10    3.51    0.49
   1  -4 -10    1.95    0.48
   0  -4 -10    1.28    0.44
  -1  -4 -10    1.88    0.49
  -2  -4 -10   24.33    1.05
  -3  -4 -10   -0.20    0.37
  -4  -4 -10    2.15    0.50
  -5  -4 -10    2.86    0.56
  -6  -4 -10    0.12    0.37
  -7  -4 -10    0.41    0.43
  13  -5 -10    2.72    0.67
  12  -5 -10    0.49    0.48
  11  -5 -10    0.68    0.43
  10  -5 -10    0.02    0.38
   9  -5 -10   -0.20    0.35
   8  -5 -10   10.14    0.74
   7  -5 -10   10.65    0.74
   6  -5 -10   -0.26    0.34
   5  -5 -10    7.25    0.68
   4  -5 -10    1.33    0.44
   3  -5 -10    2.13    0.49
   2  -5 -10    0.53    0.41
   1  -5 -10    0.29    0.40
   0  -5 -10    0.53    0.42
  -1  -5 -10    3.53    0.58
  -2  -5 -10    0.98    0.46
  -3  -5 -10    1.12    0.47
  -4  -5 -10    0.11    0.38
  -5  -5 -10    4.50    0.69
  -6  -5 -10    0.97    0.51
  13  -6 -10    1.06    0.34
  12  -6 -10    0.18    0.48
  11  -6 -10    2.24    0.54
  10  -6 -10   -1.14    0.39
   9  -6 -10    3.77    0.60
   8  -6 -10    7.32    0.70
   7  -6 -10    0.69    0.40
   6  -6 -10    0.79    0.45
   5  -6 -10    8.98    0.75
   4  -6 -10   -0.05    0.37
   3  -6 -10    1.07    0.44
   2  -6 -10    0.09    0.39
   1  -6 -10    1.35    0.47
   0  -6 -10    2.97    0.56
  -1  -6 -10    3.12    0.57
  -2  -6 -10    1.43    0.50
  -3  -6 -10    1.17    0.46
  -4  -6 -10    2.66    0.60
  -5  -6 -10    3.88    0.68
  12  -7 -10    0.35    0.29
  11  -7 -10   -0.47    0.40
  10  -7 -10    1.40    0.48
   9  -7 -10    1.88    0.52
   8  -7 -10    1.53    0.52
   7  -7 -10    1.20    0.48
   6  -7 -10    1.12    0.46
   5  -7 -10   35.79    1.23
   4  -7 -10    1.38    0.50
   3  -7 -10    3.60    0.60
   2  -7 -10    5.15    0.66
   1  -7 -10   -0.42    0.39
   0  -7 -10    1.39    0.55
  -1  -7 -10    0.07    0.41
  -2  -7 -10    1.32    0.50
  -3  -7 -10    1.69    0.53
  -4  -7 -10    0.88    0.48
  12  -8 -10    1.36    0.38
  11  -8 -10    0.27    0.28
  10  -8 -10   -0.01    0.43
   9  -8 -10    0.13    0.45
   8  -8 -10    6.29    0.73
   7  -8 -10    0.59    0.46
   6  -8 -10    3.19    0.62
   5  -8 -10    0.33    0.45
   4  -8 -10   -0.42    0.42
   3  -8 -10    0.13    0.21
   3  -8 -10   -0.24    0.40
   2  -8 -10    1.25    0.53
   1  -8 -10    0.48    0.46
   0  -8 -10    0.17    0.45
  -1  -8 -10    0.48    0.46
  -2  -8 -10   -0.36    0.41
  -3  -8 -10    0.04    0.44
  -4  -8 -10    1.81    0.57
  12  -9 -10    1.27    0.40
  11  -9 -10    1.43    0.40
  10  -9 -10    0.51    0.33
  10  -9 -10   -0.12    0.45
   9  -9 -10    1.03    0.51
   9  -9 -10    1.25    0.38
   8  -9 -10    1.67    0.41
   8  -9 -10    0.49    0.49
   7  -9 -10    1.99    0.55
   7  -9 -10    1.37    0.35
   6  -9 -10    1.21    0.52
   6  -9 -10    1.51    0.36
   5  -9 -10   10.54    0.69
   5  -9 -10    8.12    0.82
   4  -9 -10    1.19    0.53
   4  -9 -10    0.29    0.27
   3  -9 -10    5.08    0.72
   2  -9 -10    0.29    0.48
   1  -9 -10    0.33    0.48
   0  -9 -10    1.41    0.53
  -1  -9 -10    1.07    0.51
  -2  -9 -10    0.11    0.46
  11 -10 -10    0.63    0.33
  10 -10 -10    0.26    0.31
   9 -10 -10    1.83    0.43
   9 -10 -10    0.51    0.51
   8 -10 -10    0.00    0.52
   8 -10 -10    0.55    0.32
   7 -10 -10    0.78    0.57
   7 -10 -10    1.47    0.39
   6 -10 -10    8.93    0.89
   6 -10 -10    9.09    0.68
   5 -10 -10   -0.04    0.46
   5 -10 -10    0.38    0.31
   4 -10 -10   -0.25    0.46
   4 -10 -10    0.22    0.25
   3 -10 -10    0.25    0.48
   2 -10 -10    2.45    0.61
   1 -10 -10    1.71    0.56
   0 -10 -10   -0.15    0.48
  -1 -10 -10    0.87    0.53
  10 -11 -10    0.19    0.32
   9 -11 -10    0.43    0.33
   8 -11 -10   -0.55    0.53
   8 -11 -10    0.38    0.33
   7 -11 -10    0.84    0.55
   7 -11 -10    0.98    0.39
   6 -11 -10    0.68    0.52
   6 -11 -10    0.14    0.28
   5 -11 -10    0.96    0.37
   5 -11 -10    0.12    0.51
   4 -11 -10   -0.21    0.48
   3 -11 -10    5.22    0.76
   2 -11 -10    0.73    0.54
   1 -11 -10    0.40    0.51
   0 -11 -10    2.03    0.62
   8 -12 -10    0.81    0.38
   7 -12 -10   -0.87    0.52
   7 -12 -10    0.57    0.35
   6 -12 -10    1.68    0.61
   6 -12 -10    1.28    0.44
   5 -12 -10    1.66    0.68
   5 -12 -10    1.48    0.46
   4 -12 -10    1.98    0.68
   3 -12 -10    2.01    0.64
   2 -12 -10   -0.19    0.51
  -2  21 -11    2.60    0.78
  -3  21 -11    1.40    0.67
  -4  21 -11    1.50    0.65
  -5  21 -11    2.28    0.63
   5 -21  11   -0.01    0.62
   0  20 -11    0.11    0.78
  -1  20 -11    4.38    0.90
  -2  20 -11    1.16    0.66
  -3  20 -11    0.48    0.59
  -4  20 -11    1.12    0.64
  -5  20 -11    0.93    0.60
   5 -20  11    0.24    0.60
  -6  20 -11    1.06    0.57
   6 -20  11   -0.03    0.58
  -7  20 -11    3.65    0.74
   7 -20  11    2.11    0.69
   2  19 -11   -0.18    0.97
   1  19 -11   -0.42    0.79
   0  19 -11   -0.24    0.72
  -1  19 -11    1.96    0.81
  -2  19 -11    2.34    0.73
  -3  19 -11    1.20    0.60
  -4  19 -11    3.36    0.68
  -5  19 -11    2.39    0.62
   5 -19  11    2.34    0.64
  -6  19 -11    0.55    0.50
   6 -19  11    0.20    0.55
  -7  19 -11    1.47    0.57
   7 -19  11   -0.37    0.62
  -8  19 -11    1.51    0.53
   8 -19  11    0.46    0.64
   3  18 -11   -1.17    0.82
   2  18 -11    1.35    0.87
   1  18 -11   -0.34    0.76
   0  18 -11   -0.39    0.66
  -1  18 -11    3.79    0.80
  -2  18 -11    1.98    0.69
  -3  18 -11    0.41    0.59
  -4  18 -11    2.67    0.65
  -5  18 -11    1.34    0.60
   5 -18  11    0.05    0.57
  -6  18 -11    0.55    0.47
   6 -18  11    0.62    0.53
  -7  18 -11    0.67    0.49
   7 -18  11   -0.34    0.57
  -8  18 -11    1.28    0.54
   8 -18  11    0.51    0.55
  -9  18 -11    2.60    0.65
   9 -18  11    1.81    0.68
   4  17 -11    0.63    0.92
   3  17 -11   -1.69    0.76
   2  17 -11    0.11    0.78
   1  17 -11    0.62    0.74
   0  17 -11    3.49    0.83
  -1  17 -11    1.33    0.67
  -2  17 -11    2.16    0.68
  -3  17 -11    0.19    0.52
  -4  17 -11    6.99    0.84
  -5  17 -11    1.94    0.58
   5 -17  11    0.90    0.52
  -6  17 -11    0.88    0.49
   6 -17  11   -0.05    0.48
  -7  17 -11    2.52    0.60
   7 -17  11    1.69    0.57
  -8  17 -11    0.52    0.44
   8 -17  11   -0.09    0.49
  -9  17 -11    0.33    0.42
   9 -17  11    0.19    0.52
  10 -17  11   -0.05    0.61
   5  16 -11    8.60    1.25
   4  16 -11    0.67    0.83
   3  16 -11   -0.03    0.78
   2  16 -11    0.08    0.73
   1  16 -11    3.38    0.85
   0  16 -11    0.49    0.66
  -1  16 -11    5.35    0.84
  -2  16 -11    1.02    0.59
  -3  16 -11    9.16    0.94
  -4  16 -11   13.07    1.00
  -5  16 -11    0.62    0.50
   5 -16  11    0.24    0.47
  -6  16 -11    0.42    0.45
   6 -16  11    0.33    0.53
  -7  16 -11    0.55    0.44
   7 -16  11    0.96    0.56
  -8  16 -11    0.95    0.47
   8 -16  11    0.06    0.47
  -9  16 -11    0.23    0.41
   9 -16  11   -0.03    0.48
 -10  16 -11    0.51    0.48
  10 -16  11   -1.21    0.53
   6  15 -11    0.32    0.88
   5  15 -11   -0.36    0.75
   4  15 -11   -0.73    0.69
   3  15 -11    0.34    0.73
   2  15 -11   -0.60    0.65
   1  15 -11    2.78    0.74
   0  15 -11    3.62    0.75
  -1  15 -11    0.63    0.55
  -2  15 -11    1.68    0.60
  -3  15 -11    0.74    0.50
  -4  15 -11   -0.19    0.44
  -5  15 -11    0.98    0.48
   5 -15  11    0.04    0.45
  -6  15 -11    0.32    0.42
   6 -15  11    0.31    0.44
  -7  15 -11    1.96    0.54
   7 -15  11    0.77    0.53
  -8  15 -11    0.59    0.44
   8 -15  11   -0.73    0.42
  -9  15 -11    0.96    0.46
   9 -15  11   -0.32    0.45
 -10  15 -11    1.69    0.54
   7  14 -11    1.29    0.91
   6  14 -11    0.36    0.76
   5  14 -11    3.70    0.91
   4  14 -11    3.80    0.88
   3  14 -11    3.43    0.81
   2  14 -11    7.95    0.96
   1  14 -11    5.98    0.85
   0  14 -11    3.51    0.70
  -1  14 -11    4.65    0.72
  -2  14 -11    0.23    0.49
  -3  14 -11    9.44    0.88
  -4  14 -11    2.27    0.56
  -5  14 -11    1.48    0.51
  -6  14 -11   12.08    0.92
   6 -14  11   12.27    0.87
  -7  14 -11    0.21    0.39
   7 -14  11   -0.20    0.41
  -8  14 -11    0.16    0.39
   8 -14  11    0.18    0.49
  -9  14 -11    0.76    0.44
   9 -14  11   -0.36    0.42
 -10  14 -11    0.08    0.41
   8  13 -11   -1.73    1.22
   7  13 -11   -0.55    0.72
   6  13 -11    1.97    0.80
   5  13 -11    2.44    0.79
   4  13 -11    4.66    0.85
   3  13 -11    3.48    0.74
   2  13 -11   -0.15    0.43
   1  13 -11    0.25    0.53
   0  13 -11   -0.41    0.46
  -1  13 -11    0.14    0.47
  -2  13 -11    2.14    0.57
  -3  13 -11    2.83    0.60
  -4  13 -11    1.02    0.46
  -5  13 -11    5.94    0.72
  -6  13 -11    0.60    0.42
  -7  13 -11    4.38    0.66
  -8  13 -11    2.59    0.57
  -9  13 -11    0.34    0.41
 -10  13 -11    0.43    0.40
   8  12 -11   -1.55    0.69
   7  12 -11    3.04    0.82
   6  12 -11    0.02    0.64
   5  12 -11   -0.81    0.42
   4  12 -11    0.41    0.58
   3  12 -11    5.68    0.79
   2  12 -11    0.43    0.53
   1  12 -11    0.24    0.51
   0  12 -11    9.26    0.85
  -1  12 -11    0.59    0.49
  -2  12 -11    3.24    0.60
  -3  12 -11    7.17    0.74
  -4  12 -11    0.05    0.30
  -5  12 -11   13.77    0.89
  -6  12 -11   46.67    1.50
  -7  12 -11    1.86    0.51
  -8  12 -11    5.23    0.72
  -9  12 -11    0.94    0.45
 -10  12 -11    1.26    0.50
   9  11 -11    0.23    0.84
   8  11 -11   -0.67    0.62
   7  11 -11   -1.05    0.59
   6  11 -11    2.01    0.67
   5  11 -11    0.07    0.56
   4  11 -11    6.59    0.80
   3  11 -11    5.61    0.75
   2  11 -11    0.16    0.52
   1  11 -11    3.26    0.62
   0  11 -11    1.21    0.28
   0  11 -11    0.87    0.49
  -1  11 -11   25.94    1.11
  -2  11 -11    5.13    0.66
  -3  11 -11   17.76    0.94
  -4  11 -11   17.98    0.94
  -5  11 -11    8.46    0.77
  -6  11 -11    1.29    0.45
  -7  11 -11    1.58    0.49
  -8  11 -11    0.69    0.40
  -9  11 -11    2.74    0.58
 -10  11 -11    0.55    0.44
   9  10 -11    1.45    0.73
   8  10 -11   -0.38    0.61
   7  10 -11    2.06    0.71
   6  10 -11   -0.39    0.52
   5  10 -11    2.83    0.66
   4  10 -11    2.83    0.62
   3  10 -11    0.49    0.51
   2  10 -11    0.50    0.50
   1  10 -11    1.69    0.53
   1  10 -11    2.21    0.32
   0  10 -11    3.33    0.58
   0  10 -11    3.69    0.35
  -1  10 -11    2.73    0.55
  -2  10 -11    1.22    0.46
  -3  10 -11    5.81    0.64
  -4  10 -11    0.40    0.37
  -5  10 -11   -0.12    0.33
  -6  10 -11    6.01    0.69
  -7  10 -11   -0.15    0.33
  -8  10 -11    7.28    0.79
  -9  10 -11    1.14    0.46
 -10  10 -11    0.26    0.40
  10   9 -11    0.93    0.71
   9   9 -11   -0.86    0.53
   8   9 -11    1.68    0.67
   7   9 -11   -0.30    0.54
   6   9 -11    0.42    0.50
   5   9 -11    1.67    0.56
   4   9 -11   15.47    0.95
   3   9 -11    8.07    0.76
   2   9 -11    8.43    0.49
   2   9 -11    8.95    0.69
   1   9 -11   21.20    0.67
   1   9 -11   20.97    0.98
   0   9 -11    0.97    0.24
   0   9 -11    0.56    0.45
  -1   9 -11    0.24    0.21
  -1   9 -11    0.52    0.34
  -2   9 -11    4.86    0.58
  -3   9 -11    0.13    0.37
  -4   9 -11    1.30    0.43
  -5   9 -11    0.09    0.27
  -6   9 -11    1.70    0.45
  -7   9 -11    4.90    0.64
  -8   9 -11    1.47    0.46
  -9   9 -11   -0.14    0.34
 -10   9 -11    0.71    0.45
  11   8 -11    2.21    0.77
  10   8 -11    0.11    0.70
   9   8 -11    0.64    0.61
   8   8 -11   -0.50    0.50
   7   8 -11    0.05    0.50
   6   8 -11    0.51    0.48
   5   8 -11   15.72    0.94
   4   8 -11   14.39    0.88
   3   8 -11    0.06    0.22
   3   8 -11    0.58    0.45
   2   8 -11    7.58    0.70
   2   8 -11    6.87    0.45
   1   8 -11    1.48    0.45
   1   8 -11    1.13    0.25
   0   8 -11    3.61    0.37
   0   8 -11    4.02    0.56
  -1   8 -11    0.93    0.40
  -1   8 -11    1.01    0.27
  -2   8 -11    0.27    0.24
  -2   8 -11    0.34    0.37
  -3   8 -11    2.88    0.48
  -4   8 -11   16.25    0.84
  -5   8 -11    3.01    0.51
  -6   8 -11    0.53    0.35
  -7   8 -11    0.26    0.28
  -8   8 -11    3.98    0.62
  -9   8 -11    0.89    0.43
 -10   8 -11    2.44    0.58
  11   7 -11    0.78    0.67
  10   7 -11    1.75    0.66
   9   7 -11   -0.49    0.52
   8   7 -11   -0.36    0.47
   7   7 -11    2.35    0.58
   6   7 -11    0.67    0.48
   5   7 -11    0.25    0.44
   4   7 -11    0.24    0.25
   4   7 -11    0.37    0.42
   3   7 -11    3.17    0.53
   3   7 -11    3.20    0.38
   2   7 -11    1.23    0.27
   2   7 -11    0.51    0.42
   1   7 -11   20.76    0.87
   1   7 -11   20.76    0.69
   0   7 -11    0.25    0.37
   0   7 -11    0.73    0.23
  -1   7 -11    8.38    0.63
  -1   7 -11    7.43    0.46
  -2   7 -11    5.87    0.58
  -2   7 -11    6.41    0.44
  -3   7 -11    0.13    0.32
  -4   7 -11    4.57    0.55
  -5   7 -11    0.34    0.34
  -6   7 -11    0.36    0.34
  -7   7 -11    7.16    0.73
  -8   7 -11    4.21    0.63
  -9   7 -11    1.82    0.51
 -10   7 -11    1.39    0.51
  12   6 -11   -0.52    0.60
  11   6 -11    2.18    0.70
  10   6 -11    4.75    0.77
   9   6 -11   -0.03    0.50
   8   6 -11    1.74    0.55
   7   6 -11   -0.34    0.42
   6   6 -11    0.94    0.45
   5   6 -11    6.14    0.54
   5   6 -11    6.00    0.64
   4   6 -11   -0.14    0.21
   4   6 -11   -0.06    0.38
   3   6 -11   11.60    0.57
   3   6 -11   12.77    0.76
   2   6 -11    3.27    0.50
   2   6 -11    2.58    0.35
   1   6 -11    3.23    0.47
   1   6 -11    3.21    0.36
   0   6 -11    6.10    0.56
   0   6 -11    6.07    0.45
  -1   6 -11    0.39    0.32
  -1   6 -11    0.17    0.25
  -2   6 -11    6.78    0.47
  -2   6 -11    7.17    0.62
  -3   6 -11    3.54    0.47
  -3   6 -11    2.61    0.36
  -4   6 -11   12.57    0.74
  -5   6 -11   -0.08    0.29
  -6   6 -11   19.88    0.95
  -7   6 -11    3.23    0.54
  -8   6 -11    5.73    0.72
  -9   6 -11    1.40    0.49
 -10   6 -11    3.64    0.68
  12   5 -11    1.04    0.66
  11   5 -11    2.16    0.63
  10   5 -11    0.02    0.51
   9   5 -11    0.30    0.53
   8   5 -11    2.36    0.53
   7   5 -11    2.63    0.42
   7   5 -11    2.87    0.54
   6   5 -11    2.67    0.42
   6   5 -11    2.96    0.52
   5   5 -11    1.77    0.35
   5   5 -11    2.17    0.50
   4   5 -11    3.64    0.53
   4   5 -11    3.10    0.40
   3   5 -11    2.98    0.50
   3   5 -11    2.46    0.36
   2   5 -11    6.16    0.46
   2   5 -11    7.00    0.58
   1   5 -11    0.14    0.22
   1   5 -11   -0.51    0.28
   0   5 -11    2.01    0.38
   0   5 -11    2.23    0.33
  -1   5 -11   26.39    0.87
  -1   5 -11   25.48    0.79
  -2   5 -11    0.00    0.27
  -2   5 -11    0.33    0.29
  -3   5 -11    9.34    0.58
  -3   5 -11    9.15    0.62
  -4   5 -11    6.69    0.51
  -4   5 -11    5.43    0.57
  -5   5 -11    4.19    0.54
  -6   5 -11   12.52    0.79
  -7   5 -11   13.64    0.86
  -8   5 -11    0.07    0.35
  -9   5 -11    6.17    0.76
 -10   5 -11    4.61    0.73
  12   4 -11    0.67    0.59
  11   4 -11    2.74    0.66
  10   4 -11    3.57    0.52
  10   4 -11    1.66    0.61
   9   4 -11    0.45    0.31
   9   4 -11   -0.43    0.41
   8   4 -11    8.07    0.75
   8   4 -11    8.42    0.62
   7   4 -11    0.43    0.44
   7   4 -11    0.07    0.27
   6   4 -11    1.08    0.41
   6   4 -11    0.33    0.27
   5   4 -11    6.21    0.59
   5   4 -11    6.72    0.52
   4   4 -11    0.80    0.37
   4   4 -11    0.55    0.28
   3   4 -11    0.62    0.38
   3   4 -11   -0.08    0.23
   2   4 -11   12.41    0.63
   2   4 -11   11.83    0.59
   1   4 -11    3.50    0.42
   1   4 -11    3.32    0.39
   0   4 -11   47.58    1.10
   0   4 -11   46.21    1.10
  -1   4 -11    2.65    0.41
  -1   4 -11    3.27    0.42
  -2   4 -11    0.98    0.35
  -2   4 -11    1.18    0.33
  -3   4 -11    5.88    0.51
  -3   4 -11    6.56    0.54
  -4   4 -11    0.58    0.32
  -4   4 -11    0.33    0.30
  -5   4 -11    1.49    0.39
  -5   4 -11    1.33    0.36
  -6   4 -11    4.65    0.62
  -7   4 -11    0.10    0.39
  -8   4 -11    0.23    0.39
  -9   4 -11    2.32    0.57
  12   3 -11    1.11    0.66
  12   3 -11    1.72    0.49
  11   3 -11    2.94    0.64
  11   3 -11    4.10    0.58
  10   3 -11    2.47    0.57
  10   3 -11    3.66    0.54
   9   3 -11    1.14    0.37
   9   3 -11    0.69    0.43
   8   3 -11   -0.14    0.25
   8   3 -11   -0.08    0.36
   7   3 -11   -0.23    0.38
   7   3 -11    0.06    0.25
   6   3 -11    0.92    0.41
   6   3 -11    0.95    0.32
   5   3 -11    7.09    0.54
   5   3 -11    7.15    0.57
   4   3 -11    0.25    0.27
   4   3 -11    0.07    0.34
   3   3 -11    6.11    0.50
   3   3 -11    6.14    0.53
   2   3 -11    9.69    0.58
   2   3 -11   10.66    0.58
   1   3 -11    0.01    0.25
   1   3 -11    0.03    0.25
   0   3 -11   -0.18    0.26
   0   3 -11    0.20    0.24
  -1   3 -11    8.28    0.51
  -1   3 -11    7.80    0.55
  -2   3 -11    1.53    0.36
  -2   3 -11    0.18    0.30
  -3   3 -11    1.50    0.38
  -3   3 -11    2.25    0.40
  -4   3 -11    1.93    0.40
  -4   3 -11    2.09    0.40
  -5   3 -11    2.29    0.44
  -5   3 -11    2.93    0.44
  -6   3 -11    3.61    0.48
  -6   3 -11    4.54    0.59
  -7   3 -11    1.72    0.47
  -8   3 -11   -0.20    0.36
  -9   3 -11    4.42    0.69
  13   2 -11    1.42    0.48
  12   2 -11    0.94    0.42
  11   2 -11    0.00    0.31
  10   2 -11    2.44    0.46
   9   2 -11    6.12    0.66
   9   2 -11    6.14    0.62
   8   2 -11    7.62    0.63
   8   2 -11    8.18    0.62
   7   2 -11   -0.06    0.27
   7   2 -11    0.08    0.38
   6   2 -11    9.91    0.65
   6   2 -11    9.38    0.62
   5   2 -11    4.56    0.50
   5   2 -11    4.69    0.49
   4   2 -11    8.98    0.58
   4   2 -11    9.69    0.60
   3   2 -11    2.36    0.37
   3   2 -11    2.06    0.38
   2   2 -11    4.34    0.41
   2   2 -11    5.27    0.49
   1   2 -11    5.32    0.50
   1   2 -11    4.98    0.41
   0   2 -11   27.29    0.88
   0   2 -11   27.22    0.78
  -1   2 -11    3.69    0.46
  -1   2 -11    4.00    0.43
  -2   2 -11    3.54    0.41
  -2   2 -11    4.39    0.50
  -3   2 -11    2.97    0.41
  -3   2 -11    3.23    0.47
  -4   2 -11    4.40    0.51
  -4   2 -11    4.70    0.54
  -5   2 -11    0.36    0.31
  -5   2 -11   -0.09    0.28
  -6   2 -11    0.94    0.40
  -6   2 -11    1.67    0.39
  -7   2 -11   -0.12    0.34
  -7   2 -11   -0.10    0.33
  -8   2 -11    1.51    0.49
  -9   2 -11    2.40    0.59
  13   1 -11    0.49    0.39
  12   1 -11    0.09    0.35
  11   1 -11    0.37    0.35
  10   1 -11    1.53    0.44
   9   1 -11   10.05    0.71
   8   1 -11   -0.01    0.27
   7   1 -11    0.37    0.30
   6   1 -11   -0.03    0.27
   5   1 -11    3.41    0.44
   5   1 -11    3.84    0.47
   4   1 -11    3.95    0.41
   4   1 -11    3.74    0.47
   3   1 -11    0.75    0.27
   3   1 -11    0.44    0.26
   2   1 -11    4.10    0.36
   2   1 -11    4.69    0.50
   1   1 -11   11.01    0.65
   1   1 -11   10.31    0.48
   0   1 -11    7.24    0.59
   0   1 -11    8.28    0.47
  -1   1 -11   10.03    0.54
  -1   1 -11   10.73    0.68
  -2   1 -11    1.47    0.31
  -2   1 -11    1.46    0.40
  -3   1 -11    1.59    0.33
  -3   1 -11    2.13    0.45
  -4   1 -11    0.20    0.27
  -4   1 -11    0.30    0.32
  -5   1 -11    2.50    0.49
  -5   1 -11    2.21    0.43
  -6   1 -11    0.77    0.36
  -6   1 -11    0.94    0.38
  -7   1 -11    0.23    0.40
  -7   1 -11    0.47    0.33
  -8   1 -11    0.18    0.41
  -9   1 -11    2.19    0.60
  13   0 -11    0.85    0.44
  12   0 -11    1.12    0.43
  11   0 -11    2.36    0.52
  10   0 -11    3.93    0.56
   9   0 -11    1.22    0.40
   8   0 -11    0.78    0.35
   7   0 -11    3.23    0.49
   6   0 -11   12.48    0.71
   5   0 -11   13.72    0.74
   4   0 -11    1.02    0.35
   3   0 -11    6.25    0.57
   2   0 -11    0.86    0.36
   1   0 -11    6.89    0.60
   1   0 -11    6.27    0.43
   0   0 -11    7.20    0.43
   0   0 -11    7.36    0.63
  -1   0 -11    1.81    0.44
  -1   0 -11    1.71    0.29
  -2   0 -11    0.71    0.39
  -2   0 -11    0.86    0.28
  -3   0 -11    4.35    0.55
  -3   0 -11    4.50    0.49
  -4   0 -11    1.46    0.40
  -4   0 -11    1.60    0.42
  -5   0 -11    1.09    0.39
  -5   0 -11    1.62    0.43
  -6   0 -11    1.87    0.45
  -6   0 -11    1.44    0.43
  -7   0 -11    1.41    0.46
  -7   0 -11    1.86    0.49
  -8   0 -11    1.07    0.45
  -8   0 -11    0.90    0.48
  13  -1 -11    0.44    0.45
  12  -1 -11    0.37    0.40
  11  -1 -11    2.26    0.55
  10  -1 -11    1.76    0.45
   9  -1 -11    4.45    0.58
   8  -1 -11    0.46    0.34
   7  -1 -11   15.10    0.80
   6  -1 -11    0.37    0.27
   5  -1 -11    5.25    0.56
   4  -1 -11    5.54    0.56
   3  -1 -11    1.84    0.42
   2  -1 -11    0.02    0.34
   1  -1 -11    0.70    0.38
   0  -1 -11   22.77    0.93
  -1  -1 -11   12.27    0.76
  -2  -1 -11   30.45    1.10
  -3  -1 -11    0.09    0.27
  -3  -1 -11    0.00    0.35
  -4  -1 -11    0.67    0.30
  -4  -1 -11    1.40    0.44
  -5  -1 -11    6.65    0.66
  -5  -1 -11    5.77    0.65
  -6  -1 -11    3.66    0.59
  -6  -1 -11    3.23    0.55
  -7  -1 -11    0.54    0.46
  -7  -1 -11    0.73    0.46
  -8  -1 -11    0.24    0.46
  -8  -1 -11   -0.11    0.38
  13  -2 -11    0.85    0.53
  12  -2 -11    1.54    0.51
  11  -2 -11    0.18    0.42
  10  -2 -11    2.85    0.53
   9  -2 -11    0.54    0.37
   8  -2 -11    5.90    0.63
   7  -2 -11    5.01    0.58
   6  -2 -11    1.91    0.44
   5  -2 -11    2.91    0.47
   4  -2 -11    0.19    0.35
   3  -2 -11   10.14    0.64
   2  -2 -11    0.33    0.36
   1  -2 -11   -0.09    0.35
   0  -2 -11    3.83    0.55
  -1  -2 -11    1.47    0.46
  -2  -2 -11   15.64    0.86
  -3  -2 -11    1.60    0.45
  -4  -2 -11    1.44    0.48
  -5  -2 -11    4.65    0.62
  -6  -2 -11    0.18    0.38
  -7  -2 -11    0.33    0.46
  13  -3 -11    0.94    0.48
  12  -3 -11    0.42    0.43
[truncated: 109,193 more chars]
