# Supplementary material for: New Transition Metal Coordination Polymers Derived from 2-(3,5-Dicarboxyphenyl)-6-carboxybenzimidazole as Photocatalysts for Dye and Antibiotic Decomposition
Source: Molecules. 2023 Oct 28;28(21):7318. doi: 10.3390/molecules28217318 (PMC10648955; doi:10.3390/molecules28217318)
Supplement: Supplementary file 1 [file molecules-28-07318-s001.zip › complex3.cif]

data_wy-4_auto_sq

_vrf_PLAT420_wy-4_auto_sq
;
PROBLEM: D-H Bond Without Acceptor    
  Please Check 
RESPONSE: The disordered solvent molecules have been
 removed with the SQUEEZE routine of PLATON. So it is
 difficult to determine the H-bond pairs.
;
_vrf_PLAT020_wy-4_auto_sq
;
PROBLEM: The Value of Rint is Greater Than 0.12 .........      0.238 Report
RESPONSE: We have used long exposure time, and best 
crystal to obtain best data set. 
;

_vrf_RINTA01_wy-4_auto_sq
;
PROBLEM: The value of Rint is greater than 0.18
            Rint given   0.238
RESPONSE: We have used long exposure time, and best 
crystal to obtain best data set. 
;
_vrf_PLAT026_wy-4_auto_sq
;
PROBLEM: Ratio Observed / Unique Reflections (too) Low ..
        37% Check 
RESPONSE: We have used long exposure time, and best 
crystal to obtain best data set. 
;
_audit_creation_date               2022-05-26
_audit_creation_method
;
Olex2 1.5
(compiled 2021.08.20 svn.r13c46975 for OlexSys, GUI svn.r6405)
;
_shelx_SHELXL_version_number       '2018/3'
_audit_contact_author_address      ?
_audit_contact_author_email        ?
_audit_contact_author_name         ''
_audit_contact_author_phone        ?
_publ_contact_author_id_orcid      ?
_publ_section_references
;
Dolomanov, O.V., Bourhis, L.J., Gildea, R.J, Howard, J.A.K. & Puschmann, H.
 (2009), J. Appl. Cryst. 42, 339-341.

Sheldrick, G.M. (2015). Acta Cryst. C71, 3-8.
;
_chemical_name_common              ?
_chemical_name_systematic          ?
_chemical_formula_moiety           'C16 H10 Cd N2 O7, H2 O'
_chemical_formula_sum              'C16 H12 Cd N2 O8'
_chemical_formula_weight           472.68
_chemical_melting_point            ?
loop_
  _atom_type_symbol
  _atom_type_description
  _atom_type_scat_dispersion_real
  _atom_type_scat_dispersion_imag
  _atom_type_scat_source
 'C' 'C' 0.0033 0.0016 'International Tables Vol C Tables 4.2.6.8 and 6.1.1.4'
 'H' 'H' 0.0000 0.0000 'International Tables Vol C Tables 4.2.6.8 and 6.1.1.4'
 'Cd' 'Cd' -0.8075 1.2024
 'International Tables Vol C Tables 4.2.6.8 and 6.1.1.4'
 'N' 'N' 0.0061 0.0033 'International Tables Vol C Tables 4.2.6.8 and 6.1.1.4'
 'O' 'O' 0.0106 0.0060 'International Tables Vol C Tables 4.2.6.8 and 6.1.1.4'

_shelx_space_group_comment
;
The symmetry employed for this shelxl refinement is uniquely defined
by the following loop, which should always be used as a source of
symmetry information in preference to the above space-group names.
They are only intended as comments.
;
_space_group_crystal_system        'monoclinic'
_space_group_IT_number             15
_space_group_name_H-M_alt          'C 1 2/c 1'
_space_group_name_Hall             '-C 2yc'
loop_
  _space_group_symop_operation_xyz
 'x, y, z'
 '-x, y, -z+1/2'
 'x+1/2, y+1/2, z'
 '-x+1/2, y+1/2, -z+1/2'
 '-x, -y, -z'
 'x, -y, z-1/2'
 '-x+1/2, -y+1/2, -z'
 'x+1/2, -y+1/2, z-1/2'

_cell_length_a                     13.4259(17)
_cell_length_b                     15.3909(15)
_cell_length_c                     15.619(2)
_cell_angle_alpha                  90
_cell_angle_beta                   99.496(14)
_cell_angle_gamma                  90
_cell_volume                       3183.2(7)
_cell_formula_units_Z              8
_cell_measurement_reflns_used      653
_cell_measurement_temperature      293(2)
_cell_measurement_theta_max        18.5310
_cell_measurement_theta_min        3.5280
_shelx_estimated_absorpt_T_max     0.674
_shelx_estimated_absorpt_T_min     0.674
_exptl_absorpt_coefficient_mu      1.425
_exptl_absorpt_correction_T_max    1.00000
_exptl_absorpt_correction_T_min    0.91804
_exptl_absorpt_correction_type     multi-scan
_exptl_absorpt_process_details
;
CrysAlisPro 1.171.41.121a (Rigaku Oxford Diffraction, 2021)
Empirical absorption correction using spherical harmonics,
implemented in SCALE3 ABSPACK scaling algorithm.
;
_exptl_absorpt_special_details     ?
_exptl_crystal_colour              yellow
_exptl_crystal_colour_primary      yellow
_exptl_crystal_density_diffrn      1.973
_exptl_crystal_density_meas        ?
_exptl_crystal_density_method      ?
_exptl_crystal_description         block
_exptl_crystal_F_000               1872
_exptl_crystal_size_max            0.3
_exptl_crystal_size_mid            0.3
_exptl_crystal_size_min            0.3
_exptl_transmission_factor_max     ?
_exptl_transmission_factor_min     ?
_diffrn_reflns_av_R_equivalents    0.2377
_diffrn_reflns_av_unetI/netI       0.2852
_diffrn_reflns_Laue_measured_fraction_full  0.997
_diffrn_reflns_Laue_measured_fraction_max  0.902
_diffrn_reflns_limit_h_max         17
_diffrn_reflns_limit_h_min         -18
_diffrn_reflns_limit_k_max         21
_diffrn_reflns_limit_k_min         -19
_diffrn_reflns_limit_l_max         21
_diffrn_reflns_limit_l_min         -19
_diffrn_reflns_number              17544
_diffrn_reflns_point_group_measured_fraction_full  0.997
_diffrn_reflns_point_group_measured_fraction_max  0.902
_diffrn_reflns_theta_full          25.242
_diffrn_reflns_theta_max           29.224
_diffrn_reflns_theta_min           3.530
_diffrn_ambient_temperature        293(2)
_diffrn_detector                   'CCD plate'
_diffrn_detector_area_resol_mean   8.0353
_diffrn_detector_type              EosS2
_diffrn_measured_fraction_theta_full  0.997
_diffrn_measured_fraction_theta_max  0.902
_diffrn_measurement_details
;
List of Runs (angles in degrees, time in seconds):

  # Type    Start    End  Width  t~exp~   \w     \q     \k     \f   Frames
--------------------------------------------------------------------------
  1  \w     39.00  89.00   1.00    1.61    --   16.70 178.00-180.00   50
  2  \w    -13.00  88.00   1.00    1.61    --   16.70  19.00   0.00  101
  3  \w    -53.00  36.00   1.00    1.61    --   16.70 -37.00-180.00   89
  4  \w    -41.00  11.00   1.00    1.61    --  -15.76 -78.00 150.00   52
  5  \w    -42.00  11.00   1.00    1.61    --  -15.76 -77.00  30.00   53
  6  \w    -83.00 -11.00   1.00    1.61    --  -15.76 -57.00-180.00   72
  7  \w    -32.00  52.00   1.00    1.61    --  -15.76  57.00 -30.00   84
;
_diffrn_measurement_device         'four-circle diffractometer'
_diffrn_measurement_device_type   
 'SuperNova, Single source at offset/far, EosS2'
_diffrn_measurement_method         '\w scans'
_diffrn_orient_matrix_type        
 'CrysAlisPro convention (1999,Acta A55,543-557)'
_diffrn_orient_matrix_UB_11        -0.0371126000
_diffrn_orient_matrix_UB_12        0.0327926000
_diffrn_orient_matrix_UB_13        -0.0105757000
_diffrn_orient_matrix_UB_21        0.0179984000
_diffrn_orient_matrix_UB_22        0.0213008000
_diffrn_orient_matrix_UB_23        0.0398282000
_diffrn_orient_matrix_UB_31        0.0341619000
_diffrn_orient_matrix_UB_32        0.0244046000
_diffrn_orient_matrix_UB_33        -0.0205438000
_diffrn_radiation_monochromator    mirror
_diffrn_radiation_probe            x-ray
_diffrn_radiation_type             'Mo K\a'
_diffrn_radiation_wavelength       0.71073
_diffrn_source                     'micro-focus sealed X-ray tube'
_diffrn_source_type                'SuperNova (Mo) X-ray Source'
_reflns_Friedel_coverage           0.000
_reflns_Friedel_fraction_full      .
_reflns_Friedel_fraction_max       .
_reflns_number_gt                  1452
_reflns_number_total               3895
_reflns_special_details
;
 Reflections were merged by SHELXL according to the crystal
 class for the calculation of statistics and refinement.
 
 Structure factors included contributions from the .fab file.
 
 _reflns_Friedel_fraction is defined as the number of unique
 Friedel pairs measured divided by the number that would be
 possible theoretically, ignoring centric projections and
 systematic absences.
;
_reflns_threshold_expression       'I > 2\s(I)'
_computing_cell_refinement         'CrysAlisPro 1.171.41.121a (Rigaku OD, 2021)'
_computing_data_collection         'CrysAlisPro 1.171.41.121a (Rigaku OD, 2021)'
_computing_data_reduction          'CrysAlisPro 1.171.41.121a (Rigaku OD, 2021)'
_computing_molecular_graphics      'Olex2 1.5 (Dolomanov et al., 2009)'
_computing_publication_material    'Olex2 1.5 (Dolomanov et al., 2009)'
_computing_structure_refinement    'SHELXL 2018/3 (Sheldrick, 2015)'
_computing_structure_solution      'SHELXT 2018/2 (Sheldrick, 2018)'
_refine_diff_density_max           1.044
_refine_diff_density_min           -0.903
_refine_diff_density_rms           0.207
_refine_ls_extinction_coef         .
_refine_ls_extinction_method       none
_refine_ls_goodness_of_fit_ref     0.998
_refine_ls_hydrogen_treatment      constr
_refine_ls_matrix_type             full
_refine_ls_number_parameters       248
_refine_ls_number_reflns           3895
_refine_ls_number_restraints       100
_refine_ls_R_factor_all            0.2484
_refine_ls_R_factor_gt             0.0986
_refine_ls_restrained_S_all        0.995
_refine_ls_shift/su_max            0.000
_refine_ls_shift/su_mean           0.000
_refine_ls_structure_factor_coef   Fsqd
_refine_ls_weighting_details      
 'w=1/[\s^2^(Fo^2^)+(0.0493P)^2^] where P=(Fo^2^+2Fc^2^)/3'
_refine_ls_weighting_scheme        calc
_refine_ls_wR_factor_gt            0.1634
_refine_ls_wR_factor_ref           0.2271
_refine_special_details            ?
_olex2_refinement_description
;
1. Fixed Uiso
 At 1.2 times of:
  All C(H) groups, All N(H) groups
 At 1.5 times of:
  All O(H) groups, All O(H,H) groups
2. Rigid bond restraints
 O1, O2, O3, O4, C1, C2, C3, C4, C5, C6, C7, C8
 with sigma for 1-2 distances of 0.01 and sigma for 1-3 distances of 0.01
3. Uiso/Uaniso restraints and constraints
O1 \\sim O2 \\sim O3 \\sim O4 \\sim C1 \\sim C2 \\sim C3 \\sim C4 \\sim C5
\\sim C6 \\sim C7 \\sim C8: within 2A with sigma of 0.01 and sigma for terminal
atoms of 0.02 within 2A
4.a Riding coordinates:
 O4(H4)
4.b Free rotating group:
 O8(H8A,H8B)
4.c Rotating group:
 O7(H7A,H7B)
4.d Aromatic/amide H refined with riding coordinates:
 N1(H1), C3(H3), C5(H5), C7(H7), C11(H11), C13(H13), C14(H14)
;
_atom_sites_solution_hydrogens     mixed
_atom_sites_solution_primary       ?
_atom_sites_solution_secondary     ?
loop_
  _atom_site_label
  _atom_site_type_symbol
  _atom_site_fract_x
  _atom_site_fract_y
  _atom_site_fract_z
  _atom_site_U_iso_or_equiv
  _atom_site_adp_type
  _atom_site_occupancy
  _atom_site_site_symmetry_order
  _atom_site_calc_flag
  _atom_site_refinement_flags_posn
  _atom_site_refinement_flags_adp
  _atom_site_refinement_flags_occupancy
  _atom_site_disorder_assembly
  _atom_site_disorder_group
 Cd1 Cd 0.46133(7) 0.12403(5) 0.42827(6) 0.0347(3) Uani 1 1 d . . . . .
 O1 O 0.5531(6) 0.1252(5) 0.5574(5) 0.041(2) Uani 1 1 d . U . . .
 O2 O 0.5700(7) 0.0027(5) 0.6310(6) 0.048(2) Uani 1 1 d . U . . .
 O3 O 0.6920(6) 0.1267(5) 1.0156(5) 0.0308(18) Uani 1 1 d . U . . .
 O4 O 0.7258(7) 0.0082(5) 0.9439(6) 0.054(3) Uani 1 1 d . U . . .
 H4 H 0.781663 0.005321 0.979059 0.081 Uiso 1 1 d R U . . .
 O5 O 0.5547(7) 0.7277(5) 0.5884(6) 0.047(3) Uani 1 1 d . . . . .
 O6 O 0.6081(6) 0.8054(5) 0.7047(6) 0.037(2) Uani 1 1 d . . . . .
 O7 O 0.6148(6) 0.1323(5) 0.3765(6) 0.044(2) Uani 1 1 d . . . . .
 H7A H 0.648298 0.085903 0.390504 0.066 Uiso 1 1 d R U . . .
 H7B H 0.603253 0.131577 0.321174 0.066 Uiso 1 1 d R U . . .
 N1 N 0.6088(7) 0.4093(6) 0.7078(7) 0.029(2) Uani 1 1 d . . . . .
 H1 H 0.584259 0.387919 0.657929 0.035 Uiso 1 1 calc R U . . .
 N2 N 0.6761(7) 0.4164(5) 0.8449(6) 0.027(2) Uani 1 1 d . . . . .
 C1 C 0.5748(9) 0.0825(7) 0.6250(7) 0.025(2) Uani 1 1 d . U . . .
 C2 C 0.6104(7) 0.1286(6) 0.7091(7) 0.0122(18) Uani 1 1 d . U . . .
 C3 C 0.6389(8) 0.0862(7) 0.7850(8) 0.021(2) Uani 1 1 d . U . . .
 H3 H 0.640334 0.025767 0.786093 0.025 Uiso 1 1 calc R U . . .
 C4 C 0.6668(8) 0.1345(7) 0.8637(7) 0.024(2) Uani 1 1 d . U . . .
 C5 C 0.6676(8) 0.2247(7) 0.8585(8) 0.030(2) Uani 1 1 d . U . . .
 H5 H 0.685737 0.256368 0.909410 0.036 Uiso 1 1 calc R U . . .
 C6 C 0.6433(8) 0.2685(7) 0.7827(8) 0.024(2) Uani 1 1 d . U . . .
 C7 C 0.6107(8) 0.2215(6) 0.7057(8) 0.024(2) Uani 1 1 d . U . . .
 H7 H 0.589693 0.250426 0.653544 0.029 Uiso 1 1 calc R U . . .
 C8 C 0.6970(9) 0.0846(8) 0.9454(8) 0.030(2) Uani 1 1 d . U . . .
 C9 C 0.6427(9) 0.3632(7) 0.7775(7) 0.026(3) Uani 1 1 d . . . . .
 C10 C 0.6182(8) 0.4974(7) 0.7265(7) 0.019(3) Uani 1 1 d . . . . .
 C11 C 0.5963(9) 0.5703(7) 0.6787(8) 0.028(3) Uani 1 1 d . . . . .
 H11 H 0.570374 0.567089 0.619796 0.033 Uiso 1 1 calc R U . . .
 C12 C 0.6138(9) 0.6515(7) 0.7207(9) 0.034(3) Uani 1 1 d . . . . .
 C13 C 0.6554(8) 0.6529(7) 0.8088(7) 0.026(3) Uani 1 1 d . . . . .
 H13 H 0.667416 0.706953 0.835216 0.031 Uiso 1 1 calc R U . . .
 C14 C 0.6799(8) 0.5809(7) 0.8593(8) 0.026(3) Uani 1 1 d . . . . .
 H14 H 0.707123 0.584019 0.917917 0.031 Uiso 1 1 calc R U . . .
 C15 C 0.6603(8) 0.5021(7) 0.8150(9) 0.031(3) Uani 1 1 d . . . . .
 C16 C 0.5892(9) 0.7317(8) 0.6658(10) 0.036(3) Uani 1 1 d . . . . .
 O8 O 0.5575(12) 0.3743(8) 0.5371(9) 0.113(5) Uani 1 1 d G . . . .
 H8A H 0.566235 0.421890 0.511653 0.169 Uiso 1 1 d G U . . .
 H8B H 0.494348 0.365096 0.525180 0.169 Uiso 1 1 d G U . . .

loop_
  _atom_site_aniso_label
  _atom_site_aniso_U_11
  _atom_site_aniso_U_22
  _atom_site_aniso_U_33
  _atom_site_aniso_U_23
  _atom_site_aniso_U_13
  _atom_site_aniso_U_12
 Cd1 0.0535(7) 0.0232(5) 0.0241(6) -0.0004(4) -0.0030(5) -0.0010(5)
 O1 0.059(5) 0.038(4) 0.020(4) -0.001(4) -0.016(4) 0.009(4)
 O2 0.076(6) 0.029(4) 0.031(5) -0.010(4) -0.009(5) -0.006(5)
 O3 0.039(4) 0.034(4) 0.020(4) 0.001(4) 0.005(4) 0.007(4)
 O4 0.079(7) 0.045(5) 0.032(6) 0.000(4) -0.012(5) 0.017(5)
 O5 0.071(7) 0.040(5) 0.024(6) -0.005(5) -0.014(5) 0.005(5)
 O6 0.045(5) 0.036(5) 0.027(6) 0.000(4) -0.005(5) 0.002(4)
 O7 0.056(6) 0.040(5) 0.035(6) 0.005(5) 0.001(5) 0.019(5)
 N1 0.036(6) 0.025(5) 0.022(6) -0.003(5) -0.012(5) 0.000(5)
 N2 0.039(6) 0.012(5) 0.027(6) 0.005(4) -0.002(5) 0.004(4)
 C1 0.041(5) 0.025(4) 0.009(4) 0.000(4) 0.000(4) 0.007(4)
 C2 0.016(4) 0.011(4) 0.008(4) -0.005(3) 0.001(4) 0.003(4)
 C3 0.025(5) 0.021(4) 0.018(4) 0.007(4) 0.004(4) -0.003(4)
 C4 0.029(5) 0.027(4) 0.015(4) 0.002(4) 0.006(4) 0.006(4)
 C5 0.034(5) 0.029(4) 0.026(5) -0.002(4) -0.001(5) 0.004(5)
 C6 0.025(5) 0.019(4) 0.029(5) -0.003(4) 0.003(5) 0.004(4)
 C7 0.038(5) 0.017(4) 0.015(5) 0.006(4) -0.001(5) 0.003(5)
 C8 0.035(5) 0.029(5) 0.024(5) -0.003(4) 0.005(5) 0.000(4)
 C9 0.035(7) 0.033(7) 0.011(6) 0.002(6) 0.005(6) 0.000(6)
 C10 0.011(6) 0.031(7) 0.016(7) -0.005(5) 0.003(5) 0.006(5)
 C11 0.032(7) 0.031(7) 0.020(8) 0.012(6) 0.006(6) 0.005(6)
 C12 0.034(7) 0.032(7) 0.033(8) 0.017(6) -0.006(6) -0.012(6)
 C13 0.034(7) 0.029(6) 0.013(6) 0.001(5) -0.005(6) -0.001(6)
 C14 0.039(8) 0.021(6) 0.020(7) 0.006(5) 0.010(6) 0.002(6)
 C15 0.025(7) 0.019(6) 0.043(9) 0.013(6) -0.007(6) -0.002(5)
 C16 0.033(8) 0.022(7) 0.056(11) -0.002(7) 0.019(8) 0.001(6)
 O8 0.186(14) 0.085(9) 0.050(8) -0.019(7) -0.032(10) -0.049(9)

_geom_special_details
;
 All esds (except the esd in the dihedral angle between two l.s. planes)
 are estimated using the full covariance matrix.  The cell esds are taken
 into account individually in the estimation of esds in distances, angles
 and torsion angles; correlations between esds in cell parameters are only
 used when they are defined by crystal symmetry.  An approximate (isotropic)
 treatment of cell esds is used for estimating esds involving l.s. planes.
;
loop_
  _geom_bond_atom_site_label_1
  _geom_bond_atom_site_label_2
  _geom_bond_distance
  _geom_bond_site_symmetry_2
  _geom_bond_publ_flag
 Cd1 O1 2.184(8) . ?
 Cd1 O2 2.170(8) 5_656 ?
 Cd1 O3 2.367(8) 2_656 ?
 Cd1 O5 2.302(8) 5_666 ?
 Cd1 O6 2.392(8) 5_666 ?
 Cd1 O7 2.337(8) . ?
 Cd1 C16 2.687(13) 5_666 ?
 O1 C1 1.236(12) . ?
 O2 C1 1.235(12) . ?
 O3 C8 1.285(13) . ?
 O4 H4 0.8549 . ?
 O4 C8 1.239(12) . ?
 O5 C16 1.223(15) . ?
 O6 C16 1.292(13) . ?
 O7 H7A 0.8529 . ?
 O7 H7B 0.8530 . ?
 N1 H1 0.8600 . ?
 N1 C9 1.316(13) . ?
 N1 C10 1.389(12) . ?
 N2 C9 1.351(13) . ?
 N2 C15 1.403(12) . ?
 C1 C2 1.500(14) . ?
 C2 C3 1.352(14) . ?
 C2 C7 1.432(12) . ?
 C3 H3 0.9300 . ?
 C3 C4 1.432(15) . ?
 C4 C5 1.391(14) . ?
 C4 C8 1.487(15) . ?
 C5 H5 0.9300 . ?
 C5 C6 1.355(15) . ?
 C6 C7 1.410(14) . ?
 C6 C9 1.459(14) . ?
 C7 H7 0.9300 . ?
 C10 C11 1.352(14) . ?
 C10 C15 1.407(15) . ?
 C11 H11 0.9300 . ?
 C11 C12 1.413(15) . ?
 C12 C13 1.398(15) . ?
 C12 C16 1.508(16) . ?
 C13 H13 0.9300 . ?
 C13 C14 1.368(14) . ?
 C14 H14 0.9300 . ?
 C14 C15 1.399(15) . ?
 O8 H8A 0.8502 . ?
 O8 H8B 0.8502 . ?

loop_
  _geom_angle_atom_site_label_1
  _geom_angle_atom_site_label_2
  _geom_angle_atom_site_label_3
  _geom_angle
  _geom_angle_site_symmetry_1
  _geom_angle_site_symmetry_3
  _geom_angle_publ_flag
 O1 Cd1 O3 92.9(3) . 2_656 ?
 O1 Cd1 O5 97.1(3) . 5_666 ?
 O1 Cd1 O6 151.4(3) . 5_666 ?
 O1 Cd1 O7 85.6(3) . . ?
 O1 Cd1 C16 123.5(4) . 5_666 ?
 O2 Cd1 O1 116.2(3) 5_656 . ?
 O2 Cd1 O3 93.1(3) 5_656 2_656 ?
 O2 Cd1 O5 146.6(3) 5_656 5_666 ?
 O2 Cd1 O6 91.0(3) 5_656 5_666 ?
 O2 Cd1 O7 91.2(3) 5_656 . ?
 O2 Cd1 C16 119.7(4) 5_656 5_666 ?
 O3 Cd1 O6 94.3(3) 2_656 5_666 ?
 O3 Cd1 C16 91.8(3) 2_656 5_666 ?
 O5 Cd1 O3 87.3(3) 5_666 2_656 ?
 O5 Cd1 O6 55.7(3) 5_666 5_666 ?
 O5 Cd1 O7 88.8(3) 5_666 . ?
 O5 Cd1 C16 27.0(3) 5_666 5_666 ?
 O6 Cd1 C16 28.7(3) 5_666 5_666 ?
 O7 Cd1 O3 175.7(3) . 2_656 ?
 O7 Cd1 O6 85.1(3) . 5_666 ?
 O7 Cd1 C16 85.6(3) . 5_666 ?
 C1 O1 Cd1 143.2(8) . . ?
 C1 O2 Cd1 150.5(8) . 5_656 ?
 C8 O3 Cd1 118.5(7) . 2_656 ?
 C8 O4 H4 106.3 . . ?
 C16 O5 Cd1 94.3(8) . 5_666 ?
 C16 O6 Cd1 88.4(8) . 5_666 ?
 Cd1 O7 H7A 108.9 . . ?
 Cd1 O7 H7B 109.1 . . ?
 H7A O7 H7B 104.4 . . ?
 C9 N1 H1 124.9 . . ?
 C9 N1 C10 110.3(10) . . ?
 C10 N1 H1 124.9 . . ?
 C9 N2 C15 107.3(10) . . ?
 O1 C1 C2 119.5(10) . . ?
 O2 C1 O1 125.9(11) . . ?
 O2 C1 C2 114.6(10) . . ?
 C3 C2 C1 122.9(9) . . ?
 C3 C2 C7 120.8(10) . . ?
 C7 C2 C1 116.2(9) . . ?
 C2 C3 H3 120.1 . . ?
 C2 C3 C4 119.9(10) . . ?
 C4 C3 H3 120.1 . . ?
 C3 C4 C8 117.7(10) . . ?
 C5 C4 C3 118.1(10) . . ?
 C5 C4 C8 124.1(11) . . ?
 C4 C5 H5 118.5 . . ?
 C6 C5 C4 123.0(11) . . ?
 C6 C5 H5 118.5 . . ?
 C5 C6 C7 119.1(10) . . ?
 C5 C6 C9 123.0(11) . . ?
 C7 C6 C9 117.8(11) . . ?
 C2 C7 H7 120.5 . . ?
 C6 C7 C2 118.9(10) . . ?
 C6 C7 H7 120.5 . . ?
 O3 C8 C4 115.3(10) . . ?
 O4 C8 O3 123.7(12) . . ?
 O4 C8 C4 121.0(11) . . ?
 N1 C9 N2 110.0(10) . . ?
 N1 C9 C6 125.6(11) . . ?
 N2 C9 C6 124.4(10) . . ?
 N1 C10 C15 105.3(10) . . ?
 C11 C10 N1 133.7(11) . . ?
 C11 C10 C15 121.0(11) . . ?
 C10 C11 H11 120.9 . . ?
 C10 C11 C12 118.3(11) . . ?
 C12 C11 H11 120.9 . . ?
 C11 C12 C16 117.2(11) . . ?
 C13 C12 C11 118.6(11) . . ?
 C13 C12 C16 124.2(12) . . ?
 C12 C13 H13 117.5 . . ?
 C14 C13 C12 125.0(11) . . ?
 C14 C13 H13 117.5 . . ?
 C13 C14 H14 122.9 . . ?
 C13 C14 C15 114.2(11) . . ?
 C15 C14 H14 122.9 . . ?
 N2 C15 C10 107.1(10) . . ?
 C14 C15 N2 130.1(12) . . ?
 C14 C15 C10 122.8(10) . . ?
 O5 C16 Cd1 58.7(7) . 5_666 ?
 O5 C16 O6 121.5(12) . . ?
 O5 C16 C12 122.2(12) . . ?
 O6 C16 Cd1 62.9(6) . 5_666 ?
 O6 C16 C12 116.4(13) . . ?
 C12 C16 Cd1 177.5(9) . 5_666 ?
 H8A O8 H8B 104.5 . . ?

loop_
  _geom_torsion_atom_site_label_1
  _geom_torsion_atom_site_label_2
  _geom_torsion_atom_site_label_3
  _geom_torsion_atom_site_label_4
  _geom_torsion
  _geom_torsion_site_symmetry_1
  _geom_torsion_site_symmetry_2
  _geom_torsion_site_symmetry_3
  _geom_torsion_site_symmetry_4
  _geom_torsion_publ_flag
 Cd1 O1 C1 O2 26(2) . . . . ?
 Cd1 O1 C1 C2 -154.1(9) . . . . ?
 Cd1 O2 C1 O1 1(3) 5_656 . . . ?
 Cd1 O2 C1 C2 -178.6(11) 5_656 . . . ?
 Cd1 O3 C8 O4 -91.5(13) 2_656 . . . ?
 Cd1 O3 C8 C4 89.4(10) 2_656 . . . ?
 Cd1 O5 C16 O6 -3.9(13) 5_666 . . . ?
 Cd1 O5 C16 C12 177.2(10) 5_666 . . . ?
 Cd1 O6 C16 O5 3.7(13) 5_666 . . . ?
 Cd1 O6 C16 C12 -177.3(10) 5_666 . . . ?
 O1 C1 C2 C3 -177.6(11) . . . . ?
 O1 C1 C2 C7 3.9(16) . . . . ?
 O2 C1 C2 C3 2.5(16) . . . . ?
 O2 C1 C2 C7 -176.1(10) . . . . ?
 N1 C10 C11 C12 178.3(12) . . . . ?
 N1 C10 C15 N2 1.1(12) . . . . ?
 N1 C10 C15 C14 -178.7(11) . . . . ?
 C1 C2 C3 C4 -176.5(9) . . . . ?
 C1 C2 C7 C6 179.9(10) . . . . ?
 C2 C3 C4 C5 -2.7(16) . . . . ?
 C2 C3 C4 C8 179.7(10) . . . . ?
 C3 C2 C7 C6 1.3(16) . . . . ?
 C3 C4 C5 C6 0.0(17) . . . . ?
 C3 C4 C8 O3 -160.0(10) . . . . ?
 C3 C4 C8 O4 20.8(17) . . . . ?
 C4 C5 C6 C7 3.2(18) . . . . ?
 C4 C5 C6 C9 179.0(10) . . . . ?
 C5 C4 C8 O3 22.5(17) . . . . ?
 C5 C4 C8 O4 -156.6(11) . . . . ?
 C5 C6 C7 C2 -3.9(17) . . . . ?
 C5 C6 C9 N1 -171.7(12) . . . . ?
 C5 C6 C9 N2 7.3(18) . . . . ?
 C7 C2 C3 C4 1.9(16) . . . . ?
 C7 C6 C9 N1 4.2(17) . . . . ?
 C7 C6 C9 N2 -176.8(11) . . . . ?
 C8 C4 C5 C6 177.5(11) . . . . ?
 C9 N1 C10 C11 179.1(12) . . . . ?
 C9 N1 C10 C15 -0.6(13) . . . . ?
 C9 N2 C15 C10 -1.2(12) . . . . ?
 C9 N2 C15 C14 178.6(12) . . . . ?
 C9 C6 C7 C2 -179.9(10) . . . . ?
 C10 N1 C9 N2 -0.1(13) . . . . ?
 C10 N1 C9 C6 179.0(10) . . . . ?
 C10 C11 C12 C13 1.7(18) . . . . ?
 C10 C11 C12 C16 179.7(11) . . . . ?
 C11 C10 C15 N2 -178.6(10) . . . . ?
 C11 C10 C15 C14 1.6(18) . . . . ?
 C11 C12 C13 C14 -1.0(19) . . . . ?
 C11 C12 C16 O5 0.6(19) . . . . ?
 C11 C12 C16 O6 -178.3(12) . . . . ?
 C12 C13 C14 C15 0.4(18) . . . . ?
 C13 C12 C16 O5 178.5(12) . . . . ?
 C13 C12 C16 O6 -0.4(18) . . . . ?
 C13 C14 C15 N2 179.5(11) . . . . ?
 C13 C14 C15 C10 -0.7(17) . . . . ?
 C15 N2 C9 N1 0.9(13) . . . . ?
 C15 N2 C9 C6 -178.3(10) . . . . ?
 C15 C10 C11 C12 -2.0(17) . . . . ?
 C16 C12 C13 C14 -178.8(11) . . . . ?

_shelx_res_file
;
TITL wy-4_auto_a.res in C2/c
    wy-4_auto_sq.res
    created by SHELXL-2018/3 at 22:03:38 on 26-May-2022
REM Old TITL WY-4_auto in C2/c
REM SHELXT solution in C2/c: R1 0.304, Rweak 0.107, Alpha 0.109
REM <I/s> 0.398 for 127 systematic absences, Orientation as input
REM Formula found by SHELXT: C16 N4 O6 Cd
CELL 0.71073 13.4259 15.3909 15.6187 90 99.496 90
ZERR 8 0.0017 0.0015 0.0024 0 0.014 0
LATT 7
SYMM -X,+Y,0.5-Z
SFAC C H Cd N O
UNIT 128 96 8 16 64
DELU O1 > O4 C1 > C8
SIMU 0.01 0.02 2 O1 > O4 C1 > C8

L.S. 20 0 5
PLAN  1
SIZE 0.3 0.3 0.3
CONF
BOND
MORE -1
BOND $H
ABIN
fmap 2
acta
REM <olex2.extras>
REM <HklSrc "%.\\wy-4_auto_sq.hkl">
REM </olex2.extras>

WGHT    0.049300
FVAR       0.08434
CD1   3    0.461326    0.124034    0.428269    11.00000    0.05352    0.02322 =
         0.02412   -0.00043   -0.00304   -0.00100
O1    5    0.553132    0.125246    0.557425    11.00000    0.05851    0.03814 =
         0.02015   -0.00089   -0.01569    0.00899
O2    5    0.570025    0.002657    0.631002    11.00000    0.07622    0.02946 =
         0.03150   -0.00993   -0.00921   -0.00605
O3    5    0.692012    0.126681    1.015635    11.00000    0.03942    0.03357 =
         0.01965    0.00150    0.00520    0.00731
O4    5    0.725763    0.008231    0.943899    11.00000    0.07910    0.04465 =
         0.03203    0.00016   -0.01152    0.01708
AFIX   3
H4    2    0.781663    0.005321    0.979059    11.00000   -1.50000
AFIX   0
O5    5    0.554723    0.727739    0.588352    11.00000    0.07128    0.03997 =
         0.02353   -0.00463   -0.01374    0.00522
O6    5    0.608110    0.805431    0.704681    11.00000    0.04473    0.03635 =
         0.02748   -0.00022   -0.00508    0.00223
O7    5    0.614773    0.132288    0.376534    11.00000    0.05557    0.03990 =
         0.03475    0.00495    0.00142    0.01908
AFIX   7
H7A   2    0.648298    0.085903    0.390504    11.00000   -1.50000
H7B   2    0.603253    0.131577    0.321174    11.00000   -1.50000
AFIX   0
N1    4    0.608760    0.409302    0.707840    11.00000    0.03570    0.02505 =
         0.02167   -0.00264   -0.01199    0.00023
AFIX  43
H1    2    0.584259    0.387919    0.657929    11.00000   -1.20000
AFIX   0
N2    4    0.676110    0.416435    0.844921    11.00000    0.03922    0.01203 =
         0.02682    0.00515   -0.00211    0.00432
C1    1    0.574759    0.082525    0.624952    11.00000    0.04101    0.02466 =
         0.00935   -0.00003    0.00033    0.00699
C2    1    0.610405    0.128571    0.709082    11.00000    0.01650    0.01144 =
         0.00822   -0.00493    0.00053    0.00268
C3    1    0.638871    0.086172    0.784979    11.00000    0.02483    0.02093 =
         0.01797    0.00741    0.00385   -0.00338
AFIX  43
H3    2    0.640334    0.025767    0.786093    11.00000   -1.20000
AFIX   0
C4    1    0.666774    0.134470    0.863677    11.00000    0.02935    0.02684 =
         0.01548    0.00177    0.00568    0.00617
C5    1    0.667631    0.224693    0.858513    11.00000    0.03375    0.02863 =
         0.02557   -0.00192   -0.00131    0.00443
AFIX  43
H5    2    0.685737    0.256368    0.909410    11.00000   -1.20000
AFIX   0
C6    1    0.643289    0.268528    0.782715    11.00000    0.02493    0.01895 =
         0.02882   -0.00343    0.00289    0.00391
C7    1    0.610678    0.221519    0.705689    11.00000    0.03840    0.01721 =
         0.01510    0.00640   -0.00052    0.00340
AFIX  43
H7    2    0.589693    0.250426    0.653544    11.00000   -1.20000
AFIX   0
C8    1    0.696959    0.084591    0.945398    11.00000    0.03498    0.02935 =
         0.02422   -0.00340    0.00480   -0.00041
C9    1    0.642713    0.363177    0.777538    11.00000    0.03457    0.03254 =
         0.01055    0.00179    0.00540    0.00006
C10   1    0.618179    0.497445    0.726467    11.00000    0.01116    0.03140 =
         0.01576   -0.00510    0.00278    0.00578
C11   1    0.596284    0.570336    0.678722    11.00000    0.03206    0.03149 =
         0.02041    0.01179    0.00574    0.00456
AFIX  43
H11   2    0.570374    0.567089    0.619796    11.00000   -1.20000
AFIX   0
C12   1    0.613785    0.651535    0.720664    11.00000    0.03415    0.03189 =
         0.03296    0.01692   -0.00647   -0.01155
C13   1    0.655426    0.652938    0.808838    11.00000    0.03397    0.02873 =
         0.01295    0.00123   -0.00452   -0.00127
AFIX  43
H13   2    0.667416    0.706953    0.835216    11.00000   -1.20000
AFIX   0
C14   1    0.679874    0.580887    0.859260    11.00000    0.03934    0.02083 =
         0.01985    0.00550    0.00976    0.00220
AFIX  43
H14   2    0.707123    0.584019    0.917917    11.00000   -1.20000
AFIX   0
C15   1    0.660349    0.502082    0.814972    11.00000    0.02492    0.01926 =
         0.04336    0.01266   -0.00707   -0.00249
C16   1    0.589224    0.731736    0.665799    11.00000    0.03349    0.02217 =
         0.05588   -0.00204    0.01919    0.00133
AFIX   6
O8    5    0.557548    0.374337    0.537129    11.00000    0.18572    0.08531 =
         0.04959   -0.01874   -0.03249   -0.04892
H8A   2    0.566235    0.421890    0.511653    11.00000   -1.50000
H8B   2    0.494348    0.365096    0.525180    11.00000   -1.50000
AFIX   0
HKLF 4


REM  wy-4_auto_a.res in C2/c
REM wR2 = 0.2271, GooF = S = 0.998, Restrained GooF = 0.995 for all data
REM R1 = 0.0986 for 1452 Fo > 4sig(Fo) and 0.2484 for all 3895 data
REM 248 parameters refined using 100 restraints

END

WGHT      0.0493      0.0000

REM Highest difference peak  1.044,  deepest hole -0.903,  1-sigma level  0.207
Q1    1   0.5357  0.3728  0.5709  11.00000  0.05    1.03
;
_shelx_res_checksum                11008
_shelx_hkl_file
;
   0   0   3   -4.84    4.08
   0   0   3   -0.34    1.34
   0   0  -3   -0.65    2.28
   0   0  -3    5.88    5.02
   0   0   3    5.39    4.78
   0   0   4   47.26   14.65
   0   0  -4   58.30   16.81
   0   0   4   48.55   15.52
   0   0  -4   57.49   16.88
   0   0   4   39.34   13.12
   0   0   5   -1.89    3.19
   0   0  -5    1.69    3.97
   0   0   5    0.45    0.38
   0   0  -5   -1.70    4.67
   0   0   6  266.82   43.88
   0   0   6  151.20   33.30
   0   0  -6  188.84   37.34
   0   0   6  203.99   37.01
   0   0  -6  229.02   39.58
   0   0   7   12.44   11.50
   0   0   7   -3.32    5.27
   0   0  -7   12.17   13.08
   0   0  -7   15.29   15.65
   0   0   7    2.79    6.23
   0   0   8  507.31   68.43
   0   0  -8  583.28   77.00
   0   0   9   -1.54    5.37
   0   0  -9   -8.44    9.65
   0   0  10    7.71   12.95
   0   0 -10   -0.31    2.15
   0   0  11    3.06   11.92
   0   0 -11   -5.36    8.64
   0   0  12    0.49    5.66
   0   0 -12    9.99   16.01
   0   0  13    2.37    5.85
   0   0 -13   -3.28   13.53
   0   0  14  300.97   73.49
   0   0 -14  473.23   96.41
   0   0  15  -17.15   17.85
   0   0 -15  -28.58   24.13
   0   0  16  126.08   50.77
   0   0 -16   46.92   34.63
   0   0  17   21.30   26.05
   0   0 -17    3.21   19.16
   0   0  18   22.25   28.03
   0   0 -18   31.07   28.36
   0   0  19   -1.52   24.59
   0   0 -19   -2.65    8.63
   0   2   2    7.90    4.93
   0  -2  -2   15.50    7.16
   0   2  -2   12.63    5.33
   0  -2   2   27.29    8.53
   0   2   2    7.35    4.19
   0   2  -2    9.00    5.26
   0  -2   2   16.45    7.25
   0   2   2   11.72    4.66
   0   2  -2    4.11    2.69
   0  -2   2   12.82    5.72
   0  -2  -2   12.18    5.24
   0  -2   3  569.74   43.93
   0   2   3  584.13   47.49
   0  -2  -3  559.12   46.60
   0   2  -3  584.86   44.73
   0  -2  -3  630.97   46.96
   0   2  -3  545.85   48.77
   0   2   3  541.63   43.12
   0  -2   3  656.86   53.28
   0  -2  -3  627.30   35.36
   0   2   3  620.81   34.55
   0   2  -3  611.51   38.57
   0   2   4    8.99    7.62
   0  -2  -4    8.46    7.81
   0   2  -4    9.74    6.64
   0  -2   4   14.81    8.64
   0  -2   4    9.66    5.43
   0   2  -4   13.50    9.96
   0  -2  -4   26.13   11.67
   0   2   4   15.62    8.73
   0   2  -4   14.29    6.13
   0  -2  -4   11.29    4.40
   0  -2   5  425.20   48.61
   0   2  -5  542.36   55.12
   0  -2  -5  554.74   58.53
   0   2   5  521.16   57.04
   0   2   5  508.81   55.66
   0  -2   5  370.28   49.87
   0  -2  -5  496.82   53.32
   0   2   5  452.64   51.25
   0   2  -5  418.83   53.59
   0  -2  -5  420.19   28.53
   0   2  -5  511.52   36.64
   0  -2  -6    0.74    2.83
   0   2   6    6.24    6.22
   0  -2   6    4.65    8.83
   0   2  -6   -2.60    4.09
   0   2   6   -0.86    3.31
   0   2   6    0.43    1.71
   0   2  -6    3.77    3.76
   0  -2  -6    0.10    4.94
   0  -2   6    7.28    7.34
   0  -2  -6    2.46    2.15
   0   2  -6   -5.93    3.98
   0  -2  -7   -1.44    8.16
   0   2   7    1.25    3.24
   0   2   7   -0.04    2.84
   0  -2   7    0.33    7.21
   0   2  -7   -2.09    3.98
   0   2  -7   -3.01    5.42
   0  -2   7    0.80    2.69
   0   2   7    4.32    6.09
   0  -2  -7    1.35    0.56
   0  -2  -7    0.95    1.55
   0   2  -7    0.76    1.45
   0  -2   8    0.38    6.23
   0   2   8    2.15    1.30
   0   2   8  -10.02    9.66
   0   2  -8    5.12    8.81
   0  -2  -8    5.20    1.31
   0   2  -8    1.76    2.56
   0  -2  -8    0.58    1.13
   0   2   9   71.77   28.83
   0  -2   9  109.40   34.73
   0  -2  -9  123.08   36.68
   0   2  -9  149.72   44.30
   0  -2  -9   92.77   11.34
   0   2  -9  126.03   19.12
   0  -2  10   83.17   31.42
   0   2  10   14.99    8.19
   0  -2 -10   16.77   14.39
   0   2 -10   90.41   36.89
   0   2 -10   45.89   11.25
   0  -2  11  138.15   42.41
   0   2  11  149.04   45.95
   0  -2 -11  116.61   41.22
   0   2 -11  126.78   43.36
   0   2 -11  116.05   16.70
   0   2  12    7.73    6.11
   0  -2  12  -14.05   13.93
   0  -2 -12   -2.29    8.87
   0   2 -12    3.01    4.06
   0   2 -12    3.88    2.30
   0  -2  13   -2.18   16.27
   0   2  13   -5.74   10.14
   0  -2 -13    3.11    6.88
   0   2 -13   -2.44    6.57
   0   2  14   20.52   21.21
   0  -2  14   11.16   16.30
   0  -2 -14   23.10   18.22
   0   2 -14   -1.81   14.63
   0   2  15   49.99   30.43
   0  -2  15   25.06   16.44
   0   2 -15   34.98   28.34
   0   2  16   15.98   17.85
   0  -2  16   51.62   31.59
   0  -2 -16    9.34   12.96
   0   2 -16   -2.04   13.18
   0  -2  17  100.34   48.95
   0   2  17   98.27   48.31
   0   2 -17  154.49   60.60
   0  -2 -17   62.70   40.07
   0   2  18  -27.40   25.82
   0  -2  18    9.42   16.80
   0  -2 -18    1.14   10.16
   0   2 -18    5.43   10.49
   0  -2  19   28.17   29.89
   0   2  19   57.85   35.93
   0  -2 -19    9.42   16.13
   0   2 -19  101.12   56.09
   0  -4   0 1514.05   68.27
   0   4   0 1588.14   72.85
   0  -4   0 1537.79   71.25
   0   4   0 1484.45   60.95
   0  -4   0 1487.62   61.34
   0  -4   0 1389.83   76.65
   0   4   0 1500.79   79.35
   0   4  -1    2.72    3.93
   0   4   1    3.67    4.05
   0  -4  -1    0.22    1.46
   0  -4   1    9.65    6.49
   0   4   1    4.70    4.56
   0   4  -1   -0.18    0.76
   0  -4  -1   -0.89    0.97
   0   4  -1   10.79    6.42
   0   4   1   12.99    5.77
   0  -4   1   14.22    6.90
   0  -4  -1    1.71    4.87
   0   4   1    9.01    6.31
   0   4  -1    2.83    2.06
   0  -4   1    0.94    3.89
   0   4  -2  444.65   40.56
   0  -4   2  370.53   37.32
   0   4   2  471.73   43.12
   0  -4  -2  415.53   40.09
   0  -4   2  422.83   39.58
   0   4  -2  462.76   45.18
   0   4   2  460.31   36.77
   0   4   2  436.11   42.60
   0  -4   2  359.85   39.87
   0   4  -2  392.54   42.10
   0  -4  -2  428.20   41.92
   0  -4  -3    4.90    5.78
   0   4   3    0.36    2.13
   0   4  -3    3.90    4.65
   0  -4   3    2.21    4.69
   0  -4   3    1.61    2.78
   0   4  -3    0.13    1.80
   0  -4  -3   -0.78    1.47
   0  -4   3    6.64    5.41
   0   4  -3    7.43    4.80
   0   4   3    0.78    2.78
   0   4   4    0.19    3.48
   0  -4  -4    2.00    3.27
   0  -4   4    3.08    3.26
   0   4  -4    2.92    4.59
   0  -4   4    3.34    6.99
   0   4  -4    0.92    3.39
   0   4   4    1.90    5.26
   0  -4  -4    1.16    3.90
   0   4   4   -2.93    3.35
   0  -4   4    1.98    3.83
   0   4  -4   12.35    7.98
   0  -4  -5   -0.03    3.51
   0   4   5    7.47    5.89
   0   4  -5    2.08    4.38
   0  -4   5    4.56    6.62
   0   4   5    2.99    3.16
   0  -4   5   11.64    9.65
   0   4  -5   12.08    9.19
   0   4  -5    8.12    8.35
   0   4   5    7.18    4.24
   0  -4  -5   15.61    7.94
   0   4  -6  347.57   49.30
   0   4   6  289.42   47.81
   0  -4  -6  298.25   48.88
   0  -4   6  264.41   42.91
   0   4  -6  301.41   51.68
   0   4   6  257.32   42.09
   0  -4   6  263.31   48.85
   0   4  -6  286.93   37.68
   0  -4  -6  291.43   34.56
   0   4   7    1.01    5.78
   0  -4  -7  -13.33   10.81
   0   4   7    3.90    9.14
   0  -4   7    2.55    4.43
   0   4  -7   -1.55    3.49
   0  -4  -7    0.32    4.82
   0   4  -7   -6.33    7.87
   0   4   7    1.84    3.83
   0  -4  -7   -3.50    3.65
   0   4  -7    5.10    5.47
   0  -4  -8  199.16   46.01
   0   4   8  288.90   54.95
   0  -4   8  243.51   47.08
   0   4   8  270.14   50.60
   0  -4  -8  357.36   59.40
   0   4  -8  203.78   48.08
   0   4  -8  250.50   35.51
   0  -4  -8  240.40   30.27
   0  -4  -9    2.29    5.08
   0  -4   9   -0.59    0.70
   0   4   9   24.18   17.80
   0  -4  -9    4.53    7.03
   0   4  -9   -0.37    2.90
   0   4  -9   17.72    9.18
   0  -4  -9    4.14    2.74
   0   4  10    0.19    2.78
   0  -4  10   17.62   15.42
   0  -4 -10    7.52    8.81
   0   4 -10    3.21    6.66
   0  -4 -10   25.09    9.60
   0   4 -10    8.09    7.29
   0   4  11   -1.23    9.76
   0  -4  11   -0.74    3.39
   0   4 -11   22.12   18.38
   0  -4 -11    2.37    4.86
   0   4 -11    6.04    7.20
   0  -4  12   26.26   20.84
   0   4  12   23.57   20.85
   0  -4 -12    3.94    9.52
   0   4 -12   48.59   31.59
   0   4 -12   26.33   11.11
   0   4  13   11.11   10.14
   0  -4  13    4.14   10.32
   0  -4 -13    2.42   17.71
   0   4 -13  -13.76   15.93
   0  -4  14  105.61   44.58
   0   4  14  242.75   67.84
   0   4 -14  226.70   70.26
   0  -4 -14  165.64   55.26
   0   4  15    2.54   10.41
   0  -4  15   -0.81   14.48
   0  -4 -15   18.94   24.87
   0   4 -15    5.08   10.54
   0   4  16   14.75   22.34
   0  -4  16   39.58   33.32
   0   4 -16   67.27   42.95
   0  -4 -16   46.51   32.64
   0  -4  17   -2.14    6.98
   0   4  17   -9.76   15.07
   0   4 -17   26.33   26.04
   0  -4 -17    7.49   21.36
   0  -4  18   14.72   20.13
   0   4  18    6.20   11.84
   0   4 -18  -23.61   25.61
   0  -4 -18   31.70   30.29
   0  -4  19   29.94   27.67
   0  -6   0   82.87   19.67
   0  -6   0   84.54   20.70
   0   6   0   45.47   15.37
   0  -6   0   89.73   18.55
   0   6   0   61.99   15.15
   0  -6   0   67.46   20.66
   0   6   0   79.19   22.93
   0  -6  -1  203.13   31.64
   0   6  -1  122.98   25.55
   0   6   1  205.13   31.84
   0   6   1  188.52   31.84
   0  -6   1  171.17   29.48
   0   6  -1  186.56   30.99
   0  -6  -1  155.81   23.81
   0  -6  -1  154.91   31.78
   0   6   1  172.48   24.86
   0  -6   1  181.33   27.89
   0   6  -1  193.50   35.29
   0   6   1  193.09   35.02
   0  -6   1  129.27   28.96
   0   6   2    1.82    2.99
   0  -6  -2    4.47    2.11
   0   6  -2    8.79    8.09
   0   6   2    2.55    3.53
   0  -6   2    2.29    2.60
   0   6  -2    3.03    5.70
   0   6   2    0.27    1.29
   0  -6  -2    3.77    7.71
   0   6  -2    6.36    7.07
   0   6   2    9.96    7.27
   0  -6   2   -0.56    1.89
   0  -6   2    0.05    3.80
   0   6  -3 1032.22   76.70
   0   6   3  907.80   74.49
   0  -6  -3  900.81   72.83
   0  -6   3  996.73   75.71
   0  -6   3  866.96   70.29
   0   6   3  960.52   66.44
   0   6  -3  936.48   79.33
   0  -6   3  981.44   76.52
   0  -6   3  920.09   78.88
   0   6   3  982.03   77.87
   0  -6  -3  972.42   78.07
   0   6  -3 1110.75   86.08
   0   6   4   70.70   21.83
   0  -6   4   25.86   13.34
   0  -6  -4   46.53   17.84
   0   6  -4   43.76   16.12
   0  -6   4   26.71   13.01
   0  -6   4   19.29   11.72
   0   6  -4   55.15   20.40
   0   6   4   17.31    9.84
   0  -6   4   49.73   18.64
   0   6  -4   50.51   18.59
   0  -6  -4   10.53    9.77
   0   6   5  172.70   36.99
   0  -6  -5  216.67   40.38
   0   6  -5  202.38   37.61
   0  -6   5  165.48   33.99
   0   6   5  162.92   32.05
   0  -6   5  184.19   39.85
   0   6  -5  164.51   38.08
   0   6   5  227.05   37.30
   0  -6  -5  155.79   31.64
   0   6  -5  168.55   34.09
   0   6   6    4.69    8.35
   0  -6  -6    9.85    9.53
   0  -6   6   -4.01    5.46
   0   6  -6    8.74   10.42
   0   6  -6    1.04    4.92
   0   6   6   22.05   14.01
   0   6  -6   11.53    9.61
   0   6   6    2.34    2.32
   0  -6  -6   13.78    8.73
   0  -6  -7    5.61    9.09
   0  -6   7   -0.41    3.31
   0   6  -7    2.08    4.75
   0   6   7   -3.56    5.40
   0   6  -7   -9.60    8.19
   0  -6  -7   -1.83    3.77
   0  -6  -8   -3.21   12.05
   0  -6   8    1.29    5.97
   0   6  -8    6.75    9.04
   0  -6  -8    7.07    8.54
   0   6  -8   -7.41    7.26
   0  -6  -9   93.67   33.52
   0   6   9   58.89   27.74
   0  -6   9  108.29   34.34
   0   6  -9  112.26   40.03
   0   6  -9   77.75   24.07
   0  -6  -9  105.49   26.24
   0  -6 -10    3.01    1.86
   0   6  10   13.14   15.41
   0  -6  10   -0.57    2.57
   0   6 -10    9.97   14.30
   0   6 -10    2.30    3.99
   0  -6 -10    3.52    4.68
   0  -6 -11  264.23   63.61
   0  -6  11  232.44   55.62
   0   6  11  138.25   46.83
   0   6 -11  163.22   52.70
   0  -6 -11  180.43   31.22
   0   6 -11  149.38   33.26
   0   6  12   14.97   16.89
   0  -6  12    5.99   17.40
   0   6 -12   16.66   15.15
   0   6 -12   10.70    8.70
   0  -6  13   -8.11   11.21
   0   6  13   24.52   22.38
   0   6 -13    4.33   15.92
   0  -6  14   10.80    5.96
   0   6  14    0.47   12.65
   0   6 -14   15.39   18.06
   0  -6  15   14.71   16.49
   0   6  15   31.15   25.20
   0   6 -15   20.31   22.66
   0   6  16  -21.02   21.75
   0  -6  16  -48.50   31.23
   0   6 -16    9.81   15.90
   0   6  17   44.62   37.93
   0  -6  17   42.70   24.83
   0   6 -17   10.36   16.68
   0   6  18   26.10    4.86
   0  -6  18    4.55   23.18
   0   6 -18   27.73   24.57
   0  -6  19   35.37   17.64
   0  -8   0 1744.44  104.65
   0   8   0 1589.13  105.77
   0  -8   0 1733.10  109.64
   0   8   0 1578.16   88.97
   0  -8   0 1654.70   92.20
   0  -8   0 1558.65  116.50
   0  -8  -1   -0.21    3.01
   0  -8   1   -1.89    3.86
   0   8  -1   -1.40    6.57
   0   8  -1    6.24    6.55
   0  -8   1    0.06    6.41
   0   8   1   -0.51    1.88
   0  -8   1    0.42    2.40
   0  -8  -1    2.63    5.38
   0   8  -1    7.13    6.43
   0  -8  -1    4.61    8.88
   0  -8   1    2.73    1.34
   0   8   1    2.51    4.88
   0   8  -2  384.88   52.45
   0  -8  -2  301.53   45.10
   0   8   2  271.89   43.77
   0   8  -2  263.60   42.60
   0   8   2  272.09   45.73
   0  -8   2  247.08   41.51
   0   8   2  239.81   34.95
   0   8  -2  236.48   40.96
   0  -8   2  204.78   35.49
   0  -8   2  250.49   47.27
   0  -8  -2  251.40   46.28
   0  -8  -3   25.39   13.24
   0   8   3   19.14   15.65
   0  -8   3   49.75   17.86
   0   8   3   16.64   11.28
   0   8  -3   29.76   13.86
   0   8  -3   27.65   13.95
   0   8   3   21.77   11.20
   0  -8   3   28.78   16.60
   0  -8   3   16.70   11.52
   0  -8  -3   28.72   16.97
   0  -8  -4    8.28   10.45
   0  -8   4    8.65    8.29
   0   8   4   15.52   10.77
   0   8  -4   10.22    6.30
   0  -8   4   -5.12    6.16
   0   8  -4   17.86   12.44
   0   8   4   11.97    8.12
   0  -8   4    5.28   10.56
   0  -8   4    9.29    8.85
   0  -8  -4   -3.12    5.10
   0   8   5   15.24   11.49
   0  -8  -5   22.14   13.54
   0  -8   5   -3.55    5.35
   0   8  -5   -8.77    8.38
   0   8   5   38.80   16.89
   0   8  -5   12.06   11.46
   0   8   5   12.59    9.38
   0  -8  -5    3.57    6.63
   0  -8   5    4.36    4.68
   0  -8  -6  283.06   52.93
   0  -8   6  215.37   44.58
   0   8   6  318.59   50.05
   0   8   6  305.57   49.48
   0   8  -6  257.62   54.62
   0  -8  -6  305.74   51.14
   0  -8   7   23.59   15.78
   0  -8  -7    1.08    6.52
   0   8   7    4.13    8.04
   0   8  -7   -8.05    9.86
   0  -8  -7   -9.57    8.88
   0  -8  -8  189.73   47.09
   0  -8   8  170.18   44.30
   0   8  -8  165.23   47.99
   0  -8  -8  181.46   39.41
   0  -8  -9    2.78    7.37
   0  -8   9   -0.61    7.72
   0   8  -9   14.70   13.55
   0  -8  -9    1.76    3.77
   0  -8 -10   36.90   22.59
   0  -8  10   16.66   15.52
   0   8  10    8.49   15.05
   0   8 -10  -27.13   20.87
   0  -8 -10   10.68   11.54
   0  -8 -11   27.65   21.88
   0  -8  11   -2.93    9.92
   0   8  11   22.69   17.62
   0   8 -11   16.30   16.91
   0  -8 -11    3.81   10.63
   0  -8 -12   30.18   24.21
   0   8  12    6.05    6.62
   0  -8  12   24.78   19.99
   0   8 -12   11.13   14.58
   0  -8  13   -0.55   10.57
   0   8  13    6.00   10.06
   0   8 -13   18.12   22.52
   0   8  14   89.15   45.44
   0  -8  14  143.91   54.38
   0   8 -14  121.42   54.59
   0  -8  15  -10.49   14.10
   0   8  15    0.33   16.31
   0   8 -15   -2.88    8.36
   0  -8  16   -7.81   12.67
   0   8  16   87.95   45.38
   0   8 -16   41.37   32.59
   0   8  17    3.29    9.70
   0  -8  17   25.02   22.14
   0   8 -17    5.70   12.67
   0  -8  18    5.68   13.37
   0 -10   0   37.85   16.63
   0  10   0   50.90   22.56
   0 -10   0   58.29   19.40
   0 -10   0   42.82   22.99
   0 -10  -1   30.16   17.19
   0 -10   1   22.12   12.50
   0  10   1   17.14   13.33
   0  10  -1   43.55   19.51
   0  10  -1   14.98   12.63
   0 -10  -1   30.33   14.26
   0 -10   1   47.66   18.01
   0 -10  -1   26.37   18.26
   0 -10   1   17.96   15.67
   0  10   1    8.03    8.56
   0 -10   2   -6.90    7.45
   0 -10  -2    1.70    8.55
   0  10  -2   -5.21    6.66
   0  10   2    1.64    5.52
   0  10  -2    5.27    6.65
   0 -10   2    7.71   12.02
   0  10   2    1.09    5.47
   0 -10   2   16.77   16.10
   0 -10  -2   -4.26    6.77
   0  10   3  319.12   54.10
   0 -10  -3  158.72   37.21
   0  10   3  222.44   47.79
   0  10  -3  222.66   46.49
   0 -10  -3  240.03   52.89
   0 -10   3  246.24   44.96
   0 -10   3  232.55   20.69
   0 -10   3  230.70   51.51
   0  10   3  248.30   39.66
   0 -10  -4    5.80   10.90
   0  10   4    5.11    6.55
   0  10   4   -1.76    4.72
   0  10  -4    0.05    6.10
   0 -10   4   15.47    9.77
   0 -10  -4    2.49    9.31
   0 -10   4   19.02   16.75
   0 -10  -5  188.28   43.61
   0 -10   5  183.71   42.63
   0  10   5  230.51   51.13
   0  10  -5  208.88   49.05
   0  10   5  250.51   43.94
   0 -10  -5  206.50   48.20
   0 -10   6    5.70    5.65
   0 -10  -6    4.05    9.20
   0  10   6   -9.41    8.99
   0  10  -6   10.46   11.57
   0  10   6   11.61   11.44
   0 -10  -6    2.80    5.48
   0 -10  -7    1.55    6.13
   0 -10   7  -13.16   11.96
   0  10   7   -8.01    8.59
   0  10  -7   16.54   14.95
   0 -10  -7  -11.29   10.98
   0 -10   8   21.86   16.28
   0 -10  -8   30.02   19.88
   0  10  -8   -2.04    5.49
   0  10   8   -0.35    8.23
   0 -10  -8    6.62    8.39
   0 -10  -9   32.23   22.64
   0 -10   9    7.03    7.85
   0  10   9   71.16   29.67
   0  10  -9   13.91   18.62
   0 -10  -9   14.46   13.35
   0 -10 -10    2.10   16.94
   0 -10  10   11.05   16.78
   0  10 -10  -15.91   16.69
   0 -10 -10    9.29   12.13
   0 -10  11   49.21   27.10
   0 -10 -11   56.57   33.77
   0  10  11   67.35   34.51
   0  10 -11   73.55   37.96
   0 -10 -11   61.47   25.48
   0 -10 -12    6.15   16.83
   0 -10  12   27.18   24.41
   0  10 -12   -9.86   14.24
   0  10  12   -2.08   16.99
   0 -10 -13   10.64   16.52
   0 -10  13   -2.76   13.05
   0  10  13    8.23   10.82
   0  10 -13    0.66    9.24
   0  10  14   26.56   28.34
   0 -10  14    9.86   13.37
   0  10 -14    0.83   12.82
   0  10  15    1.53   16.37
   0 -10  15   36.70   23.53
   0  10 -15    8.68   19.12
   0  10  16  -26.42   25.94
   0 -10  16   37.56   30.90
   0  10 -16    7.67   12.93
   0 -10  17   28.88   26.23
   0 -10  18   10.22   26.64
   0 -12   0  105.51   31.79
   0  12   0   89.57   31.71
   0  12   0   94.24   30.11
   0 -12   0  148.41   33.45
   0 -12   0   93.47   37.20
   0 -12   1   35.93   18.96
   0 -12  -1   61.58   24.89
   0  12   1   67.35   27.04
   0  12  -1   75.95   29.02
   0 -12   1   39.77   17.29
   0  12  -1   42.16   20.05
   0 -12  -1   35.97   15.96
   0 -12  -1   47.76   24.36
   0 -12   1   73.73   32.06
   0  12   1   23.87   11.84
   0 -12  -2  186.58   43.35
   0 -12   2  150.20   39.05
   0  12   2  189.70   46.18
   0  12  -2  181.89   43.50
   0 -12   2  204.34   43.67
   0  12  -2  157.45   42.13
   0 -12  -2  138.24   44.37
   0  12   2  154.78   33.51
   0 -12   2  243.67   58.92
   0 -12  -3   -1.83    3.73
   0 -12   3   -1.79    9.37
   0  12   3   -2.44    9.48
   0  12  -3    4.02    8.98
   0  12   3    4.54    5.98
   0 -12  -3   -5.36    8.47
   0 -12   3   11.00   11.68
   0 -12  -4    5.48   11.75
   0  12   4    1.95    4.91
   0  12  -4    6.46   10.73
   0 -12  -4   -0.46    2.49
   0  12   4    0.86    0.71
   0  12   4   -9.04    8.18
   0 -12   4    2.61    2.19
   0 -12  -5   14.37    9.70
   0  12   5   20.82   17.18
   0  12  -5    7.21    7.58
   0  12   5   -4.73    6.17
   0 -12  -5   26.61   19.30
   0 -12  -6  156.31   44.53
   0  12   6  130.30   42.29
   0  12  -6  201.13   53.81
   0  12   6  151.05   37.73
   0 -12  -6  119.55   41.00
   0 -12  -7   16.19   14.94
   0 -12   7    7.35   12.33
   0  12   7    8.35    3.86
   0  12  -7    7.99   10.99
   0  12   7    2.03    1.19
   0 -12  -7    6.26    9.13
   0 -12  -8   95.98   37.90
   0 -12   8   93.45   36.98
   0  12   8  112.71   43.22
   0  12   8   80.84   30.52
   0  12  -8  161.11   53.47
   0 -12  -8  112.43   38.54
   0 -12   9    7.05    3.40
   0 -12  -9   13.59   15.75
   0  12   9   20.13   15.44
   0  12  -9   15.85   16.76
   0 -12  -9    3.59    6.83
   0 -12 -10   -9.72   13.90
   0 -12  10    5.66   17.35
   0  12  10   -2.31    5.48
   0  12 -10   33.02   24.78
   0 -12 -10   10.88   11.94
   0 -12 -11  -33.51   24.49
   0 -12  11   -2.98    8.93
   0  12  11   18.49   16.19
   0  12 -11    3.06   17.72
   0  12  11    5.43   10.33
   0 -12 -12   24.36   18.13
   0 -12  12   61.54   33.14
   0  12 -12    9.90   14.84
   0  12  12   66.93   31.22
   0  12  12   15.06   15.22
   0 -12  13    1.08   15.93
   0 -12 -13   12.16   22.48
   0  12 -13   -7.45   13.35
   0  12  13    0.89   21.04
   0 -12  14  148.88   54.71
   0  12 -14  131.95   58.38
   0  12  14   11.65   16.74
   0 -12  15    4.84   18.63
   0  12 -15   40.20   45.13
   0  12  15    8.00   13.64
   0 -12  16  -37.03   28.74
   0 -12  17   -6.84    7.87
   0 -14   0  117.53   35.96
   0  14   0   51.61   27.26
   0  14   0  103.53   33.43
   0 -14   0   19.10   20.99
   0 -14  -1   89.64   32.65
   0 -14   1   61.22   26.50
   0  14  -1  115.35   38.62
   0  14   1   74.76   31.75
   0  14  -1   63.64   26.54
   0 -14   1   83.84   39.74
   0 -14  -1   90.16   41.48
   0 -14   2   30.30   20.56
   0 -14  -2   18.83   12.79
   0  14   2   12.82   17.22
   0  14  -2   20.33   15.44
   0  14   2    7.46    7.20
   0 -14  -2    7.87   15.29
   0 -14   2   18.42   17.47
   0 -14   3  159.43   43.29
   0 -14  -3  245.19   54.15
   0  14   3  194.91   53.74
   0  14  -3  215.93   53.26
   0 -14  -3  230.94   63.10
   0  14   3  148.86   34.61
   0 -14  -4    6.51    6.65
   0 -14   4    0.84    6.00
   0  14   4    1.80    8.37
   0  14  -4   -1.07    3.80
   0  14   4    3.79    7.31
   0 -14  -5   73.05   31.15
   0 -14   5   47.87   26.20
   0  14   5   87.27   36.17
   0  14  -5   11.07   10.48
   0 -14  -5   75.37   35.03
   0  14   5   80.39   27.21
   0 -14  -6  -17.29   15.38
   0  14   6   -8.55   11.70
   0  14  -6    5.11    8.95
   0  14   6   -7.67    8.39
   0 -14  -6   -8.57   11.79
   0 -14  -7   -2.16   14.73
   0  14   7    6.92   14.76
   0  14  -7    1.34   11.81
   0 -14  -7  -27.53   21.12
   0 -14  -8    4.87   12.09
   0  14   8    5.89   10.23
   0  14  -8  -24.88   21.27
   0 -14  -8    5.83    4.54
   0 -14  -9   42.12   29.65
   0  14   9   75.88   37.19
   0  14  -9   66.94   36.43
   0 -14  -9   49.12   27.58
   0 -14 -10    5.16   19.41
   0 -14  10   -7.98    5.18
   0  14 -10   -1.24    5.11
   0  14  10   14.99   22.34
   0 -14 -11   38.53   28.46
   0 -14  11   48.83   27.32
   0  14 -11  141.38   56.04
   0  14  11   79.38   40.56
   0 -14  12   36.04   24.97
   0 -14 -12    6.27   14.32
   0  14 -12   12.28   18.89
   0  14  12   13.89   28.25
   0 -14  13   10.04   14.01
   0 -14 -13    4.52    5.20
   0  14 -13   30.74   28.17
   0  14  13    9.04   24.57
   0 -14  14  -12.51   16.12
   0  14 -14    3.13   25.65
   0 -16   0  146.55   44.31
   0  16   0  138.97   41.65
   0  16   0  202.94   57.04
   0 -16   1    5.38    7.65
   0 -16  -1  -19.14   15.64
   0  16   1    5.42    9.15
   0  16  -1  -15.02   14.97
   0  16  -1   15.41   11.85
   0  16   1  -14.95   13.14
   0 -16   2  119.86   39.91
   0 -16  -2   83.88   32.64
   0  16   2  117.89   43.40
   0  16  -2   40.68   22.34
   0 -16  -2   69.94   36.73
   0 -16   3    2.58    3.88
   0 -16  -3    5.49   12.66
   0  16   3   20.94   17.93
   0  16  -3   -6.58    9.71
   0 -16  -3    9.38   12.71
   0 -16  -4    3.23    8.23
   0 -16   4   -1.23   16.93
   0  16   4  -18.54   17.74
   0  16  -4  -21.84   18.27
   0 -16  -4    8.33    6.24
   0 -16  -5   -7.91   13.29
   0 -16   5  -22.01   17.81
   0  16   5    1.75    5.55
   0  16  -5  -20.05   18.12
   0 -16   6   33.12   26.19
   0 -16  -6   27.25   21.10
   0  16  -6  109.06   45.29
   0  16   6  110.30   45.91
   0 -16  -7    6.58    7.99
   0  16  -7   20.01   28.85
   0  16   7   17.55   21.24
   0 -16  -8   50.61   27.21
   0  16  -8   52.68   31.59
   0  16   8   53.31   36.52
   0 -16  -9  -22.24   20.22
   0  16  -9   15.14   26.14
   0  16   9    1.47    4.47
   0 -16 -10   -0.97    4.35
   0  16 -10   19.47   23.99
   0  16  10   17.37    8.28
   0  16 -11  -34.23   28.95
   0  16  11   72.59   43.16
   0  16 -12  -27.48   26.79
   0  16  12   30.55   34.02
   0  16  12   67.59   46.61
   0  16 -13    6.18   26.59
   0  18   0   19.14   22.10
   0  18   1  -14.55   16.16
   0  18   2    3.00    7.44
   0  18   3   61.77   34.07
   0  18   4    0.87   20.78
   0  18   5  106.96   46.41
   0  18   6   12.29   23.52
   0  18   7   26.87   24.27
   0  18   8    6.10   17.53
   0  18   9  106.98   48.47
   0  20   1   19.32   22.60
   0  20   2   69.84   41.99
   0  20   3   16.60   29.58
   0  20   4    4.52   13.59
   0  20   5  -54.90   35.58
   0  20   6   -0.71    5.02
   1   1 -19   37.64   36.30
   1  -1 -19   56.51   38.32
  -1   1  19   15.47   27.44
   1  -1 -18   10.97   13.70
   1   1 -18   13.53   18.88
  -1  -1  18  -17.65   20.17
  -1   1  18   -5.00   11.82
   1   1 -17   58.17   39.85
   1  -1 -17   72.29   48.92
  -1  -1  17   17.54   22.32
  -1   1  17  104.91   47.68
   1   1 -16  126.01   53.91
   1  -1 -16  139.08   55.52
  -1   1  16  134.81   54.64
  -1  -1  16  149.67   55.58
   1   1 -15   16.88   18.81
   1  -1 -15    5.38   12.75
  -1  -1  15   10.96   18.13
  -1   1  15   12.16   15.86
   1   1 -14   99.91   45.20
   1  -1 -14  172.10   57.12
  -1  -1  14  147.31   50.17
  -1   1  14  169.21   53.49
   1   1 -13   25.35   23.90
   1  -1 -13   19.56   13.18
  -1  -1  13  -11.20   12.88
  -1   1  13  -17.96   16.56
  -1   1  12    2.80    8.49
  -1  -1  12    4.63   14.30
   1  -1 -11  132.66   43.99
   1   1 -11  104.22   39.11
  -1  -1  11  105.18   35.52
  -1   1  11  137.13   42.49
   1  -1 -10   61.97   27.94
   1   1 -10   74.20   31.02
  -1  -1  10   46.69   22.49
  -1   1  10   33.52   20.17
   1   1  -9  222.50   50.94
   1  -1  -9  217.51   49.90
  -1  -1   9  196.68   44.24
  -1   1   9  231.79   48.67
   1   1  -8   72.48   29.21
   1  -1  -8   70.72   26.44
   1   1  -8   33.38   17.06
  -1  -1   8   31.89   17.05
  -1   1   8   82.74   27.51
  -1  -1   7    6.73    7.51
   1  -1  -7    8.76   10.29
  -1   1   7    1.29    9.40
   1  -1  -7    2.66    1.16
  -1  -1   7    8.86    4.75
  -1   1   7   11.41    6.30
   1   1  -7    0.13    3.76
  -1   1   7   15.53   12.35
  -1  -1   7    0.07    2.16
   1   1  -7    5.00    7.62
   1   1  -6  536.31   57.92
  -1   1   6  492.97   57.13
  -1   1   6  517.91   60.88
   1  -1  -6  452.98   57.35
  -1  -1   6  441.67   52.34
  -1  -1   6  545.97   61.70
   1   1  -6  532.04   63.22
  -1   1   6  588.72   65.81
  -1  -1   6  494.28   60.94
   1  -1  -6  463.46   58.64
  -1  -1   5   44.53   15.87
   1  -1  -5   96.30   24.28
  -1   1   5   50.93   17.84
  -1  -1   5   37.06   13.56
   1   1  -5   36.44   14.18
  -1   1   5   38.82   14.94
  -1  -1   5   64.02   19.73
   1   1  -5   43.54   17.57
   1  -1  -5   32.92   15.75
  -1   1   5   51.07   17.18
   1  -1  -4  338.61   40.21
  -1  -1   4  275.42   32.82
   1   1  -4  296.31   33.83
  -1  -1   4  310.34   37.17
  -1   1   4  276.18   36.24
   1  -1  -4  285.09   37.75
  -1  -1   4  324.28   40.56
  -1   1   4  264.07   36.54
   1   1  -4  325.57   40.69
  -1  -1   4  317.79   20.44
   1   1  -3  591.50   40.08
  -1  -1   3  622.28   41.19
  -1  -1   3  610.81   44.89
  -1   1   3  674.11   50.12
   1  -1  -3  583.25   46.50
  -1  -1   3  662.68   50.25
   1   1  -3  621.73   48.70
  -1   1   3  648.51   49.88
   1  -1  -3  613.31   48.10
  -1  -1   3  639.52   29.52
   1   1   2  252.23   26.33
  -1   1  -2  230.02   25.83
  -1  -1  -2  239.96   25.73
   1  -1   2  246.19   27.90
  -1   1  -2  212.71   26.04
  -1  -1  -2  243.91   23.52
   1  -1   3  323.71   35.37
  -1  -1  -3  326.39   35.69
   1   1   3  272.82   32.93
   1   1   3  308.02   35.00
  -1   1  -3  302.71   34.53
  -1  -1  -3  379.37   36.31
   1   1   3  274.46   31.01
   1  -1   3  288.76   35.03
  -1   1  -3  293.12   35.48
   1   1   4   71.10   19.41
  -1  -1  -4   79.41   19.98
   1  -1   4  133.90   27.54
   1   1   4  121.27   24.05
  -1   1  -4  105.14   24.08
  -1   1  -4  121.96   24.80
   1   1   4   88.72   21.30
   1  -1   4   90.58   21.45
  -1  -1  -4  101.12   22.45
   1   1   5   45.19   16.84
   1  -1   5   29.39   13.27
   1   1   5   48.63   17.34
  -1   1  -5   50.33   18.68
  -1  -1  -5   51.35   17.33
   1  -1   5   39.16   15.15
  -1  -1  -5  103.13   25.30
  -1   1  -5   34.70   15.08
   1   1   5   40.27   16.10
   1   1   6  255.58   44.02
  -1   1  -6  183.61   37.63
   1  -1   6  221.77   41.89
   1   1   6  274.85   44.67
  -1  -1  -6  275.70   44.75
   1  -1   6  193.08   36.79
  -1  -1  -6  193.28   37.52
   1   1   6  244.72   42.77
  -1   1  -6  231.36   40.51
   1   1   7   90.84   28.31
   1   1   7   61.91   22.73
  -1  -1  -7   71.19   24.94
  -1   1  -7  120.30   31.68
   1  -1   7   36.23   17.57
   1  -1   7   69.79   24.64
   1   1   7   83.43   27.08
  -1  -1  -7   74.08   25.07
  -1   1  -7  119.99   33.38
   1  -1   8   80.15   28.36
   1   1   8   87.36   29.03
  -1  -1  -8   80.13   28.38
  -1   1  -8  165.53   41.81
   1   1   9  268.76   54.53
   1  -1   9  184.16   44.85
  -1  -1  -9  216.08   49.68
  -1   1  -9  187.53   47.70
   1   1  10  -12.15   12.04
   1  -1  10   -1.56    3.08
  -1  -1 -10    4.50    7.44
  -1   1 -10    2.61    6.09
   1  -1  11  152.38   45.10
   1   1  11   99.38   36.62
  -1   1 -11  164.83   48.93
  -1  -1 -11  156.11   47.34
  -1  -1 -11  133.43   16.39
  -1   1 -11  128.34   19.12
   1   1  12    0.07    3.57
  -1   1 -12    2.51   12.72
  -1  -1 -12    0.08    1.07
  -1   1 -12    4.17    4.56
   1  -1  13   26.33   19.36
   1   1  13   49.00   29.52
  -1  -1 -13   45.87   26.90
  -1   1 -13   66.91   35.95
  -1   1 -13   59.69    9.47
   1  -1  14   37.76   25.05
   1   1  14   39.62   27.60
  -1  -1 -14   58.42   31.94
   1   1  15   11.53   16.32
   1  -1  15   25.93   23.07
  -1   1 -15   20.46   17.40
  -1  -1 -15   13.67   16.62
   1   1  16   16.06   21.92
   1  -1  16   24.54   23.19
  -1  -1 -16   28.60   28.91
  -1   1 -16   -7.98   18.99
   1  -1  17   61.38   37.87
   1   1  17   50.14   29.36
  -1   1 -17   72.27   39.99
  -1  -1 -17   32.37   28.33
   1  -1  18   14.30   16.40
   1   1  18    5.47   23.34
  -1   1 -18   -0.26    2.65
  -1  -1 -18   -5.50   25.42
   1   1  19  -18.74   22.30
   1  -1  19   21.27   28.29
  -1  -1 -19   -2.63   27.17
  -1   1 -19  -36.18   32.23
  -1  -3  19    6.93   20.24
   1   3 -19  -20.74   24.59
  -1  -3  18   -9.12   14.41
  -1   3  18   34.94   29.14
   1   3 -18  -13.09   18.82
   1  -3 -18    2.65   16.46
  -1  -3  17   31.41   23.92
  -1   3  17   64.06   36.87
   1  -3 -17   77.60   42.56
   1   3 -17   53.15   35.74
  -1   3  16   14.74   20.44
  -1  -3  16   16.94   19.19
   1   3 -16   30.74   31.53
   1  -3 -16   72.60   39.67
  -1  -3  15   41.97   28.36
  -1   3  15   16.77   17.06
   1  -3 -15   12.10   13.43
   1   3 -15  -14.62   17.64
  -1   3  14   88.00   38.95
  -1  -3  14   87.68   40.03
   1  -3 -14   95.45   48.16
   1   3 -14  131.13   50.87
  -1  -3  13   29.30   18.32
  -1   3  13   27.14   20.17
   1   3 -13   30.61   23.24
   1  -3 -13   25.81   18.17
  -1   3  12    5.31    5.59
  -1  -3  12   -1.23    3.33
   1   3 -12   26.42   21.88
   1  -3 -12    6.98   15.92
  -1   3  11  119.65   39.63
  -1  -3  11  168.51   45.47
   1   3 -11   93.00   36.94
   1  -3 -11  112.80   40.35
   1  -3 -10   21.07   13.83
  -1  -3  10   43.37   22.95
  -1   3  10    1.70    6.82
   1  -3 -10   21.73   16.00
   1   3 -10   28.85   19.52
   1   3 -10   15.32    6.87
   1  -3  -9   26.01   16.12
  -1  -3   9   20.03   14.83
  -1   3   9   23.71   17.11
   1   3  -9   43.27   24.10
   1  -3  -9   21.25   15.86
   1   3  -9   12.93    6.57
   1   3  -8  520.03   66.69
   1  -3  -8  437.09   66.93
  -1   3   8  352.75   59.35
  -1  -3   8  344.38   53.76
   1  -3  -8  407.28   63.53
   1   3  -8  260.60   53.03
   1   3  -8  374.72   36.73
   1  -3  -7    3.89    8.07
  -1   3   7   16.45   11.92
  -1  -3   7    2.13    5.76
  -1  -3   7    2.49    2.17
  -1   3   7   -1.43    2.47
   1   3  -7    0.52    3.27
  -1   3   7    7.00    7.75
  -1  -3   7    4.72    7.64
   1  -3  -7   -1.76    4.92
   1   3  -7    7.16    8.08
   1   3  -7   -0.50    2.42
   1  -3  -6    4.83    5.77
  -1   3   6    6.98    5.33
  -1  -3   6   11.72    8.36
   1   3  -6   20.02   10.90
  -1   3   6   28.49   16.32
   1   3  -6   20.91   13.52
  -1  -3   6    7.49    6.85
  -1  -3   6   15.48    8.13
   1   3  -6   11.46    6.44
  -1   3   6    6.21    4.58
  -1   3   5    4.79    6.00
   1  -3  -5   10.42    9.60
  -1  -3   5    8.12    6.77
   1   3  -5    7.17    7.12
  -1   3   5   21.56   12.52
   1   3  -5   11.61    8.63
  -1  -3   5    3.91    2.56
  -1  -3   5    8.28    5.11
  -1   3   5    3.87    2.69
   1   3  -5    7.03    5.66
   1  -3  -5    4.86    4.31
   1  -3  -4   -2.68    3.77
  -1   3   4    4.41    5.46
  -1  -3   4    3.64    4.47
   1   3  -4    0.96    2.08
  -1   3   4    0.52    4.63
  -1  -3   4    3.49    3.42
   1   3  -4    4.66    6.71
  -1   3   4   -0.26    1.51
   1  -3  -4    0.45    0.55
  -1  -3   4    6.63    5.49
   1   3  -4    9.70    5.73
  -1   3   3   12.02    7.56
   1  -3  -3    9.33    7.22
  -1  -3   3    9.77    5.53
   1   3  -3    4.55    3.79
  -1  -3   3   21.29    9.69
   1   3  -3   13.56    8.28
  -1   3   3   11.74    6.15
   1  -3  -3   17.89    7.69
  -1  -3   3    7.42    4.97
   1   3  -3   15.05    7.35
  -1  -3   2  107.49   15.29
   1  -3  -2   96.12   19.64
  -1   3   2   95.85   19.68
  -1  -3   2  101.76   19.26
   1   3  -2   85.82   13.62
  -1  -3   2  108.08   18.60
  -1   3   2  117.37   20.24
   1   3  -2  104.66   18.71
   1   3  -2   90.47   17.84
   1  -3  -2  107.76   18.28
  -1  -3   2  105.82   18.94
  -1   3   2   94.70   17.25
   1   3  -1   30.48    7.31
   1  -3  -1   25.27    9.29
  -1   3   1   43.77   13.00
   1   3  -1   24.94    9.15
  -1  -3   1   45.56   12.32
  -1  -3   1   52.12   10.47
   1  -3  -1   41.49   11.62
   1   3  -1   41.82    9.39
  -1   3   1   49.46   12.71
  -1  -3   1   47.08   12.56
  -1   3   1   34.88   10.92
   1   3  -1   43.89   12.12
  -1  -3   0  459.36   24.38
   1  -3   0  440.78   38.58
  -1  -3   0  447.27   37.79
   1  -3   0  495.23   29.74
  -1   3   0  426.61   27.55
   1   3   0  460.29   38.15
  -1   3   0  453.38   37.40
   1  -3   0  443.10   37.08
  -1  -3   0  456.38   38.95
   1   3   0  453.27   24.56
  -1  -3   0  475.54   24.74
   1  -3   0  473.55   25.20
  -1   3   0  445.43   38.78
  -1   3   0  453.89   24.36
   1   3   0  545.42   42.74
   1  -3   1   33.81    8.08
   1   3   1   26.48    9.48
  -1  -3  -1   22.33    6.68
  -1   3  -1   29.05   10.13
   1   3   1   31.63    7.95
   1  -3   1   40.67   12.14
   1  -3   1   21.28    6.08
   1  -3   1   42.66   12.46
  -1   3  -1   36.72   11.66
  -1   3  -1   29.35   10.42
   1   3   1   26.74    9.09
  -1  -3  -1   42.51   11.73
   1  -3   2   47.79   13.97
   1   3   2   51.93   12.42
  -1  -3  -2   31.96    9.21
  -1   3  -2   45.44   13.47
   1   3   2   38.74    8.80
  -1   3  -2   38.54   13.21
  -1   3  -2   33.51   11.14
  -1  -3  -2   39.10   11.77
   1  -3   2   44.06   13.35
   1  -3   3  503.66   48.10
  -1   3  -3  481.39   47.05
  -1  -3  -3  504.03   45.38
   1   3   3  454.75   42.83
  -1   3  -3  531.23   53.33
   1   3   3  440.57   37.16
   1  -3   3  557.52   54.47
  -1  -3  -3  441.48   37.24
  -1  -3  -3  492.82   41.27
   1   3   4   68.87   18.97
  -1  -3  -4   61.28   17.78
  -1   3  -4   77.19   20.77
   1  -3   4   59.83   18.39
   1   3   4   51.48   17.29
  -1  -3  -4   66.47   17.45
  -1   3  -4   48.03   17.01
   1  -3   4   50.71   18.74
   1   3   4   56.25   15.77
  -1  -3  -4   51.01   13.47
  -1  -3  -5   73.36   22.06
   1   3   5  101.19   25.72
   1  -3   5   68.20   21.43
  -1   3  -5  124.71   28.76
   1   3   5   52.95   18.04
   1  -3   5   95.31   27.12
  -1   3  -5  111.66   28.93
  -1  -3  -5  119.85   25.64
   1   3   5   90.96   23.80
  -1   3  -5  111.94   21.66
  -1  -3  -5   96.70   18.62
   1   3   6  803.29   78.52
   1  -3   6  766.05   75.80
   1   3   6  820.65   80.56
  -1   3  -6  823.62   79.05
   1   3   6  868.84   77.81
  -1   3  -6  828.47   85.55
   1  -3   6  853.31   87.01
  -1  -3  -6  757.36   72.07
  -1  -3  -6  857.85   55.81
  -1   3  -6  847.27   60.38
   1   3   7   30.14   15.63
  -1   3  -7   15.33   10.89
   1  -3   7   15.35   12.80
   1   3   7    3.35    4.45
  -1   3  -7   -1.15    3.61
  -1  -3  -7   29.51   16.29
   1   3   7   16.25   12.23
  -1  -3  -7   11.42    6.67
  -1   3  -7   37.18   12.77
   1   3   8   71.29   27.98
   1  -3   8   39.71   20.33
  -1   3  -8   56.72   25.25
   1   3   8   56.31   22.49
  -1  -3  -8   53.08   22.11
  -1   3  -8   92.94   20.88
  -1  -3  -8   57.00   14.44
   1   3   9  185.08   46.04
   1  -3   9  190.40   45.80
  -1  -3  -9  136.32   38.28
  -1   3  -9  142.22   42.70
  -1   3  -9  158.49   27.15
  -1  -3  -9  144.15   23.01
   1   3  10    9.81   10.93
   1  -3  10    4.31    4.15
  -1  -3 -10  -12.69   12.26
  -1   3 -10   -0.07    0.96
  -1   3 -10    4.55    4.41
  -1  -3 -10    0.96    2.83
   1  -3  11  111.02   38.37
   1   3  11  137.27   42.74
  -1  -3 -11  112.74   39.21
  -1   3 -11   42.00   27.34
  -1  -3 -11   99.34   17.56
  -1   3 -11   66.82   18.37
   1  -3  12   38.69   25.74
   1   3  12  108.93   41.02
  -1   3 -12  102.69   42.97
  -1  -3 -12   29.44   17.85
  -1   3 -12   67.10   17.20
  -1  -3 -12   50.50   11.07
   1  -3  13   -2.83   11.79
   1   3  13   12.24   11.86
  -1  -3 -13    4.28    9.55
  -1   3 -13   19.17   21.41
   1  -3  14   89.38   42.49
   1   3  14   50.20   30.23
  -1   3 -14   75.87   37.66
  -1  -3 -14  132.21   49.46
   1   3  15   -0.49   13.49
   1  -3  15    4.50    9.89
  -1   3 -15    7.94   13.05
  -1  -3 -15   -3.31    8.76
   1   3  16   36.13   30.83
   1  -3  16    9.90   23.18
  -1  -3 -16   51.23   34.88
  -1   3 -16   20.09   23.26
   1  -3  17   20.48   20.59
   1   3  17  107.61   51.93
  -1   3 -17  112.97   54.23
  -1  -3 -17   83.70   44.95
   1   3  18    0.25   17.49
   1  -3  18   -4.07    9.94
  -1  -3 -18  -13.02   20.06
  -1   3 -18  -21.14   24.15
   1  -3  19    9.83   10.72
  -1  -3 -19   77.49   48.87
  -1  -5  19  113.18   55.03
  -1   5  18   34.36   30.94
  -1  -5  18   -9.74    9.43
   1   5 -18   18.97   23.06
  -1  -5  17    7.53   18.74
  -1   5  17   75.58   44.98
   1   5 -17   79.33   43.34
  -1   5  16   71.40   40.67
  -1  -5  16   45.88   31.86
   1   5 -16   53.79   38.30
  -1  -5  15   40.01   29.61
  -1   5  15  -15.14   17.41
   1   5 -15   16.65   26.17
  -1  -5  14  140.30   48.66
  -1   5  14  227.65   65.05
   1   5 -14  120.11   52.81
  -1  -5  13   92.36   38.03
  -1   5  13  129.81   48.53
   1   5 -13  133.63   51.13
   1  -5 -12    6.81    8.10
  -1   5  12   41.56   24.23
  -1  -5  12   30.63   24.15
   1   5 -12    5.47   14.46
   1   5 -12   19.76   12.49
   1  -5 -11   17.84   17.22
  -1  -5  11   31.12   20.07
  -1   5  11   33.86   20.67
   1   5 -11   11.10   13.11
   1   5 -11   34.95   15.15
   1  -5 -10   -2.63    5.85
  -1  -5  10   12.39   10.36
  -1   5  10   27.27   21.00
   1   5 -10   40.50   24.70
   1   5 -10   29.22   13.52
   1  -5  -9   93.15   32.40
  -1  -5   9  129.67   36.18
  -1   5   9   86.77   33.79
   1   5  -9  139.47   42.88
   1   5  -9  160.64   30.72
   1  -5  -8   64.99   25.91
   1   5  -8   57.07   22.02
  -1  -5   8   88.09   27.90
   1   5  -8   32.50   20.67
   1   5  -8   71.29   20.22
   1  -5  -7   15.33   13.82
  -1  -5   7   11.51    9.21
   1   5  -7    4.87    7.50
   1   5  -7   -1.96    7.80
  -1   5   7    7.45    6.92
   1   5  -7   17.36    9.94
   1  -5  -7   19.61    9.71
  -1  -5   7   13.40    9.15
  -1   5   7   30.44   12.27
  -1  -5   6  412.31   51.82
   1  -5  -6  477.58   63.82
   1   5  -6  484.46   56.28
  -1   5   6  454.62   63.02
   1   5  -6  463.59   64.55
  -1   5   6  504.97   62.33
  -1  -5   6  457.65   64.53
  -1   5   6  451.82   46.45
  -1  -5   6  440.77   50.01
   1   5  -6  453.31   51.24
   1  -5  -6  432.98   46.25
   1  -5  -5   92.01   25.95
  -1   5   5   77.08   24.20
  -1  -5   5   63.73   18.50
   1   5  -5   71.77   19.77
  -1   5   5   74.73   22.47
  -1  -5   5   89.00   26.06
   1   5  -5   23.83   13.27
   1   5  -5   77.35   20.53
   1  -5  -5   41.60   15.74
  -1   5   5   50.22   15.30
  -1  -5   5   43.01   16.07
  -1   5   4  114.19   28.20
   1  -5  -4  139.33   30.70
   1   5  -4   74.81   19.09
  -1  -5   4   65.42   17.40
   1   5  -4   75.11   21.99
  -1  -5   4   70.95   21.03
   1   5  -4   70.63   19.96
  -1  -5   4   66.12   18.80
   1  -5  -4   74.36   19.49
  -1   5   4   99.25   22.45
   1  -5  -3   17.67   10.38
  -1  -5   3   27.67   11.05
  -1   5   3    9.66    8.26
  -1  -5   3    9.42    8.27
   1   5  -3   19.09    9.60
  -1   5   3    1.43    4.28
   1   5  -3    6.40    4.51
  -1  -5   3    8.34    5.74
   1  -5  -3   10.58    6.56
   1   5  -3    2.91    0.93
  -1  -5   3   20.97   10.19
  -1   5   3   13.25    8.30
   1   5  -2  320.94   34.10
  -1   5   2  299.27   40.79
   1  -5  -2  362.60   44.23
  -1  -5   2  295.65   39.33
   1   5  -2  332.11   41.62
   1   5  -2  286.76   35.18
  -1   5   2  304.21   37.62
   1  -5  -2  368.24   40.89
  -1  -5   2  304.31   40.97
   1   5  -2  350.39   44.32
   1  -5  -2  327.02   41.61
  -1   5   2  370.02   44.04
  -1   5   1   59.48   17.33
   1  -5  -1   62.60   17.97
   1   5  -1   67.09   15.41
  -1   5   1   69.37   16.32
   1   5  -1   77.60   19.91
  -1  -5   1   76.35   19.50
   1  -5  -1   72.27   17.91
   1   5  -1   74.23   15.58
  -1   5   1   68.48   17.21
  -1  -5   1   82.12   10.74
  -1   5   1   61.65    9.65
  -1  -5   1   90.31   22.07
   1  -5  -1   70.39   19.93
  -1   5   1   55.32   17.59
   1   5  -1   69.49   19.56
  -1  -5   1   65.20   13.28
   1  -5   0  356.26   41.91
  -1  -5   0  329.39   31.09
  -1  -5   0  259.69   35.65
   1  -5   0  302.13   32.45
   1   5   0  290.69   37.94
  -1   5   0  326.71   33.39
  -1   5   0  323.15   37.33
   1  -5   0  362.05   40.03
  -1  -5   0  328.52   25.37
  -1   5   0  366.99   44.80
  -1  -5   0  365.92   44.32
   1  -5   0  300.70   40.74
   1   5   0  322.61   42.11
   1   5   1  110.12   18.83
  -1  -5  -1  120.32   19.60
  -1   5  -1  108.42   23.62
  -1   5  -1  120.18   20.64
   1   5   1  111.72   24.35
   1  -5   1  131.92   21.36
   1   5   1   71.74   11.19
   1   5   1  101.70   13.56
   1   5   1  100.73   23.57
  -1   5  -1   86.78   20.12
  -1   5  -1  122.79   26.31
  -1  -5  -1   78.11   20.59
   1  -5   1  110.62   13.89
   1  -5   1  102.17   21.84
  -1  -5  -2  131.66   22.44
   1   5   2  117.06   21.90
   1  -5   2  144.62   28.24
  -1   5  -2  123.03   25.65
   1  -5   2  108.22   20.25
   1   5   2  113.46   25.49
  -1   5  -2  131.41   27.53
   1   5   2   86.40   14.31
  -1   5  -2   89.76   22.55
   1  -5   2  158.73   29.00
   1   5   2   91.34   21.97
  -1  -5  -2  149.63   28.67
  -1  -5  -3  246.78   34.60
   1  -5   3  207.83   35.17
   1   5   3  293.14   37.36
  -1   5  -3  204.44   34.54
   1  -5   3  200.94   29.29
   1   5   3  247.66   29.10
  -1   5  -3  226.66   39.43
   1  -5   3  235.61   38.07
  -1  -5  -3  288.43   39.96
  -1   5  -3  209.86   34.89
   1   5   3  242.39   36.68
  -1  -5  -4  213.58   35.38
   1   5   4  219.95   36.76
  -1   5  -4  275.40   42.36
   1  -5   4  184.49   34.83
   1   5   4  256.12   33.63
  -1   5  -4  246.32   43.65
  -1   5  -4  264.58   40.27
  -1  -5  -4  213.82   34.30
  -1  -5  -5   59.55   22.04
   1   5   5   61.03   20.23
  -1   5  -5   68.08   22.54
   1  -5   5   40.88   16.88
  -1   5  -5   70.80   25.48
   1  -5   5  113.27   31.15
   1   5   5   77.97   20.29
  -1  -5  -5   75.53   20.71
  -1   5  -5   85.39   23.03
  -1  -5  -6  231.20   43.03
   1   5   6  238.81   43.92
  -1   5  -6  237.95   43.83
   1   5   6  257.89   47.18
   1  -5   6  281.72   48.21
   1   5   6  251.39   41.04
  -1   5  -6  273.85   52.33
  -1   5  -6  296.02   43.22
  -1  -5  -6  251.33   37.32
  -1  -5  -7   18.90   14.83
   1   5   7   18.08   14.26
   1  -5   7    7.95   10.10
  -1   5  -7   11.80    9.80
   1   5   7   17.02   11.41
  -1   5  -7    7.08    3.41
  -1  -5  -7   17.62    9.81
  -1  -5  -8  231.63   49.82
   1   5   8  189.69   45.68
   1  -5   8  239.79   50.58
  -1  -5  -8  253.42   48.54
  -1   5  -8  214.31   51.88
   1   5   8  190.90   42.41
  -1  -5  -8  204.30   33.63
  -1   5  -8  230.50   38.98
   1  -5   9   42.18   22.46
   1   5   9   45.85   24.73
  -1   5  -9    3.23    4.29
  -1  -5  -9    6.29   11.60
  -1  -5  -9   39.09   14.77
  -1   5  -9   19.69   10.98
   1  -5  10   -6.53    8.90
   1   5  10   10.08   14.49
  -1   5 -10   13.23   14.03
  -1  -5 -10    8.16   10.31
  -1   5 -10    3.97    5.24
  -1  -5 -10    3.51    5.05
   1   5  11   36.62   21.38
   1  -5  11   34.15   21.67
  -1  -5 -11   18.70   13.27
  -1   5 -11   90.97   40.19
  -1  -5 -11   39.35   14.04
  -1   5 -11   57.07   20.12
   1   5  12  150.26   50.55
   1  -5  12  129.19   44.82
  -1  -5 -12  135.45   45.60
  -1   5 -12  202.14   62.56
  -1   5 -12  153.89   32.54
  -1  -5 -12  149.60   26.17
   1   5  13    2.32    6.35
   1  -5  13  -12.46   14.20
  -1  -5 -13   15.97   15.42
  -1   5 -13    9.73   18.36
  -1  -5 -13    0.87    2.64
  -1   5 -14   23.59   26.28
  -1  -5 -14   17.76   17.07
   1  -5  14   -5.58    9.93
   1   5  14   42.61   26.51
  -1  -5 -15    4.79    6.10
   1  -5  15   25.37   22.34
   1   5  15   36.50   27.71
  -1   5 -16   66.77   45.23
  -1  -5 -16   19.25    8.02
   1  -5  16   42.55   31.20
   1   5  16   12.01   13.93
  -1   5 -17   44.56   35.29
  -1  -5 -17   12.52   21.11
   1  -5  17   28.57   25.55
   1   5  17   59.40   38.06
  -1   5 -18  -22.72   25.55
   1   5  18   18.87   27.15
   1  -5  18   10.13   20.30
   1  -5  19    6.11   15.91
  -1  -7  19   43.25   28.30
   1   7 -18   22.21   25.54
  -1   7  18    7.88  100.39
  -1  -7  18   15.30   20.37
   1   7 -17   24.93   26.00
  -1  -7  17   20.66   25.20
  -1   7  17   16.13   14.54
   1   7 -16    4.97   15.72
  -1   7  16   30.85   28.04
  -1  -7  16   80.29   40.25
   1   7 -15   15.59   16.39
  -1   7  15  -20.72   21.00
  -1  -7  15   -0.53   11.37
   1   7 -14  107.68   49.06
  -1  -7  14  121.46   45.10
  -1   7  14   10.70   14.65
   1  -7 -13   14.47   19.35
  -1  -7  13    1.39   15.56
  -1   7  13   -0.09    5.85
   1  -7 -12  166.79   53.86
   1   7 -12  123.08   47.82
  -1  -7  12   65.88   31.16
  -1   7  12   51.09   29.05
   1  -7 -11  261.92   65.37
   1   7 -11  223.11   62.35
  -1  -7  11  111.54   37.19
  -1   7  11  164.08   51.52
   1  -7 -10   49.12   24.79
   1   7 -10   92.39   39.17
  -1  -7  10   32.17   19.71
   1  -7  -9   28.63   17.28
  -1  -7   9   61.48   24.95
   1   7  -9   13.90   16.16
   1  -7  -8  124.11   38.36
  -1  -7   8   84.96   28.03
   1   7  -8  154.60   45.68
   1  -7  -8  124.96   30.10
  -1   7   8   53.86   19.76
   1  -7  -7   21.65   16.14
   1   7  -7   -1.36   10.13
  -1  -7   7   24.19   14.78
   1   7  -7   -4.70    7.16
  -1   7   7   27.18   17.18
   1   7  -7    1.90    6.16
  -1  -7   7    4.79    7.33
   1  -7  -7   23.11   13.08
  -1   7   7    3.79    5.28
   1  -7  -6   11.12    9.66
  -1  -7   6    9.35    9.51
   1   7  -6   30.68   14.85
   1   7  -6    4.16    6.35
  -1   7   6   21.44   14.98
   1  -7  -6    8.99    8.04
  -1  -7   6   20.17   11.93
   1   7  -6   42.36   19.33
  -1   7   6    9.72    8.66
  -1   7   5   94.81   29.57
  -1  -7   5  101.10   25.30
   1  -7  -5   70.55   25.56
  -1  -7   5   59.74   22.11
   1   7  -5   79.21   22.35
   1   7  -5  106.50   31.02
  -1   7   5   87.66   25.62
  -1  -7   5  101.33   30.44
   1   7  -5  172.59   37.07
   1  -7  -5  109.93   28.01
  -1   7   5   58.58   20.29
  -1  -7   5   94.33   27.62
  -1  -7   4   91.03   23.67
   1  -7  -4  139.27   33.24
  -1   7   4  120.92   31.65
   1   7  -4   86.63   22.76
  -1  -7   4  120.29   30.08
   1   7  -4  135.78   31.95
  -1   7   4  134.51   30.23
  -1  -7   4  112.74   28.76
   1   7  -4  163.05   35.96
  -1   7   4  107.35   28.49
   1  -7  -4   75.86   24.20
  -1  -7   4   77.87   24.87
   1   7  -3  370.46   45.33
   1  -7  -3  323.81   49.04
  -1   7   3  361.54   52.50
  -1  -7   3  312.45   47.20
  -1   7   3  377.00   47.94
  -1  -7   3  349.86   44.45
   1   7  -3  420.04   52.08
   1  -7  -3  304.51   48.32
  -1  -7   3  375.57   53.93
   1   7  -3  321.23   50.08
  -1   7   3  413.57   55.41
   1   7  -2  238.16   35.62
  -1   7   2  248.20   42.02
   1  -7  -2  183.19   35.64
  -1   7   2  232.43   37.44
  -1  -7   2  243.79   40.76
   1   7  -2  226.72   39.08
   1   7  -2  204.64   33.49
   1  -7  -2  261.67   38.65
  -1   7   2  243.77   37.48
  -1  -7   2  179.94   37.34
   1   7  -2  285.74   47.22
  -1   7   2  245.59   42.98
  -1  -7   2  203.48   30.53
   1  -7  -2  174.88   36.13
  -1  -7   1   21.62    9.77
   1   7  -1   24.01   13.24
   1  -7  -1   26.74   12.96
  -1  -7   1   34.19   14.85
  -1   7   1   31.75   13.26
   1   7  -1   21.40   12.44
   1   7  -1   28.73   11.66
   1  -7  -1   38.09   14.96
  -1  -7   1   13.12    6.65
  -1   7   1   20.96   10.70
  -1   7   1   27.47   13.65
   1  -7  -1   15.25   12.70
   1   7  -1   33.11   15.96
  -1  -7   1    7.96    9.66
  -1  -7   0  426.04   43.16
  -1   7   0  409.68   53.68
   1  -7   0  396.05   51.14
   1   7   0  445.22   55.05
  -1   7   0  418.24   46.83
   1  -7   0  380.27   44.70
  -1  -7   0  391.58   50.98
   1  -7   0  384.73   47.13
  -1  -7   0  383.17   35.32
  -1   7   0  404.90   47.58
  -1   7   0  446.35   58.21
   1   7   0  540.68   64.11
  -1  -7   0  384.44   54.49
   1  -7   0  305.15   48.14
  -1  -7  -1   19.49   10.11
  -1   7  -1   28.55   14.87
   1  -7   1    8.62    6.51
   1   7   1   12.23    7.97
  -1   7  -1   -0.07    1.31
   1  -7   1   18.07   10.62
  -1  -7  -1    7.95    5.68
  -1  -7  -1   -0.77    5.55
   1   7   1   13.13    4.30
   1   7   1    8.55    5.15
   1   7   1   10.84    9.76
  -1   7  -1   19.18   11.08
   1  -7   1   10.13   11.20
  -1   7  -1   27.98   16.07
   1   7   2  147.41   28.02
  -1   7  -2  180.15   35.60
  -1  -7  -2  146.57   27.71
   1   7   2  116.45   29.48
   1  -7   2  155.59   28.93
   1   7   2  156.96   22.27
  -1   7  -2  153.86   33.27
  -1  -7  -2  175.94   36.42
   1   7   2  160.30   20.55
  -1   7  -2  169.92   36.59
   1  -7   2  131.10   17.92
   1   7   2  145.31   33.29
   1  -7   2  156.41   32.21
  -1  -7  -3  284.88   40.58
   1  -7   3  339.40   50.69
  -1   7  -3  418.44   56.13
   1   7   3  388.51   48.47
   1   7   3  356.92   53.42
   1  -7   3  391.11   47.71
  -1   7  -3  309.06   50.04
   1   7   3  337.14   36.05
   1  -7   3  358.12   51.37
  -1   7  -3  365.48   54.39
  -1  -7  -3  393.81   54.94
   1   7   3  387.49   54.00
   1   7   4  218.89   38.91
   1  -7   4  191.89   38.97
  -1  -7  -4  176.06   34.43
  -1   7  -4  178.88   38.31
   1  -7   4  189.43   34.40
   1   7   4  215.90   31.92
  -1   7  -4  178.59   40.14
   1   7   4  192.71   31.33
   1  -7   4  167.39   37.34
  -1   7  -4  214.57   42.74
   1   7   4  165.49   35.14
  -1  -7  -4  195.87   38.57
  -1  -7  -5   31.07   16.35
   1  -7   5   21.81   12.96
   1   7   5   25.40   14.28
   1  -7   5   37.74   15.84
  -1   7  -5   22.99   13.58
   1   7   5   22.58   12.09
  -1   7  -5    7.88   10.77
  -1  -7  -5   35.88   16.90
   1  -7   5   43.22   20.48
   1   7   6  264.17   48.85
   1  -7   6  173.59   40.21
  -1  -7  -6  228.37   45.17
   1   7   6  197.78   37.40
  -1   7  -6  192.82   46.66
  -1  -7  -6  176.90   37.56
  -1  -7  -7   51.63   21.76
   1  -7   7   10.19    5.99
  -1   7  -7   38.15   21.90
   1   7   7   30.15   15.15
  -1  -7  -7   23.64   12.88
  -1  -7  -8   47.67   22.64
   1   7   8  100.12   34.79
   1  -7   8   35.05   19.45
   1   7   8   54.79   21.58
  -1   7  -8   67.53   32.52
  -1  -7  -8   59.97   21.25
  -1  -7  -9   93.26   34.28
   1   7   9  130.15   42.58
   1  -7   9  110.72   36.40
  -1   7  -9  142.00   46.94
  -1  -7  -9   70.40   24.00
  -1  -7 -10   15.54   15.86
   1   7  10  -16.79   15.45
   1  -7  10    6.14   11.18
  -1   7 -10    6.06    7.00
  -1  -7 -10    3.22    6.45
   1   7  11  116.02   43.11
   1  -7  11  117.28   41.24
  -1   7 -11   29.31   22.68
  -1  -7 -11  100.51   27.13
   1   7  12    1.68    8.52
   1  -7  12   23.52   18.00
  -1   7 -12   43.73   24.13
  -1  -7 -12   40.21   17.77
  -1   7 -13    4.57    9.70
   1  -7  13    0.25    7.95
   1   7  13   14.13   15.72
  -1   7 -14   59.51   37.33
   1   7  14   51.03   33.59
   1  -7  14   68.84   36.52
   1   7  15   -4.28    9.63
   1  -7  15   -4.19   16.85
  -1   7 -16   33.76   33.13
   1  -7  16  -14.97   17.87
   1   7  16   -0.23   11.97
  -1   7 -17  -47.37   36.39
   1  -7  17  117.43   56.74
   1   7  17   58.36   38.34
   1  -7  18   46.91   38.75
  -1  -9  19   29.19   24.06
  -1  -9  18   25.75   29.89
   1   9 -17    4.08   15.77
  -1  -9  17   19.73   13.26
   1   9 -16   33.93   32.95
  -1  -9  16   68.56   38.95
  -1   9  16   38.56   34.72
   1   9 -15  -11.39   16.71
  -1  -9  15    1.71    2.86
  -1   9  15   29.24   32.08
   1  -9 -14   76.30   41.23
   1   9 -14  129.26   55.96
  -1   9  14   69.48   36.02
  -1  -9  14   61.13   33.16
   1  -9 -13   17.90   24.27
   1   9 -13   36.29   27.44
  -1  -9  13   -1.44    7.33
  -1   9  13   22.80   22.77
   1  -9 -12   17.29   18.09
   1   9 -12  -22.78   20.96
  -1   9  12   30.63   25.48
  -1  -9  12   27.55   19.45
   1  -9 -11   24.60   20.43
   1   9 -11   23.91   20.59
  -1  -9  11   12.70   16.17
   1  -9 -10   10.30   14.41
   1   9 -10    7.14   15.39
  -1  -9  10   12.14   12.73
   1  -9  -9   33.89   22.18
  -1  -9   9   70.46   27.36
   1   9  -9   32.89   20.74
  -1  -9   8  101.09   32.74
   1  -9  -8  135.52   41.30
   1   9  -8  166.24   48.19
  -1   9   8  108.65   34.62
   1  -9  -8  129.54   35.15
   1  -9  -7   -8.16    9.71
  -1  -9   7    7.06    8.89
   1   9  -7    2.16    5.12
  -1   9   7    3.52    5.86
  -1  -9   7   14.83   14.41
   1  -9  -7   12.36   11.83
   1  -9  -6   13.91   16.15
  -1  -9   6   58.63   21.86
  -1   9   6   16.20   10.87
   1   9  -6   27.08   17.00
  -1   9   6   40.00   20.18
   1  -9  -6   21.50   16.12
  -1  -9   6   48.90   22.67
   1  -9  -5   49.31   21.89
  -1  -9   5  115.58   30.12
   1   9  -5   84.77   26.00
   1   9  -5   86.41   29.31
  -1   9   5   49.11   21.37
  -1  -9   5   93.25   28.78
  -1  -9   5   52.06   24.87
   1  -9  -5   79.96   29.26
   1  -9  -4   21.14   16.91
   1   9  -4   19.51   12.33
  -1   9   4   40.67   20.45
   1   9  -4   12.84    9.79
  -1   9   4   10.69    9.55
  -1  -9   4   31.84   19.12
   1  -9  -4   29.37   16.81
  -1  -9   4   24.79   12.89
   1  -9  -3  111.12   31.53
  -1   9   3  107.59   32.32
  -1   9   3   79.98   26.88
   1   9  -3  113.14   28.82
   1   9  -3  104.72   28.76
  -1   9   3  113.66   28.79
  -1  -9   3  112.44   27.49
   1  -9  -3  167.81   41.46
  -1  -9   3  125.52   35.77
   1  -9  -2   48.09   20.43
  -1  -9   2  110.14   26.53
   1   9  -2  104.13   27.28
  -1   9   2   96.35   28.21
   1   9  -2   96.10   28.61
   1   9  -2   98.07   25.98
   1  -9  -2   75.52   23.15
  -1   9   2  135.28   30.38
  -1  -9   2  107.32   24.71
  -1  -9   2  126.90   35.95
   1  -9  -2   65.51   25.78
  -1  -9   1    2.88    6.51
   1  -9  -1   12.54   10.21
   1   9  -1   11.37    4.08
  -1   9   1   -1.75    3.52
   1   9  -1   -2.09    4.91
  -1  -9   1    7.75    5.02
   1  -9  -1   10.56    7.28
   1   9  -1   13.55    8.85
  -1   9   1    3.77    5.68
  -1  -9   1   20.33   13.93
   1  -9  -1    7.70   10.39
   1  -9   0  267.40   46.75
  -1  -9   0  247.39   38.18
   1   9   0  301.14   51.25
  -1   9   0  218.14   39.45
  -1  -9   0  248.70   33.45
   1  -9   0  275.28   45.20
   1   9   0  293.80   39.97
  -1   9   0  208.69   38.44
   1  -9   0  152.41   38.63
  -1  -9   0  233.20   49.18
  -1  -9  -1   73.26   21.06
   1  -9   1   70.08   24.10
   1   9   1   53.87   22.11
  -1   9  -1   69.57   22.17
   1  -9   1  117.74   29.19
  -1  -9  -1   74.24   17.13
   1  -9   1   71.16   22.61
  -1  -9  -1   48.91   22.52
   1   9   1   65.53   15.90
  -1   9  -1   48.01   18.65
   1  -9   1  100.58   32.03
   1   9   2   67.31   22.03
  -1  -9  -2   74.31   21.77
   1   9   2   98.56   29.83
   1  -9   2   56.25   19.93
  -1   9  -2   32.88   17.68
   1  -9   2   63.12   10.08
  -1  -9  -2   12.79   12.69
   1   9   2   58.86   10.75
   1   9   2   54.09   14.77
   1  -9   2   45.72   19.25
  -1  -9  -3  167.38   34.23
   1   9   3  200.17   39.13
   1   9   3  213.81   45.92
   1  -9   3  172.27   35.12
   1   9   3  203.52   30.26
  -1   9  -3  167.44   40.25
   1  -9   3  182.92   39.69
   1  -9   3  209.86   26.03
   1   9   3  220.68   27.85
  -1  -9  -3  183.97   42.91
   1  -9   4   22.02   15.68
   1   9   4   18.86   14.34
  -1  -9  -4   29.63   16.13
   1   9   4   48.98   24.44
   1  -9   4   48.96   20.21
   1   9   4   14.81    9.08
  -1   9  -4   49.36   23.23
   1   9   4   22.90   10.68
  -1  -9  -4   20.75   12.97
   1   9   5   17.04   13.54
   1  -9   5    5.29    8.55
  -1  -9  -5   -7.38    7.91
   1   9   5    3.31   10.50
   1   9   5   13.68    9.71
   1   9   5    2.89    4.62
  -1   9  -5    8.09    9.53
  -1  -9  -5    3.42    8.82
  -1  -9  -6  125.68   35.06
   1  -9   6  190.04   44.93
  -1   9  -6  132.00   40.33
   1   9   6  113.27   29.01
   1   9   6  146.07   33.09
  -1  -9  -6  121.58   35.59
  -1  -9  -7    0.42    2.11
   1  -9   7    0.50    7.98
  -1   9  -7   11.17   16.61
   1   9   7    5.29    3.63
  -1  -9  -7   -7.72    8.69
  -1  -9  -8   22.00   15.71
   1  -9   8   64.20   27.01
  -1   9  -8   49.54   27.98
  -1  -9  -8   37.58   19.57
   1  -9   9   15.50   15.91
  -1  -9  -9   39.03   23.60
   1   9   9   22.64   17.02
  -1   9  -9   39.02   26.24
  -1  -9  -9   34.70   18.40
  -1  -9 -10   -9.39   11.63
   1   9  10   21.70   18.02
   1  -9  10   -1.51    8.11
  -1   9 -10   -2.23    6.23
  -1  -9 -10    0.38    3.59
  -1  -9 -11   57.11   28.05
   1  -9  11   40.67   21.25
   1   9  11   23.40   22.08
  -1   9 -11   44.16   26.44
  -1  -9 -11   62.08   25.38
   1   9  12   35.05   24.92
   1  -9  12   23.04   18.49
  -1   9 -12    5.75   20.69
  -1  -9 -12   15.99   12.12
  -1   9 -13   -9.16   14.21
   1   9  13   17.14   22.73
   1  -9  13    2.08   12.41
  -1   9 -14   64.85   38.84
   1  -9  14  168.72   56.91
   1   9  14  115.77   49.45
  -1   9 -15   25.03   25.30
   1  -9  15   45.95   28.37
   1   9  15    9.22   15.28
  -1   9 -16   20.14   23.55
   1   9  16    9.92   19.00
   1  -9  16    7.95   17.17
   1  -9  17   11.48   19.00
   1  -9  18   12.08   26.12
  -1 -11  17   45.98   25.88
  -1 -11  16   33.33   32.52
   1  11 -16   12.44   18.65
  -1  11  16   15.54   19.75
   1 -11 -15  -47.50   33.66
  -1 -11  15    4.69   10.83
   1  11 -15  -30.63   28.25
  -1  11  15    8.80   12.17
  -1 -11  14   13.11   18.90
   1 -11 -14   55.77   34.22
   1  11 -14   81.85   47.09
  -1  11  14   49.89   32.32
  -1 -11  13    8.80   15.49
   1 -11 -13    6.61    9.49
  -1  11  13   16.48   19.87
   1  11 -13   22.82   22.73
  -1  11  13   49.37   34.53
   1 -11 -12   13.85   16.58
  -1 -11  12   21.67   24.01
  -1  11  12    2.94    6.89
   1  11 -12    5.95   11.11
  -1  11  12    8.96   14.02
   1 -11 -11   25.83   20.92
  -1 -11  11   71.67   32.59
   1  11 -11   61.56   35.88
  -1  11  11   80.55   34.28
   1 -11 -10  -15.11   15.72
  -1 -11  10    4.94    9.53
   1  11 -10   21.55   21.53
  -1  11  10    9.24   16.03
   1 -11  -9   62.36   30.83
  -1 -11   9   35.73   23.92
  -1  11   9   10.32   10.09
   1  11  -9   73.71   36.38
  -1 -11   8  166.11   44.54
   1 -11  -8  219.10   56.02
   1  11  -8  177.67   53.49
  -1  11   8  126.33   40.25
   1 -11  -7    4.56    8.08
  -1 -11   7   12.11   12.09
  -1  11   7    3.26    2.70
   1  11  -7    0.13   11.13
   1 -11  -7    1.81    4.62
   1 -11  -6   12.52   11.60
  -1  11   6   20.08   15.75
   1  11  -6   38.57   22.17
  -1  11   6   -6.54    8.01
  -1 -11   6   48.66   25.24
   1 -11  -6    2.99   11.10
   1 -11  -5   83.29   31.13
  -1  11   5   93.49   33.05
   1  11  -5  163.75   44.24
  -1  11   5   98.07   30.52
   1 -11  -5   83.70   33.20
  -1 -11   5  118.56   38.89
   1 -11  -4    9.49    6.79
  -1  11   4    9.05   11.01
   1  11  -4   -5.27    7.28
  -1  11   4   -2.72    4.80
  -1 -11   4   -1.23    8.06
   1 -11  -4    1.06   10.09
  -1 -11   4  -20.69   13.20
  -1 -11   3  113.23   30.89
   1 -11  -3   75.75   29.22
  -1  11   3   55.08   24.08
   1  11  -3   41.63   20.17
   1 -11  -3   78.36   31.27
  -1  11   3   76.49   24.07
  -1 -11   3   78.81   33.02
  -1 -11   3   90.73   26.76
   1 -11  -2    4.06    7.41
  -1 -11   2    2.45    6.85
   1  11  -2   13.46   11.27
  -1  11   2    4.45    5.48
   1  11  -2   15.56   12.99
  -1 -11   2   21.76   12.95
   1 -11  -2   27.85   14.02
  -1  11   2   12.42    9.66
   1 -11  -2    6.13    8.60
  -1 -11   2   31.76   21.04
  -1 -11   1    4.29    5.62
   1 -11  -1    2.84    5.48
   1  11  -1    0.15    6.62
  -1  11   1   -6.52    7.66
   1  11  -1    0.40    5.74
   1 -11  -1    8.18   11.32
  -1 -11   1   -0.03    4.02
  -1  11   1    3.22    4.69
  -1 -11   1   -1.21    3.85
   1 -11  -1    4.31    4.96
  -1 -11   0   62.74   21.78
   1 -11   0  107.62   32.96
  -1  11   0  100.44   31.72
   1  11   0   69.29   27.00
   1  11   0  106.99   27.14
   1 -11   0   68.66   24.19
  -1 -11   0  127.27   27.35
   1 -11   0   68.52   30.51
  -1  11   0   89.55   26.85
  -1 -11   0   96.60   34.82
   1 -11   1   46.15   21.63
  -1 -11  -1   76.15   24.81
  -1  11  -1   15.37   12.54
   1  11   1   19.94   14.85
   1 -11   1   85.89   27.78
  -1 -11  -1   28.23   19.05
   1 -11   2   44.12   21.83
  -1 -11  -2  106.90   56.99
   1  11   2   54.21   25.08
  -1  11  -2   27.77   16.35
   1  11   2   32.06   11.82
  -1 -11  -2   96.86   35.90
   1  11   3  177.83   40.17
  -1 -11  -3  123.24   32.75
   1  11   3  120.81   37.20
  -1  11  -3  173.25   44.13
   1  11   3  191.65   31.34
   1 -11   3  177.47   16.98
   1  11   3  204.03   21.41
  -1 -11  -3  136.65   40.89
   1  11   4   22.25    9.16
  -1 -11  -4   29.27   16.03
   1  11   4   14.00   14.97
  -1  11  -4   66.50   28.40
   1  11   4   33.79   14.59
   1 -11   4   18.56    8.20
  -1 -11  -4   28.71   19.27
  -1 -11  -5   34.27   16.61
   1 -11   5   28.65   11.99
   1  11   5   30.98   19.59
   1  11   5   38.43   17.16
   1  11   5   25.79   12.58
  -1  11  -5   16.43   16.05
  -1 -11  -5   10.36   11.81
  -1 -11  -6  269.57   54.44
   1 -11   6  218.87   52.86
   1  11   6  276.76   62.29
  -1  11  -6  318.04   69.20
   1  11   6  327.63   49.98
   1  11   6  227.42   42.58
  -1 -11  -6  266.23   59.39
  -1 -11  -7   28.20   19.73
   1 -11   7    8.32    6.89
   1  11   7    8.16   14.30
   1  11   7   17.29   14.90
   1  11   7   15.75   11.69
  -1  11  -7   -9.26   11.83
  -1 -11  -7   16.21   16.82
   1 -11   8  -18.01   15.60
  -1 -11  -8   19.49   10.57
  -1  11  -8  -16.16   16.26
   1  11   8   11.65   10.48
  -1 -11  -8   35.39   22.88
  -1 -11  -9   61.71   31.55
   1 -11   9   61.81   31.09
   1  11   9   37.54   20.21
  -1  11  -9   97.05   42.09
  -1 -11  -9   82.82   32.17
  -1 -11 -10    6.11   14.82
   1 -11  10    4.30   12.94
   1  11  10    4.26    2.42
   1  11  10    8.56   10.08
  -1  11 -10  -10.64   14.24
  -1 -11 -10    8.85   13.75
  -1 -11 -11   49.83   31.61
   1 -11  11   75.77   37.03
   1  11  11   78.56   37.68
  -1  11 -11   60.78   33.83
  -1 -11 -11   35.11   21.38
   1 -11  12   27.95   20.53
   1  11  12    4.15   12.01
  -1  11 -12   41.07   29.03
  -1 -11 -12   35.40   22.01
   1 -11  13   -9.46   15.17
  -1  11 -13    3.29    8.85
   1  11  13    8.71   12.73
   1 -11  14   24.28   23.47
  -1  11 -14   41.61   30.23
   1  11  14   77.77   41.33
   1 -11  15   45.91   32.32
  -1  11 -15   84.31   48.01
   1  11  15   61.26   43.87
   1 -11  16   37.35   33.83
   1 -11  17   63.13   43.66
   1 -13 -15    7.51   12.08
   1  13 -15   17.97   22.34
   1 -13 -14   74.65   42.37
  -1 -13  14    8.67   15.41
   1  13 -14   55.57   40.40
  -1  13  14  106.94   55.39
   1 -13 -13   -0.87   21.70
  -1 -13  13   10.98    4.92
   1  13 -13   34.27   30.66
  -1  13  13   32.87   27.44
   1 -13 -12   25.24   25.20
  -1 -13  12    5.66   17.21
   1  13 -12   34.86   34.39
  -1 -13  11   16.73   16.09
   1 -13 -11   21.83   17.29
  -1  13  11   26.87   20.98
   1  13 -11   56.18   34.18
   1 -13 -10    7.26    5.77
  -1 -13  10   -0.36    8.47
  -1  13  10   16.43   15.35
  -1 -13   9   25.92   14.98
   1 -13  -9    7.02    9.18
   1  13  -9   58.92   30.50
  -1  13   9   40.97   20.56
  -1  13   9   84.14   38.78
   1 -13  -8  102.93   41.41
  -1  13   8  220.21   53.46
   1  13  -8  257.30   66.50
  -1  13   8  240.93   63.51
   1 -13  -7    7.31   12.98
  -1  13   7    9.79   17.54
  -1  13   7    5.51    7.87
   1  13  -7   -0.30    3.67
   1 -13  -6   13.97   16.28
  -1  13   6   -0.42    2.43
  -1  13   6   -5.43    7.57
   1  13  -6   21.35   14.44
  -1 -13   6   12.89   21.17
   1 -13  -5   50.81   26.05
  -1  13   5   34.95   23.22
   1  13  -5   48.74   23.56
  -1  13   5   32.75   19.40
  -1 -13   5   26.23   21.82
   1 -13  -4   40.53   21.98
  -1 -13   4   10.61    9.73
  -1  13   4   41.22   25.14
   1  13  -4   30.50   18.74
  -1 -13   4  -15.06   15.11
  -1  13   4   -3.99    6.12
  -1 -13   3   58.73   23.35
   1 -13  -3  123.63   40.31
  -1  13   3   51.72   24.76
   1  13  -3   47.29   22.46
  -1  13   3   64.84   26.62
  -1 -13   3   98.89   39.71
   1 -13  -2   48.40   22.48
  -1 -13   2   31.19   15.80
   1  13  -2   10.34   11.32
  -1  13   2   50.75   24.72
  -1 -13   2    7.64    6.18
   1  13  -2   -6.39    7.86
  -1  13   2   31.57   16.49
  -1 -13   2   50.37   26.82
  -1 -13   1   -6.43    7.57
   1 -13  -1   19.08   13.68
   1  13  -1   12.94   15.46
  -1  13   1    4.25   10.06
   1  13  -1   -1.97    2.93
  -1 -13   1    8.29   14.04
  -1  13   1    6.62    7.04
  -1 -13   0  201.44   43.05
   1 -13   0  266.08   56.79
   1  13   0  263.58   58.73
  -1  13   0  237.72   51.37
   1  13   0  140.57   34.49
  -1 -13   0  109.66   42.21
   1 -13   1   44.18   23.74
  -1 -13  -1   44.04   19.35
  -1  13  -1   59.08   26.34
   1  13   1   19.88   13.21
  -1  13  -1   29.36   18.54
   1  13   1   19.93   13.60
  -1 -13  -1   33.79   23.02
   1 -13   2   -4.38    6.00
  -1 -13  -2    3.33    3.79
   1  13   2   20.07   16.89
  -1  13  -2   -0.06   39.70
  -1 -13  -2    5.90    9.39
  -1 -13  -3   72.80   27.18
   1 -13   3   37.07   20.37
   1  13   3   63.00   29.63
  -1  13  -3  111.69   39.10
  -1 -13  -3   50.44   30.99
   1  13   3   29.75   13.94
  -1 -13  -4   14.32   12.89
   1 -13   4   20.19   16.59
   1  13   4   15.70   13.77
  -1  13  -4   22.50   17.06
  -1 -13  -4   33.20   18.70
   1  13   4   26.73   12.37
  -1 -13  -5   10.94   12.11
   1  13   5    0.22   11.38
  -1  13  -5   23.25   20.55
  -1 -13  -5   -0.07    2.36
   1  13   5   13.18   10.95
  -1 -13  -6  122.55   38.38
   1  13   6  159.86   52.00
  -1  13  -6  120.46   44.02
   1  13   6  118.59   29.53
  -1 -13  -6  114.94   43.10
  -1 -13  -7    3.29   14.03
   1  13   7    3.75    7.87
   1  13   7    7.02    3.90
  -1  13  -7    4.94    9.15
  -1 -13  -7   13.51   12.93
  -1 -13  -8   56.59   31.29
   1 -13   8   62.07   29.57
   1  13   8  125.51   47.40
  -1  13  -8   63.50   34.19
  -1 -13  -8    6.97    7.68
  -1 -13  -9   64.01   33.02
   1 -13   9   14.50   17.21
   1  13   9   28.59   24.30
  -1  13  -9   41.61   27.34
  -1 -13  -9    6.60   10.01
  -1 -13 -10    6.68    6.54
   1 -13  10   -2.76   15.09
   1  13  10   21.38   13.30
   1  13  10   -1.71    5.73
  -1  13 -10   -9.62   14.19
  -1 -13 -10  -22.80   18.45
  -1 -13 -11   32.27   22.71
   1 -13  11   31.52   24.10
   1  13  11   16.74   18.54
  -1  13 -11   19.40   26.81
  -1 -13 -11   14.18   14.49
  -1 -13 -12   68.63   34.95
   1 -13  12  103.25   47.78
  -1  13 -12  113.34   50.49
   1  13  12   47.52   25.92
   1 -13  13   -9.59   13.55
  -1  13 -13  -26.69   26.20
   1  13  13  -30.38    9.90
   1 -13  14   37.51   27.88
  -1  13 -14   18.19   22.36
   1  13  14   25.88   24.47
   1 -13  15   30.79   28.30
   1 -13  16   -2.52   15.84
   1 -15 -14   48.40   42.93
   1  15 -14   35.21   14.19
   1 -15 -13    4.58   25.55
   1  15 -13   -3.07    8.91
  -1  15  13  -44.15   32.44
   1 -15 -12  -14.97   27.16
   1  15 -12  -42.40   32.01
  -1  15  12    1.23    5.26
   1 -15 -11   37.38   26.07
   1  15 -11   29.40   29.55
  -1  15  11   49.32   32.47
   1 -15 -10   -6.11   21.94
   1  15 -10   19.59   18.83
  -1  15  10    2.70   10.36
   1 -15  -9   45.37   28.98
   1  15  -9   17.99   18.71
  -1  15   9   22.82   20.56
   1 -15  -8   -0.26   19.31
   1  15  -8   35.51   23.54
  -1  15   8  -25.12   21.36
   1 -15  -7   12.48   14.54
   1  15  -7   -9.50   11.81
  -1  15   7   10.97   14.77
  -1 -15   6   30.72   21.78
   1 -15  -6   20.69   19.36
   1  15  -6    2.75    4.62
  -1  15   6    6.54    6.29
  -1 -15   5   69.73   29.24
   1 -15  -5   31.32   24.94
  -1  15   5   22.72   19.13
   1  15  -5   34.23   21.63
   1 -15  -4    7.47    4.70
  -1 -15   4   -3.07    1.15
  -1  15   4   -8.85   11.45
  -1  15   4   -2.51    6.58
  -1 -15   4  -10.77   13.99
   1 -15  -3   59.12   27.52
  -1 -15   3   53.66   24.80
  -1  15   3   73.83   33.31
   1  15  -3  131.18   41.24
  -1  15   3   36.11   20.66
  -1 -15   3   38.80   27.34
   1 -15  -2   86.14   35.14
  -1 -15   2   61.57   26.81
  -1  15   2   49.80   26.08
   1  15  -2   27.78   15.63
  -1  15   2   52.91   23.40
  -1 -15   2   52.13   33.13
  -1 -15   1    8.99    9.99
   1 -15  -1   27.48   17.72
   1  15  -1   10.85   11.30
  -1  15   1   10.72   11.32
   1  15  -1    7.22    8.65
  -1 -15   1   33.60   24.36
   1 -15   0  180.10   50.95
  -1 -15   0  130.82   38.45
  -1  15   0   25.05   19.18
   1  15   0  149.35   46.97
   1  15   0  105.18   32.51
  -1  15   0   73.59   30.14
  -1 -15   0   25.83   24.49
   1 -15   1   28.20   21.11
  -1 -15  -1   33.87   18.83
  -1  15  -1   15.32   13.96
   1  15   1   87.76   36.50
  -1  15  -1   23.48   19.38
   1  15   1   19.48   13.32
  -1 -15  -1   26.88   21.31
   1 -15   2   14.03   15.83
  -1 -15  -2   -5.92   10.86
   1  15   2    5.70    9.43
   1  15   2    1.94    4.12
  -1  15  -2   23.68   18.19
  -1 -15  -2   12.95   15.25
  -1 -15  -3   37.87   21.30
   1 -15   3   37.85   23.91
   1  15   3   37.19   29.54
  -1  15  -3   49.41   27.47
  -1 -15  -3    6.21   10.57
  -1 -15  -4   -7.08   15.22
   1 -15   4   15.15   14.01
   1  15   4   17.86   17.25
  -1  15  -4   23.37   22.78
  -1 -15  -4  -14.93   16.39
  -1 -15  -5    9.83   10.59
   1 -15   5   34.39   23.10
   1  15   5    6.51    8.70
  -1  15  -5   45.18   27.68
  -1 -15  -5   60.95   33.01
  -1 -15  -6   78.50   33.38
   1  15   6   54.70   30.91
  -1  15  -6   60.51   32.08
  -1 -15  -6   43.38   26.85
  -1 -15  -7    3.86    8.38
   1  15   7    1.59   14.18
  -1  15  -7   14.60   16.63
  -1 -15  -7   -5.70    6.71
  -1 -15  -8    1.46   17.61
   1  15   8   38.25   31.15
  -1  15  -8   30.36   25.46
  -1 -15  -8   10.86   13.99
  -1 -15  -9   11.67    4.71
   1  15   9   12.52   10.12
  -1  15  -9   19.50   24.50
  -1 -15  -9  -16.26   17.10
  -1 -15 -10  -17.13   17.59
   1  15  10   -0.43   12.45
  -1  15 -10    2.38    7.40
  -1 -15 -10    7.43    8.25
  -1 -15 -11    9.89    6.40
   1  15  11   -8.04   13.57
   1  15  11   29.59   25.26
  -1  15 -11   -2.66   19.33
  -1 -15 -11    3.33    8.09
   1 -15  12    0.41   13.39
  -1  15 -12   13.54   23.21
   1  15  12    6.90   12.89
   1  15  12   19.85   21.92
   1 -15  13   31.64   30.12
  -1  15 -13   -2.75   31.96
   1  15  13   19.44   18.79
  -1  17  11   15.63   13.48
  -1  17  10   45.32   31.76
  -1  17   9   40.18   29.44
  -1  17   8   15.86    3.54
   1 -17  -8   74.87   41.62
  -1  17   7   40.14   25.25
   1 -17  -7   17.02   11.81
  -1  17   6   13.24   13.50
   1 -17  -6    1.63   18.23
  -1  17   5    5.23    9.92
   1 -17  -5   11.38    7.69
  -1  17   4   11.56    6.94
   1 -17  -4   26.44   23.44
  -1  17   3   23.82   21.85
   1 -17  -3   36.30   27.04
  -1  17   2   21.05   17.91
   1 -17  -2   28.91   21.73
  -1 -17   2   22.04   16.57
   1 -17  -1   -1.43   10.56
  -1 -17   1    4.42    9.93
   1  17   0   17.60   14.52
  -1  17   0   28.16   23.91
   1 -17   0   88.97   40.80
  -1 -17   0   77.04   40.46
   1 -17   1   26.54   19.67
   1  17   1   42.39   29.27
  -1  17  -1   49.61   24.87
  -1 -17  -1   28.99   26.06
   1 -17   2    2.37   11.46
   1  17   2    3.15    2.86
  -1  17  -2   11.91   14.27
  -1 -17  -2   13.55   13.45
   1 -17   3   -0.08   14.27
   1  17   3   22.76   22.41
  -1  17  -3   32.85   23.43
  -1 -17  -3   46.24   35.22
   1 -17   4   -2.33    7.58
  -1  17  -4    3.92   13.12
   1 -17   5   38.16   26.26
   1  17   5   39.59   28.82
  -1  17  -5   19.74   14.07
  -1 -17  -5   49.88   30.61
   1 -17   6  135.49   50.06
   1  17   6   40.15   30.60
  -1  17  -6   93.63   44.43
  -1 -17  -6   26.74   23.87
   1  17   7  -11.19   21.33
  -1  17  -7   31.05   25.54
  -1 -17  -7  -17.79   19.47
   1  17   8   -2.00   11.28
  -1  17  -8   36.72   31.88
  -1 -17  -8    0.53   15.75
  -1  17  -9   79.96   41.85
   1  17   9   58.41   37.67
  -1  17 -10    5.09   21.99
   1  17  10  -16.55   20.11
  -1  17 -11   66.01   80.16
   1  17  11   53.09   37.49
  -1  19   9  -13.12   23.39
  -1  19   8   57.02   35.77
  -1  19   7   -5.04   16.87
  -1  19   6   46.17   34.28
  -1  19   5   29.32   28.62
  -1  19   4    5.95   13.31
  -1  19   3    8.29   13.73
  -1  19   2   17.42   23.10
  -1  19   1  -28.95   22.81
   1  19   0   -6.37   14.93
   1  19   1    5.17   14.63
   1  19   2  -24.12   22.49
   1  19   3  124.31   51.28
   1  19   4  -17.28   19.56
   1  19   5   20.62   28.82
   1  19   6   66.75   41.37
   1  19   7    0.72   25.11
   1  21   1    5.65   25.03
   1  21   2  -46.47   40.58
  -2   0  20   43.45   29.02
   2   0 -19   37.20   32.39
  -2   0  19    4.03    9.02
   2   0 -18   29.42   27.72
  -2   0  18   -9.47   14.70
   2   0 -17   18.83   25.15
  -2   0  17   -7.69   12.71
   2   0 -16   64.82   40.97
  -2   0  16   65.05   36.44
   2   0 -15  -15.33   17.70
  -2   0  15   17.84   19.31
   2   0 -14   59.46   38.11
  -2   0  14   56.05   31.45
   2   0 -13   -4.04    3.17
  -2   0  13   -2.17    7.35
   2   0 -12   50.11   29.16
  -2   0  12   47.13   25.42
   2   0 -11    6.14    9.61
  -2   0  11    2.23    5.48
   2   0 -10   57.87   28.51
  -2   0  10   55.46   23.87
   2   0  -9   -3.74    6.45
  -2   0   9    4.10    7.48
  -2   0   8  676.88   75.54
   2   0  -8  625.02   77.54
   2   0  -8  856.79   94.24
   2   0  -7   -0.98    6.73
  -2   0   7    3.88    8.77
   2   0  -7    4.09    6.57
  -2   0   7    0.97    2.89
  -2   0   7    6.65    7.76
  -2   0   6   50.95   19.12
   2   0  -6   37.08   16.06
   2   0  -6   28.82   14.24
  -2   0   6   26.07   11.44
  -2   0   6   34.52   14.48
   2   0  -5    0.69    4.25
  -2   0   5    3.18    5.08
  -2   0   5    2.32    7.25
   2   0  -5    2.97    5.53
  -2   0   5    5.91    7.53
   2   0  -4    2.72    2.71
  -2   0   4   11.42    8.38
  -2   0   4    2.65    1.98
   2   0  -4    3.86    5.74
  -2   0   3   -0.41    3.30
   2   0  -3    0.55    4.05
  -2   0   3    2.83    5.15
   2   0  -2  559.47   38.79
  -2   0   2  599.99   39.88
  -2   0  -1   -0.69    1.58
   2   0   1    0.83    2.38
  -2   0  -1   -2.29    2.57
   2   0   1    5.49    3.72
  -2   0  -1    0.98    1.19
   2   0   2    5.41    4.57
  -2   0  -2   11.01    6.62
  -2   0  -2   16.16    8.16
   2   0   2   10.96    6.34
  -2   0  -3    6.35    7.22
   2   0   3    3.73    4.58
  -2   0  -3    0.44    4.17
   2   0   3    1.82    3.40
  -2   0  -4  444.06   49.46
   2   0   4  410.79   47.65
  -2   0  -4  387.26   45.87
   2   0   4  369.24   44.73
   2   0   5   -1.23    3.70
  -2   0  -5    4.00    7.20
   2   0   5   -4.27    5.21
  -2   0  -5    0.82    2.30
   2   0   6 1557.53  110.79
  -2   0  -6 1645.21  113.22
  -2   0  -6 1678.29  115.17
   2   0   6 1786.95  119.03
   2   0   7  -10.05    9.43
  -2   0  -7   -6.82    7.74
   2   0   7   -4.78    6.42
  -2   0  -8   52.59   23.74
   2   0   8   76.60   28.43
  -2   0  -9    4.06    6.90
   2   0   9    5.36    9.68
  -2   0 -10   16.22   14.50
   2   0  10   -0.61    1.23
  -2   0 -11    8.25    7.37
   2   0  11  -12.39   13.03
  -2   0 -12   55.02   31.19
   2   0  12   36.44   21.14
  -2   0 -13    0.09    9.91
   2   0  13   11.97   13.80
  -2   0 -14  106.66   45.87
   2   0  14   77.61   38.48
  -2   0 -15    5.96   11.14
   2   0  15   10.44   14.22
  -2   0 -16   -4.81   21.81
   2   0  16    6.89   21.22
  -2   0 -17   -3.88   21.13
   2   0  17    7.46    5.42
  -2   0 -18    7.98    7.68
   2   0  18   30.53   22.75
  -2   0 -19  -22.30   25.24
  -2  -2  20   19.98   17.88
   2   2 -19   76.53   47.16
  -2  -2  19   25.30   32.26
  -2   2  19   49.85   29.84
   2  -2 -18  -23.12   24.45
   2   2 -18   21.58   22.15
  -2  -2  18    0.44   13.84
  -2   2  18  -22.93   23.24
   2   2 -17   43.29   26.75
   2  -2 -17  105.37   49.00
  -2  -2  17  111.16   47.70
  -2   2  17   48.03   29.48
   2  -2 -16   17.60   25.68
   2   2 -16   -6.61   12.25
  -2   2  16    2.97   15.61
  -2  -2  16   -0.28   15.77
   2  -2 -15    5.09   10.14
   2   2 -15    3.19    3.59
   2  -2 -14   -4.11   16.28
   2   2 -14    2.17    6.30
  -2   2  14   20.03   21.25
  -2  -2  14    5.41   11.11
   2  -2 -13   81.13   36.98
   2   2 -13  133.63   50.05
  -2   2  13  118.49   43.56
  -2  -2  13  106.07   40.20
   2   2 -12   27.61   21.78
   2  -2 -12   21.40   16.14
  -2  -2  12   28.99   17.62
  -2   2  12   15.95   12.68
   2  -2 -11  203.29   53.32
   2  -2 -11  273.43   62.40
   2   2 -11  285.28   66.37
  -2   2  11  216.64   53.39
  -2  -2  11  299.51   59.85
   2  -2 -10   11.03   12.81
   2  -2 -10   54.70   26.65
   2   2 -10    6.88    7.47
  -2   2  10   33.77   16.89
  -2  -2  10   31.58   21.16
   2  -2  -9   15.70   14.00
   2  -2  -9   23.61   16.18
   2   2  -9   42.07   23.90
  -2  -2   9   20.27   14.01
  -2   2   9   44.42   22.07
   2  -2  -8   82.82   28.66
  -2  -2   8   61.28   23.90
  -2   2   8   93.27   29.43
  -2  -2   8   73.33   23.83
   2   2  -8   54.00   22.09
   2  -2  -8   69.63   26.41
   2   2  -8   20.65   15.97
  -2   2   7  122.44   38.00
   2  -2  -7   55.34   21.99
  -2  -2   7   72.49   24.05
   2   2  -7  113.30   27.82
  -2  -2   7   82.28   24.02
  -2   2   7   81.75   26.73
   2   2  -7   70.26   25.55
  -2  -2   7   71.83   26.21
   2  -2  -7   56.35   23.18
  -2  -2   7   80.98   14.55
  -2   2   7   71.48   10.12
  -2   2   6    6.86    7.08
   2  -2  -6    8.67    8.77
  -2  -2   6    2.67    6.46
  -2  -2   6    4.77    4.42
   2   2  -6   15.64    9.65
   2   2  -6    5.36    9.47
  -2  -2   6   21.84   13.32
  -2   2   6    4.79    2.16
  -2   2   6    4.87    2.50
  -2  -2   6   10.85    5.15
   2   2  -5  285.07   35.77
  -2  -2   5  297.64   40.21
  -2  -2   5  238.93   32.42
  -2   2   5  280.64   42.41
   2  -2  -5  266.15   41.75
  -2  -2   5  256.06   40.74
  -2   2   5  286.01   44.19
   2   2  -5  261.06   41.42
  -2  -2   5  268.84   27.25
  -2   2   5  282.91   24.69
  -2   2   4   -0.73    1.05
  -2  -2   4    3.68    4.43
   2  -2  -4   -0.83    2.31
  -2  -2   4    3.60    4.11
   2   2  -4   -0.42    2.00
   2   2  -4    0.13    1.47
  -2   2   4    4.26    5.67
  -2  -2   4    3.33    7.09
  -2  -2   4   -0.27    2.13
   2  -2  -3  177.93   28.86
  -2  -2   3  195.81   20.45
  -2  -2   3  181.26   23.35
  -2   2   3  188.50   29.68
   2   2  -3  179.18   19.71
  -2  -2   3  158.72   25.39
   2   2  -3  128.21   22.78
  -2  -2   3  141.82   20.44
  -2   2   2   14.73    7.93
   2  -2  -2   21.58    9.73
  -2  -2   2   14.27    5.14
   2   2  -2   17.63    5.84
  -2  -2   2   38.36   11.58
  -2   2   2   41.42   13.17
  -2  -2   2   14.93    6.54
   2   2  -2   16.85    7.35
  -2   2   1   10.04    6.82
   2  -2  -1    0.95    4.31
   2   2  -1    9.60    5.56
  -2  -2   1    3.04    3.62
   2  -2  -1    1.77    4.00
  -2  -2   1    7.38    3.33
  -2   2   1   16.39    8.15
  -2   2   1    5.30    3.93
  -2  -2   1    8.53    5.37
   2  -2   0   20.15    8.20
  -2   2   0   20.24    8.05
   2   2   0   23.56    8.81
  -2  -2   0   16.89    6.67
   2  -2   0   10.64    8.05
   2  -2   0   20.30    7.32
   2   2   0   20.68    8.00
  -2   2   0   16.86    7.36
  -2  -2   0   31.50    9.14
  -2   2   0   19.65    7.16
   2  -2   1  428.34   39.47
  -2  -2  -1  551.23   35.50
   2   2   1  505.29   33.85
  -2   2  -1  523.02   43.71
   2   2   1  508.34   41.17
   2   2   1  521.52   27.19
  -2   2  -1  480.99   43.03
   2  -2   1  512.47   44.54
   2   2   1  607.36   42.75
  -2   2  -1  522.76   39.46
   2  -2   1  553.01   40.81
  -2  -2  -2   -1.33    1.96
  -2   2  -2    0.42    2.54
   2   2   2    3.36    3.64
   2  -2   2   -7.98    5.67
   2   2   2    2.38    3.10
  -2  -2  -2    1.87    2.47
  -2   2  -2    5.05    4.84
   2  -2   2    0.08    2.91
  -2  -2  -3 1042.12   68.24
   2   2   3 1049.81   66.21
   2   2   3 1118.86   70.83
   2  -2   3 1051.25   72.36
  -2   2  -3 1086.22   73.43
   2   2   3 1066.16   59.81
  -2  -2  -3 1147.85   62.51
  -2   2  -3 1018.06   75.07
   2   2   4   -6.37    5.75
   2   2   4   -3.90    4.15
  -2  -2  -4    0.15    2.99
  -2   2  -4    5.53    6.72
   2  -2   4    1.30    1.52
   2  -2   4   -2.65    3.87
   2   2   4    5.43    6.03
  -2   2  -4   10.45    8.75
  -2  -2  -4   -0.54    5.23
   2   2   5  224.23   38.54
   2   2   5  258.81   38.94
  -2   2  -5  217.54   40.49
  -2  -2  -5  212.47   35.20
   2  -2   5  221.64   41.22
  -2   2  -5  235.36   40.65
   2   2   5  212.11   37.57
  -2  -2  -5  227.70   39.21
   2  -2   5  232.24   39.95
   2   2   6  114.40   30.78
   2   2   6   93.26   25.81
  -2   2  -6   69.22   26.18
  -2  -2  -6  139.04   31.40
   2  -2   6  109.72   31.55
  -2  -2  -6  125.06   31.18
   2   2   6   78.07   25.41
   2  -2   6  126.69   32.01
  -2   2  -6   92.75   27.48
   2   2   7   39.93   18.10
   2  -2   7   58.07   23.36
   2   2   7   26.92   17.61
  -2   2  -7   71.94   27.41
  -2  -2  -7   70.01   24.58
   2   2   7   35.39   18.97
   2   2   8   35.08   19.27
   2  -2   8   15.75   13.32
  -2   2  -8   36.88   22.25
  -2  -2  -8   43.15   20.54
   2   2   8   42.30   20.20
   2  -2   9  404.97   68.37
   2   2   9  268.47   55.68
  -2   2  -9  407.33   71.73
  -2  -2  -9  313.78   59.11
   2  -2  10    9.37   11.60
   2   2  10   33.72   21.39
  -2   2 -10   36.53   23.89
  -2  -2 -10   10.10   11.12
   2  -2  11  145.96   45.54
   2   2  11  103.68   38.37
  -2  -2 -11   71.29   32.01
  -2   2 -11   98.74   39.14
   2   2  12   -1.06   10.14
   2  -2  12   -3.81    9.68
  -2   2 -12   12.79   16.20
  -2  -2 -12   10.10   10.85
  -2  -2 -12    1.85    2.84
  -2   2 -12    5.48    6.21
   2  -2  13   -4.92   18.61
   2   2  13    9.82   21.61
  -2  -2 -13   -3.72    7.88
  -2   2 -13   13.41   21.84
  -2  -2 -13    6.45    4.59
  -2  -2 -14    1.63   10.95
  -2   2 -14    1.87    4.19
   2   2  14   11.82    9.15
   2  -2  14   -2.06    6.74
  -2  -2 -15  106.43   49.24
  -2   2 -15  107.61   48.55
   2   2  15   62.18   34.07
   2  -2  15  110.18   50.40
  -2   2 -16  -39.20   30.38
  -2  -2 -16   15.55   15.75
   2  -2  16  -14.79   17.79
   2   2  16   -6.67   18.92
  -2  -2 -17   38.73   24.08
  -2   2 -17   77.77   44.58
   2   2  17    7.92   23.60
   2  -2  17   54.94   32.65
  -2  -2 -18  -23.39   24.53
  -2   2 -18   -8.01   14.84
   2  -2  18   -7.42   13.63
   2   2  18    1.63   18.85
  -2  -2 -19  -11.12   17.57
  -2  -4  20   73.63   43.65
   2   4 -19  -39.75   34.22
  -2   4  19   14.35   30.27
  -2  -4  19   -4.11   11.09
   2   4 -18    3.78   10.17
  -2  -4  18    4.34    9.75
  -2   4  18    9.32    3.44
   2   4 -17   11.63   17.16
  -2  -4  17    1.80    6.03
  -2   4  17    1.91    6.58
  -2  -4  16   63.79   34.89
  -2   4  16   54.89   35.91
   2   4 -15    3.73   18.25
  -2  -4  15   28.32   23.23
  -2   4  15    3.53    8.14
   2   4 -14   91.34   44.11
  -2  -4  14   85.36   36.12
  -2   4  14   86.40   38.30
   2  -4 -13   14.55   18.33
   2   4 -13    9.13   18.22
  -2   4  13   13.98   14.95
  -2  -4  13   -0.55    8.68
   2  -4 -12    8.56   11.03
   2   4 -12   12.22   17.39
  -2   4  12    3.45   11.24
  -2  -4  12   -0.19    4.21
   2  -4 -11   -0.98    4.11
   2   4 -11  -19.28   16.98
  -2  -4  11   -0.33    6.56
   2  -4 -10  178.69   48.92
   2   4 -10  146.42   46.33
  -2  -4  10  129.81   36.78
  -2   4  10  211.54   52.21
   2  -4  -9   12.92   12.31
  -2  -4   9    8.37    7.97
  -2  -4   8  587.44   74.10
   2   4  -8  679.81   73.32
   2  -4  -8  515.41   73.65
  -2  -4   8  517.20   62.90
   2   4  -8  556.99   78.31
  -2  -4   8  488.27   48.38
  -2   4   8  517.10   41.57
  -2  -4   7  100.83   28.52
   2  -4  -7   67.48   25.97
  -2  -4   7   73.67   22.13
   2   4  -7   57.84   19.58
  -2   4   7   29.54   17.42
  -2  -4   7   54.95   24.01
   2   4  -7   22.24   15.56
  -2   4   7   58.90   15.03
  -2  -4   7   53.46   16.13
   2  -4  -6   21.02   14.99
  -2   4   6   21.05   13.84
  -2  -4   6    6.60    6.34
   2   4  -6   13.46    9.46
  -2  -4   6   29.89   13.39
  -2   4   6   37.73   18.72
  -2  -4   6   34.82   16.37
   2   4  -6   15.92   12.14
   2   4  -6   23.14   10.90
  -2  -4   6   25.38   11.19
  -2   4   6   31.27   10.85
   2  -4  -5   16.86   11.98
  -2   4   5   43.85   18.35
  -2  -4   5   25.43   10.61
   2   4  -5   31.36   11.94
  -2  -4   5   20.97   12.76
   2   4  -5    8.61    9.43
  -2  -4   5   30.69   12.19
   2   4  -5    8.61    6.31
  -2   4   5   14.26    9.33
   2  -4  -4  228.45   39.19
   2   4  -4  222.79   27.76
  -2  -4   4  232.32   28.14
  -2   4   4  175.52   34.44
  -2  -4   4  247.04   37.58
   2   4  -4  223.11   35.72
  -2   4   4  233.50   31.44
   2   4  -4  295.29   37.88
  -2  -4   4  266.60   35.54
  -2   4   3   -2.39    2.17
   2  -4  -3    1.02    4.27
  -2  -4   3    3.78    3.10
   2   4  -3    2.40    3.36
  -2  -4   3    3.09    4.96
  -2   4   3    0.11    2.82
  -2  -4   3    0.04    2.67
   2   4  -3    0.43    3.07
   2   4  -3   -0.32    3.69
  -2  -4   3   -3.71    4.12
  -2   4   3    0.93    4.71
   2  -4  -2  446.89   49.54
   2   4  -2  411.33   28.11
  -2   4   2  338.40   43.41
   2   4  -2  318.98   40.39
  -2  -4   2  412.95   46.43
  -2  -4   2  413.75   36.70
  -2   4   2  403.49   45.49
   2  -4  -2  410.27   46.39
   2   4  -2  351.41   34.20
  -2   4   2  359.51   40.67
  -2  -4   2  442.83   46.30
   2  -4  -1   -1.39    2.17
   2   4  -1    2.57    3.31
  -2   4   1   -3.54    4.58
  -2  -4   1   -0.34    1.49
   2   4  -1    1.03    1.45
   2  -4  -1   -0.12    1.73
  -2   4   1   -1.09    1.55
  -2  -4   1    0.68    2.52
   2   4  -1    4.01    3.20
  -2  -4   1    2.59    3.47
  -2  -4   1   -0.76    1.96
  -2   4   1    1.60    2.89
   2  -4   0  558.98   53.72
  -2   4   0  641.96   57.34
  -2   4   0  605.55   33.77
   2   4   0  657.71   55.95
  -2  -4   0  566.41   51.99
  -2   4   0  641.76   55.95
   2  -4   0  707.42   59.18
   2  -4   0  551.79   38.50
  -2  -4   0  523.78   50.66
   2   4   0  586.42   39.86
  -2   4   0  543.53   37.92
  -2  -4   0  585.57   38.92
   2  -4   1    0.19    1.67
   2   4   1    1.64    5.52
  -2  -4  -1    1.29    1.72
   2  -4   1    0.77    1.94
   2   4   1    0.08    0.50
  -2   4  -1   -1.09    4.62
  -2   4  -1   -0.68    3.28
   2   4   1    0.06    1.66
   2  -4   1    1.54    2.97
   2  -4   1   -4.58    4.77
  -2  -4  -1   -0.31    3.63
  -2   4  -2  376.56   45.95
  -2  -4  -2  341.69   32.41
   2   4   2  310.35   30.85
   2  -4   2  287.03   40.18
   2   4   2  331.09   42.87
   2   4   2  320.54   22.59
  -2   4  -2  264.51   38.91
   2  -4   2  254.48   38.43
   2  -4   2  272.72   31.99
  -2  -4  -2  255.37   35.83
   2   4   2  273.25   32.06
  -2  -4  -3   26.34   10.66
   2  -4   3   20.01   11.18
   2   4   3   24.76    9.81
   2   4   3   29.98   12.12
  -2   4  -3    9.83    6.97
  -2   4  -3   44.34   16.94
   2   4   3   39.75   10.73
  -2  -4  -3   44.45   11.04
   2  -4   3   15.66   10.47
  -2  -4  -3   39.25   14.27
   2   4   4  191.26   32.34
  -2   4  -4  221.82   39.06
   2   4   4  244.55   39.24
   2  -4   4  158.26   32.83
  -2  -4  -4  206.38   28.59
  -2   4  -4  209.38   40.27
   2   4   4  169.04   26.17
  -2  -4  -4  156.92   28.61
   2  -4   4  194.64   38.34
   2   4   5   65.12   22.08
   2   4   5   41.20   17.19
   2  -4   5   88.31   26.11
  -2   4  -5   59.34   20.88
  -2  -4  -5   76.56   20.27
   2  -4   5   70.85   24.72
  -2   4  -5   37.49   17.20
   2   4   5   59.48   17.62
  -2  -4  -5   54.10   17.25
   2   4   6 1164.08   99.48
  -2   4  -6 1218.29  103.17
   2  -4   6 1308.80  106.53
   2   4   6 1154.26   96.62
   2   4   6 1273.34   91.92
  -2   4  -6 1051.78  101.84
  -2  -4  -6 1250.15   90.44
  -2  -4  -6 1145.59   78.72
   2   4   7   43.63   20.15
   2   4   7   65.26   25.09
   2  -4   7   35.25   18.09
  -2   4  -7   41.39   22.83
   2   4   7   52.74   19.63
  -2  -4  -7   36.85   17.25
  -2  -4  -7   56.19   17.45
   2  -4   8  356.33   61.59
   2   4   8  279.26   55.59
   2   4   8  311.31   53.44
  -2  -4  -8  314.00   54.30
  -2   4  -8  272.71   58.62
  -2   4  -8  349.98   46.82
  -2  -4  -8  315.32   41.65
   2   4   9    3.03   12.01
   2  -4   9    8.00    6.80
  -2  -4  -9    6.08   10.08
  -2   4  -9   16.46   15.11
  -2  -4  -9    9.49    8.24
  -2   4  -9    7.82    8.78
   2   4  10    5.05   10.21
   2  -4  10   -2.96    6.13
  -2   4 -10   10.64    8.68
  -2  -4 -10   30.08   18.50
  -2  -4 -10    7.12    9.30
  -2   4 -10   21.91   13.04
   2  -4  11   26.87   19.41
   2   4  11   32.31   21.98
  -2  -4 -11   23.60   18.58
  -2   4 -11   46.36   30.23
  -2  -4 -11    0.87    4.61
   2  -4  12   60.11   31.19
   2   4  12   83.60   38.61
  -2  -4 -12   86.23   37.35
  -2   4 -12   48.17   29.92
  -2  -4 -12   85.47   20.94
  -2   4 -12   99.68   26.87
   2   4  13   -0.60   13.61
  -2  -4 -13    8.54   10.16
  -2   4 -13    9.69   13.44
  -2  -4 -13   -0.91    2.03
  -2   4 -14  123.68   51.89
  -2  -4 -14  135.79   50.36
   2  -4  14  107.55   44.71
   2   4  14  115.13   48.37
  -2  -4 -15    0.10   10.62
  -2   4 -15    7.52   12.67
   2  -4  15    5.22   10.20
   2   4  15    1.43   11.03
  -2  -4 -16   11.04    9.58
  -2   4 -16   25.85   25.19
   2   4  16    8.82   11.53
   2  -4  16    4.38    9.73
  -2   4 -17   -2.62    8.33
  -2  -4 -17   17.95   19.18
   2  -4  17    4.97   12.41
  -2  -4 -18   18.96    6.60
   2  -4  18  -15.09   19.52
   2   4  18    6.94   16.46
  -2  -4 -19   76.06   46.98
  -2  -6  20  -23.03   17.17
  -2  -6  19   29.25   28.96
   2   6 -18    2.24    7.95
  -2  -6  18    7.10    6.84
  -2   6  18    4.45   10.70
   2   6 -17   53.13   42.26
  -2   6  17   54.92   38.43
  -2  -6  17   29.25   27.50
   2   6 -16    3.13   10.68
  -2   6  16    1.86    2.70
  -2  -6  16  -13.55   18.11
   2   6 -15   -8.43   13.76
  -2  -6  15    1.50    9.45
  -2   6  15  -16.22   18.24
   2  -6 -14   43.29   29.26
   2   6 -14   22.97   27.68
  -2   6  14   -4.31    4.98
  -2  -6  14    9.98    8.60
   2  -6 -13   89.20   39.75
   2   6 -13   69.51   38.07
  -2   6  13   76.58   36.81
  -2  -6  13   56.21   29.04
   2  -6 -12   53.82   30.32
   2   6 -12   85.85   38.51
  -2   6  12   64.68   30.99
  -2  -6  12   17.83   15.73
   2  -6 -11  314.54   70.16
  -2  -6  11  226.49   51.08
  -2   6  11  290.15   67.65
   2   6 -11  348.88   75.85
   2  -6 -10   -1.96    7.99
  -2  -6  10    5.15    6.51
   2   6 -10   18.00   14.90
   2   6 -10    1.68    7.66
   2  -6  -9   82.96   33.25
  -2  -6   9   42.49   19.40
   2   6  -9    6.14    9.82
  -2   6   9   21.43   10.02
  -2  -6   9   54.31   19.98
   2   6  -9   33.87   14.97
   2  -6  -8   14.77   12.13
  -2  -6   8   13.07    9.38
   2   6  -8   11.98    7.41
   2   6  -8    2.31    4.94
  -2   6   8   23.46   11.49
  -2  -6   8    1.64    6.14
   2   6  -8   12.39    8.81
   2  -6  -7    2.37    4.25
   2   6  -7    8.66    5.62
  -2  -6   7    8.39    7.50
   2   6  -7    8.61   10.67
   2   6  -7    9.62    7.74
  -2  -6   7   10.98    8.72
  -2   6   7   22.39   11.88
   2  -6  -6    4.71    4.65
   2   6  -6    0.78    2.86
  -2  -6   6    0.31    5.14
  -2  -6   6    7.55    5.76
  -2   6   6    5.09    6.46
   2   6  -6    9.38    9.93
   2   6  -6   18.88   11.50
  -2  -6   6    1.96    1.70
  -2   6   6    2.89    6.44
  -2   6   5  271.39   48.79
   2  -6  -5  228.02   44.95
  -2  -6   5  300.37   38.91
   2   6  -5  299.48   39.16
  -2  -6   5  250.63   44.53
  -2  -6   5  256.96   44.34
  -2   6   5  252.42   44.77
   2   6  -5  266.00   45.12
   2   6  -5  304.45   46.36
  -2  -6   5  222.61   38.76
  -2   6   5  267.24   40.80
  -2  -6   4    1.21    3.62
   2  -6  -4    0.53    4.21
  -2   6   4   -0.16    1.12
  -2  -6   4    0.82    5.35
   2   6  -4    4.17    4.28
  -2   6   4   -7.30    7.16
   2   6  -4    2.47    3.96
  -2  -6   4    4.36    7.66
  -2  -6   4    0.49    2.28
  -2   6   4   -5.42    5.76
   2   6  -4   -0.27    4.46
  -2   6   3  191.92   37.66
   2  -6  -3  188.85   37.63
   2   6  -3  163.73   25.05
  -2  -6   3  216.90   39.30
  -2   6   3  224.35   38.99
  -2  -6   3  247.12   35.97
   2   6  -3  146.29   28.07
  -2   6   3  171.83   33.28
  -2  -6   3  182.38   35.31
   2   6  -3  203.48   37.50
  -2   6   2   -8.74    7.78
   2  -6  -2    3.57    2.53
   2   6  -2    9.61    6.45
   2   6  -2    7.76    6.75
  -2  -6   2   -0.48    6.31
   2   6  -2    5.79    4.92
  -2   6   2    3.37    2.59
   2  -6  -2    9.70    7.42
  -2  -6   2   14.38    9.78
  -2   6   2   -6.27    6.31
   2   6  -2   -0.10    0.81
  -2  -6   2    3.12    3.25
  -2  -6   1    6.29    4.03
   2  -6  -1    3.91    6.82
   2   6  -1    7.40    4.88
  -2   6   1   -0.11    0.79
  -2  -6   1   -2.49    3.95
   2   6  -1    1.15    4.29
   2  -6  -1    4.90    6.44
   2   6  -1    3.25    3.12
  -2  -6   1   -0.97    1.12
  -2   6   1   -3.31    4.44
  -2   6   1   -3.64    4.85
   2   6  -1    6.20    8.49
  -2   6   1    2.75    3.16
  -2  -6   1    4.25    3.46
  -2  -6   1    1.11    2.71
  -2  -6   0    5.92    3.70
  -2   6   0    0.71    0.85
  -2  -6   0    1.04    2.80
  -2   6   0   -9.43    7.95
   2  -6   0   10.22    9.40
  -2  -6   0    5.79    6.39
   2   6   0    0.97    3.14
  -2   6   0    5.66    5.15
   2   6   0    0.18    0.61
   2  -6   0   11.96    9.17
   2   6   0    2.07    4.56
  -2   6   0    7.72    7.67
   2   6   0   -1.16    1.70
  -2   6   0   -1.94    3.40
  -2  -6   0   -0.92    5.19
   2   6   1  358.31   33.33
  -2  -6  -1  441.54   36.17
  -2   6  -1  383.95   52.02
  -2   6  -1  418.98   38.62
   2  -6   1  407.32   37.69
   2   6   1  393.05   51.91
  -2   6  -1  473.96   55.32
   2  -6   1  381.28   50.20
  -2  -6  -1  429.65   54.49
   2   6   1  394.41   34.52
  -2   6  -1  328.68   47.88
   2  -6   1  415.45   34.83
   2   6   2    1.11    2.32
  -2   6  -2    5.45    6.01
  -2  -6  -2   -0.90    2.60
   2  -6   2    4.06    9.01
   2   6   2    0.95    1.85
   2  -6   2    1.35    0.26
   2   6   2   -0.48    4.62
   2   6   2    2.21    2.07
   2   6   2   -1.38    1.47
  -2  -6  -2   -0.20    3.06
  -2   6  -2    6.92    9.52
   2  -6   2   -8.48    7.57
   2  -6   2   -0.09    0.95
  -2   6  -2    1.23    4.67
  -2   6  -3  645.93   70.03
   2  -6   3  492.02   61.45
  -2  -6  -3  630.71   55.45
   2   6   3  639.35   56.16
   2   6   3  595.50   68.20
   2  -6   3  649.75   52.64
   2  -6   3  678.63   72.42
  -2   6  -3  654.33   73.94
   2   6   3  563.10   40.37
  -2  -6  -3  649.40   67.80
  -2   6  -3  606.10   66.80
  -2  -6  -4    1.49    2.63
   2  -6   4    3.30    1.92
   2   6   4    4.69    5.66
  -2   6  -4    8.15    7.98
  -2   6  -4    1.04    7.99
   2   6   4    3.34    3.34
  -2  -6  -4    3.81    6.13
  -2   6  -4    3.92    6.61
   2  -6   4   13.67   13.47
   2  -6   5   50.62   20.82
   2   6   5   34.88   16.44
  -2  -6  -5   29.93   14.03
   2   6   5   22.82   12.26
  -2   6  -5   44.95   22.42
   2   6   5   57.14   17.02
  -2   6  -5   30.01   15.80
  -2  -6  -5   44.05   17.83
   2   6   6    8.46    2.06
  -2  -6  -6    9.85   10.87
   2   6   6   21.76   14.33
   2   6   6    6.04    5.66
  -2   6  -6    2.14    4.82
  -2  -6  -6   15.35   11.27
  -2   6  -6    8.44    8.26
   2   6   7   41.71   21.05
   2  -6   7   18.84   13.78
   2   6   7   69.31   23.11
  -2   6  -7   44.43   21.68
  -2  -6  -7   61.11   21.15
  -2   6  -7   68.00   23.72
   2  -6   8   11.37   14.50
   2   6   8    3.03    5.86
   2   6   8    2.43    4.58
  -2   6  -8   35.41   20.07
  -2  -6  -8   32.17   15.97
   2   6   9  315.81   64.00
   2  -6   9  310.97   63.16
  -2   6  -9  386.78   76.97
  -2  -6  -9  349.38   60.17
  -2  -6  -9  329.03   49.60
   2   6  10   34.76   23.43
   2  -6  10   78.79   34.11
  -2  -6 -10   30.17   18.17
  -2   6 -10   -4.31   12.02
  -2  -6 -10   42.76   17.54
   2   6  11   19.23   14.59
   2  -6  11   31.04   22.53
  -2   6 -11   16.86   15.50
  -2  -6 -11   70.06   31.21
  -2  -6 -11   62.54   21.35
   2  -6  12   11.49   13.81
   2   6  12   -8.75   12.09
  -2   6 -12   26.54   20.57
  -2  -6 -12   35.79   22.84
  -2  -6 -12    2.13    4.44
   2   6  13   -6.84   11.16
   2  -6  13    0.26   13.35
  -2   6 -13   10.22   17.51
  -2  -6 -13  -12.19   13.88
  -2  -6 -13   -1.71    3.31
  -2  -6 -14  -25.83   21.22
  -2   6 -14   -5.26   10.80
   2  -6  14   -1.86    5.92
   2   6  14  -23.85   21.72
  -2  -6 -15   91.71   41.11
  -2   6 -15   82.46   46.15
   2   6  15   20.34   21.84
   2  -6  15   65.14   35.49
  -2   6 -16    3.96    8.13
   2   6  16   -4.12    9.78
   2  -6  16   15.27   25.73
  -2   6 -17   52.25   38.14
   2   6  17    1.98    7.03
   2  -6  17   41.67   36.34
   2  -6  18   25.86   26.63
  -2  -8  19  -49.48   34.14
  -2  -8  18   11.01   11.28
   2   8 -17   32.81   30.00
  -2   8  17   -9.05   25.91
  -2  -8  17    7.16   12.01
   2   8 -16  133.58   57.79
  -2   8  16   57.09   36.96
  -2  -8  16   29.45   24.24
   2  -8 -15    1.54    5.85
   2   8 -15   -0.35   25.12
  -2   8  15   -3.05    8.19
  -2  -8  15   27.99   24.64
   2  -8 -14  153.39   56.42
   2   8 -14  161.55   60.74
  -2  -8  14  173.05   52.98
  -2   8  14   68.54   39.12
   2  -8 -13   12.11   17.82
   2   8 -13  -21.20   20.57
  -2   8  13  -10.48   14.09
  -2  -8  13   -6.54   12.28
   2  -8 -12    4.84   16.46
   2   8 -12   10.23   13.69
  -2   8  12    7.71    8.63
  -2  -8  12    6.12   10.92
   2  -8 -11   12.66   13.30
  -2  -8  11   23.31   16.46
   2   8 -11   11.00   13.42
   2  -8 -10  112.11   41.16
  -2  -8  10   75.24   28.71
   2   8 -10   43.15   25.80
  -2   8  10   61.89   22.38
   2  -8  -9    0.74   11.03
  -2  -8   9    3.56    6.95
   2   8  -9    9.32    2.16
  -2  -8   9   14.80   14.15
  -2   8   9   11.87   11.61
   2  -8  -8  197.52   50.60
  -2  -8   8  188.60   40.01
  -2   8   8  192.38   48.45
   2   8  -8  166.70   47.31
  -2   8   8  186.14   38.52
  -2  -8   8  137.41   36.06
   2  -8  -7    2.90    9.07
  -2  -8   7   16.61   11.87
   2   8  -7    5.27    6.36
   2   8  -7   -9.18   10.07
  -2   8   7   -2.53    9.01
  -2  -8   7   10.01    9.70
  -2   8   7    7.21   10.12
  -2  -8   6   93.86   25.83
   2  -8  -6   91.54   32.19
   2   8  -6  121.03   29.32
   2   8  -6  161.17   40.50
  -2   8   6   85.16   28.80
  -2  -8   6  116.25   33.22
  -2  -8   5    0.45    2.32
   2  -8  -5    9.00    9.41
   2   8  -5    6.18    8.09
   2   8  -5    3.88    5.97
  -2   8   5    2.68    5.25
  -2  -8   5    2.03    3.17
  -2  -8   5    2.03    4.94
   2  -8  -4   36.82   18.63
   2   8  -4   27.09   11.77
   2   8  -4   34.73   17.52
  -2   8   4   33.27   18.28
  -2  -8   4   31.67   16.59
   2  -8  -3    0.13    2.38
  -2   8   3    0.36    7.35
   2   8  -3    9.95    5.50
  -2   8   3   -6.16    6.37
  -2   8   3    7.70    6.91
   2   8  -3   15.80    9.92
  -2  -8   3    5.04    5.05
  -2  -8   3    2.53    9.32
   2  -8  -2  268.81   48.70
   2   8  -2  351.50   42.98
  -2  -8   2  262.28   33.67
   2   8  -2  270.79   48.01
  -2   8   2  298.50   42.56
  -2   8   2  309.46   48.69
  -2  -8   2  242.03   32.31
   2  -8  -2  229.43   41.91
   2   8  -2  308.82   40.79
  -2   8   2  261.56   27.79
  -2  -8   2  258.43   26.55
  -2  -8   2  272.85   50.08
   2  -8  -1  -11.33    9.67
  -2  -8   1    2.33    5.32
   2   8  -1    1.94    0.99
  -2  -8   1    0.48    2.14
  -2   8   1    2.09    4.48
   2   8  -1    1.32    3.70
   2   8  -1    1.02    4.08
   2  -8  -1    4.80    5.86
  -2  -8   1    3.28    4.23
  -2   8   1    1.62    3.76
  -2   8   1    0.28    4.23
  -2  -8   1  -11.84   10.20
   2  -8   0  290.86   50.40
  -2  -8   0  366.90   38.19
   2   8   0  280.53   48.88
  -2   8   0  300.84   40.51
  -2  -8   0  291.61   25.74
   2   8   0  294.92   32.27
   2  -8   0  391.16   55.07
  -2  -8   0  323.60   54.65
  -2   8   0  312.88   48.43
  -2  -8  -1   21.44   11.90
   2  -8   1    1.73    3.80
   2   8   1   16.94   11.05
   2  -8   1    9.87    7.86
  -2   8  -1    3.70    5.99
   2  -8   1   -0.87    4.77
  -2   8  -1    0.52    4.51
  -2  -8  -1   13.01   11.97
   2  -8   1    5.11    4.42
   2   8   1    2.48    0.76
   2   8   2    9.85   10.55
   2  -8   2   26.33   11.90
  -2  -8  -2    8.25    7.27
   2   8   2   26.62   11.56
   2  -8   2   18.20   13.75
   2  -8   2   14.23    7.33
   2   8   2   19.08    8.55
  -2  -8  -2   15.24   12.61
   2   8   2   30.78    7.89
   2   8   3   10.80    8.26
   2  -8   3   -4.33    6.25
   2   8   3    2.11    2.94
  -2  -8  -3    2.63    5.15
   2   8   3   -0.27    3.84
   2  -8   3   -2.62    2.33
  -2   8  -3   -2.26    4.64
   2   8   3    3.30    2.16
   2   8   3    3.65    2.24
   2  -8   3    4.22    4.50
  -2  -8  -3    3.77    7.54
   2  -8   3    4.38   11.95
  -2  -8  -4  407.78   52.25
   2  -8   4  338.44   57.66
   2   8   4  379.82   51.45
   2   8   4  415.45   65.17
   2  -8   4  445.60   53.11
  -2   8  -4  402.71   66.15
   2   8   4  410.77   41.81
   2   8   4  453.68   42.59
  -2  -8  -4  325.40   55.30
   2  -8   5    8.31    8.93
   2   8   5   18.67   12.04
  -2  -8  -5    6.79   10.96
   2  -8   5   11.38    7.69
  -2   8  -5   12.42   15.72
   2   8   5    9.50    7.67
  -2  -8  -5    6.00    7.01
  -2  -8  -6  320.34   53.48
   2   8   6  474.62   66.07
   2  -8   6  457.25   71.73
   2  -8   6  408.32   55.81
   2   8   6  436.83   53.19
  -2   8  -6  442.37   75.30
  -2  -8  -6  467.85   65.76
   2  -8   7    1.53    8.77
  -2  -8  -7    8.12    9.31
   2   8   7    1.67    3.46
   2   8   7   10.55    9.36
  -2   8  -7    5.91    9.50
  -2  -8  -7    3.91    6.53
  -2  -8  -8  181.21   45.55
   2  -8   8   86.63   32.95
   2   8   8   73.32   31.81
  -2   8  -8   86.92   37.58
   2   8   8  111.16   30.76
  -2  -8  -8  135.81   36.15
   2   8   9   20.65   12.74
   2  -8   9   15.28   20.72
  -2   8  -9    7.50    7.53
  -2  -8  -9    0.23    5.27
   2  -8  10   19.94   23.70
   2   8  10    5.63    2.36
  -2   8 -10  -14.14   15.66
  -2  -8 -10    8.46   12.61
   2  -8  11    8.97   13.79
   2   8  11   -7.44   11.04
  -2   8 -11   -9.55   13.39
  -2  -8 -11    5.95    9.34
   2   8  12  208.32   60.75
   2  -8  12  213.57   60.83
  -2   8 -12  101.66   42.98
  -2  -8 -12  143.93   36.92
  -2   8 -13   21.81   21.55
   2   8  13   -9.36   13.45
   2  -8  13   46.52   33.28
  -2   8 -14   84.19   44.33
   2   8  14   23.25   23.80
   2  -8  14   38.05   27.31
  -2   8 -15   29.44   29.95
   2  -8  15   41.36   34.46
   2   8  15    5.80   11.23
  -2   8 -16    6.62   13.46
   2   8  16  -10.22   15.77
   2  -8  16   18.45   26.01
   2   8  17   -1.94    7.12
   2  -8  17   17.06   26.84
   2  10 -17   34.86   31.68
  -2 -10  17   39.22   31.83
   2 -10 -16   -7.25   13.55
   2  10 -16   22.24   27.04
  -2 -10  16   -5.97   10.62
  -2  10  16   15.11   19.63
   2 -10 -15    8.03   17.12
   2  10 -15    4.41    3.49
  -2  10  15    5.53   13.18
  -2 -10  15   -6.19   10.38
   2 -10 -14  -19.57   20.70
   2  10 -14   21.11   27.31
  -2  10  14    1.76   19.58
  -2 -10  14   -6.56   10.79
   2 -10 -13   97.90   44.95
   2  10 -13  132.69   54.16
  -2 -10  13   76.83   37.14
  -2  10  13  123.60   50.36
   2 -10 -12   12.66   11.16
  -2 -10  12   -7.24   10.98
  -2  10  12   -8.12   11.61
   2  10 -12   29.58   24.05
  -2 -10  11  135.94   41.42
   2 -10 -11  227.18   64.05
  -2  10  11  147.01   47.46
   2  10 -11  214.94   63.93
  -2 -10  10   30.64   21.17
   2 -10 -10   -5.52   13.46
  -2  10  10   30.32   20.17
   2  10 -10   30.64   21.82
  -2 -10   9   19.15   14.37
   2 -10  -9   -1.34    5.06
  -2  10   9   27.98   19.70
   2  10  -9  -16.55   15.73
  -2 -10   9   21.08   14.55
   2 -10  -8    8.26   14.53
  -2 -10   8  -12.49   10.90
  -2  10   8   19.66   15.47
   2  10  -8   21.84   19.42
  -2 -10   8    7.60    9.41
  -2 -10   7   -0.17    7.63
   2  10  -7   12.97   16.49
  -2  10   7   -1.45    6.20
  -2 -10   7    2.78    5.30
  -2 -10   6   -0.20    3.47
   2 -10  -6   10.02   11.03
   2  10  -6   10.16    9.59
   2  10  -6   -5.67    7.88
  -2  10   6    1.14    2.56
  -2 -10   6    3.10    2.54
   2 -10  -5  173.94   46.51
   2  10  -5  275.65   46.67
   2  10  -5  194.99   44.63
  -2  10   5  214.43   47.70
  -2 -10   5  221.63   50.86
  -2 -10   5  233.66   45.46
   2 -10  -4   14.60   11.28
   2  10  -4    5.50    4.83
  -2  10   4   -0.84    5.99
  -2  10   4    4.53   10.22
   2  10  -4   10.32    5.90
  -2 -10   4   22.65   16.03
  -2 -10   4   12.16   12.60
   2 -10  -3   78.04   31.16
   2  10  -3   61.38   21.44
  -2  10   3   48.50   20.48
  -2  10   3   96.45   30.02
   2  10  -3   60.52   21.82
  -2 -10   3   86.75   23.06
  -2  10   3   87.84   16.86
  -2 -10   3   70.43   14.04
  -2 -10   3   69.82   30.62
   2 -10  -2    7.32   12.78
  -2 -10   2   -3.89    4.67
  -2 -10   2    2.57    2.12
   2  10  -2   -2.44    4.34
   2  10  -2   -0.90    6.27
  -2  10   2    6.43    8.09
   2  10  -2    3.60    7.40
   2 -10  -2    6.70    8.36
  -2 -10   2    1.05    3.94
  -2  10   2    2.12    9.63
  -2  10   2   -0.31    2.09
  -2 -10   2    6.06    6.14
   2 -10  -1   -3.21    5.66
   2  10  -1    5.92    6.30
  -2 -10   1    5.94    6.21
  -2  10   1    8.44    9.13
   2  10  -1    2.94    4.31
  -2 -10   1    0.89    4.19
   2  10  -1    7.18    6.24
   2 -10  -1   -3.05    3.24
  -2 -10   1   -5.47    7.83
  -2  10   1   -1.77    7.13
   2 -10   0   -3.65    7.29
  -2 -10   0    0.05    2.05
   2  10   0    2.26    7.31
  -2  10   0   -1.03    3.23
   2 -10   0   -2.28    9.77
   2  10   0    2.87    3.68
  -2 -10   0    3.28    2.03
  -2 -10   0    2.05    3.60
  -2  10   0    0.04    3.74
  -2 -10  -1  172.99   31.26
   2 -10   1  116.44   35.13
   2 -10   1  170.45   34.34
   2  10   1  139.75   40.29
  -2  10  -1  118.14   29.42
   2  10   1  132.48   24.13
  -2  10  -1  144.42   38.07
  -2 -10  -1  119.61   37.43
  -2 -10  -2   11.27    7.58
   2 -10   2    2.91    3.98
   2  10   2   10.39   11.39
   2 -10   2    3.02    4.36
  -2  10  -2    4.33    6.52
   2  10   2    4.46    3.55
   2 -10   2    1.21    3.51
   2  10   3  403.91   54.95
  -2 -10  -3  375.82   50.59
   2  10   3  348.77   63.92
   2 -10   3  410.56   55.50
   2  10   3  351.44   32.81
  -2  10  -3  278.01   57.60
   2  10   3  390.43   41.33
   2  10   3  342.59   37.71
   2 -10   3  318.65   35.42
  -2 -10  -3  424.34   70.31
   2  10   4   10.71    7.46
  -2 -10  -4    1.97    4.23
   2  10   4    8.50    8.24
   2  10   4    0.06    9.33
   2 -10   4    2.15    1.83
   2  10   4    6.84    4.04
   2  10   4    3.08    3.50
  -2  10  -4    5.83   12.96
  -2 -10  -4   -1.73   10.37
   2 -10   4    8.96    8.49
   2 -10   5    9.20    9.81
   2  10   5   10.69    9.80
   2 -10   5   17.49   14.41
   2  10   5   10.51    9.34
   2  10   5    4.73    6.34
   2  10   5    1.68    3.04
  -2  10  -5    5.57    8.88
  -2 -10  -5   15.23   12.76
  -2 -10  -6    0.09    9.58
   2 -10   6   -1.03    5.47
   2  10   6   -3.78    4.91
   2  10   6    0.28    4.24
   2  10   6    3.85    6.07
  -2  10  -6    6.15    9.28
  -2 -10  -6   -2.43    5.27
  -2 -10  -7    2.02    7.13
   2 -10   7   -0.32    6.27
   2  10   7    0.94    5.28
   2  10   7   -2.87    4.68
  -2  10  -7   -7.02   10.30
  -2 -10  -7   13.27   13.83
  -2 -10  -8   17.31   14.11
   2 -10   8   18.25   19.20
   2  10   8   31.42   19.15
  -2  10  -8   18.64   18.83
   2  10   8   37.64   20.53
  -2 -10  -8   24.45   18.13
   2 -10   9  123.66   42.66
  -2 -10  -9  244.71   57.87
   2  10   9  240.26   61.52
  -2  10  -9  233.53   66.87
  -2 -10  -9  231.30   53.35
   2 -10  10    7.07   15.70
   2  10  10    0.32    2.31
  -2  10 -10   -0.19   16.43
  -2 -10 -10    0.34   10.02
   2 -10  11   42.68   29.45
   2  10  11   41.29   25.68
  -2  10 -11   34.06   23.05
  -2 -10 -11   76.80   31.44
   2 -10  12   14.76   18.93
   2  10  12   20.14   22.54
  -2  10 -12   16.97   23.57
  -2 -10 -12    4.67   12.90
   2 -10  13   22.41   27.27
  -2  10 -13    4.32    1.66
   2  10  13   11.08   15.37
   2 -10  14  -13.51   16.73
   2  10  14   -2.10    6.85
  -2  10 -15   16.14   20.96
   2  10  15    1.19   15.58
   2 -10  15    3.51   13.97
  -2  10 -16   10.51   12.95
   2  10  16   11.60   22.14
   2 -10  16   16.35    7.30
   2 -10  17  113.11   53.49
   2 -12 -16  101.77   57.65
   2  12 -16   92.91   51.18
   2 -12 -15  -12.64   17.81
  -2  12  15   34.63   26.21
   2  12 -15   12.34   20.42
  -2  12  15   15.38   16.91
  -2 -12  14   47.71   30.38
   2 -12 -14   34.73   25.46
   2  12 -14   81.91   49.84
  -2  12  14   81.84   39.97
  -2  12  14   71.83   44.21
   2 -12 -13    0.43   11.39
  -2 -12  13   -7.70    8.05
   2  12 -13   18.60   26.00
  -2  12  13   17.76   21.94
   2 -12 -12   -0.50   24.04
  -2 -12  12   51.72   30.31
  -2  12  12    4.14   10.63
   2  12 -12   43.45   33.80
   2 -12 -11   27.36   26.99
  -2 -12  11   -0.46    8.39
  -2  12  11   34.13   24.13
   2  12 -11  -10.41   14.18
  -2 -12  10   94.63   35.12
   2 -12 -10  104.35   41.07
  -2  12  10  123.70   44.94
   2  12 -10  133.88   50.44
  -2 -12   9    9.35    1.15
   2 -12  -9   25.39   19.49
   2  12  -9   12.41   14.22
  -2  12   9   16.85   16.55
   2 -12  -8  179.92   54.17
   2  12  -8  219.43   58.61
  -2  12   8  293.08   63.45
  -2 -12   8  250.45   60.73
   2 -12  -7   33.84   20.28
  -2  12   7   59.55   29.63
   2  12  -7   38.17   23.78
  -2  12   7   10.82   11.54
  -2 -12   7   27.81   19.91
   2 -12  -6   16.63   18.78
  -2  12   6   12.71   13.39
  -2  12   6   10.74   11.14
   2  12  -6   -0.48    4.87
  -2 -12   6   -2.64    6.09
   2 -12  -5   -0.78    3.21
  -2  12   5    7.49    8.72
   2  12  -5   -3.16    5.90
  -2  12   5    2.42    4.40
  -2 -12   5   11.40    8.05
  -2 -12   5    6.49    7.86
   2 -12  -4    5.81    6.88
  -2 -12   4   19.93   14.73
  -2  12   4   20.25   16.34
   2  12  -4   12.78   12.85
  -2  12   4   13.47   11.26
  -2 -12   4   21.37    7.46
  -2  12   4   14.82    7.56
  -2 -12   4   12.66    9.93
  -2 -12   4   30.72   24.30
  -2 -12   3   47.80   18.39
   2 -12  -3   25.91   19.32
  -2  12   3   29.06   16.72
   2  12  -3   39.91   20.63
  -2 -12   3   32.73   21.39
  -2 -12   3   18.48   10.93
  -2  12   3   26.44   17.05
   2 -12  -2  164.31   44.11
  -2 -12   2  175.52   35.20
  -2  12   2  234.41   49.03
   2  12  -2  155.63   44.00
  -2 -12   2  246.40   38.20
   2  12  -2  135.20   32.52
  -2  12   2  124.24   35.76
  -2 -12   2  219.95   56.16
   2 -12  -1    7.72    9.26
  -2 -12   1   -9.98    8.19
   2  12  -1    0.48    2.43
  -2  12   1    0.50    8.30
   2  12  -1   -1.53    3.24
  -2 -12   1   -1.87    4.79
  -2  12   1    3.11    4.49
  -2 -12   1   -3.21    6.65
   2 -12   0  186.23   48.12
  -2 -12   0  183.39   35.20
  -2  12   0  270.31   49.76
   2  12   0  185.83   48.78
   2  12   0  202.98   36.38
  -2 -12   0  188.25   52.27
  -2  12   0  312.03   57.24
  -2 -12  -1    5.28    4.62
   2 -12   1   34.61   20.51
   2  12   1    8.37   15.92
  -2  12  -1   20.49   13.00
   2  12   1   29.16   13.30
  -2 -12  -1   24.13   19.76
   2 -12   2    9.74   12.18
  -2 -12  -2    0.47    6.55
   2  12   2    6.95    9.47
  -2  12  -2    3.31    8.85
   2  12   2   18.47    8.90
  -2 -12  -2    2.94    4.01
  -2 -12  -3    7.81    5.33
   2 -12   3   14.85   14.78
   2  12   3   10.23   13.96
  -2  12  -3   -6.34    9.11
  -2 -12  -3   21.37   16.39
   2  12   3    4.40    2.53
  -2 -12  -4  135.13   34.77
   2  12   4   77.98   34.16
  -2  12  -4   78.91   33.66
   2  12   4  110.19   24.66
  -2 -12  -4   24.80   19.60
   2  12   4   56.91   14.72
   2  12   4   68.60   16.43
  -2 -12  -5   56.74   23.11
   2  12   5   36.58   30.56
   2  12   5   61.45   19.22
   2  12   5   37.06   12.81
   2  12   5   52.02   18.17
  -2 -12  -5    6.48    9.51
  -2 -12  -6  553.21   78.32
   2  12   6  389.55   79.11
   2  12   6  443.46   52.21
  -2  12  -6  262.65   66.52
  -2 -12  -6  463.89   81.48
  -2 -12  -7   23.78   15.47
   2 -12   7    3.58   11.81
   2  12   7    3.90   11.34
  -2  12  -7   46.08   30.72
   2  12   7   30.77   15.19
  -2 -12  -7   28.13   19.56
  -2 -12  -8   55.55   26.69
   2 -12   8  186.75   57.59
   2  12   8   77.03   37.98
  -2  12  -8  133.91   50.16
   2  12   8  179.40   39.44
  -2 -12  -8  142.97   46.00
  -2 -12  -9   -7.63   15.99
   2 -12   9   -6.07   16.72
   2  12   9   21.77   19.78
   2  12   9   19.85   18.15
  -2  12  -9   11.29   13.66
   2  12   9    0.57    4.67
  -2 -12  -9    9.42   11.70
  -2 -12 -10   17.80   17.69
   2 -12  10   11.48    9.36
   2  12  10   12.35   11.80
  -2  12 -10    6.93   12.04
  -2 -12 -10   13.43   15.11
   2 -12  11  -25.09   21.48
   2  12  11    3.37    3.62
  -2  12 -11  -42.56   30.86
  -2 -12 -11   24.20   18.41
   2 -12  12   28.04   20.79
   2  12  12   64.88   32.62
  -2  12 -12   57.50   37.11
  -2 -12 -12   57.88   29.73
   2 -12  13   -6.87   18.11
  -2  12 -13    2.02    7.20
   2  12  13    8.11   20.42
   2 -12  14   32.36   24.69
  -2  12 -14  -20.29   23.57
   2  12  14   39.41   32.36
   2 -12  15   -8.15   13.87
   2  12  15   20.63   12.29
   2 -12  16   10.55   14.88
   2 -14 -15    5.56    4.98
   2  14 -15   39.88   39.26
   2 -14 -14    6.46   11.86
   2  14 -14  -24.59   25.32
   2 -14 -13   52.58   39.43
   2  14 -13   26.14   25.19
   2 -14 -12    1.64   81.92
   2  14 -12   13.48   19.09
   2 -14 -11   86.12   44.25
   2  14 -11  111.08   49.67
   2 -14 -10   -5.80   12.07
   2  14 -10   37.63   33.56
  -2  14  10   -7.46   10.89
  -2  14  10    2.64   14.60
   2 -14  -9   42.81   31.87
  -2  14   9   -2.06    9.55
   2  14  -9   15.11   15.76
  -2  14   9   28.26   20.05
   2 -14  -8    0.17    2.12
  -2  14   8   -2.17    8.79
   2  14  -8   -0.08   56.39
  -2  14   8   28.37   19.93
   2 -14  -7   -3.42    7.52
  -2  14   7    8.25    8.05
  -2  14   7   11.97    7.35
   2  14  -7  -10.93   12.79
  -2 -14   7    6.23   13.55
   2 -14  -6   17.07   23.50
  -2  14   6   14.08   21.15
  -2  14   6    3.45   13.30
   2  14  -6   -9.64   11.47
  -2 -14   6  -12.56   14.59
  -2 -14   5   35.98   20.16
   2 -14  -5  100.35   40.23
  -2  14   5   93.44   36.48
   2  14  -5   75.96   30.40
  -2 -14   5   68.34   34.87
  -2  14   5   78.72   31.16
  -2 -14   4    0.78    8.63
   2 -14  -4  -17.15   15.78
  -2  14   4    6.07   11.23
   2  14  -4   -8.38    9.71
  -2  14   4   -1.19    4.77
  -2 -14   4   -7.06   10.89
  -2 -14   3   55.16   22.59
   2 -14  -3  101.80   39.67
  -2  14   3   79.02   32.02
   2  14  -3   63.76   26.24
  -2 -14   3   69.33   35.81
  -2  14   3   76.67   30.05
  -2 -14   2   10.39   10.04
   2 -14  -2    6.92   12.52
   2  14  -2  -12.50   13.44
  -2  14   2   -2.29    5.14
   2  14  -2   -1.62    3.84
  -2 -14   2    5.19   10.49
  -2  14   2    8.89   10.94
   2 -14  -1   12.16   18.06
  -2 -14   1    1.44    2.06
   2  14  -1   -6.16    9.45
  -2  14   1   12.49   11.48
   2  14  -1    1.21    3.85
  -2 -14   1   28.41   18.34
  -2  14   1   -9.03   10.07
   2 -14   0   -2.44    5.80
  -2 -14   0    1.36    4.30
  -2  14   0   -0.37    2.01
   2  14   0  -18.85   16.63
   2  14   0  -10.33    8.72
  -2 -14   0    7.58   13.76
  -2 -14  -1   48.89   21.37
   2 -14   1   72.77   32.48
   2  14   1  133.03   45.60
   2  14   1  117.15   28.03
  -2  14  -1  128.22   42.88
  -2 -14  -1   68.63   34.22
  -2 -14  -2    4.08    7.23
   2 -14   2    0.28    0.99
   2  14   2    3.10    7.52
  -2  14  -2    4.19    8.69
   2  14   2    2.06    2.44
  -2 -14  -2   -1.73    5.38
  -2 -14  -3  109.55   33.03
   2 -14   3   75.06   34.15
   2  14   3   66.00   32.00
  -2  14  -3  144.69   46.66
  -2 -14  -3  118.01   45.79
  -2 -14  -4   -1.53    3.79
   2 -14   4   -1.40   10.10
   2  14   4  -11.36   13.61
  -2  14  -4  -16.19   16.05
  -2 -14  -4   13.35   19.67
  -2 -14  -5   -2.37   10.12
   2  14   5  -15.42   16.17
  -2  14  -5   10.90    5.29
  -2 -14  -5    9.07   14.97
  -2 -14  -6    5.34    5.54
   2  14   6  -20.88   19.21
  -2  14  -6   10.70   13.85
  -2 -14  -6   -4.42    8.64
  -2 -14  -7   58.34   27.50
   2  14   7   64.05   35.65
  -2  14  -7   54.39   33.52
  -2 -14  -7   29.01   22.25
  -2 -14  -8   43.85   28.58
   2  14   8    8.04   10.19
  -2  14  -8   -1.50   10.38
  -2 -14  -8   24.45   22.92
  -2 -14  -9   78.26   36.27
   2  14   9   77.64   40.37
   2  14   9   86.80   40.00
  -2  14  -9  165.23   61.16
  -2 -14  -9  118.56   45.73
   2 -14  10   21.38   19.96
  -2 -14 -10    7.46   11.97
   2  14  10    6.12   16.17
   2  14  10   -0.60   18.30
  -2  14 -10   25.95   28.42
  -2 -14 -10   10.94   14.06
   2 -14  11  -12.24   15.70
   2  14  11   11.76   21.70
   2  14  11   40.21   35.10
  -2  14 -11   13.92   24.30
  -2 -14 -11   31.43   24.16
   2 -14  12   24.97   19.11
  -2  14 -12   25.52   34.26
   2  14  12   -1.13    6.65
   2  14  12  -16.69   19.86
   2 -14  13   21.17   21.79
  -2  14 -13   13.99   20.93
   2  14  13   11.79    7.62
   2  14  13   14.76   27.70
   2 -14  14   15.59   13.65
   2  16 -14    6.44   35.66
   2 -16 -13  -17.73   23.87
   2  16 -13   11.39    9.46
  -2  16  13    9.10   14.86
   2 -16 -12   17.34   13.52
   2  16 -12  -21.97   23.05
  -2  16  12   13.96   24.33
   2 -16 -11   20.43   28.02
   2  16 -11    9.45    7.07
  -2  16  11   12.15   20.64
   2 -16 -10   79.16   43.20
   2  16 -10    5.87   19.43
  -2  16  10   22.60   26.51
   2 -16  -9  -35.51   26.89
   2  16  -9   20.22   19.75
  -2  16   9   -5.40   13.15
   2 -16  -8   46.73   33.30
   2  16  -8   31.97   25.77
  -2  16   8   64.20   35.72
   2 -16  -7   -9.03   21.70
  -2  16   7  -15.73   16.59
   2  16  -7   -5.43    9.44
  -2  16   6   39.54   24.54
   2 -16  -6   -6.72    8.87
  -2 -16   6   58.34   36.05
  -2  16   5   12.35   13.17
   2 -16  -5   -0.93    8.12
  -2 -16   5   -9.31   13.65
  -2  16   4   13.09   13.99
   2 -16  -4    0.24    8.12
  -2 -16   4   14.31   21.29
  -2  16   3    1.27    4.26
   2 -16  -3    9.47   14.05
  -2  16   3   14.27   10.15
  -2  16   2   93.88   39.57
   2 -16  -2   94.78   40.26
  -2  16   2   71.06   29.29
  -2 -16   2  130.91   50.92
   2  16  -1   -2.44    6.44
  -2  16   1    0.07    3.73
   2 -16  -1    8.93   15.02
  -2 -16   1  -17.17   18.46
   2 -16   0   99.08   39.57
  -2  16   0   68.33   30.87
   2  16   0  122.75   47.83
  -2  16   0   93.87   38.93
  -2 -16   0  125.93   51.36
   2 -16   1   -3.13   11.24
   2  16   1   -4.33    8.71
  -2  16  -1   -2.81    6.66
  -2 -16  -1    9.21   13.52
   2 -16   2    3.33   19.43
   2  16   2    5.13   12.01
  -2  16  -2    4.95    9.01
  -2 -16  -2   17.27   18.52
   2 -16   3   -3.08   13.55
   2  16   3  -22.51   20.33
  -2  16  -3   -4.16    8.45
  -2 -16  -3  -19.85   19.87
   2 -16   4   23.75   22.66
   2  16   4   56.24   30.30
  -2  16  -4   91.19   41.79
  -2 -16  -4  107.92   48.57
   2 -16   5    2.07   19.22
   2  16   5   20.03   22.83
  -2  16  -5   -4.32   17.78
  -2 -16  -5  -27.24   23.33
   2 -16   6  131.46   50.61
   2  16   6   87.37   41.83
  -2  16  -6   91.80   42.03
  -2 -16  -6   87.71   42.70
   2  16   7   35.72   28.08
  -2  16  -7    0.10    8.45
  -2 -16  -7   27.93   22.14
   2  16   8   46.41   33.74
  -2  16  -8   45.51   34.24
  -2 -16  -8   30.46   33.88
   2  16   9    8.51    4.90
   2  16   9   10.32   19.43
  -2  16  -9    5.19   22.94
  -2 -16  -9   28.15   24.43
   2  16  10   -3.91    9.68
   2  16  10   -4.41    9.92
  -2  16 -10    9.00   15.09
  -2 -16 -10  -31.03   24.91
  -2  16 -11   15.75   25.54
   2  16  11    3.04   15.36
  -2  16 -12   31.98   32.67
   2  16  12   24.25   25.33
  -2  18  10   -8.27   22.17
  -2  18   9   -2.48   21.62
  -2  18   8    3.49   10.13
  -2  18   7    1.76    3.94
  -2  18   6    1.21    6.64
  -2  18   5   96.62   41.27
   2 -18  -5   89.97   41.36
  -2  18   4    5.72   13.80
   2 -18  -4   21.13   27.42
  -2 -18   4   36.04   27.93
  -2  18   3   23.94   18.22
   2 -18  -3    2.86   11.67
  -2  18   2   -0.39    4.63
   2 -18  -2   -5.03   12.54
  -2 -18   2   23.43   23.40
   2  18  -1   11.21    7.97
  -2  18   1   -4.13    8.00
   2 -18  -1    2.45    4.48
  -2 -18   1   22.60   19.20
   2  18   0   -0.59    3.44
   2 -18   0    8.91   22.47
  -2 -18   0  -16.95   19.89
   2  18   1   41.88   34.18
   2 -18   1   33.80   12.71
  -2 -18  -1   96.18   50.59
   2  18   2   -4.10    9.21
  -2 -18  -2    8.42   14.03
   2  18   3   67.12   35.75
  -2  18  -3   86.37   41.47
  -2 -18  -3   81.80   41.55
   2  18   4   13.67   18.63
  -2  18  -4   -0.30   12.55
  -2 -18  -4   46.86   33.12
   2  18   5   22.86   21.06
  -2  18  -5   26.94    4.22
  -2 -18  -5   37.65   29.71
  -2  18  -6    7.28   10.53
  -2 -18  -6   -3.48    9.04
   2  18   7    6.29   18.02
  -2  18  -7   18.60   28.41
  -2 -18  -7   11.25   16.25
   2  18   8   34.80   22.27
  -2  18  -8   18.02   11.70
  -2 -18  -8   28.52   22.79
   2  18   9   59.29   41.79
  -2  18  -9   39.59   36.77
  -2 -18  -9   77.14   52.96
   2  18  10    8.79   29.36
  -2  18 -10    0.68   21.34
  -2 -18 -10   24.52   17.79
   2  20   0   32.41   30.91
   2  20   1   10.78   23.93
   2  20   2   -1.99   26.77
   2  20   3   -7.30   17.45
  -3   1  20  -52.05   37.21
  -3  -1  20   25.93   27.02
  -3  -1  19    4.97    4.12
  -3   1  19   35.59   25.54
   3  -1 -18    8.68   10.09
   3   1 -18   27.46   26.96
  -3   1  18  -11.73   16.37
   3   1 -17   14.14    6.66
   3  -1 -17   -3.11   12.51
  -3  -1  17  -19.47   19.89
  -3   1  17    4.68    8.24
   3   1 -16  128.32   55.58
   3  -1 -16   81.30   40.92
  -3  -1  16   36.26   27.18
  -3   1  16   81.00   39.57
   3   1 -15   27.33   24.59
   3  -1 -15   12.17   21.88
  -3  -1  15   27.19   24.72
  -3   1  15   19.98   12.02
   3  -1 -14  -11.15   14.48
   3   1 -14   -6.85   11.41
  -3   1  14   -3.52    9.86
  -3  -1  14   10.26   20.90
   3   1 -13  232.31   64.48
   3  -1 -13  280.48   69.69
  -3  -1  13  155.48   48.77
  -3   1  13  124.62   43.77
   3   1 -12    5.37   11.62
   3  -1 -12    9.72   15.37
  -3  -1  12   -3.37    8.74
  -3   1  12   -3.56    7.44
   3  -1 -11  166.57   47.62
   3  -1 -11  198.42   53.92
   3   1 -11  207.63   56.50
  -3  -1  11  148.95   41.81
  -3   1  11  143.17   41.79
   3  -1 -10  173.34   47.52
  -3  -1  10   59.45   25.94
  -3   1  10  118.10   35.11
   3   1 -10  148.55   45.27
   3  -1 -10   99.79   36.89
   3  -1  -9   27.79   18.30
  -3   1   9    9.16    8.48
  -3  -1   9   25.16   15.46
   3   1  -9   23.75   15.75
   3  -1  -9   14.53   12.05
  -3  -1   9    9.51    3.95
   3   1  -8  211.40   44.27
  -3  -1   8  213.52   44.79
   3  -1  -8  147.06   38.13
  -3   1   8  129.27   33.10
  -3  -1   8  153.23   35.30
   3   1  -8  217.36   47.79
   3  -1  -8  146.72   39.37
  -3  -1   8  196.40   20.02
   3  -1  -7   84.90   27.26
   3   1  -7   49.04   21.37
  -3  -1   7   22.98   14.26
  -3   1   7   71.03   25.16
  -3  -1   7   42.24   16.61
   3   1  -7   53.85   21.98
  -3  -1   7   45.04   20.85
  -3   1   7   50.77   21.00
  -3  -1   7   61.79   12.32
   3   1  -6   29.97   14.67
   3  -1  -6   16.49   11.38
  -3   1   6   22.39   10.55
  -3  -1   6   38.56   16.59
  -3   1   6   23.59   12.50
   3   1  -6   31.95   16.77
  -3  -1   6   40.40   17.87
  -3  -1   6   25.63   12.67
   3   1  -5  224.72   35.94
   3  -1  -5  124.98   28.71
  -3   1   5  223.17   37.69
  -3  -1   5  156.23   29.59
   3   1  -5  166.53   33.66
  -3  -1   5  145.05   32.09
  -3   1   5  185.53   36.09
  -3  -1   5  191.87   28.87
   3   1  -4  145.72   25.84
  -3  -1   4  163.06   26.89
  -3   1   4  158.61   29.36
   3  -1  -4  142.23   27.94
  -3  -1   4  215.19   34.86
  -3  -1   3  158.16   23.33
   3   1  -3  145.07   22.88
   3  -1  -3  118.80   23.91
  -3   1   3  183.28   29.07
  -3  -1   3  159.61   27.02
  -3   1   2   45.07   13.37
  -3  -1   2   65.40   13.49
   3   1  -2   42.25   10.78
   3  -1  -2   60.59   16.00
  -3  -1   2   51.91   13.62
  -3   1   2   59.18   16.66
  -3  -1   1   37.31    9.53
  -3   1   1   26.16    8.81
   3   1  -1   31.20    8.77
  -3   1   1   33.71   11.09
   3  -1  -1   21.70    9.04
  -3  -1   1   24.44    6.02
   3   1  -1   20.92    7.90
  -3  -1   1   20.08    8.07
   3  -1  -1   36.37   12.15
  -3  -1   1   22.52    8.53
  -3   1   1   28.32   10.97
   3   1  -1   37.88   11.01
  -3  -1   1   26.91   11.31
   3   1  -1   47.65   13.92
  -3   1   1   29.89   10.25
   3  -1  -1   48.81   14.15
   3  -1   0  312.89   32.61
  -3   1   0  363.74   35.26
   3   1   0  331.36   25.78
  -3  -1   0  360.95   26.87
   3   1   0  319.23   30.81
  -3  -1   0  354.81   32.43
   3  -1   0  303.86   19.74
  -3   1   0  374.46   21.94
  -3  -1   0  388.86   33.76
   3  -1   0  317.74   36.71
  -3   1   0  312.10   35.75
   3   1   0  336.58   31.50
   3  -1   0  382.44   39.17
   3   1   0  337.17   37.37
  -3  -1   0  296.71   34.56
  -3   1   0  321.55   36.04
   3   1   1  359.97   32.03
   3  -1   1  372.58   38.26
  -3  -1  -1  365.54   32.61
  -3   1  -1  449.17   41.45
   3   1   1  331.02   32.68
  -3   1  -1  431.66   43.22
   3  -1   1  366.63   40.36
   3   1   1  415.68   36.25
  -3  -1  -1  368.84   33.63
  -3   1  -1  403.71   41.97
   3  -1   1  392.32   41.07
  -3  -1  -1  440.19   43.29
   3   1   1  327.28   38.72
  -3  -1  -2  224.26   29.67
   3   1   2  220.19   29.11
   3   1   2  194.78   30.80
  -3   1  -2  200.48   30.47
   3  -1   2  213.44   31.14
   3   1   2  229.16   28.88
  -3  -1  -2  216.84   27.14
  -3   1  -2  179.43   29.34
   3  -1   2  268.89   35.99
   3  -1   2  194.39   30.93
  -3   1  -3  108.19   24.38
   3   1   3   49.63   15.47
  -3  -1  -3  128.03   25.20
   3  -1   3   80.61   20.77
  -3   1  -3   62.67   18.35
  -3  -1  -3   83.87   19.47
   3  -1   3  104.22   24.16
  -3  -1  -4  662.18   63.31
   3   1   4  682.28   64.48
   3  -1   4  636.25   64.12
  -3   1  -4  663.58   65.78
   3   1   4  545.38   54.40
  -3  -1  -4  516.68   53.21
  -3   1  -4  647.17   65.36
   3   1   5   31.60   14.95
   3  -1   5    1.13    4.46
  -3   1  -5    0.07    4.46
  -3  -1  -5    5.20    8.08
  -3   1  -5   14.76   10.28
  -3  -1  -5   12.12   10.21
   3  -1   5   10.39    7.67
   3   1   5   10.85    7.56
   3   1   6   62.64   22.27
  -3   1  -6   61.65   24.59
  -3  -1  -6  114.09   29.66
   3  -1   6  150.61   36.52
   3   1   6  131.17   33.02
   3  -1   6   79.65   26.13
  -3   1  -6  183.45   39.73
  -3  -1  -6   95.44   29.05
   3   1   7  253.24   47.97
  -3   1  -7  259.96   51.49
  -3  -1  -7  200.69   42.79
   3  -1   7  267.88   50.76
   3   1   7  183.05   42.45
  -3  -1  -8  104.51   33.73
  -3   1  -8   60.89   27.11
   3   1   8  115.97   35.99
   3  -1   8   94.82   32.04
  -3  -1  -9  164.32   43.83
  -3   1  -9  180.40   48.10
   3  -1   9   99.46   35.72
   3   1   9  113.28   36.18
  -3   1 -10   33.06   21.74
  -3  -1 -10   51.55   25.33
   3   1  10   62.28   28.58
   3  -1  10   83.25   35.56
  -3   1 -11    8.78    8.27
  -3  -1 -11   48.30   28.71
   3   1  11   28.30   21.12
   3  -1  11   24.30   18.99
  -3   1 -12  211.86   60.53
  -3  -1 -12  217.40   60.03
   3   1  12  189.73   56.22
   3  -1  12  174.49   53.13
  -3   1 -13   -1.53   15.66
  -3  -1 -13  -22.81   19.86
   3  -1  13   33.89   25.88
   3   1  13  -22.68   19.82
  -3   1 -14  126.50   49.68
  -3  -1 -14  112.09   48.56
   3   1  14  111.05   45.97
   3  -1  14  116.45   50.38
  -3  -1 -15  109.82   49.57
  -3   1 -15   28.80   24.70
   3   1  15   13.49   24.65
   3  -1  15   44.53   31.28
  -3   1 -16   -6.71    6.58
  -3  -1 -16   -9.47   20.42
   3   1  16   11.55   17.35
   3  -1  16    4.50    9.99
  -3  -1 -17    3.50   17.94
   3   1  17   29.14   26.48
   3  -1  17   17.17   17.42
  -3  -1 -18   75.60   44.97
  -3   1 -18    0.27   15.42
   3   1  18   35.54   30.33
   3  -1  18   17.88   22.03
  -3  -1 -19  -34.42   31.29
  -3  -3  20    1.25   27.94
   3   3 -19   -3.74   10.42
  -3  -3  19   37.94   29.76
  -3   3  19   29.26   27.27
   3   3 -18   13.20   22.53
  -3  -3  18   22.42   26.45
  -3   3  18  -23.95   23.86
   3   3 -17    9.25   15.20
  -3  -3  17   -4.10   11.54
  -3   3  17   40.09   30.64
   3   3 -16   92.40   45.90
  -3  -3  16   69.23   35.83
  -3   3  16   26.85   23.98
   3   3 -15   20.20   19.98
  -3  -3  15    4.24   20.19
  -3   3  15    4.88    8.40
   3   3 -14    4.61    9.46
  -3   3  14   21.57   17.23
  -3  -3  14   30.69   26.13
   3  -3 -13  158.36   52.80
   3   3 -13   92.07   40.96
  -3  -3  13  117.96   39.50
  -3   3  13  106.00   44.11
   3  -3 -12   17.63   15.20
   3   3 -12  -10.53   13.04
  -3  -3  12    5.74    7.84
  -3   3  12   -5.70    9.02
   3  -3 -11  179.70   51.38
  -3  -3  11  123.45   37.79
  -3   3  11  151.20   45.79
   3   3 -11  215.71   57.87
   3  -3 -10  135.30   43.48
  -3   3  10  122.03   38.47
  -3  -3  10  125.72   34.78
   3   3 -10  144.40   44.16
  -3  -3  10   93.92   18.16
   3  -3  -9   17.53   16.02
  -3  -3   9   18.00   12.03
   3   3  -9   27.32   19.18
  -3   3   9   14.12    5.53
  -3  -3   9   10.48    7.33
  -3  -3   8  478.85   59.11
   3  -3  -8  432.65   67.72
  -3  -3   8  528.64   69.64
   3   3  -8  544.43   76.93
  -3   3   8  477.85   37.38
  -3  -3   8  556.17   47.36
   3  -3  -7   69.10   25.67
  -3  -3   7  126.64   31.70
   3   3  -7  122.41   27.53
  -3  -3   7   52.74   18.05
  -3  -3   7  180.46   41.18
  -3   3   7   74.99   27.34
   3   3  -7   78.60   27.32
  -3  -3   7   96.11   20.30
  -3   3   7   94.70   17.37
  -3  -3   6    0.77    5.28
   3  -3  -6   16.18   12.50
  -3   3   6   13.63   10.89
   3   3  -6    5.60    5.96
  -3  -3   6    7.66    6.27
  -3   3   6   15.99   11.86
  -3  -3   6   28.19   15.98
   3   3  -6    6.64    8.40
  -3  -3   6    6.39    5.54
   3   3  -5  253.21   30.84
   3  -3  -5  235.98   42.30
  -3  -3   5  225.40   34.30
  -3   3   5  190.03   37.60
  -3  -3   5  235.62   29.59
  -3  -3   5  250.22   41.49
   3   3  -5  319.88   47.05
  -3  -3   5  217.66   30.82
  -3   3   4   23.71   12.22
  -3  -3   4   19.42    8.92
   3  -3  -4    8.09    6.81
   3   3  -4   19.36    6.90
  -3  -3   4   17.75    6.78
   3   3  -4   24.44   11.83
  -3  -3   4   37.85   14.77
  -3   3   4   24.46   12.91
  -3  -3   4    9.34    6.88
  -3   3   3   31.95   13.18
  -3  -3   3   13.48    6.06
   3  -3  -3   24.83   12.02
  -3  -3   3   13.73    4.63
  -3  -3   3    6.26    5.59
   3   3  -3   15.96    8.10
  -3  -3   3   18.61    8.84
  -3   3   3    4.79    7.07
  -3  -3   2  104.05   12.89
   3   3  -2   91.67   12.50
   3  -3  -2  126.86   26.67
  -3   3   2  107.39   25.13
   3   3  -2  112.70   23.88
  -3  -3   2  127.62   25.19
   3   3  -2   73.21   15.18
  -3   3   2  103.27   24.63
  -3  -3   2  107.93   18.60
   3  -3  -2  109.07   25.40
  -3  -3   2   98.71   20.35
   3  -3  -1  117.53   25.56
   3   3  -1  126.24   24.37
  -3  -3   1   97.29   21.09
   3  -3  -1   99.23   23.99
  -3  -3   1  125.61   16.51
  -3  -3   1  107.41   14.96
  -3   3   1  123.19   25.85
  -3   3   1  108.73   21.21
  -3  -3   1  126.26   22.68
  -3   3   0   10.28    7.27
  -3  -3   0   30.91   11.73
   3   3   0   27.24    6.83
   3   3   0   33.59   12.45
  -3  -3   0   20.80    5.99
   3  -3   0   23.96   12.41
  -3   3   0   24.13    9.79
  -3   3   0   39.25   15.15
   3  -3   0   27.49   10.83
   3   3   0   17.60    9.03
  -3  -3   0   15.19    7.84
   3  -3   1    0.10    3.65
  -3   3  -1    3.58    4.22
  -3  -3  -1   -2.42    0.92
  -3   3  -1   -2.09    4.58
   3   3   1    2.93    3.80
   3   3   1    0.45    3.27
   3   3   1    0.51    2.43
   3   3   1    0.04    2.66
   3  -3   1    0.24    4.85
   3  -3   1    4.69    6.23
  -3   3  -1   -0.77    3.38
   3  -3   2   26.42   11.21
   3   3   2   21.30    9.96
   3  -3   2   26.21   12.71
   3   3   2   14.05    9.73
   3   3   2   15.37    7.88
  -3  -3  -2   21.03    8.89
  -3   3  -2   36.17   14.64
  -3  -3  -2   29.90    8.15
  -3   3  -2    3.85    4.32
   3   3   2   24.99    7.83
   3  -3   2   24.57   12.48
   3   3   3   58.09   16.07
  -3  -3  -3   65.93   18.54
  -3   3  -3   46.63   17.49
   3   3   3   52.92   16.35
   3  -3   3   45.01   17.16
  -3  -3  -3   56.15   13.34
  -3   3  -3   66.55   20.92
   3   3   3   73.10   15.57
   3  -3   3   61.50   20.39
   3   3   4    0.60    1.81
  -3   3  -4   -0.10    0.85
   3   3   4    0.38    3.06
  -3  -3  -4   -1.16    6.91
   3  -3   4   -0.71    4.33
   3   3   4    3.77    3.79
  -3   3  -4   -1.86    3.56
  -3  -3  -4    2.49    4.01
   3  -3   4    0.95    2.95
   3   3   5    7.15   11.06
  -3   3  -5    4.03    2.06
   3  -3   5   14.04   11.06
   3   3   5    2.00    5.05
  -3  -3  -5   -4.54    5.71
  -3   3  -5    2.23   12.00
  -3  -3  -5   13.06    7.65
   3   3   5    6.22    7.59
   3  -3   5   10.79   10.02
   3   3   6  592.57   71.74
  -3  -3  -6  650.66   75.63
   3   3   6  649.91   73.76
   3  -3   6  718.14   81.25
   3   3   6  593.71   64.91
  -3   3  -6  607.25   78.63
  -3  -3  -6  606.53   65.44
   3   3   7    7.11    8.95
   3  -3   7   35.99   18.66
  -3  -3  -7   37.42   17.35
  -3   3  -7   79.41   31.85
   3   3   7   41.07   18.65
   3  -3   8   15.02   15.64
   3   3   8   27.68   17.96
  -3  -3  -8    8.99    7.11
  -3   3  -8    8.13   10.75
   3   3   8   11.61   12.91
   3   3   9  217.05   51.52
   3  -3   9  241.89   54.92
  -3   3  -9  219.44   54.73
  -3  -3  -9  266.08   54.11
   3   3  10   22.59   18.14
   3  -3  10   10.40   12.10
  -3   3 -10   35.77   22.38
  -3  -3 -10   52.28   27.24
   3  -3  11   47.52   25.14
   3   3  11   15.95   15.71
  -3   3 -11   42.85   26.33
  -3  -3 -11   10.21   12.37
   3   3  12  132.31   47.46
   3  -3  12  110.38   43.91
  -3  -3 -12  107.77   41.61
  -3   3 -12   56.06   33.44
  -3  -3 -12  130.36   27.47
   3   3  13    4.00    9.43
   3  -3  13   -1.56   12.60
  -3  -3 -13   32.29   24.29
  -3   3 -13   -3.51    8.21
  -3  -3 -13   17.08    8.62
  -3   3 -14    1.75    7.19
  -3  -3 -14   27.66   22.71
   3   3  14   50.00   31.48
   3  -3  14   20.31   21.32
  -3  -3 -15    5.02   10.00
  -3   3 -15   15.69    6.17
   3  -3  15   74.52   41.56
   3   3  15   63.50   32.80
  -3  -3 -16   -1.50    5.71
  -3   3 -16    6.30   16.63
   3  -3  16  -24.10   23.22
   3   3  16    1.68    6.16
  -3  -3 -17   -0.35   16.33
  -3   3 -17    0.52   22.78
   3  -3  17   21.49   21.62
   3   3  17   25.36   22.07
  -3  -3 -18   43.54   34.06
  -3   3 -18  -10.02   16.92
   3   3  18   28.86   31.06
   3  -3  18    9.52   11.14
  -3  -3 -19    4.49   11.13
  -3  -5  20   37.18   41.98
  -3   5  19   19.89   33.49
  -3  -5  19   64.33   44.25
   3   5 -18  -32.32   29.93
  -3   5  18  -26.51   25.72
  -3  -5  18  -14.58   17.53
   3   5 -17   32.60   29.10
  -3  -5  17   14.34   14.26
  -3   5  17   41.30   24.41
   3   5 -16    8.67   12.81
  -3  -5  16   -7.78   17.41
  -3   5  16    6.25   11.58
   3  -5 -15   -6.63   11.79
   3   5 -15   30.24   33.03
  -3  -5  15   16.15   16.09
  -3   5  15    8.71    8.47
   3  -5 -14   99.01   42.72
   3   5 -14   96.51   44.98
  -3  -5  14  168.29   51.65
  -3   5  14   79.62   36.03
   3  -5 -13  116.11   46.38
   3   5 -13   26.66   19.67
  -3  -5  13   25.78   18.41
  -3   5  13   71.47   38.59
   3  -5 -12    6.10   18.48
   3   5 -12    2.90    8.17
  -3  -5  12    7.05    9.12
  -3   5  12   -6.78    6.23
   3  -5 -11   29.06   23.78
  -3   5  11   47.36   28.01
  -3  -5  11   68.62   28.06
   3   5 -11   89.00   37.29
   3  -5 -10  187.42   50.83
  -3  -5  10  230.45   46.07
   3   5 -10  202.96   53.79
  -3   5  10  120.97   22.51
  -3  -5  10  118.67   26.91
   3  -5  -9   23.57   17.84
  -3  -5   9    6.84    9.04
   3   5  -9    6.44    8.81
  -3  -5   9   12.94   10.82
  -3   5   9    9.62    6.98
   3  -5  -8  263.09   55.69
  -3  -5   8  213.93   44.02
  -3  -5   8  251.90   42.25
   3   5  -8  219.10   40.48
   3   5  -8  160.83   42.95
  -3  -5   8  199.55   35.27
  -3   5   8  182.75   30.04
   3  -5  -7   22.52   13.87
  -3  -5   7  107.70   28.42
  -3  -5   7   39.23   15.77
   3   5  -7   51.24   17.87
  -3  -5   7   76.26   28.28
   3   5  -7   70.96   26.96
  -3  -5   7   25.21   14.32
  -3   5   7   37.69   12.83
  -3  -5   6  113.70   27.05
   3  -5  -6   86.08   28.36
  -3  -5   6  100.43   21.93
   3   5  -6  102.64   22.29
  -3  -5   6  102.97   29.18
   3   5  -6  106.89   30.27
  -3   5   6  134.72   27.50
  -3  -5   6   97.92   24.68
  -3   5   5  102.97   30.40
   3  -5  -5  111.28   31.27
  -3  -5   5  160.77   28.69
  -3  -5   5   88.07   25.84
   3   5  -5  134.05   23.34
  -3  -5   5   93.59   18.88
  -3   5   5  179.71   38.86
  -3  -5   5  101.78   26.54
   3   5  -5  116.21   29.01
  -3   5   5   93.48   23.12
  -3  -5   5  126.64   28.21
  -3   5   4   85.67   26.49
  -3  -5   4   38.33   10.47
  -3  -5   4   52.05   14.50
   3  -5  -4   56.38   21.22
  -3  -5   4   54.91   19.71
   3   5  -4   55.30   12.96
  -3   5   4   32.33   16.22
  -3  -5   4   47.07   16.54
   3   5  -4   35.25   14.56
  -3  -5   4   45.54   17.07
  -3   5   4   56.97   18.16
   3  -5  -3   41.53   18.00
  -3   5   3   42.02   17.71
  -3  -5   3   43.53   11.00
   3   5  -3   50.39   10.35
  -3  -5   3   59.55   20.77
  -3   5   3   50.23   18.98
   3   5  -3   47.40   15.07
  -3  -5   3   39.67   13.30
  -3  -5   3   35.34   15.68
  -3   5   3   50.94   17.36
  -3  -5   2   70.37   10.30
   3  -5  -2   63.03   21.35
  -3   5   2   86.56   25.28
  -3  -5   2   60.01   20.32
   3   5  -2   83.87   23.73
   3   5  -2   62.46   10.68
  -3  -5   2   93.91   17.84
  -3   5   2   72.90   22.76
   3  -5  -2   44.36   17.41
   3   5  -2   77.76   16.16
  -3  -5   2   67.35   20.74
  -3   5   2   57.66   16.40
  -3  -5   2   87.67   19.31
   3  -5  -1    6.88    8.34
  -3  -5   1   10.74    7.48
   3   5  -1   -0.67    4.11
  -3   5   1    2.66    4.27
   3   5  -1    2.83    2.31
   3  -5  -1    6.49    5.05
  -3  -5   1   12.40    4.98
  -3   5   1   12.60    8.53
  -3  -5   1    1.01    2.79
  -3   5   1    3.89    3.77
  -3  -5   1   14.79    7.52
   3  -5   0  180.00   35.33
  -3   5   0  124.31   29.50
   3   5   0  133.63   29.24
  -3   5   0  114.87   14.91
  -3  -5   0  160.58   31.87
   3  -5   0  154.25   33.21
  -3  -5   0  163.76   25.92
   3  -5   0  128.08   22.95
   3   5   0  123.27   22.40
  -3   5   0   84.68   18.54
  -3   5   0  135.87   30.38
  -3  -5   0  133.99   29.81
   3  -5   1    3.40    6.12
  -3   5  -1    0.33    5.79
   3   5   1    4.44    3.53
   3  -5   1    1.32    2.15
   3   5   1   -0.57    1.90
   3  -5   1   -1.04    8.57
   3   5   1    1.20    5.52
  -3  -5  -1   -2.46    3.96
   3  -5   1    1.77    3.50
  -3   5  -1    0.60    2.00
  -3   5  -2   11.23    8.69
   3   5   2   31.24   12.02
   3  -5   2   25.88    7.86
   3   5   2   35.32   16.72
   3  -5   2   16.27   11.74
   3   5   2   27.06    9.46
   3  -5   2   24.25   14.17
   3   5   2   22.64    5.52
  -3  -5  -2   20.41   11.52
  -3   5  -2   11.50    7.93
   3  -5   2   21.86   10.81
   3   5   2   15.59    9.80
   3   5   3  133.68   24.74
   3  -5   3  104.17   24.16
   3  -5   3   85.61   25.43
   3   5   3  106.79   24.58
   3   5   3  107.95   25.72
   3   5   3   83.93   25.65
  -3   5  -3  186.62   38.14
  -3   5  -3  169.07   37.78
   3   5   3  130.85   17.38
  -3  -5  -3  142.95   31.30
   3  -5   3  124.56   31.41
   3  -5   4  704.52   77.31
   3   5   4  519.73   59.50
  -3   5  -4  600.39   71.32
   3   5   4  633.95   60.39
   3  -5   4  608.64   74.10
   3   5   4  564.65   45.62
  -3  -5  -4  593.69   46.54
  -3   5  -4  399.79   61.16
  -3  -5  -4  477.47   57.63
   3   5   5   -5.14    5.87
   3  -5   5   15.87   10.98
   3   5   5   13.75   11.35
   3   5   5   18.06    9.26
  -3   5  -5    5.95    9.71
  -3  -5  -5    5.86    4.97
  -3  -5  -5   -4.95    5.81
   3   5   6   91.32   26.95
   3  -5   6   41.36   20.85
   3   5   6  119.94   33.36
  -3  -5  -6   80.34   22.48
   3   5   6  101.80   25.30
  -3   5  -6   74.99   29.19
  -3  -5  -6   97.66   26.66
   3   5   7   96.15   32.62
   3  -5   7  133.67   39.19
   3   5   7  132.98   32.12
  -3   5  -7   97.72   37.05
  -3  -5  -7  202.53   39.16
  -3  -5  -7   99.48   26.92
   3   5   8   26.58   18.40
   3  -5   8   12.14   12.43
  -3  -5  -8   15.83    9.83
  -3   5  -8   11.52   15.97
   3   5   8   34.66   19.23
  -3  -5  -8   21.16   13.37
   3  -5   9   52.49   25.30
   3   5   9   99.41   35.01
  -3  -5  -9   63.14   25.81
  -3   5  -9   21.55   19.39
  -3  -5  -9   35.92   16.40
   3   5  10   30.38   23.14
   3  -5  10    7.77   14.31
  -3  -5 -10   14.21   12.14
  -3   5 -10   36.93   25.22
  -3  -5 -10   25.82   13.79
   3  -5  11  117.10   42.34
   3   5  11   22.65   17.98
  -3  -5 -11   33.12   20.96
  -3   5 -11   40.82   26.19
  -3  -5 -11   89.07   26.20
   3  -5  12  156.16   51.74
   3   5  12  132.24   48.39
  -3   5 -12  111.40   46.60
  -3  -5 -12  155.11   48.15
  -3  -5 -12  177.78   36.37
   3   5  13    0.72    7.79
   3  -5  13   12.44    9.63
  -3   5 -13  -16.88   18.58
  -3  -5 -13   21.90   17.22
  -3  -5 -13    4.53    5.55
  -3  -5 -14   25.27   13.98
  -3   5 -14    3.06   10.89
   3   5  14    3.33   13.50
   3  -5  14   24.96   22.02
  -3  -5 -15   74.03   39.45
  -3   5 -15   69.82   41.89
   3  -5  15   12.83   20.08
   3   5  15    7.64   14.33
  -3  -5 -16    5.40   18.76
  -3   5 -16   10.59   16.54
   3  -5  16   -7.78   13.32
   3   5  16  -19.39   21.22
  -3  -5 -17   50.86   37.75
  -3   5 -17   53.96   37.16
   3   5  17   13.37   22.14
   3  -5  17    8.99   18.70
  -3  -5 -18   46.67   33.79
   3  -5  18   23.92   29.52
  -3  -5 -19  -35.32   30.75
  -3  -7  20    2.17    8.58
  -3  -7  19   53.69   32.85
   3   7 -18   27.48   21.80
  -3   7  18   24.27   29.53
  -3  -7  18   16.36   17.75
   3   7 -17    7.76   14.37
  -3   7  17  -27.73   26.13
  -3  -7  17   -7.47   11.49
   3  -7 -16   19.00   25.47
  -3  -7  16   13.92    2.75
   3  -7 -15    8.04    4.64
   3   7 -15  -21.62   22.20
  -3  -7  15   10.25   15.62
  -3   7  15   -2.42    7.16
   3  -7 -14   29.35   26.25
   3   7 -14   38.27   25.21
  -3   7  14   18.59   25.38
  -3  -7  14   10.94   13.50
   3  -7 -13  159.51   55.29
   3   7 -13  100.23   46.68
  -3   7  13  113.45   48.43
  -3  -7  13   72.70   30.21
   3  -7 -12   -2.05    9.89
  -3  -7  12   -6.66    8.84
   3   7 -12    2.79    7.00
   3  -7 -11   78.49   36.93
  -3  -7  11  132.34   37.97
   3   7 -11   28.52   22.99
  -3   7  11  117.42   26.35
   3  -7 -10  113.81   44.00
  -3  -7  10  111.54   33.29
   3   7 -10   58.91   28.60
  -3   7  10  107.44   26.89
  -3  -7  10   82.06   26.21
   3  -7  -9   11.21   17.17
  -3  -7   9   11.22   12.54
   3   7  -9   18.21   12.07
   3   7  -9   13.70   10.19
  -3   7   9    0.20    1.56
  -3  -7   9   23.25   14.68
   3  -7  -8  208.84   52.27
  -3  -7   8  181.29   36.42
   3   7  -8  208.89   39.70
  -3   7   8  126.99   38.50
   3   7  -8  197.51   48.54
  -3   7   8  164.48   34.02
  -3  -7   8  166.61   37.92
   3  -7  -7   49.62   24.93
  -3  -7   7   32.64   16.45
   3   7  -7   42.08   16.94
  -3  -7   7   32.21   15.30
  -3   7   7   46.91   22.58
   3   7  -7   20.41   16.29
  -3  -7   7    8.88   10.48
  -3   7   7   24.62   12.22
   3  -7  -6   70.62   29.04
  -3  -7   6   58.28   17.86
   3   7  -6   78.00   21.12
  -3  -7   6  105.50   31.89
  -3   7   6   79.00   28.47
   3   7  -6   87.42   28.36
  -3   7   6   85.62   25.13
  -3  -7   6   84.07   26.52
   3  -7  -5  164.01   40.71
  -3  -7   5  246.22   34.02
   3   7  -5  193.84   30.43
   3   7  -5  161.42   35.00
  -3  -7   5  231.58   42.27
  -3   7   5  187.56   43.16
  -3   7   5  221.06   42.06
  -3  -7   5  178.86   39.17
   3  -7  -4  121.00   33.87
   3   7  -4  151.06   24.62
  -3  -7   4  129.84   28.92
  -3   7   4   78.00   26.94
   3   7  -4  155.97   32.07
  -3   7   4   58.65   20.77
  -3  -7   4   96.19   28.53
  -3   7   3   -0.49    9.73
   3  -7  -3   12.58    8.67
   3   7  -3   15.73    7.82
  -3   7   3   11.43    7.51
  -3  -7   3    6.78    4.41
   3  -7  -3   13.08   11.74
   3   7  -3    4.23    4.65
  -3  -7   3   -5.44    6.63
  -3  -7   3   12.25    6.93
  -3   7   3    2.12    5.34
   3  -7  -2  156.97   37.06
   3   7  -2  179.26   25.21
  -3  -7   2  204.18   22.06
  -3   7   2  182.59   29.54
   3   7  -2  157.18   36.20
   3   7  -2  172.09   26.43
  -3   7   2  167.21   37.45
   3  -7  -2  191.69   40.69
  -3  -7   2  157.21   25.23
  -3  -7   2  207.89   41.89
  -3   7   2  179.49   38.71
  -3   7   2  185.94   28.56
   3  -7  -1   41.62   18.69
   3   7  -1   46.17   13.30
  -3  -7   1   49.43    9.47
  -3   7   1   26.49   10.34
   3   7  -1   17.26   12.60
   3  -7  -1   41.90   18.75
   3   7  -1   52.50   11.89
  -3  -7   1   32.24   10.75
  -3  -7   1   40.74   18.87
  -3   7   1   17.41   12.17
  -3   7   1   32.85   16.74
  -3  -7   1   30.79    7.00
  -3   7   1   36.44   11.22
  -3  -7   0  118.97   15.33
  -3  -7   0  124.38   21.73
   3  -7   0  186.23   40.07
  -3   7   0  132.46   22.79
  -3   7   0  119.80   31.94
   3   7   0  110.35   30.40
  -3   7   0  122.81   21.21
   3  -7   0  183.14   38.51
   3   7   0  145.96   14.52
  -3   7   0  155.68   36.23
   3   7   0  152.75   24.55
  -3  -7   0  117.49   32.15
   3   7   1  310.44   29.39
  -3  -7  -1  269.84   27.37
   3  -7   1  326.02   33.61
   3   7   1  248.73   46.23
   3  -7   1  433.95   60.80
  -3   7  -1  376.51   56.46
   3   7   1  292.64   36.11
  -3  -7  -1  311.72   51.66
   3  -7   1  323.13   37.34
   3   7   2   80.81   26.55
   3  -7   2  152.45   24.00
  -3  -7  -2  102.07   19.58
   3   7   2  102.44   19.79
  -3  -7  -2  112.69   31.22
   3  -7   2  118.96   24.17
  -3   7  -2  118.35   32.33
   3   7   2  134.29   25.87
   3  -7   2  155.17   37.74
  -3  -7  -3   88.39   20.73
   3   7   3  116.81   24.42
   3  -7   3  101.55   31.22
   3  -7   3  120.45   22.67
   3   7   3   78.93   27.88
   3   7   3   94.33   13.50
   3   7   3  101.39   13.92
  -3   7  -3   87.80   30.77
  -3  -7  -3   92.03   28.30
   3   7   3  106.46   24.70
   3  -7   3   72.60   20.26
   3  -7   4   67.67   20.97
   3   7   4   40.57   14.03
   3  -7   4   84.62   29.33
   3   7   4   48.08   19.77
  -3  -7  -4   46.07   18.05
   3   7   4   62.13   22.19
   3  -7   4   52.12   15.54
   3   7   4   42.60   22.59
   3   7   4   53.17   13.19
  -3   7  -4   37.42   21.72
  -3  -7  -4   35.34   17.40
   3   7   5    3.40    5.16
   3  -7   5    7.11    5.37
   3   7   5    0.55    4.04
   3   7   5    3.32    0.76
  -3   7  -5   11.98   13.39
  -3  -7  -5   10.54   10.19
   3   7   6  183.77   40.12
   3  -7   6  183.23   45.68
   3   7   6  239.80   49.29
  -3   7  -6  175.00   47.05
   3   7   6  200.17   34.07
  -3  -7  -6  210.82   43.56
   3  -7   7   42.69   22.69
   3   7   7   51.46   24.10
  -3   7  -7   59.50   29.93
   3   7   7   49.65   20.99
  -3  -7  -7   36.92   20.54
   3  -7   8   99.95   38.72
   3   7   8   33.01   20.98
  -3   7  -8  106.14   40.01
   3   7   8   83.91   27.19
  -3  -7  -8  104.35   31.36
   3   7   9  136.85   43.91
   3  -7   9  216.57   56.46
  -3   7  -9  260.54   66.11
  -3  -7  -9  167.79   38.64
   3   7  10   90.57   36.80
   3  -7  10  232.61   59.60
  -3   7 -10  175.66   57.75
  -3  -7 -10  107.48   32.34
   3   7  11    7.07   11.14
   3  -7  11    3.17   12.10
  -3   7 -11   22.89   22.03
  -3  -7 -11    2.73    1.66
   3   7  12   33.57   23.96
   3  -7  12   88.67   40.30
  -3   7 -12   26.46   22.46
  -3  -7 -12   53.05   23.49
  -3   7 -13   10.50   16.65
   3   7  13   34.69   25.90
   3  -7  13    1.20    8.85
  -3   7 -14   39.34   27.44
   3   7  14   64.82   38.51
   3  -7  14    8.90   15.59
  -3   7 -15   18.08   25.77
   3   7  15   39.15   32.44
   3  -7  15   36.89   29.60
  -3   7 -16    9.04    7.18
   3   7  16  -28.64   26.30
   3  -7  16    7.32   21.60
   3  -7  17   20.22   22.46
   3   7  17   30.07   36.28
   3   9 -17   21.16   24.25
  -3   9  17    5.86    2.62
  -3  -9  17    4.72    9.50
   3  -9 -16   16.57   27.02
   3   9 -16   45.78   36.91
  -3   9  16   10.35   18.65
  -3  -9  16   52.69   32.13
   3   9 -15    4.49   15.40
  -3   9  15    3.75    9.28
  -3  -9  15    2.93    2.26
   3  -9 -14   14.01   16.94
   3   9 -14    7.96   13.25
  -3   9  14   -8.90   15.29
  -3  -9  14   -0.07    5.44
   3  -9 -13   81.96   40.64
   3   9 -13  141.86   53.82
  -3  -9  13   76.68   33.29
   3  -9 -12    1.66    3.21
   3   9 -12   18.91   18.15
  -3  -9  12   -1.49    8.37
   3  -9 -11   29.98   21.29
  -3  -9  11   42.09   19.79
  -3   9  11   69.09   33.00
   3   9 -11   14.60   12.80
   3  -9 -10   78.36   36.14
  -3  -9  10   73.24   28.13
  -3   9  10   58.78   30.02
   3   9 -10   57.94   31.19
  -3  -9  10   69.49   27.87
   3  -9  -9   10.16    9.72
  -3  -9   9   16.73   13.92
   3   9  -9   10.98   14.57
  -3   9   9  -16.63   15.02
  -3  -9   9    3.59    8.58
   3  -9  -8   67.24   31.59
  -3  -9   8  161.61   35.91
   3   9  -8  111.30   31.03
  -3   9   8   89.26   33.85
   3   9  -8  126.91   40.91
  -3  -9   8  139.07   38.74
  -3  -9   7    7.29    6.41
   3  -9  -7   13.97   17.61
   3   9  -7   -6.99    7.09
  -3   9   7    7.36   12.19
   3   9  -7    3.75    6.47
  -3  -9   7    9.42   11.15
   3  -9  -6   17.04   14.93
  -3  -9   6   20.17   12.38
   3   9  -6   10.13    8.95
  -3   9   6   -0.05    4.41
   3   9  -6   19.33   15.71
  -3  -9   6    3.20    4.64
   3  -9  -5  107.44   35.72
   3   9  -5  104.09   24.58
  -3  -9   5   54.93   22.08
   3   9  -5  110.71   31.14
  -3   9   5   59.00   25.42
  -3  -9   5  114.08   35.08
   3  -9  -4   22.30   18.61
   3   9  -4   53.96   17.70
  -3   9   4   31.38   18.62
   3   9  -4   47.77   18.31
  -3  -9   4   57.38   25.45
   3  -9  -3   20.54   15.38
   3   9  -3   30.48   17.66
  -3   9   3   40.26   17.70
   3   9  -3   17.22    8.62
   3   9  -3   20.19   10.63
  -3   9   3   38.70   19.90
  -3  -9   3   13.53    8.20
  -3   9   3   34.47   12.64
  -3  -9   3   14.75    7.59
  -3  -9   3   35.88   21.43
   3   9  -2  117.21   24.77
   3  -9  -2  101.01   32.97
  -3  -9   2  130.20   21.80
  -3   9   2   86.10   22.92
   3   9  -2  168.52   41.87
   3   9  -2  113.58   24.42
   3  -9  -2  205.13   44.61
  -3   9   2  155.38   39.01
  -3  -9   2  137.53   22.02
  -3  -9   2  118.03   21.02
  -3   9   2  158.05   25.14
  -3  -9   2  169.61   42.56
  -3  -9   1    0.67    1.17
  -3  -9   1   -1.21    2.11
   3  -9  -1    4.64    6.73
  -3   9   1    3.58    5.28
   3   9  -1   -0.64    7.17
   3   9  -1    8.38    9.63
  -3   9   1    3.39    4.17
   3   9  -1    0.33    2.65
  -3  -9   1    0.25    1.75
  -3   9   1    0.32    3.70
  -3  -9   1   12.27   13.30
   3  -9   0   44.69   21.04
  -3  -9   0   61.19   14.29
  -3   9   0   25.43   11.72
   3   9   0   53.51   22.38
   3   9   0   41.32   10.74
  -3   9   0   31.59   18.72
  -3  -9   0   24.11   15.84
   3  -9   1   75.81   29.22
  -3  -9  -1   43.14   13.45
   3   9   1   42.38   21.84
   3   9   1   57.83   10.44
  -3   9  -1   70.52   26.89
   3  -9   1   60.07   15.56
  -3  -9  -1   65.22   26.59
   3   9   1   69.29   16.45
  -3  -9  -2   24.59   11.06
   3   9   2   20.41    9.02
   3  -9   2   34.35   12.60
   3   9   2   31.58   18.27
   3   9   2   26.61    6.46
   3   9   2   22.24    5.93
  -3   9  -2   34.08   20.82
   3   9   2   30.56   13.03
  -3  -9  -2   39.48   21.25
   3  -9   2   12.36    8.03
   3   9   3   61.54   19.54
  -3  -9  -3   58.43   18.03
   3   9   3   66.86   27.93
   3  -9   3   80.27   20.86
   3   9   3   68.50   11.98
  -3   9  -3   73.43   29.82
   3   9   3   82.74   22.28
  -3  -9  -3   88.57   31.42
   3  -9   3   67.43   19.54
  -3  -9  -4   58.12   20.13
   3  -9   4   69.80   28.87
   3   9   4   72.42   23.03
   3  -9   4   92.56   23.41
   3   9   4   69.46   29.27
   3   9   4   74.86   15.30
   3   9   4   47.37   11.50
  -3   9  -4   67.63   29.51
   3  -9   4  107.37   26.11
  -3  -9  -4   34.95   19.51
   3   9   4   47.76   17.85
  -3  -9  -5    3.02    6.89
   3   9   5   -0.27    1.46
   3   9   5    6.81    6.37
   3  -9   5    5.92   14.55
   3  -9   5   -9.45    8.26
   3  -9   5    1.45    7.00
   3   9   5    6.91   11.18
  -3   9  -5   10.85   15.10
   3   9   5    8.17    7.21
   3   9   5   -0.14    2.22
  -3  -9  -5    3.44    6.08
   3  -9   6  170.25   47.52
  -3  -9  -6  165.61   39.67
   3   9   6  250.58   48.66
   3   9   6  193.01   46.80
   3  -9   6  155.52   34.39
   3   9   6  164.81   47.45
   3   9   6  167.96   30.34
  -3   9  -6  172.90   50.22
  -3  -9  -6  222.78   49.93
   3  -9   7   82.73   32.40
   3   9   7   95.62   34.05
  -3   9  -7   74.28   34.52
   3   9   7   67.21   21.92
  -3  -9  -7   86.26   31.50
   3  -9   8   43.38   24.65
   3   9   8   20.40   15.59
  -3   9  -8   29.66   22.23
   3   9   8   26.40   14.82
  -3  -9  -8   19.89   14.77
   3  -9   9   90.05   36.58
   3   9   9   83.42   35.70
  -3   9  -9   62.93   35.42
   3   9   9   67.33   24.73
  -3  -9  -9   37.20   21.92
   3  -9  10   17.66   14.49
   3   9  10   43.68   25.76
  -3   9 -10   38.04   23.83
  -3  -9 -10   23.57   17.00
   3  -9  11   -4.69    9.00
   3   9  11   26.91   18.73
  -3   9 -11   13.35   20.04
  -3  -9 -11   -0.11    3.28
   3   9  12   53.44   32.94
   3  -9  12  100.46   42.50
  -3   9 -12  135.28   55.02
  -3  -9 -12   74.41   28.59
  -3   9 -13   -1.28    5.50
   3   9  13    1.00    4.50
   3  -9  13    5.70    8.62
  -3   9 -14   29.53   26.16
   3   9  14   55.38   37.03
   3  -9  14   49.49   34.98
  -3   9 -15   15.57   19.19
   3   9  15   63.73   39.29
   3  -9  15   43.46   37.59
   3   9  16    1.00    5.04
   3  -9  16  -18.19   21.14
  -3  11  18    2.14   13.06
  -3  11  17   26.57   29.25
   3 -11 -16  -10.76   17.31
   3  11 -16   13.13   18.87
   3 -11 -15   -0.37    7.19
   3  11 -15   -2.49   21.47
  -3  11  15   11.93    8.94
  -3  11  15   15.84   25.69
   3 -11 -14   21.98   18.64
  -3 -11  14   -3.14    7.13
  -3  11  14   -0.10   16.94
   3  11 -14   11.30   22.96
  -3  11  14   13.58    5.95
   3 -11 -13   15.72   16.73
  -3 -11  13    6.19    5.53
   3  11 -13   -2.23   12.18
   3 -11 -12  -31.16   25.10
  -3 -11  12   -6.67    7.81
   3  11 -12   -0.59    5.39
  -3  11  12  -17.42   17.70
  -3 -11  11   69.26   27.59
   3 -11 -11   56.62   37.96
   3  11 -11    6.10   10.53
  -3  11  11   78.51   35.67
   3 -11 -10  -20.95   19.24
  -3 -11  10   10.93    9.62
  -3  11  10   -0.31    9.64
   3  11 -10   51.68   29.75
  -3 -11  10   31.94   20.66
   3 -11  -9   19.37   18.17
  -3 -11   9   10.00    4.29
   3  11  -9   16.04   15.57
  -3  11   9   -2.91    6.55
  -3 -11   9   -4.74    4.71
  -3 -11   8  237.15   46.24
   3 -11  -8  183.76   54.43
  -3  11   8  221.55   56.19
   3  11  -8  197.14   53.82
  -3 -11   8  174.86   49.48
   3 -11  -7   19.13   13.80
   3  11  -7   59.33   26.84
  -3  11   7   37.62   22.13
  -3 -11   7   15.36   11.75
   3 -11  -6    5.77    3.79
   3  11  -6   15.66   12.99
   3  11  -6    5.22    2.30
  -3  11   6   16.41   14.10
  -3 -11   6    4.29   11.31
   3 -11  -5   65.69   29.73
   3  11  -5   90.77   25.82
  -3  11   5  111.22   34.41
  -3  11   5   82.40   30.46
   3  11  -5  115.75   34.30
  -3 -11   5   99.13   28.30
  -3 -11   5  108.32   25.32
  -3 -11   5  135.10   42.35
   3 -11  -4   40.53   22.44
  -3  11   4   63.35   25.27
   3  11  -4   55.20   19.72
  -3  11   4    9.02    9.48
   3  11  -4   26.63   15.40
  -3 -11   4   23.44   12.86
  -3  11   4   22.92   10.69
  -3 -11   4   18.50   15.43
  -3 -11   4   24.98   10.34
  -3 -11   3   46.39   16.06
   3 -11  -3   18.18   15.06
   3  11  -3   55.27   26.56
   3  11  -3   41.28   16.80
  -3  11   3   -9.75    9.03
   3  11  -3    8.18    7.37
  -3 -11   3   15.68   10.75
  -3 -11   3   44.61   23.75
  -3 -11   3    9.37    5.92
  -3  11   3   18.68    8.39
  -3  11   3   41.56   21.32
  -3  11   2   33.48   10.38
   3  11  -2   -3.83    5.15
  -3 -11   2   45.49   15.28
   3 -11  -2   43.95   22.19
  -3  11   2   20.21   13.42
   3  11  -2   30.53   18.06
  -3 -11   2   24.17   10.34
   3  11  -2   36.82   15.19
  -3 -11   2    1.40    8.07
  -3  11   2   33.64   19.18
  -3 -11   1    1.53    4.92
   3 -11  -1  -11.50   11.78
   3  11  -1    0.18    7.41
   3  11  -1    2.42    5.38
  -3  11   1    9.94    8.49
   3  11  -1    0.77    1.28
  -3 -11   1    0.73    2.95
  -3  11   1   13.81   11.95
  -3 -11   1   -8.76   10.61
  -3 -11   0    6.98    7.20
   3 -11   0   14.37   14.30
  -3  11   0   16.66   11.76
   3  11   0    3.10    4.40
   3  11   0   18.16    9.33
  -3 -11   0    0.38    2.22
  -3  11   0    4.71    6.39
   3 -11   1   72.28   30.79
  -3 -11  -1  100.92   23.14
   3  11   1   75.24   31.21
   3  11   1   51.36   12.86
  -3 -11  -1   94.28   35.80
  -3  11  -1   47.20   22.78
  -3 -11  -2   10.02    6.72
   3 -11   2    7.50    8.20
   3 -11   2    5.46    8.15
   3  11   2    2.93    4.60
   3  11   2   19.53    7.06
   3  11   2    7.64    3.63
   3  11   2    9.28    5.60
  -3 -11  -2    8.74    8.70
   3  11   3   87.73   25.05
  -3 -11  -3   79.31   22.55
   3 -11   3   71.69   21.85
   3  11   3   60.98   28.07
  -3  11  -3  102.58   37.21
   3  11   3   61.25   12.93
   3 -11   3   57.77   16.48
  -3 -11  -3   52.69   28.23
   3  11   3   59.39   17.02
  -3 -11  -4   15.27    8.41
   3  11   4    7.88    5.73
   3  11   4   13.30   12.75
   3 -11   4  -18.97   11.87
  -3  11  -4   13.21   13.96
   3  11   4    3.97    2.16
   3  11   4    9.98    7.87
   3 -11   4    3.46    8.29
  -3 -11  -4   17.92   15.29
  -3 -11  -5   -7.83    8.15
   3  11   5    1.28    3.91
   3  11   5   -3.03    6.57
  -3  11  -5   -0.67    3.15
   3  11   5    2.77    3.44
   3  11   5    2.36    3.80
   3  11   5   12.43    8.48
   3 -11   5   -1.62    2.84
  -3 -11  -5   14.08   13.60
  -3 -11  -6  269.83   52.05
   3 -11   6  296.06   67.02
   3  11   6  287.19   50.29
   3 -11   6  300.31   50.42
   3  11   6  297.98   67.79
   3  11   6  230.71   34.51
   3  11   6  335.20   40.87
  -3  11  -6  200.80   58.89
  -3 -11  -6  283.81   62.05
   3 -11   7   21.88   14.20
  -3 -11  -7   26.39   17.30
   3  11   7   41.56   25.60
   3  11   7   55.06   29.90
   3  11   7   42.13   17.11
  -3  11  -7   29.91   21.54
  -3 -11  -7   72.91   32.60
   3 -11   8    7.97   13.66
   3  11   8   37.39   24.07
   3  11   8   10.66   12.12
  -3  11  -8   22.26   20.07
   3  11   8   10.82    7.39
  -3 -11  -8   10.47   14.27
   3 -11   9   81.24   37.99
   3  11   9  110.48   42.98
   3  11   9  121.23   47.34
  -3  11  -9   74.70   37.05
  -3 -11  -9   78.13   34.38
   3 -11  10    8.74    6.46
   3  11  10   38.69   23.94
  -3  11 -10   21.29   19.72
  -3 -11 -10   22.96   17.23
   3 -11  11   18.03    7.71
   3  11  11    4.07    8.72
  -3  11 -11   -4.31    9.83
  -3 -11 -11    4.71    7.31
   3 -11  12   22.07   17.47
   3  11  12   45.28   30.00
  -3  11 -12   81.62   43.60
  -3 -11 -12   57.05   28.26
   3 -11  13   -2.11    6.71
  -3  11 -13    1.39   22.29
   3  11  13   27.49   29.19
   3 -11  14    8.10   24.69
  -3  11 -14    0.67    4.29
   3  11  14   21.36   28.17
   3 -11  15   15.23   20.34
  -3  11 -15   25.93   27.49
   3  11  15   36.81   32.66
   3 -11  16   16.11   21.29
   3 -13 -15    0.13   33.47
   3  13 -15   33.27   37.46
   3 -13 -14   27.36   21.11
  -3  13  14   66.78   36.61
   3  13 -14   71.26   47.47
   3 -13 -13  101.62   51.71
  -3  13  13   55.57   35.98
   3  13 -13   67.31   41.96
   3 -13 -12   10.76   15.38
  -3  13  12    1.60    5.51
   3  13 -12   13.68   16.87
   3 -13 -11   23.20   26.21
  -3  13  11  -12.35   14.85
   3  13 -11   18.76   19.12
   3 -13 -10   80.59   43.60
  -3  13  10   71.06   33.26
   3  13 -10   95.25   40.37
   3 -13  -9    1.63    9.84
   3  13  -9   25.45   20.40
  -3  13   9    2.81    8.75
  -3 -13   9    4.49   10.20
   3 -13  -8   72.01   37.14
  -3  13   8  111.13   42.02
  -3  13   8  176.46   53.03
   3  13  -8  120.23   42.81
  -3 -13   8  116.96   45.45
   3 -13  -7   20.35   13.16
  -3  13   7   39.53   23.48
   3  13  -7    3.25    8.60
  -3  13   7   27.86   17.82
  -3 -13   7   39.52   25.80
   3 -13  -6   -1.64   15.32
  -3  13   6    1.56    8.51
   3  13  -6   21.88   17.89
  -3  13   6   14.71   18.04
  -3 -13   6   30.83   25.84
  -3  13   6   14.80    6.32
  -3 -13   5   34.51   15.79
   3 -13  -5   44.53   27.88
  -3  13   5   44.00   23.70
   3  13  -5   59.70   26.86
  -3  13   5   59.87   16.46
  -3 -13   5   72.12   34.39
  -3  13   5   60.24   28.73
  -3 -13   4   -0.66    1.99
   3 -13  -4    4.72   12.49
  -3  13   4    6.41    8.36
  -3  13   4   -0.17    2.31
  -3  13   4  -12.03   12.26
  -3 -13   3   27.84   13.26
   3 -13  -3   30.42   21.90
  -3  13   3   10.37   11.11
   3  13  -3   23.62   14.32
  -3 -13   3   23.96   22.00
  -3  13   3    1.32   11.26
   3 -13  -2  185.16   52.50
  -3 -13   2  175.06   32.74
   3  13  -2  177.92   52.18
  -3  13   2  215.66   46.46
   3  13  -2  138.16   31.93
  -3  13   2   76.82   31.60
  -3 -13   2  252.66   65.14
   3 -13  -1  -16.85   15.38
  -3 -13   1    4.71    5.25
  -3  13   1    8.52    1.70
   3  13  -1    6.40    2.45
   3  13  -1   11.65    5.94
  -3 -13   1    8.23   11.31
  -3  13   1    9.83   11.06
  -3 -13   0   -1.47    3.79
   3 -13   0    6.11   12.45
  -3  13   0   12.68   12.14
   3  13   0    4.62   12.13
   3  13   0    9.83    8.79
  -3 -13   0   15.16   12.91
  -3  13   0    6.42    8.18
   3 -13   1   33.68   21.62
  -3 -13  -1   62.26   20.39
   3  13   1  102.48   40.24
   3  13   1   39.63   12.86
  -3 -13  -1   77.14   34.34
  -3 -13  -2    2.86    3.93
   3 -13   2    3.49    4.42
   3  13   2   -2.51    6.13
  -3  13  -2    8.06   11.69
   3  13   2    8.81    5.09
  -3 -13  -2   18.57   17.44
  -3 -13  -3    8.29    6.43
   3 -13   3    4.53   10.64
   3  13   3   25.80   25.30
  -3  13  -3    0.15    6.74
  -3 -13  -3   -9.94   12.50
  -3 -13  -4   53.38   21.75
   3  13   4   28.77   21.21
  -3  13  -4   36.00   25.24
  -3 -13  -4   43.78   27.95
  -3 -13  -5    3.86    7.78
   3  13   5    1.39   12.18
  -3  13  -5  -19.84   18.38
  -3 -13  -5   12.08   13.85
  -3 -13  -6  191.51   46.72
   3  13   6  146.96   51.31
  -3  13  -6  163.31   55.81
  -3 -13  -6  284.67   68.47
  -3 -13  -7    0.52   10.51
   3  13   7   97.45   42.47
   3  13   7   54.56   29.97
  -3  13  -7   45.02   28.92
  -3 -13  -7   38.08   22.30
   3 -13   8   -8.85   12.52
   3  13   8   23.50   21.72
   3  13   8    2.62   10.75
  -3  13  -8  -19.50   19.92
  -3 -13  -8   40.38   26.37
   3 -13   9   43.98   26.96
   3  13   9   48.61   34.06
   3  13   9   82.84   42.32
  -3  13  -9   84.95   49.61
  -3 -13  -9   58.08   32.14
   3 -13  10    9.17   11.24
   3  13  10   14.28   22.13
   3  13  10    8.27    9.82
  -3  13 -10  -21.18   22.10
  -3 -13 -10   26.97   19.03
   3 -13  11   13.43   23.52
   3  13  11   43.01   25.94
   3  13  11    9.47   16.17
  -3  13 -11    7.03   20.70
  -3 -13 -11   54.16   31.84
   3 -13  12   66.67   41.28
  -3  13 -12   43.16   33.60
   3  13  12   36.12   26.90
   3  13  12   61.76   35.79
   3 -13  13   -9.33   14.66
   3  13  13   12.93    4.21
   3  13  13  -10.68   15.84
   3 -13  14    3.98   27.75
   3  13  14   41.35   42.10
   3 -15 -14    5.44   23.97
   3  15 -14  -17.22   21.25
   3 -15 -13  -26.71   26.04
   3  15 -13   13.81   17.59
   3 -15 -12    4.14   16.67
   3  15 -12  -29.97   26.00
   3 -15 -11    8.85   14.16
   3  15 -11   22.36   23.18
  -3  15  11    3.05   19.21
   3 -15 -10   33.12   34.50
   3  15 -10   73.82   40.07
  -3  15  10   31.03   30.02
   3 -15  -9   20.05   21.83
  -3  15   9    7.92   12.38
   3  15  -9    6.63   10.82
  -3  15   9   18.84   17.76
   3 -15  -8   49.92   32.89
  -3  15   8   28.35   31.53
  -3  15   8   41.80   27.15
   3  15  -8   43.62   22.45
  -3 -15   8   92.81   42.78
   3 -15  -7   52.76   37.04
  -3  15   7   29.50   21.58
  -3  15   7   22.35   16.91
   3  15  -7   17.74   16.12
  -3 -15   7   20.39   23.62
   3 -15  -6   23.55   21.73
  -3  15   6   35.25   22.66
   3  15  -6  -10.67   11.89
  -3  15   6   -2.02    5.42
  -3 -15   6  -15.58   17.11
   3 -15  -5   62.78   31.56
  -3  15   5   52.07   25.26
   3  15  -5   35.23   19.16
  -3 -15   5   47.83   33.52
  -3  15   5   47.73   27.87
  -3  15   4   23.78   18.45
   3 -15  -4  -21.46   18.97
  -3 -15   4   18.88   20.55
  -3  15   4    4.95    5.54
  -3  15   3   16.22   14.04
   3 -15  -3   24.97   23.25
  -3 -15   3   45.06   32.94
  -3  15   3   26.26   18.68
   3  15  -2   76.25   37.49
  -3  15   2   61.69   25.25
   3 -15  -2   55.82   27.73
  -3  15   2   60.85   30.61
  -3 -15   2   48.88   31.80
  -3  15   1   20.96   15.24
   3  15  -1   28.52   24.07
   3 -15  -1   14.64   10.74
  -3 -15   1    9.74   13.58
  -3  15   1   30.37   19.24
  -3  15   0    5.88    8.19
   3  15   0   68.64   32.94
   3 -15   0   40.77   27.31
  -3 -15   0  -11.03   14.33
   3 -15   1   14.69   18.55
   3  15   1  -20.72   18.87
  -3  15  -1   26.62   20.82
  -3 -15  -1   29.66   21.29
   3 -15   2    2.04    7.60
   3  15   2   19.32   25.29
  -3  15  -2   13.16   19.54
  -3 -15  -2   31.67   25.94
   3 -15   3    8.16   10.12
   3  15   3    8.36   12.26
  -3  15  -3   27.10   21.80
  -3 -15  -3   55.48   32.03
   3 -15   4   37.71   24.33
   3  15   4    5.96    6.77
  -3  15  -4   52.27   31.99
  -3 -15  -4   14.50   16.52
   3 -15   5  -16.53   17.20
   3  15   5   12.41   14.01
  -3  15  -5    9.32   14.51
  -3 -15  -5    7.93   17.61
   3  15   6   33.03   24.67
  -3  15  -6   74.41   38.28
  -3 -15  -6   49.83   37.21
   3  15   7   14.22    9.54
  -3  15  -7   31.65   25.24
  -3 -15  -7    6.11    6.82
   3  15   8   18.70   16.84
   3  15   8   26.40   25.75
  -3  15  -8   14.77   16.92
  -3 -15  -8   -0.09   18.33
   3  15   9   10.67   17.52
  -3  15  -9   58.17   36.38
  -3 -15  -9   16.22   10.65
   3  15  10    6.95   18.08
   3  15  10   29.50   31.62
  -3  15 -10    3.76    9.78
  -3 -15 -10   -2.64    7.09
   3 -15  11  -21.61   22.07
   3  15  11    1.22   18.70
   3  15  11   50.41   36.04
  -3  15 -11    7.97   11.19
  -3 -15 -11   15.58   18.40
   3 -15  12   86.92   44.07
  -3  15 -12   12.93   16.12
   3  15  12   30.85   30.45
   3 -15  13   22.71   31.14
  -3  17  12  -17.71   13.79
   3 -17 -12   35.13   42.14
  -3  17  11   19.17    2.68
   3 -17 -11   23.85   20.88
  -3  17  10  -24.32   22.52
   3 -17 -10   17.94   20.17
  -3  17   9   -6.72   11.51
   3 -17  -9  -52.91   34.51
  -3  17   8   42.92   23.88
   3 -17  -8   57.92   33.40
  -3  17   7   12.27   18.94
   3 -17  -7   13.60   17.58
  -3  17   6   34.78   23.28
   3 -17  -6    5.53   17.26
  -3 -17   6   30.49   29.29
  -3  17   5    5.92   11.78
   3 -17  -5   38.80   27.70
  -3 -17   5   14.17   18.67
  -3  17   4  -10.86   12.74
   3 -17  -4   15.23   21.96
  -3 -17   4   49.59   32.49
  -3  17   3    9.15    4.37
   3 -17  -3   10.18   12.10
  -3  17   2   35.99   24.55
   3 -17  -2   30.68   26.67
  -3 -17   2   58.29   38.41
  -3  17   1   34.20   20.99
   3  17  -1   -0.48    9.28
   3 -17  -1   13.07    2.22
  -3 -17   1    8.67   21.47
   3 -17   0   -4.33   17.87
   3  17   0  -25.06   22.19
  -3  17   0   65.89   38.21
  -3 -17   0   35.55   24.24
   3 -17   1   15.07   21.50
   3  17   1   14.22   21.76
  -3  17  -1   37.31   29.96
  -3 -17  -1   27.89   23.97
   3 -17   2   13.06   14.51
   3  17   2   -1.91   11.63
  -3  17  -2    5.75   10.47
  -3 -17  -2   -3.59    8.89
   3 -17   3    9.65    1.89
   3  17   3   20.81   11.54
  -3  17  -3    9.30   12.69
  -3 -17  -3    3.71    6.76
   3 -17   4    9.70   17.81
   3  17   4   19.97   19.20
  -3  17  -4   51.11   30.06
  -3 -17  -4   27.97   24.58
   3 -17   5    8.30   13.56
   3  17   5   10.67   19.65
  -3  17  -5    6.20   11.58
  -3 -17  -5    6.36   12.76
   3 -17   6   19.41   17.26
   3  17   6   69.24   39.69
  -3  17  -6   39.56   31.93
  -3 -17  -6   75.91   41.47
   3 -17   7   39.87   34.37
   3  17   7   13.61   17.90
  -3  17  -7   38.75   30.71
  -3 -17  -7   14.75   24.21
   3  17   8   29.08   25.17
  -3  17  -8  -11.16   19.41
   3  17   9   39.22   32.66
  -3  17  -9   89.49   51.31
  -3 -17  -9   60.57   40.45
   3  17  10   24.72   24.47
  -3  17 -10  -24.38   26.07
  -3 -17 -10   -1.54   22.20
   3  17  11   19.93   17.88
   3  19   0   19.11   15.41
   3  19   1   19.05   20.91
   3  19   2   15.03   18.76
   3  19   3   41.09   32.32
   3  19   4   13.55   18.21
   3  19   5   23.70   12.48
  -3  19  -7   -5.98   21.15
  -3  19  -8   -5.18   39.85
  -4   0  20    4.59    6.79
  -4   0  19   14.42    9.95
  -4   0  18    3.83   10.31
   4   0 -17   19.34   16.51
  -4   0  17  -17.11   18.67
   4   0 -16  126.80   57.25
  -4   0  16  132.28   51.25
   4   0 -15  -17.45   19.10
  -4   0  15   -3.63    4.81
   4   0 -14   27.09   21.85
  -4   0  14   17.49   19.26
   4   0 -13   -2.77    6.97
  -4   0  13    6.64   17.56
   4   0 -12   -2.60    6.45
  -4   0  12   -3.53   12.06
   4   0 -11   -0.86    3.38
  -4   0  11    4.18   10.79
   4   0 -10  517.48   80.33
  -4   0  10  348.48   60.37
   4   0 -10  491.24   82.52
  -4   0  10  417.95   23.50
   4   0  -9    4.59   10.82
  -4   0   9   -1.24    7.44
   4   0  -8  188.82   43.66
  -4   0   8  105.93   29.97
  -4   0   7    7.53    8.84
   4   0  -7   13.15   11.01
  -4   0   7    6.59   11.06
   4   0  -6    5.68    5.46
  -4   0   6   21.01   13.07
  -4   0   6   16.94   12.00
   4   0  -5    4.31    5.16
  -4   0   5    2.04    1.54
  -4   0   5    8.54    9.58
   4   0  -4   24.95   12.93
  -4   0   4   20.79   10.96
  -4   0   3   -2.53    3.90
   4   0  -3   -1.05    2.20
  -4   0   3   -0.70    4.92
   4   0  -2 9571.97  202.71
  -4   0   2 9999.00  206.47
  -4   0   2 9930.11  185.11
  -4   0   2 9585.30  223.43
  -4   0   2 9943.85  234.59
   4   0  -1    5.07    4.69
  -4   0   1    0.29    1.22
  -4   0   1   -1.17    2.40
  -4   0   1    0.23    2.75
   4   0  -1   -0.47    1.15
  -4   0   1   -3.76    5.13
   4   0  -1   -3.15    4.04
   4   0   0  500.38   42.14
  -4   0   0  479.66   40.83
   4   0   0  489.42   37.25
  -4   0   0  457.02   36.12
   4   0   0  472.31   48.06
  -4   0   0  389.56   42.81
   4   0   0  467.18   50.57
  -4   0   0  404.98   47.10
  -4   0  -1    1.71    3.00
  -4   0  -1    4.29    7.50
   4   0   1   -4.36    3.57
   4   0   1    1.74    4.91
   4   0   1    5.41    6.00
   4   0   1   -2.75    4.43
  -4   0  -1    1.77    2.32
   4   0   2   45.01   15.05
  -4   0  -2   78.88   19.99
   4   0   2   75.91   21.49
   4   0   2   72.74   19.75
  -4   0  -2   82.11   20.64
   4   0   3    3.70    3.97
   4   0   3   -6.31    5.96
  -4   0  -3    9.85    9.40
  -4   0  -3   -1.87    5.18
   4   0   3   -0.11    5.24
   4   0   4  235.51   40.32
  -4   0  -4  230.67   40.06
  -4   0  -4  278.08   43.11
   4   0   4  225.64   39.31
   4   0   5    2.04    3.41
  -4   0  -5    5.63    9.52
  -4   0  -5   -3.62    5.21
   4   0   5  -10.04    8.75
   4   0   6  567.24   71.80
   4   0   6  659.85   76.46
  -4   0  -6  585.37   73.07
  -4   0  -7   -1.78    3.82
   4   0   7   -0.39    6.40
  -4   0  -8   25.18   16.07
   4   0   8    3.25    5.25
  -4   0  -9    1.15   11.26
   4   0   9    1.47    8.44
  -4   0 -10    4.52   14.50
   4   0  10   32.22   21.94
  -4   0 -11   -1.71    5.09
   4   0  11  -12.51   13.73
  -4   0 -12  590.96  100.50
   4   0  12  543.16   96.94
  -4   0 -13   -4.23   21.52
   4   0  13    7.12   12.67
  -4   0 -14    3.53    8.37
   4   0  14   48.54   30.57
  -4   0 -15  -13.97   17.36
   4   0  15    8.30   17.31
  -4   0 -16  -10.29   14.62
   4   0  16   21.84    9.30
  -4   0 -17   14.30    8.56
   4   0  17    9.56   18.37
  -4   0 -18   92.24   50.10
  -4   2  20   -4.24   18.86
  -4  -2  20    2.10    7.24
   4   2 -19    5.01    8.40
  -4  -2  19    7.20    3.98
  -4   2  19   -2.71   12.63
   4   2 -18   -3.45    9.64
  -4  -2  18   -4.21   23.16
   4   2 -17   14.87   19.23
  -4  -2  17   28.83   19.07
  -4   2  17   17.80   22.77
   4   2 -16    1.25   12.17
  -4  -2  16   -1.50   10.46
  -4   2  16   -0.49   10.69
   4   2 -15    1.67    5.93
  -4  -2  15   21.30   22.84
  -4   2  15   -7.31   21.25
   4   2 -14    2.68    6.94
  -4  -2  14   -3.66   17.57
  -4   2  14    1.96    2.32
   4  -2 -13  123.99   47.97
   4   2 -13  109.05   43.69
  -4  -2  13  139.44   44.67
  -4   2  13   70.89   33.85
   4  -2 -12   -0.68    3.24
  -4  -2  12   13.45    9.90
  -4   2  12   22.67   19.66
   4   2 -12   13.44   14.71
   4  -2 -11   91.25   37.02
  -4   2  11  155.44   44.20
  -4  -2  11  166.44   43.41
   4   2 -11  106.43   40.11
  -4  -2  11  114.14   16.86
   4  -2 -10   -0.93    5.01
  -4  -2  10   -0.23    1.48
   4   2 -10    5.45   11.67
  -4  -2  10   -5.59    4.14
  -4   2  10   -0.36    1.10
   4  -2  -9    1.40    7.22
  -4  -2   9   -2.14    3.63
   4   2  -9    2.03    9.33
  -4  -2   9    2.69    4.07
   4  -2  -8   -0.30    3.28
  -4  -2   8    7.93   10.63
   4   2  -8  -10.60    9.74
  -4  -2   8    2.31    7.14
   4   2  -8   -3.91    6.38
  -4  -2   8    6.20    5.09
  -4  -2   7  346.51   45.87
   4  -2  -7  296.54   53.11
   4   2  -7  383.38   55.51
  -4  -2   7  438.98   58.50
   4   2  -7  370.53   59.94
  -4  -2   7  432.01   64.37
   4   2  -6    2.25    4.91
   4  -2  -6   -5.86    6.90
  -4  -2   6   -2.13    4.78
  -4   2   6   11.34    8.40
   4   2  -6    2.39    3.34
  -4   2   6    2.67    1.65
  -4  -2   6    3.92    4.29
  -4  -2   5  366.33   44.58
  -4  -2   5  295.10   33.53
  -4   2   5  345.29   50.97
   4   2  -5  307.94   41.57
   4  -2  -5  363.13   52.57
  -4  -2   5  330.49   48.65
  -4   2   4    1.58    4.92
   4   2  -4    3.53    6.32
   4  -2  -4    2.75    6.66
  -4  -2   4    1.08    3.00
  -4  -2   4    2.51    3.83
  -4   2   4   -7.08    7.02
  -4  -2   4    0.58    2.47
  -4   2   3    3.99    2.26
  -4  -2   3    9.04    5.31
   4   2  -3    6.78    5.00
   4  -2  -3    1.87    4.95
  -4  -2   3   13.08    8.65
  -4  -2   3   12.03    9.13
  -4   2   3   -0.03    3.27
   4  -2  -2    1.75    4.52
  -4  -2   2    4.84    2.44
   4   2  -2   -3.39    3.02
  -4  -2   2    5.99    5.40
  -4   2   2   -0.14    2.68
  -4  -2   2    2.49    1.15
  -4   2   2   10.09    8.15
  -4  -2   2   14.79    8.34
   4  -2  -2    9.21   10.52
  -4   2   2   -4.10    4.68
  -4  -2   2    2.48    5.21
   4   2  -1    7.74    3.17
   4   2  -1    3.33    3.03
   4  -2  -1    6.87    6.29
  -4   2   1   15.89    9.74
  -4  -2   1   14.21    8.70
  -4   2   1    3.72    2.57
   4   2  -1    3.03    5.44
  -4  -2   1    7.73    3.55
   4  -2  -1    7.98    6.01
  -4  -2   1    2.07    3.76
  -4   2   1    8.29    5.99
  -4   2   1    7.55    7.74
  -4  -2   1    3.99    4.00
   4  -2  -1   11.18    7.19
   4   2  -1    6.35    4.43
  -4   2   0   25.41   11.13
   4  -2   0    9.83    9.26
  -4  -2   0   23.67    7.85
  -4  -2   0   14.46    8.29
   4   2   0   22.56    7.29
   4   2   0   34.30   13.12
   4   2   0   39.61   12.02
   4  -2   0    8.07    6.46
   4  -2   0   43.23   15.61
   4   2   0   30.72   13.02
  -4   2   0   18.76   10.00
  -4  -2   0   30.04   12.61
  -4  -2   0    7.67    5.96
  -4   2   0   20.63   10.32
   4   2   1  164.08   23.38
  -4  -2  -1  173.88   24.46
  -4  -2  -1  124.17   26.40
   4  -2   1  137.90   27.75
  -4   2  -1  148.19   29.05
   4  -2   1  144.29   14.16
   4   2   1  136.83   26.10
  -4   2  -1  174.15   30.97
   4   2   1  137.06   22.24
   4  -2   1  176.30   33.01
   4   2   1  143.56   28.77
   4  -2   1  150.12   29.46
  -4  -2  -1  102.08   18.74
  -4   2  -1  165.06   31.94
   4   2   2   15.47    9.15
  -4   2  -2    7.80    6.55
   4   2   2    9.66    7.29
   4  -2   2   15.33   10.04
  -4  -2  -2   10.38    6.79
  -4  -2  -2   12.89    6.80
   4   2   2   10.49    8.44
  -4   2  -2   -0.34    2.22
   4  -2   2   16.96    9.62
   4   2   2   19.93    8.98
   4  -2   2    7.72    6.11
   4  -2   3  236.62   40.65
   4   2   3  269.14   38.49
   4   2   3  183.37   35.36
   4  -2   3  147.23   31.56
  -4  -2  -3  260.89   38.42
  -4   2  -3  257.74   41.97
  -4  -2  -3  202.44   30.12
   4   2   3  230.99   33.22
  -4   2  -3  219.58   39.70
   4  -2   3  224.22   40.81
   4  -2   4   -8.09    7.74
   4  -2   4   -1.26    3.58
  -4   2  -4    7.32    8.70
   4   2   4   -0.60    1.96
  -4  -2  -4    2.27    7.81
  -4   2  -4    3.29    5.04
  -4  -2  -4   -4.99    5.15
   4   2   4    1.05    3.34
   4  -2   4   -2.76    4.63
   4  -2   5   -2.31    5.75
   4   2   5   -1.45    2.30
  -4  -2  -5   10.82    9.86
  -4   2  -5    2.83    4.25
  -4  -2  -5   -1.61    2.88
   4   2   5   -0.40    3.70
  -4   2  -5    4.03    8.82
   4  -2   5    1.29    3.35
   4   2   6   11.08    8.33
  -4  -2  -6    1.45    6.25
  -4   2  -6    4.62    9.48
   4  -2   6   -8.56    8.89
   4   2   6   -0.26    3.29
   4   2   7  233.20   45.76
  -4   2  -7  270.08   55.63
  -4  -2  -7  179.08   40.14
   4  -2   7  220.84   49.05
   4   2   7  109.24   33.93
  -4   2  -8   54.26   26.79
  -4  -2  -8   72.76   27.79
   4   2   8   11.25   13.97
   4  -2   8   49.04   24.06
  -4   2  -9  303.41   65.24
  -4  -2  -9  182.64   46.55
   4  -2   9  339.48   67.09
   4   2   9  249.67   56.66
  -4   2 -10   -0.51    8.66
  -4  -2 -10    5.79    9.64
   4   2  10    9.29   15.47
   4  -2  10   -2.76    9.30
  -4   2 -11   15.95   13.28
  -4  -2 -11   16.10   14.54
   4  -2  11    2.04   13.64
   4   2  11    7.92   10.95
  -4   2 -12  -16.15   16.89
  -4  -2 -12   -3.10    6.97
   4  -2  12   -0.25   13.13
   4   2  12    6.88   12.77
  -4   2 -13   85.02   40.77
  -4  -2 -13   25.38   21.67
   4   2  13   78.29   39.44
   4  -2  13   48.10   31.33
  -4   2 -14   -3.62   17.88
  -4  -2 -14   17.59   19.02
   4  -2  14   16.41   17.24
   4   2  14    7.29   19.86
  -4  -2 -15   64.43   44.47
  -4   2 -15   25.92   26.28
   4  -2  15   34.82   23.99
   4   2  15   40.95   31.28
  -4   2 -16   -6.67   12.91
  -4  -2 -16  -16.21   19.08
   4  -2  16    3.43   21.72
   4   2  16  -41.81   31.09
  -4  -2 -17   52.34   31.38
  -4   2 -17   35.18   30.52
   4  -2  17   39.74   29.80
   4   2  17   22.32   30.34
  -4   2 -18  -27.95   28.26
  -4  -2 -18  -54.76   37.92
  -4  -2 -19   18.31   22.76
  -4  -4  20   -5.75   19.80
   4   4 -19   19.69   24.11
  -4   4  19   -2.32    4.49
  -4  -4  19   -4.99    9.72
   4   4 -18   42.36   34.17
  -4   4  18   10.18   30.28
  -4  -4  18  -36.63   27.51
   4   4 -17   23.45   30.70
  -4  -4  17  -22.08   20.44
  -4   4  17   -2.22   14.47
   4   4 -16   76.42   45.53
  -4  -4  16   78.74   36.37
  -4   4  16    5.44    7.30
   4  -4 -15   -0.31   10.85
   4   4 -15   16.63   16.54
  -4  -4  15   -0.54   12.73
  -4   4  15    1.61   13.88
   4  -4 -14   11.93   20.12
   4   4 -14   18.29   18.15
  -4  -4  14   24.13   20.98
  -4   4  14   -4.54   10.60
   4  -4 -13   -7.14   18.36
   4   4 -13   16.28   13.88
  -4   4  13    0.48    8.29
  -4  -4  13    3.65   11.48
   4  -4 -12   16.10   13.28
  -4   4  12    1.03    9.90
  -4  -4  12   16.26   17.61
   4   4 -12    6.60    5.43
   4  -4 -11    9.48   12.71
  -4  -4  11   -0.60    6.51
  -4  -4  11    0.96    4.28
  -4   4  11    1.19    2.11
   4  -4 -10  165.70   48.21
  -4  -4  10  214.49   44.14
   4   4 -10  193.89   52.22
  -4   4  10  208.88   27.94
  -4  -4  10  158.42   29.11
   4  -4  -9    5.10   11.29
  -4  -4   9    0.30    4.76
   4   4  -9    3.32   12.75
  -4   4   9   -1.59    2.21
  -4  -4   9   -1.10    2.72
   4  -4  -8  208.19   48.58
  -4  -4   8  280.45   49.43
  -4  -4   8  202.44   36.19
   4   4  -8  205.14   48.31
  -4  -4   8  226.46   36.19
  -4   4   8  206.33   31.21
  -4  -4   7   14.73   10.03
   4  -4  -7    8.96   11.32
  -4  -4   7    2.57    2.08
   4   4  -7   19.94   16.23
  -4  -4   7    3.09    9.25
  -4  -4   7    6.25    7.24
  -4  -4   6    6.42    5.45
   4  -4  -6   -8.78    9.03
  -4  -4   6    9.41    7.07
   4   4  -6   -0.91    3.98
  -4  -4   6   -7.60    7.88
  -4  -4   6   -0.37    1.27
  -4   4   5    7.48    9.79
   4  -4  -5    1.14    6.41
  -4  -4   5    8.48    6.24
  -4  -4   5   -4.12    3.42
   4   4  -5    6.07    8.04
  -4  -4   5    4.96    5.86
  -4   4   5   -2.84    4.94
  -4  -4   5    3.00    3.50
  -4  -4   4  233.91   20.08
  -4   4   4  367.94   54.92
  -4  -4   4  267.05   31.28
   4  -4  -4  258.44   46.07
  -4   4   4  280.35   48.81
  -4  -4   4  255.18   38.57
   4   4  -4  233.10   36.82
  -4  -4   4  236.51   41.78
  -4  -4   3    2.38    2.41
   4  -4  -3    7.53    8.27
  -4   4   3   -0.04    7.21
  -4  -4   3    5.48    7.76
  -4   4   3    0.04    2.19
   4  -4  -3   -0.30    6.13
  -4  -4   3   -1.47    3.32
   4  -4  -2  414.41   55.80
  -4   4   2  385.32   53.89
  -4  -4   2  403.87   51.23
   4   4  -2  401.15   50.82
  -4  -4   2  428.70   38.63
   4  -4  -2  449.94   58.85
  -4   4   2  506.86   61.65
  -4   4   2  401.26   47.53
  -4  -4   2  481.01   51.87
  -4   4   1   -0.26    4.44
   4  -4  -1    8.27   10.61
   4   4  -1    0.51    3.37
  -4  -4   1    6.67    7.01
   4  -4  -1    2.04    2.95
  -4   4   1    7.08    7.14
  -4  -4   1    3.00    3.55
  -4  -4   1   -0.57    2.29
  -4   4   1    0.91    2.33
   4  -4  -1    2.29    0.52
   4   4  -1    2.25    3.12
  -4  -4   1    2.46    5.31
  -4   4   0   17.14   10.93
   4   4   0   48.47   10.21
   4   4   0   23.23   12.44
  -4  -4   0   32.30   14.32
  -4  -4   0   39.10    7.59
   4  -4   0   71.68   22.63
   4   4   0   60.15   18.11
  -4   4   0   41.14   17.57
   4  -4   0   23.96   11.53
  -4  -4   0   36.06    8.69
  -4   4   0   30.36   13.21
  -4  -4   0   59.20   17.89
   4   4   1    2.46    3.12
  -4   4  -1   -0.35    3.35
  -4  -4  -1    4.63    7.24
   4  -4   1    3.69    7.01
  -4   4  -1   -0.81    7.14
   4   4   1   -1.70    2.34
   4   4   1    2.82    4.19
   4   4   1    0.73    2.73
   4  -4   1   15.23   12.02
   4  -4   1   14.37   10.52
   4   4   1    0.88    3.78
  -4   4  -1   12.07   10.69
   4   4   2   16.19    7.77
   4  -4   2   20.45   12.65
  -4   4  -2   18.30   12.02
   4   4   2   26.08   10.96
   4   4   2   34.65   15.01
  -4  -4  -2   23.21    6.98
   4   4   2   24.00   12.55
   4  -4   2   13.70    8.16
   4   4   2   30.88    9.42
   4  -4   2    1.59    7.19
  -4   4  -2    6.31    7.87
   4   4   3    3.28    3.87
   4  -4   3    7.43   10.03
   4  -4   3   -0.19    2.03
   4   4   3    1.02    1.99
  -4   4  -3   25.66   16.10
   4   4   3    5.73   10.61
   4   4   3    0.43    1.72
  -4  -4  -3    4.10    3.77
   4   4   3    0.63    1.69
   4  -4   3   17.29   12.78
   4  -4   4  401.67   59.58
   4   4   4  356.86   49.63
   4   4   4  347.13   45.97
   4  -4   4  303.35   49.23
   4   4   4  404.54   41.23
  -4   4  -4  267.47   50.96
  -4  -4  -4  336.79   38.07
   4   4   4  507.08   62.79
   4   4   5   -0.80    4.03
  -4   4  -5    2.53    7.36
  -4  -4  -5   -1.06    3.74
   4   4   5   -1.35    3.91
   4   4   5   -0.15    6.01
   4  -4   5   -0.36    6.29
   4   4   6  456.90   62.86
   4  -4   6  334.32   59.59
   4   4   6  354.68   57.38
  -4   4  -6  340.60   62.38
   4   4   6  379.24   51.73
  -4  -4  -6  330.08   47.42
   4  -4   7    0.65    1.10
   4   4   7   -1.60    5.33
   4   4   7    1.58    1.65
  -4   4  -7    9.91   15.80
  -4  -4  -7   -0.08    1.56
   4  -4   8   17.00   15.09
   4   4   8   14.47   16.20
   4   4   8   23.45   14.43
  -4   4  -8   11.60   12.93
  -4  -4  -8   20.44   13.22
   4  -4   9   11.93   16.34
   4   4   9    4.64   12.56
  -4   4  -9   22.61   20.71
  -4  -4  -9   -1.04    4.10
   4  -4  10   51.64   28.82
   4   4  10  108.55   39.05
  -4   4 -10  152.18   50.35
  -4  -4 -10  115.19   37.52
   4   4  11   12.36   16.28
   4  -4  11   29.20   22.85
  -4  -4 -11   28.64   19.81
  -4   4 -11   12.19   16.80
   4  -4  12  312.94   74.66
   4   4  12  336.78   76.64
  -4   4 -12  383.52   87.19
  -4  -4 -12  200.44   55.19
  -4  -4 -12  306.04   49.48
   4  -4  13   18.80   26.94
   4   4  13    2.64    6.98
  -4   4 -13   14.59   22.65
  -4  -4 -13   17.46   19.06
  -4  -4 -13   -2.07    3.97
  -4   4 -14   73.00   39.66
  -4  -4 -14   59.19   30.70
   4  -4  14   48.72   31.38
   4   4  14   66.22   37.10
  -4  -4 -15   -1.07    4.60
  -4   4 -15  -10.06   15.52
   4   4  15  -21.61   21.68
   4  -4  15   15.11   21.93
  -4  -4 -16    4.68   17.26
  -4   4 -16   -5.11   27.45
   4  -4  16   22.70   15.45
   4   4  16    3.49   12.04
  -4  -4 -17   22.53   27.75
  -4   4 -17   15.25   20.60
   4  -4  17  -13.04   18.19
   4   4  17   43.01   33.04
  -4  -4 -18   19.63   19.49
  -4  -4 -19   -3.64   13.95
  -4  -6  19   45.70   27.41
   4   6 -18   -1.39    6.26
  -4  -6  18   14.41   11.04
  -4   6  18  -11.15   12.75
   4   6 -17   35.59   25.36
  -4  -6  17   13.47   15.81
  -4   6  17   20.41   24.61
   4  -6 -16   16.63   18.58
   4   6 -16  -15.86   19.56
  -4  -6  16   33.78   23.82
  -4   6  16   21.91   15.03
   4  -6 -15   10.88   11.88
   4   6 -15   -2.31   11.39
  -4  -6  15    9.64   10.39
  -4   6  15    0.30   12.93
   4  -6 -14    2.19    6.65
   4   6 -14    0.10    4.07
  -4   6  14   -9.97   13.78
  -4  -6  14    7.34   15.04
   4  -6 -13  121.94   47.35
  -4   6  13   93.33   40.86
  -4  -6  13  143.33   42.90
   4   6 -13  114.01   46.85
   4  -6 -12   29.47   24.59
  -4  -6  12   -0.87   10.38
   4   6 -12    5.50   10.83
  -4  -6  12   -6.17    6.54
   4  -6 -11   47.97   28.12
  -4  -6  11  107.18   32.95
   4   6 -11   70.92   32.43
  -4  -6  11   63.77   21.73
  -4   6  11   73.74   19.48
   4  -6 -10   -3.61   10.16
  -4  -6  10   14.47   12.49
   4   6 -10    4.57   10.52
  -4   6  10   10.72    6.89
  -4  -6  10    5.61    6.46
   4  -6  -9   -5.85    8.87
   4   6  -9    7.93    7.73
  -4  -6   9    4.67    5.85
   4   6  -9   -8.74   10.47
  -4   6   9    4.80    6.90
  -4  -6   9    8.10    7.60
  -4  -6   8   19.64   13.71
   4  -6  -8    3.31    4.62
  -4  -6   8   22.70   11.02
   4   6  -8    9.02    8.05
  -4   6   8    6.33   10.65
   4   6  -8    9.40   13.82
  -4   6   8   -6.54    6.46
  -4  -6   8    5.46    6.03
  -4  -6   7  253.18   43.54
   4  -6  -7  224.01   51.58
  -4  -6   7  210.69   33.05
   4   6  -7  150.42   29.03
   4   6  -7  167.75   41.31
  -4   6   7  170.70   44.57
  -4  -6   7  203.92   39.84
  -4   6   7  231.64   39.75
  -4  -6   6   13.53    8.92
   4  -6  -6   29.06   17.50
   4   6  -6   10.36    6.96
  -4  -6   6   47.82   20.62
  -4   6   6   14.92   13.05
   4   6  -6   21.93   14.70
  -4   6   6   28.85   16.40
  -4  -6   6    2.35    6.25
  -4  -6   5  576.93   42.18
   4  -6  -5  544.44   75.59
   4   6  -5  587.10   43.83
  -4  -6   5  569.77   52.52
  -4   6   5  569.49   76.40
  -4  -6   5  636.56   69.25
   4   6  -5  558.31   63.76
  -4  -6   5  566.69   67.07
  -4   6   5  651.53   68.36
  -4  -6   4    2.72    2.51
   4  -6  -4   28.06   17.18
   4   6  -4    7.71    4.40
  -4  -6   4   14.32    9.23
  -4   6   4  -13.52   11.17
   4   6  -4   16.03    9.95
  -4   6   4   10.49    8.69
  -4  -6   4    5.65    7.05
   4  -6  -3   39.92   19.69
  -4  -6   3   42.51    9.11
   4   6  -3   43.85    8.12
  -4  -6   3   50.60   16.19
   4   6  -3   64.47   17.16
   4  -6  -3   68.72   24.98
  -4   6   3   46.44   21.17
  -4  -6   3   26.51   14.18
  -4  -6   3   16.82    9.95
  -4   6   3   81.65   22.40
   4  -6  -2    9.15   10.24
  -4  -6   2   87.16   26.11
   4   6  -2   35.47   16.44
   4   6  -2   45.09    8.05
  -4  -6   2   57.22   13.63
  -4   6   2   61.57   23.45
   4   6  -2   59.29   13.84
   4  -6  -2   44.25   19.02
  -4   6   2   69.83   20.05
  -4  -6   2   50.05   16.45
  -4  -6   2   52.59   20.71
  -4   6   1   89.02   27.74
   4  -6  -1   69.90   24.31
  -4  -6   1   59.00   20.38
  -4   6   1   67.72   12.63
   4   6  -1   64.63   23.44
  -4  -6   1   62.34    9.88
   4  -6  -1   43.12   19.67
  -4  -6   1   74.81   11.45
  -4   6   1   41.81   15.32
  -4  -6   1   37.83   17.41
  -4  -6   1   80.60   20.25
  -4   6   1   66.91   24.45
  -4   6   0    0.87    5.91
   4  -6   0   -1.11    6.80
   4   6   0    6.70    5.12
   4   6   0    5.17    7.09
  -4  -6   0    1.44    2.92
   4  -6   0   -1.00    5.84
  -4  -6   0   -0.56    4.36
   4  -6   0    3.03    5.55
  -4   6   0   -2.07    5.04
  -4   6   0   -0.90    3.94
  -4  -6   0    0.51    9.27
   4   6   0   -4.31    4.79
   4   6   1  366.55   38.96
   4   6   1  423.84   27.42
   4   6   1  381.98   56.20
   4  -6   1  280.77   50.91
  -4   6  -1  319.61   53.74
  -4  -6  -1  413.70   58.81
   4   6   1  370.70   46.69
   4  -6   1  397.77   47.92
   4   6   2   36.03   18.62
   4  -6   2   45.25   10.12
   4   6   2   59.00   17.17
   4  -6   2   33.29   17.21
   4   6   2   37.51   11.30
  -4  -6  -2   19.33   13.59
   4   6   2   47.40   17.05
  -4   6  -2   29.76   16.78
   4  -6   2   46.48   16.99
   4  -6   3   85.22   16.33
   4   6   3   37.51   14.78
   4   6   3  112.56   32.23
   4  -6   3   62.90   24.65
   4   6   3  111.37   23.07
   4   6   3   80.47   13.93
  -4  -6  -3   66.66   23.63
   4  -6   3   59.80   20.28
   4   6   3   58.12   20.65
   4  -6   4    0.73    9.33
   4   6   4    0.95    2.44
   4  -6   4    0.55    3.98
   4   6   4    1.83    4.60
   4   6   4    3.44    4.91
   4   6   4    0.32    6.15
  -4   6  -4   -4.39    6.85
   4   6   4    4.24    3.38
  -4  -6  -4    3.63    7.40
   4   6   5    5.22    7.55
   4   6   5    0.82    8.70
   4  -6   5    0.88   10.44
   4  -6   5    2.24    5.97
   4   6   5   -1.03    6.87
  -4   6  -5   22.41   16.04
  -4  -6  -5    5.86    5.32
   4   6   5    3.38    5.56
  -4  -6  -5    2.04   10.03
   4  -6   6    6.49    7.97
   4   6   6    0.49    2.01
   4   6   6    5.77    7.87
   4   6   6   -0.45    3.51
  -4  -6  -6    5.24    4.96
  -4   6  -6    5.50   10.63
  -4  -6  -6    8.32    9.79
   4  -6   7  230.87   53.91
   4   6   7  147.50   41.28
  -4  -6  -7  114.44   28.22
   4   6   7  142.40   32.54
  -4   6  -7  123.36   41.93
  -4  -6  -7  149.48   37.15
   4   6   8    8.58   10.00
   4  -6   8  -14.52   13.80
  -4   6  -8   12.79   16.20
   4   6   8  -16.34   11.70
  -4  -6  -8    0.04    3.21
  -4  -6  -8   12.73   11.72
   4  -6   9  282.77   64.51
   4   6   9  157.53   46.44
  -4   6  -9  158.35   50.83
  -4  -6  -9  237.66   48.96
  -4  -6  -9  258.93   49.47
   4   6  10   -4.63    8.23
   4  -6  10    0.23    2.16
  -4  -6 -10   11.70   11.19
  -4   6 -10   10.32   16.91
  -4  -6 -10   -3.29    5.49
   4   6  11   -2.46    6.29
   4  -6  11   13.29   19.50
  -4  -6 -11   -2.80    5.93
  -4   6 -11   31.28   24.78
  -4  -6 -11    3.57    6.87
   4  -6  12    4.26   12.81
   4   6  12   -0.95   13.85
  -4  -6 -12   -8.35   10.85
  -4   6 -12    9.65   22.69
  -4  -6 -12    5.94    7.35
   4  -6  13   30.09   24.39
   4   6  13   40.40   31.18
  -4  -6 -13   27.53   22.60
  -4   6 -13   42.17   31.72
  -4  -6 -13    7.87    8.98
  -4  -6 -14   10.83   12.43
  -4   6 -14   -6.08   11.99
   4   6  14   10.14   13.90
   4  -6  14    4.55   21.71
  -4  -6 -15   67.87   36.74
  -4   6 -15   92.42   46.61
   4   6  15   81.28   43.52
   4  -6  15   43.31   25.05
  -4  -6 -16    6.65    7.28
  -4   6 -16    5.67   12.45
   4   6  16    8.13   10.06
   4  -6  16    8.14   14.85
  -4  -6 -17   40.27   26.44
   4   6  17   -5.15   24.85
   4  -6  17    6.56   21.96
   4   8 -18    7.19   15.98
   4  -8 -17   25.51   31.42
   4   8 -17   19.36   22.88
  -4  -8  17    4.56    4.93
  -4   8  17  -30.94   28.12
   4  -8 -16   30.39   24.53
   4   8 -16  113.82   55.97
  -4  -8  16  122.24   43.87
  -4   8  16   89.23   47.10
   4  -8 -15  -19.84   21.40
   4   8 -15   -6.86   12.60
  -4  -8  15    2.37   10.44
  -4   8  15   -2.53   10.01
   4  -8 -14  -21.39   21.42
   4   8 -14   -5.91   11.23
  -4  -8  14   15.69   14.99
  -4   8  14   -2.25    6.83
   4  -8 -13    8.96    7.14
  -4  -8  13    5.06    6.47
   4   8 -13   30.12   24.45
   4  -8 -12    7.49   13.00
  -4  -8  12   40.51   21.86
   4   8 -12    2.75   13.69
  -4  -8  12   18.50   11.72
   4  -8 -11   -0.59    3.19
  -4  -8  11   -5.14    6.14
  -4   8  11   13.74   13.73
   4   8 -11    5.48   10.70
  -4  -8  11   24.28   17.41
   4  -8 -10  156.82   50.84
  -4  -8  10  151.71   37.02
   4   8 -10  139.53   46.00
  -4   8  10  189.69   54.31
  -4  -8  10  157.87   39.50
   4  -8  -9    0.22    7.16
   4   8  -9    5.19   11.90
  -4  -8   9    4.72    8.44
  -4   8   9  -19.58   16.56
   4   8  -9    7.93   11.19
  -4  -8   9    5.84    8.11
   4  -8  -8  196.59   53.33
  -4  -8   8  205.27   42.99
  -4  -8   8  229.46   38.72
   4   8  -8  269.11   43.42
   4   8  -8  206.09   52.00
  -4   8   8  265.53   60.36
  -4  -8   8  209.86   46.32
  -4  -8   7   12.54    9.15
   4  -8  -7    2.50    5.70
  -4  -8   7   -0.41    1.49
   4   8  -7    8.38    6.52
  -4   8   7    4.98   10.05
   4   8  -7   11.32   13.91
  -4  -8   7   -5.26    7.14
  -4  -8   6    0.21    6.41
  -4  -8   6    0.05    1.13
   4  -8  -6    8.83    9.42
   4   8  -6    4.16    6.70
  -4  -8   6   10.69   13.52
  -4   8   6    6.64   14.02
   4   8  -6    1.61   10.00
  -4  -8   6    9.38   11.50
  -4  -8   5   20.94   10.26
   4  -8  -5   19.27   15.55
   4   8  -5   17.91    8.40
  -4  -8   5    8.75    4.17
  -4   8   5   11.91   10.94
   4   8  -5   10.82    7.90
  -4  -8   5   29.86   17.83
   4   8  -4  186.98   25.59
  -4  -8   4  184.79   25.90
   4  -8  -4  139.56   40.31
  -4   8   4  200.60   47.17
  -4  -8   4  226.57   38.25
   4   8  -4  221.85   38.06
  -4   8   4  177.10   34.12
  -4  -8   4  186.38   34.84
  -4  -8   4  181.80   42.61
   4  -8  -3   13.77   11.40
  -4  -8   3   14.19    6.52
   4   8  -3    5.35    2.94
  -4   8   3   16.51   10.98
   4   8  -3    1.47    5.22
  -4   8   3   13.55   11.71
  -4  -8   3   29.40   12.31
   4   8  -3   25.39   11.76
  -4  -8   3    4.12    5.22
  -4   8   3    3.20    1.68
  -4  -8   3    8.96   10.77
   4   8  -2  738.71   49.89
   4  -8  -2  707.59   88.15
   4   8  -2  819.32   91.77
  -4   8   2  833.64   61.75
  -4   8   2  711.41   85.60
   4   8  -2  590.18   46.79
  -4  -8   2  779.99   64.74
  -4  -8   2  655.10   81.98
  -4   8   2  729.90   63.78
   4   8  -1   10.09    6.31
   4  -8  -1    6.88    8.95
  -4   8   1    1.01    2.18
   4   8  -1    7.40   11.12
   4   8  -1    4.44    2.86
  -4  -8   1    8.03    9.86
  -4   8   1    7.43    6.03
  -4  -8   1   -3.47    4.12
  -4   8   1    2.13    2.06
  -4   8   0   42.16   12.20
   4   8   0   76.53   28.37
   4  -8   0   36.76   18.81
  -4  -8   0   26.15   12.00
  -4   8   0   30.47   13.13
  -4  -8   0    4.51    8.70
  -4   8   0   36.24   21.33
   4   8   1  -11.56   10.70
   4  -8   1   19.96   13.01
   4  -8   1    7.82    5.83
  -4  -8  -1    6.17    9.16
  -4   8  -1    4.56    7.64
   4   8   1   26.90   12.82
   4  -8   2   21.39    8.83
   4   8   2   18.53   14.95
   4   8   2   17.02    8.04
  -4  -8  -2    7.52   10.03
   4  -8   2   19.85   10.41
   4   8   2    5.21    7.20
  -4   8  -2   -0.52    8.90
   4   8   3    1.75    4.69
   4  -8   3   15.72    9.46
   4   8   3   15.74   12.14
   4  -8   3    1.03   10.48
   4   8   3   16.65    9.00
   4  -8   3   -1.57    7.29
  -4  -8  -3   21.15   14.94
   4   8   3   22.57   12.35
   4   8   4  295.29   42.92
   4  -8   4  294.44   60.01
   4   8   4  196.61   48.64
   4   8   4  340.95   53.69
   4  -8   4  226.33   32.94
   4   8   4  261.06   24.59
   4   8   4  248.13   20.50
  -4   8  -4  314.85   63.98
  -4  -8  -4  212.73   47.73
   4   8   4  272.85   46.75
   4  -8   4  269.15   45.86
   4  -8   5   -0.60    4.57
   4  -8   5    5.50    6.98
   4   8   5   21.08   13.84
   4   8   5   -0.85    9.47
   4   8   5    0.09    8.67
   4  -8   5    3.75    7.73
   4   8   5    5.36    8.21
  -4   8  -5    3.14    4.16
   4   8   5   12.60    7.41
  -4  -8  -5    5.30    7.61
   4   8   6  252.34   47.17
   4  -8   6  196.54   51.22
   4   8   6  180.59   49.01
   4   8   6  189.87   45.35
  -4   8  -6  184.96   52.38
   4   8   6  171.20   29.12
  -4  -8  -6  227.04   49.92
   4  -8   7   12.86   12.46
   4   8   7   -1.20    3.74
  -4   8  -7   18.54   17.19
   4   8   7   13.52    8.29
  -4  -8  -7    0.58    7.79
   4  -8   8   15.10   14.00
   4   8   8   24.96   19.36
   4   8   8    7.45    5.19
  -4   8  -8    1.79    5.42
  -4  -8  -8  -11.60   11.18
   4  -8   9   -1.22    6.14
   4   8   9   -8.26   10.82
   4   8   9    4.12    5.48
  -4   8  -9    0.17   12.75
  -4  -8  -9    0.91    3.15
   4  -8  10   93.98   42.75
   4   8  10   80.21   35.54
  -4   8 -10   98.99   44.10
  -4  -8 -10   75.53   28.82
   4   8  11    0.92    8.68
   4  -8  11    7.73   13.23
  -4   8 -11  -15.10   17.60
  -4  -8 -11   -2.49    5.22
   4   8  12  245.68   67.60
   4  -8  12  183.43   60.20
  -4   8 -12  161.36   59.09
  -4  -8 -12  246.62   52.33
  -4   8 -13    3.74   10.51
   4  -8  13   -2.74   14.70
   4   8  13   -0.20    1.99
  -4   8 -14   54.97   36.64
   4   8  14   65.11   39.61
   4  -8  14   19.35   18.82
  -4   8 -15   27.66   32.70
   4   8  15    4.51    7.54
   4  -8  15   -1.05    5.49
  -4   8 -16  -10.49   23.92
   4   8  16   -1.87    6.86
   4  -8  16   23.80   24.50
  -4  10  18   14.90   23.25
   4  10 -17   35.04   31.40
  -4  10  17   -6.02   12.48
   4 -10 -16    2.73   15.03
   4  10 -16  -13.82   19.00
  -4  10  16   -0.48    3.41
  -4  10  16   -0.13    1.82
   4 -10 -15   29.27   30.62
  -4  10  15   17.12   11.91
   4  10 -15    6.35    4.82
  -4  10  15   16.87   19.11
   4 -10 -14    2.27    9.55
  -4  10  14   31.87   18.27
   4  10 -14    1.00   17.53
   4 -10 -13   25.14   22.64
  -4  10  13    9.57    8.10
   4  10 -13   50.43   30.98
  -4 -10  12   -0.22    9.31
   4 -10 -12   -5.55   10.55
  -4  10  12   -2.46    6.74
   4  10 -12    6.82   13.36
  -4 -10  12    7.75    9.67
   4 -10 -11  -28.18   23.00
  -4 -10  11   66.81   27.14
  -4  10  11   65.72   38.52
   4  10 -11   17.06   14.57
  -4 -10  11   35.68   21.77
  -4 -10  10   10.63    8.26
   4 -10 -10    5.99    6.05
   4  10 -10   -8.99   11.88
  -4  10  10   -9.94   12.71
  -4 -10  10    4.86   11.07
  -4 -10   9    5.00    8.96
   4 -10  -9    0.98    4.02
   4  10  -9   -1.74    6.51
  -4 -10   9    5.52    4.83
   4 -10  -8   -0.84    2.18
  -4 -10   8   -9.09    8.10
   4  10  -8    6.30    8.95
  -4  10   8  -12.70   13.51
   4  10  -8   10.74   15.11
  -4 -10   8   12.64   10.91
   4 -10  -7  168.66   50.98
  -4 -10   7  166.66   37.49
   4  10  -7  168.73   34.15
  -4  10   7  206.19   53.89
   4  10  -7  158.55   43.05
  -4 -10   7  121.97   39.31
   4 -10  -6  -14.57   14.27
  -4 -10   6   -2.85    5.96
   4  10  -6   10.99    7.10
   4  10  -6   16.62   12.22
  -4  10   6  -10.77   11.79
  -4 -10   6    3.46   10.72
   4 -10  -5  127.07   42.58
   4  10  -5  205.37   34.20
  -4  10   5  196.24   50.97
   4  10  -5  145.96   36.49
  -4 -10   5  131.67   33.11
  -4 -10   5  153.70   32.38
  -4  10   5  114.57   28.91
  -4 -10   5  134.21   41.02
   4 -10  -4  -12.06   12.48
   4  10  -4    0.31    6.05
  -4  10   4    6.14    6.82
  -4  10   4    2.46    5.40
   4  10  -4    0.38    3.58
  -4  10   4    1.44    5.64
  -4 -10   4    5.11    3.59
  -4 -10   4    4.79    4.03
  -4 -10   4    2.10    6.48
  -4 -10   3    8.43    5.07
   4 -10  -3   19.85   16.35
  -4  10   3   11.08    9.29
   4  10  -3   15.67   13.28
   4  10  -3   24.36   11.06
   4  10  -3   16.47    9.22
  -4 -10   3   23.71   10.01
  -4  10   3   13.01    8.38
  -4 -10   3   15.21    9.03
  -4  10   3   41.71   21.45
  -4 -10   3   43.26   24.09
   4  10  -2   56.75   17.52
   4 -10  -2   72.89   29.92
  -4 -10   2   42.11    9.99
  -4  10   2   15.83    9.62
   4  10  -2   18.14   14.86
  -4 -10   2   33.46    8.68
   4  10  -2   43.22   13.39
  -4  10   2   49.42   25.52
  -4 -10   2   33.57   13.50
  -4 -10   2   40.30   22.60
  -4  10   2   18.33    9.38
  -4 -10   1    5.12    2.44
   4 -10  -1   13.39   13.21
   4  10  -1   21.11   11.37
  -4  10   1    9.32    5.95
   4  10  -1   32.02   19.85
  -4  10   1    2.20    3.46
   4  10  -1   14.17    6.60
  -4  10   1   12.07   11.65
  -4 -10   1    8.01   11.94
  -4  10   0   -0.73    3.25
   4  10   0    4.95    7.64
   4 -10   0   -2.19    9.96
  -4 -10   0    0.41    0.41
  -4  10   0   -9.19   10.20
  -4 -10   0   -1.98    4.91
   4  10   1   63.12   27.94
  -4 -10  -1  101.11   18.23
   4 -10   1   93.28   35.12
  -4  10  -1  114.27   37.51
   4  10   1  112.29   24.75
  -4 -10  -1   82.61   31.88
   4  10   2   -1.52    9.38
  -4 -10  -2   -5.77    4.85
   4 -10   2   -6.89    9.35
   4 -10   2   -0.36    4.17
  -4  10  -2   12.35   15.21
   4  10   2    6.36    5.89
  -4 -10  -2   11.49   11.89
   4  10   3  121.51   26.11
   4 -10   3   97.18   23.55
   4  10   3  101.25   37.13
  -4  10  -3  147.89   46.31
   4  10   3  113.78   28.11
   4 -10   3  103.50   27.04
  -4 -10  -3  143.12   45.55
   4  10   4    6.23    7.18
   4  10   4   -0.79    6.98
   4  10   4    9.01   10.95
   4 -10   4  -23.92   11.77
  -4  10  -4    2.75    7.78
   4  10   4    4.79    5.43
  -4 -10  -4    2.28    5.96
   4 -10   4   -4.19    5.51
   4 -10   5   15.91   15.91
   4  10   5   10.90   11.47
   4 -10   5   -3.26    5.86
   4  10   5    3.82    8.73
   4  10   5    4.96    9.76
  -4  10  -5   11.95    7.74
   4  10   5    5.09    2.97
   4  10   5   -2.14    2.23
   4 -10   5   18.00   15.59
  -4 -10  -5   -5.73    8.50
   4  10   5   15.27   11.68
   4 -10   6  -16.57   15.51
   4  10   6   -4.32    6.37
   4  10   6    9.50   13.25
   4 -10   6    8.73    8.43
   4  10   6    6.70    8.81
  -4  10  -6   10.25   12.83
   4  10   6    0.27    1.03
   4  10   6    3.29    2.91
  -4 -10  -6    4.65    7.69
   4 -10   7   69.41   31.88
   4  10   7   81.14   35.27
   4  10   7   79.48   32.27
  -4  10  -7   95.48   40.80
  -4 -10  -7   96.96   38.04
   4 -10   8    4.46   12.68
   4  10   8    3.75    9.52
   4  10   8    4.12    5.63
  -4  10  -8    2.44   12.62
  -4 -10  -8   -3.45    6.68
   4 -10   9  159.05   53.85
   4  10   9   63.26   33.07
  -4  10  -9  131.91   51.79
  -4 -10  -9  202.58   51.68
   4 -10  10   -7.52   11.67
   4  10  10   -0.17    7.88
  -4 -10 -10   15.32   14.60
   4 -10  11    9.15   21.70
   4  10  11   -0.09    2.55
  -4  10 -11   23.48   10.33
  -4 -10 -11   22.31   17.09
   4 -10  12  -20.42   20.49
   4  10  12    6.42   11.24
  -4  10 -12   -5.57   11.55
  -4 -10 -12    8.37   13.40
   4 -10  13   28.72   26.15
  -4  10 -13   66.20   40.83
   4  10  13   -4.20   14.18
   4 -10  14    8.52    9.56
  -4  10 -14  -13.62   19.29
   4  10  14  -10.75   15.69
   4 -10  15   80.98   48.35
  -4  10 -15   59.57   40.84
   4  10  15   61.59   41.38
  -4  12  17   -5.55   26.57
  -4  12  16   11.83   25.85
   4  12 -16  108.13   52.80
   4 -12 -15    4.56   11.71
  -4  12  15   14.86   10.40
   4  12 -15    8.31   16.12
  -4  12  15   -4.85   11.34
   4 -12 -14   20.67   22.62
   4  12 -14   -7.11   12.95
  -4  12  14   -6.60   12.12
   4 -12 -13   35.63   35.67
  -4  12  13    3.41    4.41
   4  12 -13    9.58   16.63
   4 -12 -12   -0.32   17.18
  -4  12  12   12.93   15.95
   4  12 -12  -23.37   21.64
   4 -12 -11   -3.36    4.34
  -4  12  11   20.40   23.82
   4  12 -11  -16.88   17.61
  -4 -12  11    9.55   11.92
   4 -12 -10   67.00   37.62
   4  12 -10   75.38   38.20
   4 -12  -9    8.34    7.18
  -4  12   9    4.74    4.79
   4  12  -9   12.11   13.54
  -4 -12   9   23.96   21.05
   4 -12  -8  115.74   45.55
   4  12  -8   93.50   35.85
  -4  12   8  216.70   59.91
  -4 -12   8   88.52   37.73
   4 -12  -7   19.02   18.41
   4  12  -7   -1.86    4.76
  -4 -12   7    4.89    4.52
   4 -12  -6   -1.33    5.91
  -4  12   6   -5.71    7.93
   4  12  -6   -0.05    4.33
  -4  12   6  -10.90   12.46
  -4  12   6    2.87    5.48
  -4 -12   6   -3.87    5.23
  -4 -12   6   -5.67    9.13
   4 -12  -5    7.19    9.51
  -4 -12   5   -1.90    7.43
  -4  12   5    3.37   11.64
  -4  12   5    1.22    3.47
   4  12  -5    3.31    7.52
  -4  12   5  -10.58    8.31
  -4 -12   5   -0.83    6.50
  -4 -12   5    1.96   13.29
  -4 -12   4  110.69   24.08
   4 -12  -4   84.98   35.88
  -4  12   4  186.70   42.44
   4  12  -4  195.62   39.94
  -4 -12   4  136.99   26.69
  -4 -12   4  197.21   54.96
  -4  12   4   57.52   29.03
  -4  12   4   90.77   23.49
   4 -12  -3   16.48   11.40
  -4 -12   3   40.97   13.10
   4  12  -3   35.07   13.15
   4  12  -3    7.98   15.35
  -4  12   3   24.54   15.08
   4  12  -3   23.56   12.06
  -4 -12   3   26.12   10.59
  -4  12   3   -4.94    8.02
  -4  12   3   29.01   12.37
  -4 -12   3   21.44   17.31
   4  12  -2   26.40   12.13
  -4 -12   2   34.50   10.67
   4  12  -2    1.79    7.84
  -4  12   2   17.72   12.12
   4  12  -2   31.12   13.47
  -4  12   2   33.46   17.43
  -4 -12   2   -1.88   10.77
   4  12  -1   69.76   22.22
   4 -12  -1   58.97   29.58
  -4 -12   1   26.11    9.12
   4  12  -1   40.17   26.29
  -4  12   1   28.68   13.83
   4  12  -1   42.14   12.47
  -4 -12   1   16.94   16.63
  -4  12   1   63.62   30.40
  -4  12   0   76.60   23.65
   4  12   0   45.86   24.79
   4 -12   0   41.37   26.23
  -4 -12   0   45.40   12.20
   4  12   0   77.05   25.68
  -4  12   0   32.30   22.23
  -4 -12   0   22.36   21.01
   4  12   1    3.11    6.67
  -4 -12  -1   -4.98    4.46
   4 -12   1   -0.71   10.09
  -4  12  -1    1.96   12.22
  -4 -12  -1  -16.10   15.41
   4  12   2   16.56   15.57
   4 -12   2   25.24   17.96
  -4 -12  -2   13.55   14.17
   4 -12   3   -1.26    3.96
  -4 -12  -3    5.96    5.49
   4  12   3   12.58   15.20
  -4  12  -3   25.14   21.61
   4  12   3  -11.52    8.35
  -4 -12  -3    0.29    2.10
   4  12   4  204.56   57.84
  -4  12  -4  145.42   49.99
  -4 -12  -4  119.95   42.82
   4  12   5   16.10   16.16
   4  12   5   -0.53    2.52
  -4  12  -5   -3.23    8.63
  -4 -12  -5  -11.27   13.05
   4  12   6   62.10   28.57
   4  12   6  138.45   47.67
  -4  12  -6  119.52   47.82
  -4 -12  -6  107.59   41.59
   4 -12   7   13.43   19.42
   4  12   7   16.12   19.30
   4  12   7    3.87    7.43
  -4  12  -7   -1.33   10.29
  -4 -12  -7    3.56    7.38
   4 -12   8   -4.71    5.51
   4  12   8    2.94   16.58
   4  12   8  -12.48   13.91
  -4  12  -8   14.84   18.39
  -4 -12  -8  -14.40   14.90
   4 -12   9  -18.31   18.61
   4  12   9    1.99    5.79
   4  12   9    7.43   17.21
  -4  12  -9   -0.75    5.91
  -4 -12  -9   10.14   12.56
   4 -12  10  102.31   46.86
   4  12  10   48.57   32.26
   4  12  10   70.14   37.63
  -4  12 -10   59.34   34.94
  -4 -12 -10  101.49   39.12
   4 -12  11   -5.51   10.77
   4  12  11    4.92    4.82
   4  12  11  -22.22   20.89
  -4  12 -11   10.93   14.24
  -4 -12 -11   10.17   17.33
   4 -12  12   51.05   35.82
  -4  12 -12  139.10   67.31
   4  12  12   55.75   37.28
   4  12  12  135.95   55.47
   4 -12  13   -1.16   21.64
  -4  12 -13  -29.90   28.81
   4  12  13   17.32   25.04
   4 -12  14  -17.76   21.06
   4  12  14   -4.10   20.75
   4  14 -15   11.11   27.66
   4 -14 -14   -2.38   20.84
   4  14 -14   -4.30   17.30
   4 -14 -13   42.40   35.53
  -4  14  13   51.21   34.62
   4  14 -13   57.00   32.90
  -4  14  12    9.55   14.31
   4  14 -12   12.60   12.76
   4 -14 -11    0.45   21.73
   4  14 -11   39.09   27.63
  -4  14  11   28.17   22.79
  -4 -14  11   17.62   20.49
   4 -14 -10   10.27   14.84
  -4  14  10    1.84    7.06
   4  14 -10   14.17   18.95
  -4 -14  10  -10.83   13.89
   4 -14  -9    0.10   10.14
  -4  14   9   -4.01   13.56
  -4  14   9    2.37   11.84
   4  14  -9  -28.84   21.63
  -4 -14   9    4.04    4.15
   4 -14  -8    9.33   22.22
  -4  14   8    8.91   13.63
  -4  14   8    1.67    7.22
   4  14  -8    8.91    9.27
  -4 -14   8  -11.03   13.97
   4 -14  -7   54.95   37.03
  -4  14   7   74.04   32.75
  -4  14   7  170.59   53.54
   4  14  -7  109.45   38.86
  -4 -14   7  100.97   42.27
   4 -14  -6   -4.79   14.84
  -4  14   6   -1.19    9.31
   4  14  -6    7.89    7.55
  -4 -14   6   17.67   20.12
  -4  14   6    0.08    8.12
   4 -14  -5   94.87   41.30
  -4  14   5  129.46   39.94
   4  14  -5  110.68   34.50
  -4 -14   5  194.70   60.15
  -4  14   5  174.52   52.12
   4 -14  -4   30.08   19.98
  -4  14   4    1.45    8.65
   4  14  -4    1.12    3.12
  -4  14   4   14.10   14.40
  -4 -14   4   13.80   17.63
  -4  14   3   12.80    8.20
   4 -14  -3    9.54   13.24
  -4  14   3  -15.52   14.99
   4  14  -2  129.36   48.05
  -4  14   2   42.45   20.71
   4 -14  -2   67.38   33.81
  -4  14   2   81.62   39.82
  -4 -14   2   56.74   34.86
  -4  14   1   54.15   20.95
   4  14  -1   70.57   33.15
   4 -14  -1   32.37   24.37
  -4  14   1   62.06   33.68
  -4 -14   1   42.06   28.35
   4  14   0   30.82   21.63
   4 -14   0   50.35   28.93
  -4  14   0    4.70    8.30
  -4 -14   0   36.94   24.76
   4  14   1  107.32   43.49
   4 -14   1  102.34   41.36
  -4 -14  -1  126.22   47.55
  -4  14  -2   -6.20   10.33
  -4 -14  -2   16.98   20.98
   4 -14   3   53.89   30.57
   4  14   3   92.51   42.53
  -4  14  -3   48.95   28.67
  -4 -14  -3    3.34   14.48
   4 -14   4  -22.16   19.79
   4  14   4   15.87   19.92
  -4  14  -4   20.67   18.71
  -4 -14  -4   14.49   20.11
   4  14   5   15.02   20.23
  -4  14  -5  -18.38   18.92
  -4 -14  -5    4.44    9.79
   4  14   6   12.05   11.38
   4  14   6    4.04   11.94
  -4  14  -6   24.15   22.23
  -4 -14  -6   -9.11   12.84
   4  14   7   62.05   32.20
   4  14   7   90.74   45.83
  -4  14  -7   31.55   27.55
   4  14   8   14.19    8.78
   4  14   8    7.57    8.81
  -4  14  -8   -4.50   12.80
  -4 -14  -8   11.37   14.41
   4 -14   9  146.07   57.25
   4  14   9   15.69   16.84
   4  14   9   78.39   37.38
  -4  14  -9   95.60   51.70
  -4 -14  -9   28.16   14.80
   4 -14  10    7.80   21.25
   4  14  10   -2.05    7.25
   4  14  10   12.50   12.76
  -4  14 -10   19.89   22.51
  -4 -14 -10   18.77   21.08
   4 -14  11    4.89   22.64
   4  14  11  -20.71   21.05
   4  14  11  -30.43   27.11
  -4  14 -11   37.84   31.89
  -4 -14 -11   55.40   31.57
   4 -14  12   25.67   21.22
  -4  14 -12   67.42   43.87
   4  14  12    8.38   21.48
   4  14  13   11.14   18.79
   4 -14  13   -8.55   14.96
  -4  16  13    1.57   15.18
  -4  16  12   -6.99   16.37
   4 -16 -12   16.72   22.49
  -4  16  11   -7.47    7.50
   4 -16 -11   -7.22    9.54
  -4  16  10   95.81   43.66
   4 -16 -10   22.64   16.35
  -4 -16  10   91.86   46.54
   4 -16  -9   -5.36    1.59
  -4 -16   9    4.15    9.33
  -4  16   8   51.59   28.27
   4 -16  -8   -2.35    9.87
  -4 -16   8   73.88   38.67
  -4  16   7    2.92    8.40
   4 -16  -7    9.18    4.87
  -4 -16   7    0.52   11.18
  -4  16   7   -7.38   11.32
  -4  16   6    0.65    6.63
   4 -16  -6   -2.00   11.96
  -4  16   6    0.50   15.36
  -4 -16   6  -27.97   24.13
  -4  16   5    3.36    8.82
   4 -16  -5   20.56   21.33
  -4  16   5    9.64    2.58
  -4 -16   5   25.46   26.49
  -4  16   4   42.89   23.55
   4 -16  -4   53.95   34.55
  -4 -16   4   95.03   46.28
  -4  16   4   38.30   29.29
  -4  16   3   -0.95    1.69
   4 -16  -3   -3.63   11.01
  -4  16   3  -10.55   16.35
  -4 -16   3    2.25    6.84
   4  16  -2   50.63   29.31
   4 -16  -2   98.57   47.35
  -4  16   2   66.70   38.14
  -4 -16   2  112.28   50.55
   4  16  -1    6.52    5.03
   4 -16  -1   14.62   19.27
  -4  16   1    0.40    8.23
  -4 -16   1   -2.15   11.58
   4  16   0   46.36   31.71
   4 -16   0   54.80   30.90
  -4 -16   0   59.98   37.79
   4 -16   1   12.90    8.95
   4  16   1  -25.19   22.23
  -4  16  -1   -8.53   12.72
  -4 -16  -1    5.15   22.88
   4 -16   2   21.17   17.20
   4  16   2   39.28   29.39
  -4  16  -2  -15.36   17.33
  -4 -16  -2   -9.28   13.92
   4 -16   3    0.10   13.51
   4  16   3    3.33    8.37
  -4  16  -3   29.96   26.16
  -4 -16  -3   21.11   23.74
   4  16   4   49.61   27.76
  -4  16  -4   51.08   32.16
  -4 -16  -4   42.39   26.97
   4 -16   5    8.29   15.02
   4  16   5    8.21   20.19
  -4  16  -5   35.62   34.92
  -4 -16  -5   10.95   13.77
   4 -16   6   21.34   12.71
   4  16   6   51.38   26.98
   4  16   6   83.37   42.80
  -4  16  -6   54.47   32.94
  -4 -16  -6  126.00   51.49
   4  16   7   -6.04   14.96
   4  16   7    0.88    2.51
  -4  16  -7   -0.71    4.15
  -4 -16  -7   18.43   24.25
   4  16   8   -7.81   13.67
   4  16   8   15.88   18.14
  -4  16  -8   24.25    7.11
  -4 -16  -8   15.21   13.94
   4  16   9  -35.08   26.79
   4  16   9   39.90   32.11
  -4  16  -9  -42.49   33.64
  -4 -16  -9   -4.87   10.21
   4  16  10   79.38   36.88
  -4  16 -10   57.63   40.20
   4  16  11    0.23   20.74
   4 -18 -10  -19.84   16.49
   4 -18  -9   35.02   28.29
   4 -18  -8   -1.66   23.22
  -4 -18   8    8.70   22.47
   4 -18  -7   57.55   37.26
  -4 -18   7   13.63   15.15
   4 -18  -6   20.33   20.12
  -4 -18   6  -19.14   21.59
   4 -18  -5    2.82   16.30
  -4 -18   5   46.99   30.54
   4 -18  -4   -7.11   28.45
  -4 -18   4   30.61   34.20
   4 -18  -3   50.27   35.03
  -4 -18   3  -39.06   30.77
   4 -18  -2   45.75   36.16
  -4 -18   2   44.09   33.09
   4  18  -1   -3.16   14.63
   4 -18  -1  -13.22   16.62
  -4 -18   1  -37.28   30.07
   4 -18   0   13.24    7.50
   4  18   0  -10.35   15.19
  -4  18   0   10.28    9.48
  -4 -18   0   29.04   26.56
   4 -18   1    8.33    9.82
   4  18   1   66.40   39.59
  -4  18  -1   57.88   32.89
  -4 -18  -1   14.91   19.05
   4 -18   2    5.37   10.70
   4  18   2   -8.07   13.63
  -4  18  -2   11.27    8.86
   4 -18   3   32.23   24.80
   4  18   3   18.22   17.78
  -4  18  -3   77.54   39.63
  -4 -18  -3   18.12   13.20
   4 -18   4   25.50   26.42
   4  18   4   20.30   20.54
  -4  18  -4   -0.12   85.37
  -4 -18  -4  -28.11   26.25
   4 -18   5   -5.05   12.37
   4  18   5   20.47   24.57
  -4  18  -5   -2.05    7.09
  -4 -18  -5  -17.25   20.60
   4 -18   6   19.20   21.20
   4  18   6   21.18   23.18
  -4  18  -6    5.55   22.49
  -4 -18  -6    9.02   14.91
   4 -18   7   91.92   46.14
  -4  18  -7  100.47   59.85
  -4 -18  -7   18.56   16.84
   4 -18   8    2.85   14.86
  -4  18  -8    4.97   11.78
   4 -18   9   46.67   34.66
  -5  -1  20   31.36   28.38
  -5   1  20  -10.30   17.95
  -5  -1  19   28.91   31.15
  -5   1  19   46.59   32.91
  -5  -1  18   66.01   39.86
  -5   1  18   28.74   27.19
  -5  -1  17    5.73   13.60
  -5   1  17   -3.47    5.98
  -5  -1  16   13.43   15.66
  -5   1  16   62.42   33.68
  -5  -1  15   12.02    2.31
  -5   1  15   -7.58   11.49
   5  -1 -14    9.44   13.16
  -5  -1  14    4.95   15.79
  -5   1  14   12.04   18.39
   5  -1 -13   12.70   10.63
  -5   1  13   22.94   18.22
  -5  -1  13   47.64   26.51
   5   1 -13   27.84   23.36
  -5   1  12    1.49    9.61
  -5  -1  12   14.24   13.94
   5  -1 -12   21.41   18.95
  -5  -1  12   25.57    6.51
  -5  -1  11   59.48   25.92
  -5   1  11   59.63   25.48
   5   1 -11   76.81   32.07
   5  -1 -11   84.53   34.62
  -5  -1  11   60.40   13.29
  -5   1  10   18.74   16.68
  -5  -1  10   48.61   22.07
   5   1 -10   60.43   26.46
   5  -1 -10   44.32   22.44
  -5  -1  10   39.17   12.44
   5   1  -9   29.35   20.33
   5  -1  -9   22.13   15.92
  -5  -1   9   15.49   13.13
   5  -1  -8  215.80   48.94
   5   1  -8  269.73   50.94
  -5  -1   8  237.01   42.86
   5   1  -7  114.26   31.57
  -5  -1   7  170.71   37.30
   5  -1  -7  136.83   35.35
  -5  -1   7  161.82   32.37
   5   1  -6   30.24   15.40
   5  -1  -6   29.14   12.88
  -5   1   6   32.16   15.87
  -5  -1   6   16.71   10.32
  -5  -1   6   47.15   20.91
  -5   1   6   77.80   29.16
   5   1  -5  436.78   53.11
   5  -1  -5  455.77   58.70
  -5  -1   5  437.93   52.36
  -5   1   5  430.95   57.17
  -5  -1   5  515.67   65.08
   5   1  -4  550.05   55.74
   5  -1  -4  660.85   67.97
  -5  -1   4  664.57   60.30
  -5   1   4  516.17   59.48
  -5   1   4  649.54   71.29
  -5  -1   4  588.88   65.03
   5  -1  -3    8.19    8.26
  -5  -1   3   -5.13    4.90
  -5   1   3    0.67    3.36
   5   1  -3    0.61    3.38
  -5  -1   3    3.50    4.81
  -5  -1   3   -4.51    5.20
  -5  -1   3   -0.31    4.19
  -5   1   3   -0.58    2.70
  -5   1   2  356.67   41.70
   5  -1  -2  270.03   41.10
  -5   1   2  418.56   50.17
  -5  -1   2  424.21   43.96
  -5  -1   2  362.47   32.99
   5   1  -2  375.27   41.10
  -5   1   2  397.35   36.73
  -5  -1   2  424.75   45.31
   5  -1  -2  475.93   57.73
  -5  -1   2  350.40   44.67
  -5   1   2  403.22   52.59
  -5   1   2  320.44   46.89
  -5  -1   2  299.25   45.08
  -5   1   1   95.85   22.11
   5  -1  -1   68.84   20.30
   5   1  -1   96.53   18.04
   5   1  -1   79.04   18.30
  -5   1   1   91.91   16.27
  -5  -1   1   80.82   19.23
   5   1  -1   52.79   15.32
  -5  -1   1  106.16   18.29
   5  -1  -1   76.77   22.88
  -5  -1   1   88.82   21.91
   5   1  -1  101.06   23.77
  -5   1   1   68.42   21.86
   5   1  -1   96.77   25.88
  -5   1   1   78.20   23.37
  -5  -1   1   76.88   22.79
   5  -1  -1   94.13   25.20
   5   1   0   46.48   13.42
   5  -1   0   58.16   17.32
  -5   1   0   56.61   12.48
  -5  -1   0   41.48   12.74
   5  -1   0   42.22   10.66
  -5  -1   0   49.51   14.20
  -5   1   0   49.96   16.44
   5   1   0   55.76   15.93
   5  -1   0   63.57   19.84
   5   1   0   33.33   13.57
  -5  -1   0   73.74   22.86
   5   1   0   17.13   10.97
   5  -1   0   43.75   17.75
  -5  -1   0   54.54   17.03
  -5   1   0   67.75   21.04
  -5   1   0   54.30   19.17
   5  -1   1   32.07   14.45
  -5  -1  -1   48.91   18.74
  -5   1  -1   85.50   24.69
  -5   1  -1   65.57   18.86
   5  -1   1   63.90   13.40
   5   1   1   38.72   13.44
  -5  -1  -1   64.06   17.08
   5   1   1   61.06   16.73
   5   1   1   53.05   17.22
   5  -1   1   70.15   20.99
  -5   1  -1   32.19   14.61
   5  -1   1   94.77   25.91
   5   1   1   30.70   14.89
  -5  -1  -1   43.87   16.02
   5   1   2   35.31   13.36
  -5   1  -2   58.72   19.58
   5   1   2   42.00   14.42
  -5  -1  -2   33.33   13.32
   5  -1   2   28.18    9.88
   5  -1   2   34.31   14.72
  -5  -1  -2   17.46   11.19
  -5   1  -2   32.05   15.64
  -5  -1  -2   14.37    8.74
   5  -1   2   28.10   14.56
   5   1   2   24.55   13.37
   5   1   2   24.58   12.35
   5  -1   2   29.00   13.39
  -5   1  -3    4.38    2.34
   5   1   3   18.14   11.83
  -5  -1  -3   17.39   11.64
   5  -1   3   14.14   10.91
  -5  -1  -3   -1.09    3.69
   5   1   3   14.91   11.43
   5   1   3    1.35    3.26
   5  -1   3   23.86   13.76
   5  -1   3   15.74   11.88
   5  -1   4   40.06   19.72
   5   1   4   42.77   18.49
   5  -1   4   46.18   20.17
   5   1   4   73.30   23.64
  -5  -1  -4   45.34   17.59
  -5   1  -4   24.29   13.51
  -5  -1  -4   40.50   17.71
  -5   1  -4   48.49   19.57
   5  -1   4   15.63   11.92
   5   1   4   23.35   12.97
   5  -1   5   10.84    7.64
   5   1   5   22.26   14.13
  -5  -1  -5   15.45   12.42
  -5   1  -5   29.47   16.88
  -5  -1  -5   21.21   13.48
   5   1   5   21.57   13.95
  -5   1  -6   23.21   17.08
  -5  -1  -6   48.07   20.93
   5  -1   6   63.41   25.29
   5   1   6   24.00   14.87
  -5   1  -7  135.52   38.84
  -5  -1  -7  147.89   39.72
   5  -1   7  118.16   36.81
   5   1   7  172.96   43.38
  -5  -1  -8   10.38   10.72
  -5   1  -8  -17.34   14.56
   5   1   8    1.22    8.29
   5  -1   8   -7.45    9.48
  -5   1  -9   81.66   33.54
  -5  -1  -9  101.20   39.62
   5  -1   9   33.13   22.09
   5   1   9  122.31   40.91
  -5   1 -10   12.31   13.94
  -5  -1 -10   60.70   29.90
   5  -1  10   20.65   20.31
   5   1  10   25.27   16.89
  -5   1 -11   49.93   29.09
  -5  -1 -11   99.88   39.74
   5  -1  11   93.27   39.37
   5   1  11   46.25   29.19
  -5   1 -12  137.76   50.94
  -5  -1 -12   99.28   40.71
   5  -1  12   97.65   42.51
   5   1  12   82.81   38.87
  -5   1 -13   14.52   20.70
  -5  -1 -13    5.76   10.72
   5  -1  13   37.92   27.75
   5   1  13   42.86   29.19
  -5   1 -14    0.93   18.95
  -5  -1 -14   23.95   21.23
   5   1  14   30.69   24.88
   5  -1  14   10.76   11.82
  -5   1 -15  126.49   57.10
  -5  -1 -15   24.64   25.53
   5  -1  15   70.17   39.49
   5   1  15   66.69   40.92
  -5   1 -16    8.02   15.85
  -5  -1 -16   38.38   32.03
   5   1  16   19.92   20.87
  -5  -1 -17   -7.02   13.34
   5  -1  17   -5.62   17.42
   5   1  17    1.02    5.11
  -5   1 -18   50.29   33.45
  -5  -1 -18   37.93   41.81
  -5  -3  20   19.24   31.25
   5   3 -19  -14.57   20.73
  -5  -3  19   31.82   32.82
  -5   3  19   44.13   35.80
   5   3 -18  -17.85   22.10
  -5  -3  18   25.04   25.62
  -5   3  18   -0.23    8.44
   5   3 -17   12.14   11.40
  -5  -3  17  -10.85   14.27
  -5   3  17   16.16   24.09
   5   3 -16  -14.10   18.16
  -5  -3  16   47.48   32.13
  -5   3  16   18.92   20.87
   5  -3 -15   33.30   25.00
   5   3 -15   -1.28   18.98
  -5   3  15   29.37   23.47
  -5  -3  15   22.15   20.44
   5  -3 -14   -2.17   11.23
  -5   3  14   -1.94    6.57
  -5  -3  14   -8.14   15.26
   5  -3 -13  134.36   49.74
  -5  -3  13   76.96   32.24
  -5   3  13   46.56   27.82
   5  -3 -12   24.97   20.61
  -5   3  12    1.13    8.54
  -5  -3  12   14.78   12.52
   5   3 -12   12.14   12.91
  -5  -3  12    6.99    4.17
  -5   3  12   14.51    4.58
   5  -3 -11    5.02    2.32
  -5  -3  11    2.95    7.89
   5   3 -11   10.35   14.19
  -5  -3  11   16.11   10.09
  -5   3  11    0.73    2.36
   5  -3 -10  217.31   54.50
  -5  -3  10  278.52   50.93
   5   3 -10  222.49   55.88
  -5   3  10  163.39   25.59
  -5  -3  10  199.03   32.12
   5  -3  -9    7.95   12.06
  -5  -3   9   15.21   11.48
   5   3  -9   -5.62    8.24
  -5  -3   9   22.09   11.32
  -5  -3   8    5.33    7.63
   5  -3  -8    0.72    6.25
  -5  -3   8    1.96    6.77
   5   3  -8  -10.42   10.59
  -5  -3   8    3.46    3.10
   5   3  -7   95.46   27.38
   5  -3  -7   53.02   25.22
  -5  -3   7  116.67   29.96
   5   3  -7   49.90   23.50
  -5  -3   7   57.05   17.68
   5   3  -6    4.14    6.17
   5  -3  -6    8.02    9.89
  -5  -3   6    0.97    6.34
  -5   3   6   -8.89    9.33
  -5  -3   6    4.80    8.77
  -5  -3   6    0.32    1.26
  -5   3   5  125.70   33.63
   5   3  -5   85.14   21.63
   5  -3  -5  167.04   39.03
  -5  -3   5   74.41   19.83
  -5   3   5  108.88   32.11
  -5  -3   5   63.87   22.09
  -5  -3   5  114.43   18.67
   5   3  -4  205.11   30.12
  -5   3   4  206.26   41.62
   5  -3  -4  157.94   36.86
  -5  -3   4  256.73   33.07
  -5  -3   4  217.17   20.78
  -5  -3   4  206.59   38.49
  -5  -3   4  186.44   34.76
  -5   3   4  251.23   47.24
  -5  -3   3   -0.73    4.08
   5  -3  -3   -2.12    5.21
   5   3  -3    0.41    2.68
  -5   3   3    2.50    4.37
  -5  -3   3    2.94    2.72
  -5  -3   3    1.67    4.60
  -5   3   3    0.60    4.35
  -5  -3   3   -5.34    5.26
   5  -3  -3  -15.26   11.16
  -5   3   3    8.90    7.48
  -5  -3   3   -0.72    0.69
   5  -3  -2  392.41   54.80
  -5   3   2  289.00   44.16
   5   3  -2  356.63   31.94
   5   3  -2  320.24   45.21
  -5  -3   2  318.65   45.26
  -5   3   2  348.57   53.24
  -5  -3   2  328.80   39.24
   5  -3  -2  341.71   53.18
  -5  -3   2  348.08   40.06
  -5   3   2  222.87   39.40
  -5  -3   2  303.47   46.04
   5   3  -1    6.51    4.41
   5   3  -1    5.85    3.35
   5  -3  -1    1.75    2.64
  -5   3   1    1.54    2.69
  -5  -3   1    5.43    3.20
   5   3  -1    3.05    6.49
  -5  -3   1    3.32    6.79
  -5   3   1    7.60    3.17
  -5  -3   1    3.11    2.65
   5  -3  -1   -0.11    0.94
  -5   3   1    2.75    5.03
   5  -3  -1    6.99    7.58
   5   3  -1    0.29    5.55
  -5   3   1    3.76    3.91
  -5  -3   1    2.61    4.65
   5  -3   0   15.75   10.18
  -5   3   0    2.55    4.11
   5   3   0    4.46    4.49
   5   3   0    9.49    5.14
  -5  -3   0   15.42    6.19
  -5  -3   0   17.61   11.20
   5  -3   0    9.15    7.65
   5   3   0    3.25    4.96
   5  -3   0   18.93   12.16
   5   3   0    9.32    9.04
  -5  -3   0   -3.99    3.89
  -5   3   0  -11.90    8.88
  -5   3   0    6.70    6.26
  -5  -3   0   13.76    9.87
  -5  -3  -1  167.56   34.03
  -5   3  -1  200.69   38.23
   5  -3   1  121.09   29.60
  -5   3  -1  160.01   33.80
   5   3   1  132.49   22.27
   5   3   1  123.17   27.95
  -5  -3  -1  168.29   25.73
   5   3   1  146.80   24.66
   5  -3   1  195.06   39.92
  -5   3  -1  139.83   33.46
  -5  -3  -1  180.54   27.08
   5  -3   1  160.62   34.04
   5   3   1  181.16   35.90
   5  -3   2   28.44   14.92
   5   3   2   11.06    6.25
   5   3   2    9.25    6.39
  -5  -3  -2   16.23    8.96
  -5   3  -2    6.65    8.62
  -5  -3  -2   18.16    8.80
  -5   3  -2   14.41   12.16
   5   3   2   11.34    9.84
   5  -3   2   18.95   11.22
   5   3   2   22.00   13.43
   5  -3   2   24.18   14.53
   5  -3   3   16.81   12.25
  -5   3  -3   29.26   14.26
   5   3   3   11.07   11.24
   5   3   3   41.76   16.24
  -5  -3  -3   19.14   11.74
  -5  -3  -3   41.21   14.67
  -5   3  -3   28.48   16.32
   5   3   3   21.39   13.91
   5  -3   3   15.61   11.74
   5  -3   3   13.01   12.48
   5   3   3   15.79    9.91
  -5  -3  -4  377.48   52.56
   5   3   4  361.45   50.96
   5  -3   4  368.67   57.12
   5   3   4  409.52   60.28
   5  -3   4  220.97   45.15
  -5   3  -4  247.79   49.52
   5   3   4  365.23   47.05
  -5  -3  -4  387.85   46.84
  -5  -3  -5    4.52    8.97
   5   3   5    4.90    9.13
   5  -3   5   -0.09    0.95
  -5   3  -5    3.04    6.07
  -5  -3  -5    7.07    8.86
   5   3   5   12.92    9.94
   5   3   6   31.73   18.47
   5  -3   6   18.87   15.42
  -5  -3  -6   11.13   10.50
  -5   3  -6    1.11    4.39
   5   3   6    9.43   10.07
  -5  -3  -7   77.53   26.47
  -5   3  -7   87.63   34.44
   5   3   7  107.15   31.25
   5   3   7  106.96   34.42
   5  -3   7   85.35   31.85
  -5   3  -8   -3.80    6.44
  -5  -3  -8    1.58    6.55
   5  -3   8   16.70   16.62
   5   3   8    5.54    5.32
  -5   3  -9  105.06   38.84
  -5  -3  -9   47.92   23.34
   5  -3   9   47.89   27.03
   5   3   9   91.22   34.56
  -5   3 -10  110.24   42.94
  -5  -3 -10   67.00   30.38
   5  -3  10   99.45   40.78
   5   3  10  109.15   40.32
  -5   3 -11   20.50   22.66
  -5  -3 -11    9.97   20.40
   5  -3  11    9.27   13.03
   5   3  11   -2.91    6.80
  -5   3 -12   71.00   37.84
  -5  -3 -12   99.54   39.70
   5  -3  12  117.50   48.33
   5   3  12  114.92   45.61
  -5   3 -13   15.37   16.31
  -5  -3 -13   50.72   28.80
   5  -3  13    4.69    5.78
   5   3  13   38.44   28.26
  -5   3 -14   26.76   22.70
  -5  -3 -14   27.58   16.13
   5  -3  14    8.59   11.50
   5   3  14   14.52   21.92
  -5   3 -15   65.23   43.36
  -5  -3 -15   98.08   46.43
   5  -3  15  141.65   58.98
   5   3  15  173.81   61.54
  -5  -3 -16   14.47   16.78
  -5   3 -16    9.47   15.66
   5  -3  16  -14.92   19.07
   5   3  16   12.48   21.38
  -5  -3 -17   53.02   35.80
   5   3  17   51.09   35.98
  -5  -3 -18    5.03    5.80
  -5  -5  19    0.11   19.35
  -5   5  19   38.48   26.80
   5   5 -18   24.94   22.00
  -5  -5  18   23.08   18.76
  -5   5  18   43.11   43.14
   5  -5 -17   -7.23   13.51
   5   5 -17    4.85   11.19
  -5  -5  17   -3.38   19.17
  -5   5  17   -4.35   17.41
   5  -5 -16   -2.78    9.88
   5   5 -16   77.60   43.53
  -5  -5  16   80.41   40.66
  -5   5  16   54.12   34.89
   5  -5 -15    3.86   11.42
   5   5 -15    5.65   11.15
  -5  -5  15   15.23   13.63
  -5   5  15   42.75   29.60
   5  -5 -14   -2.78   17.62
  -5  -5  14   -1.91    5.05
  -5   5  14   -4.46    5.50
   5   5 -14   -5.00   10.05
   5  -5 -13    4.31    7.83
  -5   5  13    2.27    3.17
  -5  -5  13    8.65   16.15
   5   5 -13    9.24   15.50
  -5  -5  13    4.23    6.24
   5  -5 -12   18.54   13.68
  -5  -5  12    7.08   11.99
   5   5 -12   -0.42    6.81
  -5  -5  12   35.45   15.11
   5  -5 -11   52.55   27.75
  -5  -5  11   39.87   18.90
   5   5 -11   76.09   36.06
  -5   5  11   31.97   12.89
  -5  -5  11   39.95   17.85
   5  -5 -10   42.37   26.16
  -5  -5  10   47.15   20.35
   5   5 -10   21.25   17.63
  -5   5  10   43.36   15.98
  -5  -5  10   58.66   20.37
   5  -5  -9   12.17   14.81
  -5  -5   9    9.35   10.33
   5   5  -9   -2.13    5.13
  -5  -5   9    5.36    7.49
  -5   5   9    2.04    2.79
  -5  -5   8  268.64   47.73
   5  -5  -8  347.86   67.93
  -5  -5   8  235.42   36.69
   5   5  -8  175.73   44.79
  -5   5   8  222.50   53.75
  -5   5   8  248.18   40.44
  -5  -5   8  182.29   37.24
  -5  -5   7  191.77   37.01
   5  -5  -7  219.72   51.47
  -5  -5   7  167.21   27.29
   5   5  -7  217.82   48.80
  -5   5   7  234.88   52.82
  -5  -5   7  106.98   28.41
  -5  -5   6  120.80   26.44
   5  -5  -6   49.00   24.03
  -5  -5   6   68.38   14.87
   5   5  -6   44.36   19.77
  -5  -5   6  113.04   30.95
  -5   5   6   98.30   33.57
  -5  -5   6   48.12   19.02
  -5  -5   5   90.87   19.89
   5  -5  -5   80.42   29.84
  -5  -5   5   84.39   12.43
  -5   5   5  141.73   38.63
   5   5  -5   84.57   24.44
  -5  -5   5  143.42   32.43
  -5  -5   5   85.87   25.95
  -5  -5   4  311.57   31.66
   5  -5  -4  299.78   55.00
  -5   5   4  343.38   59.18
  -5  -5   4  346.57   46.38
  -5  -5   4  297.77   47.97
   5  -5  -3   62.86   24.85
  -5  -5   3   46.66    9.53
  -5   5   3   70.98   26.57
  -5  -5   3   58.17   16.42
  -5  -5   3   24.19   13.77
  -5   5   3   14.83   12.08
   5  -5  -2  314.68   54.30
  -5   5   2  319.01   53.10
  -5  -5   2  226.99   43.24
   5   5  -2  281.18   48.14
  -5   5   2  305.50   53.77
   5  -5  -2  252.02   48.52
  -5  -5   2  242.63   30.28
  -5  -5   2  277.48   32.36
  -5   5   2  210.80   38.89
  -5  -5   2  244.28   41.15
   5  -5  -1   14.46   10.74
  -5   5   1   71.18   25.08
  -5  -5   1   53.98   20.57
   5   5  -1   49.96   20.24
  -5  -5   1   69.19   14.30
   5  -5  -1   48.59   22.91
  -5  -5   1   54.91   11.83
  -5  -5   1   54.54   18.64
   5   5  -1   25.60   14.38
  -5   5   1   51.95   20.80
  -5   5   1    5.62    8.97
   5  -5   0   33.98   17.29
  -5   5   0   25.97   13.14
  -5  -5   0   34.11   16.65
   5   5   0   20.73   12.62
   5   5   0   34.31    9.48
   5  -5   0   44.32   20.03
  -5  -5   0   31.32    7.04
  -5  -5   0   44.54   10.21
  -5   5   0   33.51   14.72
   5  -5   0   45.54   16.72
   5   5   0   38.24   17.12
  -5   5   0   46.87   20.78
  -5  -5   0   62.94   20.78
   5   5   1  100.79   15.32
   5  -5   1   72.02   25.55
  -5  -5  -1   92.40   25.31
  -5   5  -1   80.85   23.89
   5   5   1   98.63   28.15
   5   5   1   80.98   17.88
   5   5   1   99.93   16.20
  -5   5  -1   59.37   23.90
   5  -5   1   72.96   23.27
   5   5   1   70.29   21.89
   5   5   2  122.82   22.09
   5  -5   2  113.21   32.76
   5   5   2  138.85   34.74
   5   5   2   76.36   19.36
  -5  -5  -2   85.86   12.54
   5   5   2  161.23   22.46
   5   5   2  162.42   34.94
  -5   5  -2  123.39   34.91
   5  -5   2  146.63   33.38
   5   5   3   36.38   13.78
   5  -5   3   23.69   14.98
   5   5   3   33.67   14.10
   5   5   3   33.43   17.71
  -5  -5  -3   30.69    9.74
   5   5   3   21.48   13.52
   5  -5   3   32.29   15.82
  -5   5  -3    2.52   33.50
   5   5   3   25.97   10.30
   5   5   4   81.02   22.30
   5  -5   4   78.61   28.42
   5   5   4  124.99   34.21
   5   5   4   97.32   27.06
  -5  -5  -4   84.28   18.73
  -5   5  -4   80.04   31.20
   5   5   4   85.21   20.40
   5  -5   4  121.57   32.76
   5   5   5   -4.82    5.93
   5  -5   5  -11.48   11.11
   5   5   5   -0.58    3.87
  -5   5  -5    4.30    7.72
  -5  -5  -5   -1.04    3.98
   5   5   5    0.43    3.02
   5   5   6  145.35   36.05
   5  -5   6   79.77   30.29
   5   5   6  159.14   39.91
  -5   5  -6  116.96   39.20
   5   5   6  167.63   32.80
  -5  -5  -6  115.01   28.15
   5  -5   7   -3.29    6.43
   5   5   7    6.16    8.07
   5   5   7    9.34    7.58
  -5   5  -7    2.38    2.90
  -5  -5  -7    1.51    5.69
   5   5   8   14.99   13.49
   5  -5   8    6.97    7.81
  -5   5  -8    7.16   10.35
  -5  -5  -8   11.54   10.17
   5   5   8    2.59    8.73
   5   5   9   27.28   20.30
   5  -5   9   14.81   15.97
  -5   5  -9   48.50   30.57
  -5  -5  -9   45.25   21.87
   5   5  10  175.58   52.66
   5  -5  10  193.76   55.60
  -5   5 -10  249.83   67.56
  -5  -5 -10  214.53   50.73
   5   5  11   16.24   18.30
   5  -5  11   21.00   27.56
  -5   5 -11    3.75    7.78
  -5  -5 -11    6.95    8.37
   5  -5  12   22.78   23.56
   5   5  12   22.22   17.45
  -5   5 -12   26.88   23.45
  -5  -5 -12   46.85   26.42
  -5  -5 -12   22.53   15.73
   5  -5  13   32.12   27.06
   5   5  13   55.07   33.65
  -5   5 -13   11.22   23.82
  -5  -5 -13   49.67   25.62
  -5  -5 -13   21.55   18.87
  -5  -5 -14    9.68   12.27
  -5   5 -14   46.46   40.61
   5   5  14   25.73   21.94
   5  -5  14   44.02   31.59
  -5  -5 -15   68.81   37.62
  -5   5 -15   23.48   33.21
   5  -5  15   42.31   21.82
   5   5  15   18.86   20.07
  -5  -5 -16   18.17   18.79
  -5   5 -16    3.25   20.03
   5  -5  16   -1.98    7.03
   5   5  16    5.94   26.42
  -5  -5 -17   -2.51   21.40
   5   7 -18   12.44   18.87
  -5   7  18    5.12   19.42
   5  -7 -17   15.82   20.45
   5   7 -17  -20.88   23.55
  -5  -7  17   10.77   20.02
  -5   7  17   13.12   13.29
   5  -7 -16   51.27   36.83
   5   7 -16    8.02   17.02
  -5  -7  16   38.46   26.09
  -5   7  16   44.48   31.08
   5  -7 -15    9.85   15.03
   5   7 -15   17.15   21.33
  -5   7  15   -9.48   14.30
  -5  -7  15   25.77   21.31
   5  -7 -14   80.27   41.72
  -5  -7  14   92.16   34.83
  -5   7  14   45.31   29.11
   5   7 -14   24.32   25.06
   5  -7 -13   36.04   26.55
  -5  -7  13   54.41   25.83
   5   7 -13   83.20   41.21
  -5  -7  13   68.11   24.31
   5  -7 -12   62.23   31.44
  -5  -7  12    7.43    7.26
   5   7 -12   33.00   26.00
  -5  -7  12   38.91   18.34
   5  -7 -11   21.41   20.71
  -5  -7  11    3.28    3.84
   5   7 -11   19.55   18.45
  -5   7  11    9.51   11.18
  -5  -7  11   19.90   12.78
   5  -7 -10   60.85   31.12
  -5  -7  10   80.76   26.48
   5   7 -10   61.31   29.64
  -5   7  10   59.96   31.81
  -5   7  10   60.30   20.27
  -5  -7  10   43.22   19.87
   5  -7  -9    5.73   10.96
  -5  -7   9   13.68    9.29
   5   7  -9    1.71   11.89
  -5   7   9  -10.85   12.52
  -5   7   9   -3.57   10.64
  -5  -7   9   -1.84    4.09
  -5  -7   8   28.19   15.46
   5  -7  -8   13.11   11.47
  -5  -7   8   24.05   11.62
   5   7  -8    7.28    9.82
  -5   7   8   14.21   13.39
  -5  -7   8   14.95   12.74
  -5  -7   7  122.63   29.58
   5  -7  -7  106.12   37.58
  -5  -7   7   71.77   17.72
   5   7  -7  124.97   23.58
  -5   7   7   94.50   36.35
   5   7  -7   69.82   27.87
  -5  -7   7   94.53   30.10
  -5  -7   6   36.66   14.11
  -5  -7   6   13.63    6.26
   5   7  -6   13.13    6.78
   5   7  -6   29.43   17.06
  -5  -7   6    2.67    6.04
  -5   7   6   15.89   17.22
  -5  -7   6    8.27    7.73
   5   7  -5  223.36   21.70
   5  -7  -5  301.28   60.66
  -5  -7   5  265.54   32.74
   5   7  -5  283.42   46.28
  -5  -7   5  225.55   41.50
  -5   7   5  209.59   50.82
  -5  -7   5  205.63   44.79
   5  -7  -4  233.73   52.29
  -5  -7   4  221.84   23.44
  -5   7   4  240.58   52.20
   5   7  -4  229.70   37.27
  -5  -7   4  304.89   44.06
  -5  -7   4  238.71   48.21
  -5   7   4  194.07   39.03
  -5  -7   4  256.17   44.43
   5  -7  -3   10.74    7.64
   5   7  -3    1.01    7.01
  -5  -7   3    5.78    4.69
  -5   7   3    3.06    9.88
  -5   7   3   11.78    9.13
  -5  -7   3   10.05    9.95
  -5  -7   3    4.47    4.37
   5  -7  -2  285.81   56.93
  -5   7   2  227.57   26.53
   5   7  -2  224.99   47.31
  -5   7   2  163.57   42.55
  -5  -7   2  232.20   25.90
  -5  -7   2  277.35   29.70
  -5  -7   2  243.07   49.61
  -5   7   2  282.03   44.64
  -5  -7   2  220.92   39.05
  -5   7   1    2.24    2.24
   5   7  -1    6.80   10.32
   5   7  -1    2.94    1.75
  -5  -7   1    7.17    7.23
  -5   7   1    0.39    2.91
  -5   7   1   -3.07    6.44
  -5  -7   1    7.43    5.03
   5   7   0   27.65   16.43
   5   7   0   48.31   13.10
   5  -7   0   31.10   18.78
  -5  -7   0   43.03   16.55
  -5   7   0   19.58   11.46
  -5  -7   0   63.32   25.66
   5  -7   0   37.60   17.13
  -5   7   0   27.85   17.36
   5   7   0   41.92   16.63
   5   7   1   91.42   30.52
   5   7   1  124.35   23.96
   5  -7   1  130.95   30.78
   5   7   1  114.74   28.61
  -5   7  -1  118.99   36.76
  -5  -7  -1  193.55   44.94
   5   7   2  107.33   33.01
   5   7   2   75.99   21.22
   5  -7   2   64.68   26.66
   5   7   2   90.14   16.64
  -5   7  -2  104.02   34.87
  -5  -7  -2  108.07   33.60
   5  -7   2   78.13   24.63
   5   7   2   60.31   21.99
   5   7   3    1.60    2.39
   5  -7   3   -4.61    9.40
   5   7   3   17.56   16.18
   5  -7   3   13.37    5.98
   5   7   3    5.69    6.36
   5   7   3   11.02    4.77
   5  -7   3   -2.44    5.28
  -5  -7  -3   20.29   14.62
   5   7   3    9.66    6.80
  -5   7  -3   11.22    6.45
   5   7   4   50.40   17.33
   5  -7   4   56.71   26.09
   5   7   4   46.33   23.52
   5  -7   4   91.45   18.19
   5   7   4   56.98   20.87
  -5   7  -4  104.44   37.15
   5  -7   4   69.79   25.73
  -5  -7  -4   38.30   19.09
   5   7   4   49.62   12.83
   5   7   5    0.07    5.81
   5  -7   5    9.40   11.55
   5   7   5   13.99   14.46
   5   7   5   20.52   13.77
  -5   7  -5   35.98   23.99
  -5  -7  -5    0.16    1.27
   5   7   5    4.96    4.72
   5  -7   6    9.41   12.61
   5   7   6    9.34   10.01
   5   7   6   18.83   15.54
   5   7   6    2.77    5.83
  -5   7  -6   12.23   10.85
  -5  -7  -6   27.75   11.64
   5   7   6    6.67    5.81
  -5  -7  -6   -1.42    3.88
   5  -7   7   90.11   36.22
   5   7   7   81.51   31.93
  -5   7  -7   51.83   29.58
  -5  -7  -7   87.74   24.24
   5   7   7  156.21   32.36
  -5  -7  -7   97.33   32.33
   5  -7   8  -10.27   12.34
   5   7   8    1.70    1.27
  -5   7  -8  -17.55   17.07
  -5  -7  -8   13.57    9.98
   5   7   8    4.40    5.65
  -5  -7  -8   17.63   15.30
   5   7   9   70.09   30.39
   5  -7   9   86.63   39.11
  -5   7  -9   80.74   41.65
  -5  -7  -9   53.25   22.31
  -5  -7  -9   86.43   31.21
   5   7  10   26.32   18.12
   5  -7  10   40.84   24.51
  -5  -7 -10   59.78   26.67
  -5   7 -10   -0.09   11.12
  -5  -7 -10   45.38   23.18
   5   7  11   30.39   23.52
   5  -7  11   29.99   21.99
  -5  -7 -11   39.30   22.84
  -5   7 -11   21.20   24.77
  -5  -7 -11   31.36   20.03
   5   7  12   67.97   35.38
   5  -7  12   53.70   29.16
  -5   7 -12   42.90   26.88
  -5  -7 -12   83.32   33.77
  -5  -7 -12   88.91   31.77
  -5  -7 -13   24.43   14.82
  -5   7 -13    2.46   14.54
   5   7  13   28.94   25.18
   5  -7  13   19.38   22.29
  -5  -7 -14   14.38    7.48
  -5   7 -14    2.39    7.80
   5   7  14    5.47   19.11
   5  -7  14  -23.59   23.10
  -5   7 -15  138.38   63.37
   5   7  15  103.14   49.93
   5  -7  15   16.42   25.63
  -5   7 -16   46.68   41.35
   5  -7  16   76.08   41.58
   5   7  16   68.96   48.81
   5  -9 -17   14.90   30.61
   5   9 -17   19.41   23.10
  -5   9  17   11.89   12.03
   5  -9 -16   56.30   37.47
   5   9 -16    3.52   14.87
  -5   9  16   53.20   43.30
  -5   9  16   22.66   30.72
   5  -9 -15   -5.07   15.73
  -5   9  15    2.28    7.26
   5   9 -15   16.40   19.99
  -5   9  15   17.05   11.67
   5  -9 -14   -0.45    9.22
   5   9 -14    9.43   14.14
  -5   9  14    9.82   14.56
   5  -9 -13  -20.66   20.99
  -5  -9  13    7.60    9.47
   5   9 -13   16.33   16.02
  -5   9  13    1.80    8.75
  -5  -9  13    6.04   12.08
   5  -9 -12   13.51   16.42
  -5  -9  12    4.21    6.19
   5   9 -12   -2.61    5.86
  -5   9  12    6.63   15.33
  -5  -9  12   25.64   18.24
   5  -9 -11   55.28   33.01
  -5  -9  11   21.79   12.78
   5   9 -11    5.40   14.90
  -5   9  11   13.58   13.60
  -5  -9  11   13.13   12.44
   5  -9 -10   88.60   39.43
  -5  -9  10   58.02   21.32
  -5   9  10   64.42   36.36
   5   9 -10   35.18   24.89
  -5  -9  10   55.18   25.66
   5  -9  -9    5.86    7.33
  -5  -9   9   -3.62    7.69
  -5   9   9    8.47   12.16
   5   9  -9   23.58   17.81
  -5  -9   9   17.83   18.27
   5  -9  -8    0.08   10.43
  -5  -9   8   29.30   16.37
  -5  -9   8   14.20    9.38
   5   9  -8    6.36    5.24
  -5   9   8   54.95   29.08
   5   9  -8   37.83   22.37
  -5  -9   8   36.31   21.88
  -5  -9   7  130.42   29.68
   5  -9  -7  205.48   55.99
   5   9  -7  173.72   29.71
  -5   9   7  157.64   48.44
   5   9  -7  206.53   47.62
  -5  -9   7  131.93   39.93
  -5  -9   6   16.56   11.87
   5  -9  -6    5.56   13.41
   5   9  -6    1.59    1.31
  -5  -9   6   13.25   12.49
  -5   9   6    9.18    9.60
   5   9  -6    1.60    9.07
  -5  -9   6    7.59    9.32
   5  -9  -5  163.85   48.23
  -5  -9   5  111.24   20.81
   5   9  -5  152.89   22.10
  -5  -9   5  160.55   36.22
  -5   9   5  119.90   40.27
   5   9  -5  164.07   35.78
  -5  -9   5  136.74   40.80
  -5   9   5  147.23   35.23
  -5  -9   5  193.71   40.46
   5  -9  -4  106.04   37.49
  -5  -9   4   72.19   12.50
   5   9  -4   86.33   15.48
  -5   9   4   67.73   28.95
   5   9  -4   85.66   23.75
  -5  -9   4   95.67   24.79
  -5   9   4   81.77   25.54
  -5  -9   4   82.19   25.12
  -5  -9   4  113.02   37.92
   5  -9  -3   -5.04    8.02
   5   9  -3   -6.23    8.54
   5   9  -3    2.79    1.82
  -5   9   3    4.84    5.01
   5   9  -3    4.26    3.40
  -5   9   3    2.76   13.60
  -5   9   3    5.17    7.97
  -5  -9   3   -3.18    4.71
  -5  -9   3    1.26    3.81
   5  -9  -2  171.73   47.23
   5   9  -2  169.93   22.81
  -5   9   2  153.45   26.39
   5   9  -2  132.58   39.75
  -5  -9   2  159.46   16.33
  -5  -9   2  158.26   16.35
  -5   9   2  176.67   47.27
  -5   9   2  203.18   37.56
  -5  -9   2  153.02   43.06
  -5  -9   2  167.64   33.56
  -5   9   1   36.50   11.79
   5   9  -1   74.05   29.95
   5  -9  -1   36.84   23.81
   5   9  -1   38.38   12.57
  -5  -9   1   26.00   13.41
  -5  -9   1   37.15   20.55
  -5   9   1   79.27   23.74
  -5   9   1   36.46   19.58
   5   9   0   46.58   24.85
   5  -9   0   13.53   14.38
  -5   9   0   26.83   13.70
  -5   9   0   18.06   13.03
  -5  -9   0    4.31    4.97
   5   9   1   74.50   20.70
   5   9   1   67.27   27.78
   5  -9   1   82.79   34.50
  -5   9  -1  104.00   35.94
   5  -9   1   58.36   20.40
   5   9   1   69.85   21.92
  -5  -9  -1  109.36   37.07
   5   9   2    9.37    8.58
   5   9   2    4.60    5.75
   5   9   2   17.25    6.00
   5  -9   2   12.11    8.17
  -5   9  -2    6.88    5.43
   5   9   2   28.90   15.75
  -5  -9  -2   28.42   19.24
   5  -9   3    6.74    6.79
   5   9   3    3.02    9.02
   5   9   3   -1.30    5.57
   5   9   3    8.06    5.06
  -5  -9  -3   -0.06    0.85
   5  -9   3    3.67    6.64
   5   9   3   11.07   10.29
   5  -9   4  100.60   37.25
   5   9   4   64.98   19.55
   5   9   4   71.10   30.32
   5  -9   4   75.31   18.45
   5   9   4  109.93   31.40
  -5   9  -4   72.43   32.07
   5  -9   4   85.58   28.32
  -5  -9  -4   49.38   25.28
   5   9   5   -4.10    5.44
   5  -9   5   11.39   12.57
   5   9   5   -0.20    4.71
   5  -9   5    3.59    3.81
   5   9   5    3.62    6.42
  -5   9  -5   -3.56    7.39
  -5  -9  -5   -8.31   10.14
   5   9   5   -3.98    3.22
   5  -9   6   11.37   12.36
   5   9   6   54.59   21.70
   5   9   6   21.21   15.29
   5  -9   6   20.19   10.00
   5   9   6   14.49   12.40
  -5   9  -6   50.70   29.76
   5   9   6    9.99    6.25
  -5  -9  -6    5.19   10.11
   5  -9   7   34.97   23.83
   5   9   7    3.08   14.70
   5   9   7   22.72   16.76
  -5   9  -7   -3.50    7.78
   5   9   7   13.80    7.31
  -5  -9  -7    7.76    6.23
   5  -9   8   -3.41   12.60
   5   9   8    3.82   16.98
   5   9   8   -2.29    5.60
  -5   9  -8   13.41   19.85
  -5  -9  -8    1.83    6.61
   5  -9   9   80.55   38.25
   5   9   9   39.16   25.41
  -5   9  -9   77.13   38.99
  -5  -9  -9  142.51   43.78
   5  -9  10    0.46   16.77
   5   9  10   -1.22    4.47
  -5   9 -10   46.72   27.69
  -5  -9 -10   33.62   19.75
   5  -9  11   -1.27   15.05
   5   9  11   24.74   20.58
  -5   9 -11    7.34   23.53
  -5  -9 -11   19.30   14.61
   5  -9  12  107.68   49.29
   5   9  12  129.25   51.39
  -5   9 -12   37.80   27.11
  -5  -9 -12   78.72   33.17
  -5   9 -13  -11.15   16.92
   5   9  13   26.18   21.57
   5  -9  14   -5.33   11.30
   5   9  14    5.38    2.76
  -5   9 -15   86.70   56.88
   5  -9  15   36.12   33.80
   5   9  15   15.35   22.55
   5  11 -17    9.44   29.67
  -5  11  17   -3.92   10.35
   5 -11 -16  -10.05   22.24
   5  11 -16  -37.71   31.61
  -5  11  16   51.86   36.53
   5 -11 -15  -24.70   25.43
   5  11 -15   37.96   30.53
  -5  11  15   75.00   42.65
   5 -11 -14   26.50   25.53
   5  11 -14   16.57   21.90
  -5  11  14   19.72   21.21
   5 -11 -13   37.11   29.74
   5  11 -13   16.48   13.51
  -5  11  13   13.04   12.62
  -5 -11  13   47.13   26.63
   5 -11 -12   15.26   16.18
  -5  11  12   18.68   20.15
   5  11 -12   26.95   22.71
  -5 -11  12    8.35    9.84
   5 -11 -11    9.21    1.44
  -5  11  11   -5.00   13.87
   5  11 -11   -0.69    4.25
   5 -11 -10   83.49   42.31
  -5  11  10   94.68   42.05
   5  11 -10  125.78   45.83
  -5 -11  10  122.12   41.84
   5 -11  -9   19.10   17.23
  -5  11   9    1.94    1.70
   5  11  -9   11.10   12.61
  -5 -11   9    5.72    5.46
   5 -11  -8    3.70    9.09
   5  11  -8   12.27   12.66
  -5 -11   8    3.93    7.41
   5 -11  -7   70.78   38.35
  -5  11   7  108.41   41.91
   5  11  -7   73.71   28.81
  -5 -11   7   59.88   24.94
  -5 -11   7   85.48   35.90
   5 -11  -6  -11.13   13.34
  -5  11   6    2.28   10.48
   5  11  -6    5.43    5.51
  -5  11   6    6.93    7.82
  -5 -11   6    7.53   10.06
  -5 -11   6   -7.03    9.91
   5 -11  -5   72.74   34.78
  -5  11   5  114.31   32.59
  -5  11   5  112.28   41.54
   5  11  -5   77.62   26.15
  -5 -11   5   39.70   18.47
  -5 -11   5  111.52   40.30
  -5  11   5  110.59   30.80
  -5 -11   4    9.30    4.11
  -5 -11   4   22.79    7.42
   5 -11  -4    9.64   14.39
   5  11  -4   15.36    8.11
  -5  11   4   21.88   14.06
  -5  11   4   24.84   20.77
   5  11  -4   39.70   16.94
  -5  11   4   13.94   10.80
  -5 -11   4   50.85   15.31
  -5 -11   4    8.72    8.65
  -5 -11   4    7.91   12.34
   5 -11  -3    2.47    7.61
   5  11  -3  -19.30   16.32
  -5  11   3   -5.92    6.24
   5  11  -3    1.77    2.82
   5  11  -3   -1.17    3.82
  -5 -11   3    2.06    2.11
  -5  11   3   -6.28    6.47
  -5  11   3    8.38    8.27
  -5 -11   3    7.27    8.68
  -5 -11   3    4.27    2.59
  -5 -11   2   32.54   14.77
   5 -11  -2   95.24   37.21
   5  11  -2   80.41   19.71
   5  11  -2   98.89   37.31
  -5  11   2   81.78   21.66
   5  11  -2   78.65   15.80
  -5 -11   2   11.96   15.36
  -5  11   2   62.56   20.29
  -5  11   2   91.60   38.34
  -5  11   1    9.00    7.36
   5  11  -1   32.84   19.79
   5 -11  -1   -6.22   13.10
   5  11  -1   48.54   15.52
  -5  11   1   47.21   26.63
  -5 -11   1   11.17   10.90
   5 -11   0    0.43    5.95
  -5 -11   0   -0.21    4.76
   5  11   1   90.95   36.61
   5 -11   1   64.61   31.93
  -5 -11  -1   84.14   34.84
  -5  11  -1  104.96   38.80
   5  11   2   24.91   14.37
   5  11   2    8.57   14.84
   5 -11   2   16.16   15.57
   5 -11   2   13.48    8.20
  -5  11  -2   31.06   23.44
  -5 -11  -2   43.99   26.67
   5  11   2   18.84   10.37
   5  11   3   27.85   14.68
   5  11   3   23.12   18.47
  -5  11  -3   43.05   26.89
   5  11   3    9.87    8.22
  -5 -11  -3  -18.85   16.48
   5 -11   3   24.38   11.95
   5  11   4  213.19   58.68
   5  11   4  123.05   36.22
  -5  11  -4  145.85   51.34
  -5 -11  -4  103.11   39.97
   5  11   4  158.67   39.17
   5  11   5   -9.50   12.29
   5  11   5   17.68   14.02
  -5  11  -5   12.47   14.73
  -5 -11  -5    3.62    7.28
   5 -11   6   -1.48   14.60
   5  11   6   -3.04    7.10
   5  11   6   -9.61   10.88
  -5  11  -6   22.48   23.57
  -5 -11  -6    6.80   19.48
   5 -11   7   44.80   30.52
   5  11   7   24.76   20.97
   5  11   7   83.38   35.11
  -5  11  -7   74.33   40.56
  -5 -11  -7   56.12   28.87
   5 -11   8    7.23   14.55
   5  11   8    8.85   15.78
   5  11   8    1.98    5.52
  -5  11  -8    3.15   10.02
  -5 -11  -8    6.77   13.96
   5 -11   9   39.13   29.12
   5  11   9    2.48   10.06
   5  11   9   63.05   35.02
  -5  11  -9   27.72   22.29
  -5 -11  -9   71.35   33.99
   5 -11  10    4.42   16.31
   5  11  10   -2.10   19.57
   5  11  10   35.63   25.88
  -5  11 -10   78.25   44.34
  -5 -11 -10   38.13   26.20
   5 -11  11   -1.48   20.41
   5  11  11   35.77   29.18
   5  11  11  -21.16   20.11
  -5  11 -11    9.87   12.01
  -5 -11 -11   -2.87    7.90
   5 -11  12   68.10   36.39
   5  11  12   35.52   24.70
   5  11  12   40.92   28.56
  -5  11 -12   12.95   17.77
  -5 -11 -12   89.11   37.42
   5 -11  13   19.07   14.88
  -5  11 -13   27.78   24.98
   5  11  13   23.88   26.15
   5 -11  14    2.02    2.54
   5  11  14    1.54    9.23
   5  13 -16   -8.32   24.33
  -5  13  16   66.30   41.85
  -5  13  15   12.04    9.93
   5  13 -15   12.42   17.84
   5 -13 -14    3.81   21.80
   5  13 -14  -18.88   22.13
  -5  13  14   11.73   26.76
   5 -13 -13   22.72   28.97
  -5  13  13    1.35   14.36
   5  13 -13  -30.44   25.83
   5 -13 -12    2.35   12.95
   5  13 -12   -3.88    8.84
  -5 -13  12  -16.86   16.80
   5 -13 -11    9.01   14.77
   5  13 -11   12.54   18.96
  -5 -13  11    6.47    6.24
   5 -13 -10   85.75   44.73
  -5  13  10   64.03   36.67
   5  13 -10  116.34   47.08
  -5 -13  10  105.39   43.39
   5 -13  -9    1.51   20.41
  -5  13   9  -20.30   19.38
   5  13  -9   -4.32    8.07
  -5 -13   9    1.33   14.14
   5 -13  -8    4.72   13.70
  -5  13   8   11.42   12.60
  -5  13   8   32.72   24.07
   5  13  -8   25.00   21.94
  -5 -13   8  -11.34   13.78
   5 -13  -7   40.78   29.12
  -5  13   7   45.88   23.98
  -5  13   7   95.61   40.67
   5  13  -7   73.44   29.50
  -5 -13   7   35.66   26.80
  -5  13   7   73.41   27.22
   5 -13  -6    9.91   11.15
  -5  13   6   26.05   16.54
  -5  13   6   48.33   29.07
   5  13  -6   18.46   13.78
  -5  13   6   13.49   10.55
  -5 -13   6   20.94   21.34
   5 -13  -5   56.22   33.59
  -5  13   5   74.01   28.08
   5  13  -5   50.81   21.02
  -5  13   5   61.02   21.72
  -5 -13   5   40.96   26.09
  -5  13   5   85.35   37.92
   5 -13  -4   20.56   17.61
  -5  13   4   16.98   10.31
   5  13  -4    7.31    8.43
  -5  13   4   10.12    9.30
  -5 -13   4   35.61   25.98
  -5  13   4  -13.44   14.45
   5  13  -3    5.91    8.50
  -5  13   3   -5.88    6.92
   5 -13  -3   14.49   13.51
  -5  13   3   15.20    7.92
  -5 -13   3  -18.23   17.45
  -5  13   3   15.47   13.88
   5  13  -2  172.40   53.63
  -5  13   2  126.11   31.41
   5 -13  -2   56.69   35.71
  -5  13   2  161.22   50.57
  -5 -13   2  204.42   59.76
  -5  13   1   24.81   12.69
   5  13  -1   62.32   32.54
   5 -13  -1   23.38   21.01
  -5  13   1    4.12   11.87
  -5 -13   1   50.43   30.10
   5  13   0   10.37   11.55
   5 -13   0   -0.90    1.17
  -5  13   0  -16.28   15.80
  -5 -13   0    4.31   16.50
   5  13   1   52.01   29.86
   5 -13   1   51.59   30.20
  -5  13  -1    1.93    5.50
  -5 -13  -1   56.25   30.13
   5  13   2   21.35   17.57
   5 -13   2    6.84    7.21
  -5 -13  -2   -4.94    9.14
   5 -13   3   19.85   15.63
   5  13   3   26.07   14.56
   5  13   3   18.41   11.63
  -5  13  -3    6.54   18.72
  -5 -13  -3   19.10   18.04
   5 -13   4   97.88   43.74
   5  13   4   45.57   22.61
   5  13   4  126.26   49.08
  -5  13  -4   71.66   38.24
  -5 -13  -4   77.53   38.48
   5  13   5   13.63   19.39
   5  13   5    8.13   10.11
  -5  13  -5  -15.85   20.15
  -5 -13  -5    2.30    8.59
   5  13   6   18.68   19.86
   5  13   6   29.15   20.17
  -5  13  -6   36.62   26.64
  -5 -13  -6   67.32   38.12
   5  13   7   29.87   19.10
   5  13   7   27.47   22.98
  -5  13  -7   54.91   38.45
  -5 -13  -7   28.67   28.98
   5 -13   8   10.57   15.09
   5  13   8   42.80   28.47
   5  13   8   16.84   16.57
  -5  13  -8    3.62   16.89
  -5 -13  -8    9.68   16.17
   5  13   9  -25.16   23.35
   5  13   9   27.05   20.33
  -5  13  -9   22.35   19.53
  -5 -13  -9   12.45   14.87
   5 -13  10  108.41   48.97
   5  13  10   74.87   43.64
   5  13  10   98.22   42.55
  -5  13 -10  101.06   54.87
  -5 -13 -10   98.76   45.05
   5 -13  11  -30.59   26.79
   5  13  11    4.23    2.36
   5  13  11   12.92   18.93
  -5  13 -11    3.07    9.12
  -5 -13 -11  -22.73   20.17
   5 -13  12   75.39   43.77
  -5  13 -12   32.40   33.13
   5  13  12   -3.72    9.08
   5  13  12   28.84   31.70
   5 -13  13   40.89   33.13
   5  13  13   -0.47    4.09
   5 -15 -13   21.87   23.99
   5 -15 -12  -25.43   25.71
  -5  15  12    1.12    1.60
   5 -15 -11    2.81   10.72
  -5  15  11    8.31   20.49
  -5  15  11   63.60   37.56
  -5 -15  11   34.76   23.87
   5 -15 -10   28.84   20.75
  -5  15  10   10.46   15.81
  -5  15  10   19.41   20.04
  -5 -15  10    1.96   10.73
   5 -15  -9   26.71   25.78
  -5  15   9   44.60   26.69
  -5  15   9    7.15   20.95
  -5 -15   9    7.74   13.30
   5 -15  -8    2.36   14.17
  -5  15   8   35.23   23.82
  -5  15   8   14.14   22.11
  -5 -15   8   35.04   28.54
  -5  15   7   29.54   22.05
   5 -15  -7   62.41   36.28
  -5 -15   7   50.34   33.00
  -5  15   7   27.13   18.32
  -5  15   6   -9.94   11.18
   5 -15  -6   27.22   32.33
  -5 -15   6   -3.12   17.24
  -5  15   6   27.74   22.27
  -5  15   5   60.26   26.10
   5 -15  -5   33.47   28.39
  -5  15   5   73.10   36.48
  -5 -15   5   48.67   36.77
  -5  15   4   62.37   26.80
   5 -15  -4   54.13   36.42
  -5 -15   4   59.10   35.72
  -5  15   4   41.94   25.38
   5 -15  -3    4.81   20.84
  -5  15   3    0.33    2.38
  -5 -15   3   28.64   18.54
   5  15  -2   16.74   19.06
   5 -15  -2   69.22   37.24
  -5  15   2   93.28   40.70
  -5 -15   2  100.91   44.32
   5  15  -1   23.20   19.76
  -5  15   1   32.59   22.74
  -5 -15   1    8.60    9.11
   5  15   0   18.28   18.62
   5 -15   0    4.12    4.61
  -5 -15   0   14.01   14.94
  -5  15   0   -2.04   13.17
   5  15   1   68.01   38.63
   5 -15   1   42.08   25.33
  -5 -15  -1   31.94   27.11
   5 -15   2   23.65   24.14
   5  15   2   14.99   17.13
  -5  15  -2   37.40   27.29
  -5 -15  -2    8.78    8.19
   5 -15   3    9.47    4.39
   5  15   3   35.57   24.67
   5  15   3   17.39   15.08
  -5  15  -3    9.96   21.05
  -5 -15  -3   10.61    5.28
   5 -15   4   -0.10   72.10
   5  15   4   32.17   22.02
   5  15   4    3.25    6.45
  -5  15  -4   18.32   21.40
  -5 -15  -4   14.66   20.21
   5 -15   5  -17.73   19.23
   5  15   5    9.91   11.87
   5  15   5   16.30   20.43
  -5  15  -5   36.94   28.63
  -5 -15  -5    1.50   17.93
   5  15   6  -19.75   20.77
   5  15   6   17.36   12.01
  -5  15  -6  -15.79   19.13
  -5 -15  -6    0.10   10.93
   5  15   7   37.23   32.91
   5  15   7   31.52   25.14
  -5  15  -7   72.36   41.92
  -5 -15  -7   50.71   33.00
   5  15   8   13.58   13.78
   5  15   8   -3.60   21.08
  -5  15  -8   -1.01   22.01
  -5 -15  -8    4.59   10.15
   5  15   9  -22.30   23.32
   5  15   9    5.74    8.81
  -5  15  -9  -11.91   17.86
  -5 -15  -9    9.82   15.47
  -5  15 -10   18.80    6.86
  -5 -15 -10    6.25   11.85
   5  15  11   35.34   18.99
   5 -15  11   44.15   40.08
  -5 -15 -11    8.40   27.95
   5  15  12   -4.83   19.11
   5 -17 -10    4.11   10.66
  -5 -17  10    6.32   16.66
   5 -17  -9   15.33   31.06
  -5 -17   9   30.77   26.94
   5 -17  -8   -1.43    5.87
  -5 -17   8   -2.18    7.11
   5 -17  -7    4.73   13.84
  -5 -17   7   -3.77   21.16
   5 -17  -6    7.86    7.66
  -5 -17   6    2.74   10.90
   5 -17  -5   -0.99   14.21
  -5  17   5    6.81   11.35
  -5 -17   5   18.27   18.52
   5 -17  -4   22.05   21.91
  -5  17   4   13.44    6.68
  -5 -17   4    3.88    9.47
   5 -17  -3   -2.12    8.27
  -5 -17   3  -15.98   19.21
  -5  17   3   10.53   10.09
   5  17  -2    8.22   12.15
  -5 -17   2   14.73   20.42
  -5  17   2   22.03   13.19
   5  17  -1    4.50   10.35
   5 -17  -1   11.04   15.33
  -5  17   1  -22.60   20.58
  -5 -17   1    7.66   13.32
   5  17   0   -3.14   21.21
   5 -17   0   53.55   36.27
  -5 -17   0   43.26   34.65
   5 -17   1  -40.45   29.48
   5  17   1    0.77   13.06
  -5  17  -1   19.67   23.32
   5 -17   2    0.11   12.80
  -5  17  -2   10.54   13.31
  -5 -17  -2    2.30    7.32
   5 -17   3    6.57    8.81
   5  17   3    9.56   16.12
  -5  17  -3  -19.43   21.20
  -5 -17  -3   29.47   24.16
   5 -17   4   48.09   29.85
   5  17   4   50.87   35.94
  -5  17  -4   52.27   33.52
  -5 -17  -4   25.29   24.48
   5 -17   5   -6.89   12.65
   5  17   5    0.24    2.40
  -5  17  -5   18.77   26.13
  -5 -17  -5  -13.40   17.78
   5 -17   6   15.26   23.68
   5  17   6    4.18   10.20
  -5  17  -6    0.13   12.19
  -5 -17  -6   21.88   28.15
   5 -17   7   -1.59   25.29
  -5  17  -7   17.61   19.81
   5 -17   8   31.87   32.91
  -5  17  -8    0.14   27.41
  -5 -17  -8  -14.27   18.46
  -5 -17  -9   -0.83   20.03
  -5 -17 -10   -4.13    5.57
   5 -19  -7   36.45   26.71
   5 -19  -6  -12.93   32.13
   5 -19  -5   53.78   34.18
   5 -19  -4   46.19   31.34
   5 -19  -3  -19.14   21.40
   5 -19  -2   63.21   39.90
   5 -19  -1   10.88   12.34
  -5  19   1  -18.58   20.89
   5 -19   0  -14.08   18.29
  -5  19   0   -9.81   15.32
   5  19   0  -43.87   33.17
   5 -19   1   19.26   15.68
  -5  19  -1   40.17   24.93
   5 -19   2   21.37   26.54
  -5  19  -2    8.16   28.31
   5 -19   3    9.21    6.90
  -5  19  -3   40.11   32.15
   5 -19   4   34.23   36.08
  -5  19  -4   23.40   24.95
   5 -19   5    9.49   23.33
  -5  19  -5   22.73   25.03
   5 -19   6    4.42   15.35
  -6   0  20  -22.67   23.90
  -6   0  19   11.79   14.44
  -6   0  18   36.77   26.25
  -6   0  17   19.02   23.25
  -6   0  16   68.40   33.06
  -6   0  15   21.40   17.86
  -6   0  14   24.07   17.49
   6   0 -14   35.28   25.68
  -6   0  13   -1.03    5.95
   6   0 -13   20.75   19.93
  -6   0  12   13.13   10.44
   6   0 -12   16.27   15.15
  -6   0  12    7.27    5.71
   6   0 -11    3.51    3.24
  -6   0  11    0.67    4.85
   6   0 -10  151.11   44.26
  -6   0  10  165.94   42.16
   6   0  -9   -9.38   10.33
   6   0  -8   15.77   11.37
   6   0  -7   -2.04    4.33
  -6   0   6   14.42   10.19
   6   0  -6   13.13    9.49
  -6   0   5    7.11    6.98
   6   0  -5  -10.13    8.69
  -6   0   5   14.61   12.69
   6   0  -4  665.89   68.78
  -6   0   4  568.51   63.02
  -6   0   4  628.33   72.97
  -6   0   4  549.34   69.99
   6   0  -3    1.28    3.91
  -6   0   3   -1.20    2.27
  -6   0   3   -0.81    1.93
  -6   0   3   -1.05    4.37
  -6   0   3   -1.72    3.61
  -6   0   3   -8.35    8.25
   6   0  -2  280.36   41.81
  -6   0   2  261.02   34.96
  -6   0   2  300.57   37.65
   6   0  -2  304.19   47.78
  -6   0   2  278.88   45.28
  -6   0   2  299.08   49.81
   6   0  -1    0.79    4.87
   6   0  -1    1.35    1.75
  -6   0   1   -0.96    4.25
  -6   0   1   -2.96    3.75
   6   0  -1  -10.28    8.57
  -6   0   1   -5.54    6.21
   6   0  -1    0.70    5.31
  -6   0   1    1.13    0.96
   6   0   0    2.60    6.53
   6   0   0    9.31    7.47
  -6   0   0    2.46    4.70
  -6   0   0    2.36    0.36
   6   0   0   15.06   11.06
   6   0   0   -0.04    1.69
  -6   0   0    4.61    6.51
  -6   0   0    7.56    9.73
   6   0   1    6.52    7.22
  -6   0  -1    3.26    3.05
   6   0   1    3.63    4.17
   6   0   1    0.67    2.85
  -6   0  -1    1.57    4.66
  -6   0  -1    2.28    4.97
   6   0   1   -0.57    6.02
   6   0   2  303.38   45.01
  -6   0  -2  323.05   54.15
   6   0   2  245.82   34.68
  -6   0  -2  245.96   40.99
   6   0   2  263.08   44.95
  -6   0  -2  237.89   42.64
   6   0   2  341.15   55.08
   6   0   3   -1.58    5.25
   6   0   3   -0.96    1.84
  -6   0  -4  703.98   78.97
   6   0   4  590.21   71.07
   6   0   4  764.95   82.28
  -6   0  -4  663.43   75.79
  -6   0  -5    0.18    7.44
   6   0   5   -4.42    6.39
  -6   0  -6   -0.20    4.93
   6   0   6    8.26    8.70
  -6   0  -7   -5.65    7.96
   6   0   7   -0.17    6.10
  -6   0  -8   25.91   19.03
   6   0   8   56.25   28.22
  -6   0  -9    0.54    2.72
   6   0   9    2.14    8.28
  -6   0 -10  136.23   46.30
   6   0  10   85.54   36.44
  -6   0 -11   -2.75   10.98
   6   0  11    8.43    9.11
  -6   0 -12   53.00   36.14
   6   0  12  113.78   48.03
  -6   0 -13   -2.31    6.70
   6   0  13    2.44    6.94
  -6   0 -14    1.35   20.48
   6   0  14  -30.43   25.51
  -6   0 -15  -20.10   21.44
   6   0  15  -15.29   18.79
  -6   0 -16   36.56   32.67
   6   0  16   61.22   41.65
  -6   0 -17  -14.04   19.31
  -6  -2  21   21.23   23.58
  -6  -2  20   19.14   22.88
  -6   2  20   19.37   38.43
  -6  -2  19   79.36   44.81
  -6   2  19   89.47   44.69
  -6  -2  18    5.67   16.05
  -6   2  18    0.90   17.24
  -6  -2  17   19.53   19.58
  -6   2  17    6.48   12.97
  -6  -2  16   -2.30    8.57
  -6   2  16  -14.09   16.59
   6  -2 -16   20.08   23.20
  -6  -2  15   67.56   33.24
  -6   2  15   49.25   31.34
   6  -2 -15   49.78   33.64
  -6  -2  14   33.39   23.58
  -6   2  14   29.95   25.99
  -6  -2  13   55.93   27.16
  -6   2  13   45.13   32.61
   6  -2 -13   77.96   37.22
  -6   2  12    1.30    5.14
  -6  -2  12   19.18   20.03
   6  -2 -12   33.83   24.19
  -6  -2  12   23.28    9.61
  -6  -2  11    8.92    8.75
   6  -2 -11    2.63    6.23
  -6  -2  11   10.09    7.52
  -6  -2  10    1.64    4.23
   6   2 -10   10.35   15.01
   6  -2 -10    8.20    9.68
  -6  -2  10    8.39    7.52
   6   2  -9   18.13   14.38
   6  -2  -9   18.18   15.79
  -6  -2   9    3.31    4.39
   6   2  -8   20.20   14.12
   6  -2  -8   11.48   10.84
  -6  -2   8    5.97    5.92
   6  -2  -7  177.94   44.02
   6   2  -7  150.19   35.55
  -6  -2   7  189.22   39.70
  -6  -2   7  158.67   30.59
   6   2  -6   -6.45    6.80
   6  -2  -6   12.34   12.72
  -6  -2   6    2.47    4.33
  -6  -2   6   -6.10    7.55
  -6   2   6   15.74   14.15
  -6  -2   5  174.81   33.41
  -6   2   5   95.87   29.53
   6   2  -5  140.78   30.21
   6  -2  -5  189.43   41.64
  -6  -2   5  106.72   29.39
  -6   2   5  186.49   44.36
  -6  -2   5  247.42   46.30
  -6  -2   4   15.03    8.50
   6   2  -4   10.56    8.49
  -6   2   4   32.45   15.94
   6  -2  -4    3.83    5.62
  -6  -2   4   13.62    9.97
  -6   2   4    3.33    6.66
  -6  -2   4    0.51    7.10
  -6  -2   4   -0.04    7.40
  -6   2   4   16.88   12.29
  -6  -2   4    2.53    3.75
   6  -2  -3   -0.85    3.70
  -6  -2   3   15.69    6.60
   6   2  -3   33.92   13.22
  -6  -2   3   17.42    9.11
  -6   2   3   -3.83    5.48
  -6  -2   3   28.76   14.29
  -6  -2   3   14.32    9.93
   6  -2  -3   13.00    9.44
  -6   2   3   -1.46    3.56
  -6   2   3    6.87    8.12
  -6  -2   3   21.10   14.68
   6   2  -2    5.98    6.42
  -6   2   2   -0.54    4.90
   6  -2  -2   13.14   10.41
  -6  -2   2   24.30   11.60
  -6  -2   2   10.24    5.18
  -6   2   2   24.44    8.62
  -6   2   2   18.86   11.90
   6  -2  -2   -3.24    5.26
  -6  -2   2    7.06    7.74
  -6   2   2   15.37   13.50
  -6  -2   2    9.94    9.96
   6   2  -1  425.25   37.63
  -6  -2   1  465.85   39.07
  -6   2   1  428.32   53.62
   6   2  -1  322.83   38.41
   6  -2  -1  393.13   55.81
   6   2  -1  426.08   51.01
  -6   2   1  384.55   32.18
  -6  -2   1  481.04   54.00
  -6   2   1  383.85   57.60
   6  -2  -1  333.60   53.60
   6   2  -1  418.50   51.00
  -6  -2   1  405.27   48.81
   6  -2  -1  550.76   67.01
   6   2  -1  470.83   62.56
  -6   2   1  415.64   58.94
  -6  -2   1  413.12   58.89
   6  -2   0    6.22    7.10
   6   2   0    8.80    6.55
  -6  -2   0    7.41    8.44
  -6  -2   0   -5.28    4.52
  -6   2   0    0.73    4.49
   6   2   0   -2.32    3.67
   6   2   0    2.17    3.19
   6  -2   0    5.21    9.36
   6  -2   0   -1.11    6.57
  -6   2   0   12.34   11.34
  -6  -2   0    0.28    1.48
   6   2   0    2.39    3.76
  -6  -2   0   -0.44    2.27
  -6   2   0    7.79    9.86
   6   2   1  427.83   45.34
  -6   2  -1  526.66   63.17
  -6  -2  -1  462.19   47.87
   6  -2   1  444.01   57.62
   6  -2   1  472.60   34.91
   6   2   1  497.36   55.47
   6  -2   1  375.73   57.39
   6   2   1  432.80   51.73
  -6   2  -1  522.68   67.55
  -6  -2  -1  455.17   52.03
   6  -2   1  611.22   71.65
   6   2   1  525.49   67.10
  -6  -2  -1  521.66   66.51
  -6   2  -1  443.66   61.41
   6  -2   2   -0.08    3.52
  -6   2  -2    3.73    5.66
  -6  -2  -2   -4.51    6.21
   6   2   2    6.52    6.97
  -6   2  -2    7.82   10.43
   6   2   2   -6.30    6.29
   6  -2   2    2.07    3.33
  -6  -2  -2    6.48    6.41
   6   2   2    0.37    3.79
   6  -2   2   -4.32    6.15
   6  -2   2    0.04    3.94
  -6   2  -2    3.67    8.48
  -6  -2  -2    1.88    5.67
   6   2   2    8.81    7.39
   6   2   3   51.95   18.89
   6   2   3   56.98   19.64
  -6  -2  -3   71.06   22.43
   6  -2   3   41.64   18.75
  -6  -2  -3   43.14   16.77
  -6   2  -3   25.23   16.05
   6   2   3   58.57   20.25
   6   2   4   45.64   18.92
  -6  -2  -4   60.96   22.10
   6  -2   4   29.85   16.75
  -6  -2  -4   51.39   18.94
  -6   2  -4   33.46   19.07
   6   2   4   40.24   17.35
   6   2   5   23.45   13.76
   6  -2   5   11.66   10.59
  -6  -2  -5   27.48   16.13
  -6   2  -5   17.26   16.75
   6   2   5   45.46   19.00
  -6  -2  -6   13.48   11.29
  -6   2  -6    1.87    5.35
   6   2   6    5.17    7.52
   6  -2   6   14.13   13.93
  -6   2  -7  224.11   54.69
  -6  -2  -7  192.12   45.00
   6  -2   7  100.70   35.50
   6   2   7  162.16   43.24
  -6   2  -8   42.95   23.96
  -6  -2  -8   10.40   11.48
   6  -2   8   21.40   17.89
   6   2   8    5.98    7.23
  -6   2  -9   44.52   26.64
  -6  -2  -9  113.19   38.53
   6  -2   9   19.88   17.05
   6   2   9   64.07   31.06
  -6   2 -10   10.79   12.34
  -6  -2 -10    0.34    7.24
   6  -2  10    2.10   15.99
   6   2  10   17.39   19.10
  -6   2 -11    4.37   10.10
  -6  -2 -11   -0.22    6.31
   6  -2  11   -8.81   12.29
   6   2  11    2.46   10.44
  -6   2 -12   -0.28   12.86
  -6  -2 -12    0.33    5.10
   6  -2  12   13.97   15.07
   6   2  12   -5.46    9.94
  -6   2 -13   74.25   40.64
  -6  -2 -13  183.13   59.51
   6  -2  13  122.40   52.21
   6   2  13  132.50   54.22
  -6   2 -14   -2.11   19.26
  -6  -2 -14   17.47   15.17
   6  -2  14   18.58   26.02
   6   2  14   -4.64    9.94
  -6   2 -15   30.47   27.73
  -6  -2 -15  117.03   52.13
   6  -2  15   63.32   41.70
   6   2  15   33.63   28.87
  -6   2 -16    2.45   17.49
  -6  -2 -16   13.08   22.34
   6  -2  16  -28.64   26.87
   6   2  16   20.58   25.01
  -6   2 -17   14.11   20.36
  -6  -2 -17   14.49   22.62
  -6  -2 -18    7.93   35.27
  -6  -4  19   32.94   30.89
  -6   4  19   33.85   33.62
  -6  -4  18  125.09   51.25
  -6   4  18   64.83   36.64
   6  -4 -17    7.09   20.42
   6   4 -17   21.34   21.59
  -6   4  17   41.55   34.76
   6  -4 -16   -7.97   13.65
   6   4 -16   -8.51   14.26
  -6  -4  16   16.88   15.48
  -6   4  16   26.76   18.94
   6  -4 -15   19.92   23.90
   6   4 -15  -21.34   21.69
  -6  -4  15   -2.03    8.99
  -6   4  15    4.97    8.71
   6  -4 -14  -21.80   20.91
  -6   4  14   10.51   18.77
  -6  -4  14   -2.74    4.73
   6   4 -14   27.62   24.33
   6  -4 -13   -0.09   61.61
  -6   4  13    5.30   10.11
  -6  -4  13   16.54   16.24
   6   4 -13    2.93    9.49
  -6  -4  13    0.94    4.35
   6  -4 -12   21.50   17.24
  -6  -4  12   68.37   26.55
  -6  -4  12   27.57   13.11
   6  -4 -11  -13.22   14.46
  -6  -4  11   -1.08    6.53
   6   4 -11    6.46    2.16
  -6   4  11    8.91    7.08
  -6  -4  11    4.24    7.67
   6  -4 -10   76.67   35.36
  -6  -4  10  148.60   34.66
   6   4 -10  158.58   49.03
  -6  -4  10  141.51   32.32
  -6  -4   9    6.60    6.41
   6  -4  -9   40.54   25.43
  -6  -4   9   18.78   12.72
   6  -4  -8   12.00   14.25
  -6  -4   8   17.35   15.06
  -6  -4   8    6.82    7.27
  -6   4   8   26.35   17.88
  -6  -4   8   13.57    9.50
   6  -4  -7    2.13    4.98
  -6  -4   7   -6.31    6.69
   6   4  -7   -0.04    1.17
  -6   4   7   -2.27    6.79
  -6  -4   7    4.39    4.67
   6   4  -6   94.59   24.97
   6  -4  -6  112.87   35.03
  -6  -4   6  113.60   26.13
  -6  -4   6  106.74   31.77
  -6   4   6   97.52   33.51
  -6  -4   6   86.91   16.61
   6   4  -5    0.94    3.74
   6  -4  -5   -1.02    3.23
  -6  -4   5   -1.67    2.43
  -6  -4   5    4.13    3.16
  -6   4   5   -6.39    8.30
  -6  -4   5    3.98    7.68
   6  -4  -4  286.19   53.72
   6   4  -4  274.36   33.92
  -6  -4   4  321.61   36.33
  -6   4   4  258.31   52.72
  -6  -4   4  406.70   53.81
  -6   4   4  334.68   54.81
  -6  -4   4  263.33   48.59
  -6  -4   3   -0.33    2.98
   6  -4  -3    3.45    5.63
   6   4  -3   -1.00    0.96
  -6   4   3   -0.05    0.99
  -6  -4   3    5.10    3.88
  -6  -4   3   -5.17    5.42
  -6  -4   3   -1.43    4.26
  -6   4   3   -5.60    6.81
  -6   4   2  425.29   60.45
   6  -4  -2  314.04   54.70
   6   4  -2  390.86   32.74
   6   4  -2  319.05   50.54
  -6  -4   2  351.96   52.87
  -6  -4   2  376.81   44.40
  -6   4   2  472.53   68.79
  -6  -4   2  441.21   46.84
  -6   4   2  324.26   52.16
  -6  -4   2  406.66   58.15
   6   4  -1    0.77    1.66
  -6   4   1   17.91   14.73
   6  -4  -1   -1.85    4.11
   6   4  -1    3.65    3.36
  -6  -4   1   -0.61    0.77
  -6  -4   1    1.81    3.43
   6   4  -1   -2.42    7.21
  -6  -4   1    1.07    0.64
  -6  -4   1    1.33    3.25
   6  -4  -1    5.59    5.29
   6   4  -1    4.56    5.33
  -6   4   1    8.57    8.94
  -6   4   1   -7.31    7.64
   6  -4   0   47.97   22.02
  -6   4   0   59.04   22.38
   6   4   0   38.00   10.85
  -6  -4   0   21.35   15.20
  -6  -4   0   49.78   12.47
   6   4   0   64.47   13.94
   6   4   0   50.51   19.86
   6   4   0   69.13   18.19
   6   4   0   30.97   16.57
  -6  -4   0   33.70   12.28
  -6   4   0   25.67   14.78
  -6  -4   0   42.11   18.84
   6  -4   0   38.98   16.94
  -6   4   0   11.41   12.24
  -6   4  -1   11.78   10.26
   6  -4   1    6.90    7.35
  -6  -4  -1   15.37   12.60
   6   4   1   13.54    7.10
   6   4   1    8.89    7.26
  -6  -4  -1   10.33    7.13
   6   4   1    8.31    6.65
  -6   4  -1   11.93   10.61
  -6  -4  -1    2.46    3.82
   6  -4   1    5.66    3.69
   6   4   1   23.23   14.49
   6  -4   2  206.48   44.64
   6   4   2  196.16   32.47
  -6  -4  -2  210.37   34.02
   6   4   2  133.83   33.60
   6   4   2  166.78   29.21
  -6  -4  -2  162.98   25.41
  -6   4  -2  170.74   42.36
   6   4   2  131.79   34.37
   6  -4   2  169.14   38.64
   6  -4   3    2.77    6.87
  -6  -4  -3   36.06   16.20
   6   4   3    4.56    4.52
   6   4   3   19.11   13.87
  -6  -4  -3   30.24   11.74
  -6   4  -3   12.15   12.16
   6   4   3   24.10   11.64
   6  -4   4  502.51   73.43
   6   4   4  449.33   59.81
  -6  -4  -4  433.32   58.71
   6   4   4  395.42   61.26
   6   4   4  442.93   54.00
  -6  -4  -4  456.30   50.97
  -6   4  -4  464.54   73.57
   6  -4   5   61.61   26.62
   6   4   5   56.24   22.52
   6   4   5   34.03   17.65
  -6  -4  -5   35.47   16.49
  -6   4  -5   46.70   24.69
   6   4   5   35.21   14.84
   6   4   6   89.88   30.31
   6  -4   6  112.00   38.10
  -6   4  -6   83.57   34.72
  -6  -4  -6   64.07   22.05
   6   4   6   83.20   25.92
  -6   4  -7    5.89    4.83
  -6  -4  -7   -2.61    4.91
   6   4   7   -3.28    6.07
  -6   4  -8   14.47   19.14
  -6  -4  -8   10.32   14.30
   6   4   8   17.35   18.76
   6  -4   8   13.44   10.44
  -6   4  -9   10.78   13.80
  -6  -4  -9    6.88    5.63
   6   4   9    3.29    3.65
   6  -4   9   -0.68   12.19
  -6  -4 -10  111.78   38.48
  -6   4 -10   96.64   40.68
   6   4  10   61.33   31.33
   6  -4  10   81.61   38.91
  -6   4 -11   17.24   18.18
  -6  -4 -11    8.44   10.87
   6   4  11    5.78   14.21
   6  -4  11    2.91    6.76
  -6   4 -12  149.93   56.63
  -6  -4 -12  186.75   55.41
   6   4  12   89.06   42.36
   6  -4  12   86.08   42.06
  -6   4 -13    8.46   15.86
  -6  -4 -13   -7.35   11.20
   6  -4  13   -3.59   17.40
   6   4  13  -14.21   16.79
  -6   4 -14   29.19   21.99
  -6  -4 -14   -4.99    9.66
   6  -4  14   24.14   23.42
   6   4  14   21.45   25.06
  -6  -4 -15   -7.06   12.00
  -6   4 -15    3.43    9.39
   6  -4  15   24.76   24.43
   6   4  15  -28.58   25.77
  -6   4 -16   -0.95    5.13
   6  -4  16   -6.26    5.45
   6   4  16   12.38   25.27
  -6  -4 -17    0.12   24.20
   6  -6 -18   19.83   22.47
   6   6 -18  -11.94   18.42
  -6   6  18   25.95   30.38
   6  -6 -17  -35.82   30.73
   6   6 -17    0.65   17.48
  -6   6  17   27.68   36.44
   6  -6 -16    3.64    7.12
   6   6 -16  -12.04   17.14
  -6   6  16   10.11   13.60
  -6  -6  16   14.16    4.29
   6  -6 -15    3.39    8.95
   6   6 -15   21.77   21.67
  -6   6  15   25.35   21.23
  -6  -6  15   23.54   21.54
   6  -6 -14   10.41   15.10
  -6   6  14   35.60   29.11
  -6  -6  14   10.43   12.82
   6   6 -14   16.23   17.73
   6  -6 -13  180.10   62.47
  -6  -6  13   90.29   32.13
   6   6 -13   85.64   42.88
  -6  -6  13  115.45   30.28
   6  -6 -12   15.46   21.30
  -6  -6  12   26.67   16.30
   6   6 -12    7.33   18.64
  -6  -6  12   16.25   11.72
   6  -6 -11   12.36   14.75
  -6  -6  11    5.94    5.49
   6   6 -11   20.19   18.22
  -6   6  11    3.11    7.28
  -6  -6  11    6.72    7.56
   6  -6 -10    0.95    9.05
  -6  -6  10    2.66    3.69
   6   6 -10  -11.72   12.87
  -6   6  10  -10.22   12.76
  -6  -6  10    5.90    8.70
  -6   6  10    9.73    4.46
   6  -6  -9   -1.40   10.16
   6   6  -9    2.37    6.47
  -6   6   9   30.72   20.46
  -6   6   9   21.98   15.12
  -6  -6   9   30.58   15.97
  -6  -6   8   -2.00    3.94
  -6  -6   8   -2.25    3.13
  -6   6   8    0.35    2.21
   6   6  -8    9.20    6.51
  -6  -6   8    4.68    7.37
  -6  -6   7  213.27   37.73
   6  -6  -7  150.43   45.68
  -6  -6   7  148.62   21.91
  -6   6   7  155.57   45.85
   6   6  -7  141.65   37.53
  -6  -6   7  152.69   38.41
  -6  -6   6    2.40    1.56
  -6  -6   6    2.65    4.13
   6  -6  -6    2.09    8.76
  -6   6   6  -12.08   12.34
  -6  -6   6    2.23    7.69
  -6  -6   6   -1.65    3.91
  -6  -6   5  122.67   21.79
   6  -6  -5  123.61   39.84
  -6  -6   5  174.75   36.67
  -6   6   5  164.69   45.49
  -6   6   5   69.05   26.10
  -6  -6   5  160.58   39.79
  -6  -6   5  135.29   36.59
   6  -6  -4   -0.45    5.34
  -6  -6   4    4.90    3.50
  -6   6   4    6.02   13.14
  -6  -6   4    0.80    4.10
  -6  -6   4   -8.98    9.24
  -6   6   4    5.85    8.84
  -6  -6   4    0.17    1.22
   6  -6  -3   -0.05    7.66
   6   6  -3   -2.34    4.75
  -6  -6   3   19.16   10.83
  -6  -6   3   10.90    7.96
  -6   6   3   17.22   13.60
  -6  -6   3    5.32    9.04
  -6   6   3    4.79    4.88
   6  -6  -2    0.81    7.79
   6   6  -2    2.80    5.74
  -6  -6   2    2.39    2.61
  -6   6   2   -7.20    8.91
  -6  -6   2    7.10    5.13
  -6   6   2   -1.17    3.66
  -6  -6   2    5.75    5.78
   6  -6  -1  335.22   61.37
   6   6  -1  375.40   61.22
  -6  -6   1  349.96   33.37
  -6  -6   1  327.41   29.09
  -6   6   1  312.90   60.08
  -6   6   1  334.94   53.04
  -6  -6   1  305.06   50.78
   6   6   0   -1.63    2.12
   6   6   0   -2.59    6.82
   6  -6   0    1.13    5.83
  -6  -6   0    0.14    1.14
  -6   6   0   -8.79    8.43
   6  -6   0    4.80    8.23
   6   6   0    3.78    5.08
  -6  -6   0   12.80   12.21
  -6   6   0    7.27   10.46
   6   6   1  227.45   48.73
  -6  -6  -1  316.48   52.17
   6   6   1  243.54   32.68
  -6   6  -1  271.11   48.56
   6   6   1  339.99   27.43
  -6   6  -1  239.00   52.66
   6  -6   1  287.71   51.04
   6   6   1  259.46   48.69
   6   6   2   14.93    7.64
   6  -6   2   13.66   11.26
   6   6   2    2.54    1.72
   6   6   2    0.29    3.40
   6   6   2    0.20    2.76
  -6   6  -2    1.30   13.65
   6  -6   2   -0.61    3.43
   6   6   3    5.24    6.23
   6  -6   3    6.97    9.45
   6   6   3    4.43    5.37
   6   6   3    0.36    1.46
   6  -6   3    6.67    3.42
  -6  -6  -3    8.43    4.60
   6   6   3    5.37    4.63
  -6   6  -3   -1.07    9.60
   6   6   4   12.62    9.14
   6  -6   4   17.93   16.94
   6   6   4    9.43    8.70
   6   6   4   -2.31    3.66
  -6   6  -4   -0.38    6.50
  -6  -6  -4    4.01    4.17
   6   6   4    2.51    1.87
   6   6   5   21.40   12.85
   6  -6   5   28.53   19.95
   6   6   5   35.31   17.33
   6   6   5   47.13   25.48
  -6  -6  -5   21.19   10.29
  -6   6  -5   20.30   15.81
   6   6   5   46.16   16.58
   6   6   6    9.84    7.54
   6  -6   6    7.75    9.79
   6   6   6    8.86    7.86
   6   6   6   16.10    9.80
  -6   6  -6   36.23   25.41
  -6  -6  -6    8.36    7.74
   6   6   6   36.82   14.54
   6  -6   7   98.21   38.34
   6   6   7  113.18   36.80
  -6   6  -7  181.98   54.42
  -6  -6  -7  129.64   30.83
   6   6   7  154.47   36.23
   6   6   8    3.37    9.96
   6  -6   8   33.12   26.63
  -6   6  -8   75.95   36.95
  -6  -6  -8   69.82   24.51
   6   6   9   10.14   12.02
   6  -6   9   14.36   17.43
  -6  -6  -9   19.30   16.20
  -6   6  -9   33.53   29.73
   6   6  10   45.78   25.96
   6  -6  10   16.12   16.86
  -6  -6 -10   26.62   18.36
  -6   6 -10   33.32   21.58
   6   6  11    9.66   17.31
   6  -6  11  -10.45   14.05
  -6   6 -11   20.06   16.16
  -6  -6 -11    3.67   11.93
  -6  -6 -11    6.86    9.32
   6   6  12    7.11   11.53
   6  -6  12   -3.21   13.30
  -6  -6 -12    9.11   11.41
  -6   6 -12  -26.38   24.27
  -6  -6 -12    2.22    6.90
  -6  -6 -13  114.51   43.09
  -6   6 -13   28.12   20.45
   6   6  13   59.89   37.82
   6  -6  13  104.93   47.79
  -6  -6 -14   18.45   19.82
  -6   6 -14  -33.79   29.42
   6   6  14   -8.58   11.25
   6  -6  14   25.82   27.88
  -6   6 -15  122.95   60.03
   6   6  15   69.69   39.33
   6  -6  15  115.95   55.64
   6   6  16   10.85    9.99
   6   8 -18   51.96   33.65
   6  -8 -17    1.92   15.01
   6   8 -17   11.89   19.58
  -6   8  17  -10.66   26.17
   6  -8 -16   42.01   35.01
   6   8 -16   80.92   55.97
  -6   8  16   25.74   27.12
   6  -8 -15  -20.91   22.55
   6   8 -15    5.14    7.08
  -6   8  15   13.04   26.50
  -6   8  15   39.54   30.03
   6  -8 -14    9.67   17.95
   6   8 -14    5.78   22.07
  -6   8  14    4.69    9.43
   6  -8 -13  -15.87   18.38
   6   8 -13   -9.74   13.78
  -6   8  13   31.34   24.17
  -6  -8  13    3.78    6.24
   6  -8 -12   23.83   21.38
  -6  -8  12   38.51   18.11
   6   8 -12   44.32   30.82
  -6   8  12   49.48   30.60
  -6  -8  12   35.10   21.50
   6  -8 -11    4.98   12.52
  -6  -8  11    1.39    6.51
   6   8 -11    9.82   12.59
  -6   8  11   13.75   12.98
  -6  -8  11   -6.00    8.03
   6  -8 -10   30.77   25.75
  -6  -8  10   49.69   17.82
   6   8 -10   62.67   29.91
  -6   8  10   59.79   32.60
  -6  -8  10   34.62   19.42
  -6  -8   9   20.77   14.53
   6  -8  -9   22.85   19.43
  -6  -8   9   -2.49    7.60
  -6   8   9    3.04    3.22
   6   8  -9    0.06    3.04
  -6  -8   9    6.33    8.32
  -6  -8   8   27.64   10.56
  -6  -8   8   26.98   14.98
   6  -8  -8   20.15   18.25
  -6   8   8   -5.62    9.29
   6   8  -8   14.56   18.61
  -6  -8   8   38.26   21.82
  -6  -8   7    4.99    4.53
   6  -8  -7    7.33    1.81
   6   8  -7    5.32    9.94
  -6   8   7   18.34   20.21
  -6  -8   7    0.05    4.81
  -6  -8   6   33.03   13.22
   6  -8  -6   26.96   18.21
  -6  -8   6   37.20   18.54
   6   8  -6   16.87   12.44
  -6   8   6   12.72   13.04
  -6   8   6   45.66   21.36
  -6  -8   6   20.63   14.67
  -6  -8   6   47.44   24.10
   6  -8  -5   24.80   22.91
  -6  -8   5   -0.65    1.34
  -6   8   5    3.92    8.77
  -6  -8   5   -0.88    7.59
  -6  -8   5    0.11    6.33
  -6   8   5   17.36   14.80
  -6  -8   5   -6.80    7.90
   6  -8  -4  282.79   62.03
  -6  -8   4  245.40   38.87
  -6   8   4  279.42   61.59
  -6  -8   4  228.93   45.76
  -6  -8   4  208.18   49.41
  -6   8   4  237.22   46.06
   6  -8  -3    6.01   13.88
   6   8  -3    1.02    3.62
  -6   8   3    2.69    5.08
  -6  -8   3    0.39    1.24
  -6   8   3    7.79   11.65
  -6  -8   3    3.28    6.59
  -6  -8   3    2.25    5.07
  -6   8   3   -7.73    8.07
  -6  -8   3    1.50    5.14
   6  -8  -2  173.94   47.53
  -6   8   2  214.65   23.57
   6   8  -2  217.47   50.80
  -6  -8   2  175.59   21.44
  -6  -8   2  237.23   25.34
  -6   8   2  151.46   36.19
  -6   8   2  110.40   37.76
  -6  -8   2  225.32   43.42
  -6  -8   2  210.13   50.25
   6   8  -1    0.91    0.55
   6   8  -1    8.11   12.09
   6  -8  -1    0.19    5.57
  -6  -8   1    5.63    9.01
  -6  -8   1    8.77   12.58
  -6   8   1   -0.67    0.80
  -6   8   1   -2.22    6.37
   6   8   0    4.06    3.44
   6   8   0   12.30    8.90
  -6  -8   0    2.76    1.56
   6  -8   0   13.78   16.06
  -6   8   0    5.51    6.67
  -6   8   0   -4.08    9.32
  -6  -8   0   10.42   10.99
   6  -8   0    3.00    2.96
   6   8   0    8.55   11.64
   6   8   1    0.80    4.52
   6   8   1    5.37    5.04
   6  -8   1    7.27   13.31
  -6  -8  -1    8.48   10.59
   6  -8   1    3.59   12.62
   6   8   1   -2.29    4.43
  -6   8  -1   15.46   11.69
   6   8   2  300.31   61.09
   6   8   2  304.29   43.46
   6   8   2  340.78   29.26
  -6   8  -2  323.99   66.78
   6  -8   2  288.62   51.26
  -6  -8  -2  201.48   50.83
   6   8   3   17.66   12.56
   6   8   3  -18.89   15.24
   6  -8   3    0.19    7.76
   6   8   3    9.57    5.45
  -6   8  -3    0.81    7.93
  -6  -8  -3   -3.71    8.44
   6   8   4  158.42   30.94
   6  -8   4  191.80   54.02
   6   8   4  165.64   47.16
   6   8   4  161.29   37.77
   6  -8   4  192.03   23.45
  -6   8  -4  173.80   52.59
   6   8   4  176.46   21.50
  -6  -8  -4  169.21   46.66
   6  -8   5   -2.89   12.34
   6   8   5    3.27    5.08
   6  -8   5   20.97    8.30
   6   8   5    2.00    4.84
   6   8   5    7.71    9.27
  -6   8  -5    5.63    9.37
   6   8   5    0.06    2.97
  -6  -8  -5   -0.49   12.28
   6  -8   6   68.02   31.20
   6   8   6   70.81   24.91
   6   8   6   10.58   12.96
   6   8   6   17.72   12.40
  -6   8  -6   22.25   17.85
   6   8   6   30.54   12.30
  -6  -8  -6   19.64   16.45
   6  -8   7   16.31   18.77
   6   8   7    2.96   13.86
   6   8   7   13.38   12.78
  -6   8  -7   -8.40   12.13
   6   8   7   10.07    5.34
  -6  -8  -7    4.93   10.25
   6  -8   8    1.33   10.91
   6   8   8   10.50   10.25
   6   8   8   12.32   12.78
  -6   8  -8  -28.10   22.89
  -6  -8  -8    4.41    7.56
   6  -8   9    4.07    8.81
   6   8   9   16.96   17.21
  -6   8  -9    8.07   21.59
  -6  -8  -9   25.81   14.10
  -6  -8  -9   16.38   14.33
   6  -8  10  185.80   60.85
   6   8  10  214.38   59.89
  -6   8 -10  187.05   68.35
  -6  -8 -10  115.68   40.05
   6  -8  11   -0.20    5.14
   6   8  11  -13.24   15.38
  -6   8 -11    4.93   10.58
  -6  -8 -11    7.38   10.93
   6  -8  12  120.10   56.24
   6   8  12   29.15   23.78
  -6   8 -12   43.69   29.69
  -6  -8 -12   52.07   27.31
  -6   8 -13   24.49   34.00
   6   8  13   15.90   22.08
   6  -8  13   18.82   24.39
  -6   8 -14   -9.66   16.31
   6   8  14   -1.24    6.19
   6  -8  14   -2.19   15.49
   6   8  15  -17.31   20.59
   6  -8  15   21.94   20.89
   6  10 -17   -1.10    5.55
  -6  10  17  -31.72   29.76
   6 -10 -16    0.96    3.37
   6  10 -16   -3.58    9.63
  -6  10  16   19.26   17.58
   6 -10 -15   18.02   19.29
  -6  10  15  -14.41   18.87
   6 -10 -14    3.51   13.10
   6  10 -14   -3.49   16.69
  -6  10  14    7.37   11.70
   6 -10 -13   30.16   20.86
   6  10 -13   94.65   44.87
  -6  10  13   72.49   39.66
  -6 -10  13   45.74   26.19
   6 -10 -12    6.65   19.05
  -6  10  12   12.18   12.78
   6  10 -12   27.11   23.66
  -6 -10  12    1.42    4.32
   6 -10 -11    5.15   15.35
  -6  10  11  -22.74   21.10
   6  10 -11    1.41    7.27
  -6 -10  11   -1.11    2.78
   6 -10 -10   -9.37   13.47
   6  10 -10   -4.79    8.51
  -6  10  10   13.56   18.34
  -6 -10  10  -19.50   16.10
   6 -10  -9    0.82    5.32
   6  10  -9    2.27   13.28
  -6  10   9   -4.96    9.35
  -6 -10   9    9.43   11.22
   6 -10  -8   16.93   21.91
   6  10  -8  -14.25   13.06
  -6  10   8   17.52   17.16
  -6 -10   8   14.37   17.39
   6 -10  -7  234.93   63.10
   6  10  -7  180.31   44.17
  -6  10   7  109.50   45.29
  -6  10   7  117.14   37.82
  -6 -10   7  175.61   43.99
  -6 -10   7  177.14   49.65
   6 -10  -6    5.80    8.07
  -6 -10   6    5.89   10.38
   6  10  -6   10.44   10.85
  -6  10   6    1.99    9.17
  -6 -10   6   29.83   22.13
  -6  10   6    6.65   10.54
  -6 -10   6   -8.69    9.19
   6 -10  -5   63.89   32.80
  -6 -10   5   55.11    9.54
  -6 -10   5   49.75    8.74
   6  10  -5   80.13   24.48
  -6 -10   5   58.44   20.01
  -6 -10   5   41.98   19.45
  -6 -10   5   50.92   26.93
  -6  10   5   26.06   14.19
   6 -10  -4    3.83    7.85
  -6  10   4    5.90    5.63
  -6  10   4   18.29   16.03
  -6 -10   4    3.16    5.27
  -6  10   4   -1.30    4.56
  -6 -10   4   16.56   13.62
  -6 -10   4  -13.74   13.62
   6 -10  -3  -14.87   14.89
   6  10  -3   11.15   10.47
  -6  10   3   -3.31    4.01
  -6 -10   3   -0.63    2.18
  -6 -10   3   -3.23    7.25
  -6 -10   3   -0.54    9.53
  -6  10   3   -1.64    1.65
  -6  10   3   -3.18   10.00
   6  10  -2    4.13   10.19
  -6  10   2    1.05    1.90
   6  10  -2   -0.50    1.09
   6  10  -2   -0.08    0.43
   6 -10  -2   -4.37   14.49
  -6  10   2  -14.68   10.83
  -6 -10   2    6.40   11.96
  -6 -10   2   -0.04    0.54
  -6  10   2   16.91   19.93
   6  10  -1   93.64   18.84
   6  10  -1  150.45   45.61
   6 -10  -1  107.95   39.53
   6  10  -1  111.30   19.94
  -6  10   1  103.08   29.94
  -6 -10   1  118.44   31.20
  -6 -10   1   89.25   37.21
  -6  10   1   91.51   36.49
   6  10   0    5.23    8.47
   6  10   0    4.51    6.29
   6 -10   0    0.07   10.41
  -6  10   0   -0.21    2.64
  -6 -10   0   -8.39   10.76
   6  10   1  293.18   65.73
   6  10   1  194.35   34.16
   6 -10   1  179.60   52.03
  -6 -10  -1  149.69   46.63
  -6  10  -1  121.31   42.57
   6 -10   1  232.02   44.97
   6  10   1  204.32   42.47
   6  10   2    2.57    8.09
   6  10   2    3.67    5.23
   6 -10   2   14.50   21.21
  -6  10  -2   14.63   15.30
  -6 -10  -2   -8.53   10.94
   6 -10   2    7.53    8.21
   6  10   3   -4.80    6.52
   6  10   3    7.74   10.55
   6  10   3    9.07    5.75
  -6 -10  -3   -6.93    9.91
   6  10   4   10.17    9.71
   6  10   4    3.93   10.76
  -6  10  -4   -2.75    6.81
  -6 -10  -4    0.07    9.54
   6 -10   5    7.45   16.12
   6  10   5   22.84   26.23
   6  10   5  -10.16   10.35
  -6  10  -5   22.17   21.90
  -6 -10  -5   23.23   18.34
   6 -10   6    0.17    8.97
   6  10   6    6.53    9.32
  -6  10  -6    5.96   10.52
  -6 -10  -6    1.95    5.34
   6 -10   7  165.86   54.32
   6  10   7   86.69   33.11
   6  10   7  145.34   51.98
  -6  10  -7   95.57   44.70
  -6 -10  -7  125.23   44.57
   6 -10   8   -0.55    4.73
   6  10   8  -20.80   19.35
   6  10   8   14.00   17.00
  -6  10  -8   17.31   18.94
  -6 -10  -8   20.69   18.08
   6  10   9   37.08   26.94
  -6  10  -9   10.00   17.29
  -6 -10  -9   -0.75   11.87
   6 -10  10  -25.31   22.91
   6  10  10  -11.81   14.30
   6  10  10   33.87   25.41
  -6  10 -10   16.96   21.59
  -6 -10 -10   -9.03   11.72
   6 -10  11  -15.30   18.34
   6  10  11   -5.84   11.10
   6  10  11    2.70    9.99
  -6  10 -11   14.59   19.03
  -6 -10 -11   30.25   22.13
   6 -10  12  -10.01   15.28
   6  10  12  -12.61   16.04
  -6  10 -12   11.73   17.58
  -6 -10 -12   11.82   15.24
   6 -10  13   76.60   39.14
  -6  10 -13  120.16   58.29
   6  10  13  -16.24   18.92
   6 -10  14  -23.86   25.03
   6  10  14  -34.48   28.61
   6  10  15   47.02   40.46
  -6  12  16   18.49   22.56
   6  12 -16  132.20   61.96
  -6  12  15  -35.25   30.29
   6  12 -15    7.24   13.40
   6 -12 -14  -23.15   24.75
  -6  12  14    6.33   12.49
   6 -12 -13   29.31   23.28
   6  12 -13   31.40   31.49
  -6  12  13    5.99   23.13
   6 -12 -12   63.78   37.89
   6  12 -12   86.24   41.39
  -6  12  12   72.59   43.22
  -6 -12  12   11.81   13.67
   6 -12 -11  -23.10   22.79
   6  12 -11   20.31   21.09
  -6  12  11   -9.35    7.39
  -6 -12  11   27.77   21.03
   6 -12 -10   35.40   27.44
   6  12 -10   53.05   28.17
  -6  12  10   91.11   43.47
  -6 -12  10   80.02   37.17
   6 -12  -9   11.79   15.51
   6  12  -9    3.21    6.73
  -6  12   9   18.43   17.74
  -6 -12   9   21.52   18.34
  -6 -12   9    6.55    6.05
   6 -12  -8  -17.38   18.43
   6  12  -8   -8.32    9.49
  -6  12   8  -22.58   20.35
  -6  12   8    6.13    8.43
  -6 -12   8    7.74    9.28
  -6 -12   8   -0.08    7.46
   6 -12  -7   -0.65    1.87
   6  12  -7    4.77    8.66
  -6  12   7    8.54    6.44
  -6  12   7   -0.79    4.22
  -6 -12   7   16.53   20.90
  -6 -12   7    2.46    4.99
   6 -12  -6   22.45   21.07
  -6  12   6   18.40   13.17
   6  12  -6   -2.50    4.80
  -6  12   6   18.12   16.61
  -6  12   6    6.24   11.78
  -6 -12   6    0.83    6.50
  -6 -12   6    7.97   11.55
   6 -12  -5  -10.91   13.88
  -6  12   5    8.30    5.85
   6  12  -5    6.11    6.77
  -6  12   5   30.00   22.76
  -6  12   5    7.27    8.44
  -6 -12   5    9.03    8.77
  -6  12   4  150.44   33.71
   6 -12  -4  216.24   61.82
  -6  12   4  169.01   39.12
  -6  12   4  154.73   51.31
  -6 -12   4  163.38   37.18
  -6 -12   4  195.33   58.35
   6  12  -3   -1.57    7.66
  -6  12   3   -1.10    2.61
   6 -12  -3   -1.26    3.39
  -6  12   3  -18.05   11.87
  -6 -12   3   -6.28    6.77
  -6 -12   3    7.38   12.91
   6  12  -2  243.68   63.30
  -6  12   2  215.15   34.22
   6 -12  -2  165.74   54.44
  -6  12   2  111.64   29.55
  -6 -12   2  135.02   32.29
  -6 -12   2  151.88   51.56
  -6  12   2  118.34   44.96
   6  12  -1    1.10    4.17
   6  12  -1    7.36   12.84
   6 -12  -1   -0.33   13.58
  -6  12   1    3.36    7.30
  -6 -12   1    5.75   12.86
   6  12   0    0.12    6.96
   6  12   0   30.52   22.27
   6 -12   0   -1.00   11.38
  -6  12   0   -0.47   12.15
  -6 -12   0   -1.04    7.91
   6  12   1    0.21    1.22
   6  12   1   24.71   18.20
   6 -12   1    6.66    4.80
  -6  12  -1   10.45   13.04
  -6 -12  -1    3.80   12.00
   6  12   2   94.28   39.35
   6  12   2   73.19   25.19
   6 -12   2  127.98   47.89
  -6  12  -2   38.16   27.65
  -6 -12  -2  106.28   42.44
   6 -12   3   42.47   28.22
   6  12   3   31.68   23.15
   6  12   3   15.04   10.51
  -6  12  -3   39.09   28.96
  -6 -12  -3   57.93   32.24
   6  12   4  239.79   67.23
   6  12   4  228.79   49.72
  -6  12  -4  202.54   63.13
  -6 -12  -4  194.08   59.04
   6  12   5   37.81   27.12
   6  12   5   20.31   16.53
  -6  12  -5   33.01   26.60
  -6 -12  -5   36.43   26.01
   6  12   6   54.19   31.79
   6  12   6   52.54   27.62
  -6  12  -6   71.28   40.11
  -6 -12  -6   42.31   28.04
   6 -12   7   -1.86    8.23
   6  12   7    8.97   13.72
   6  12   7   -5.64    8.98
  -6  12  -7  -15.16   18.23
  -6 -12  -7    7.47   13.01
   6 -12   8   27.07   25.26
   6  12   8   34.24   25.55
   6  12   8   13.14   18.20
  -6  12  -8   -9.12   14.50
  -6 -12  -8   14.04   18.15
   6 -12   9   10.38   19.84
   6  12   9   13.57   12.11
   6  12   9   -2.63    7.50
  -6  12  -9   -7.10   13.15
  -6 -12  -9    5.70    9.97
   6 -12  10    1.01    5.98
   6  12  10   77.72   45.14
   6  12  10   48.40   32.80
  -6  12 -10   46.01   33.39
  -6 -12 -10   40.11   27.57
   6 -12  11    9.81   16.90
   6  12  11   -4.63   28.78
   6  12  11    9.41   15.11
  -6  12 -11   27.02   22.63
  -6 -12 -11  -15.51   16.54
   6 -12  12   85.11   48.97
  -6  12 -12   18.48   26.98
   6  12  12  160.08   59.22
   6  12  12   67.65   40.93
   6  12  13   28.09   23.62
   6  12  14   -4.70   18.02
  -6  14  15   29.48   33.23
  -6  14  14    0.38   17.49
   6 -14 -13   27.06   17.56
  -6  14  13   17.58   14.43
   6 -14 -12   -7.55   13.99
  -6  14  12    8.37    6.62
   6 -14 -11   -4.89   19.74
  -6  14  11    3.11    6.71
  -6 -14  11  -12.22   15.19
   6 -14 -10  -20.56   22.04
  -6  14  10    6.28   19.98
  -6 -14  10  -15.89   17.34
   6 -14  -9   10.07    5.04
  -6  14   9  -10.86   12.50
  -6  14   9    7.65   16.49
  -6 -14   9    4.21    7.76
   6 -14  -8    8.62   19.27
  -6  14   8   39.60   24.88
  -6  14   8   -0.30   13.27
  -6 -14   8    2.99    9.67
   6 -14  -7   81.79   41.50
  -6  14   7   59.86   25.50
  -6  14   7   62.41   36.47
  -6 -14   7  106.47   44.98
  -6  14   6  -11.71   11.20
   6 -14  -6   -3.03    7.87
  -6 -14   6   11.30   14.62
  -6  14   6    4.62   13.35
   6 -14  -5   75.37   40.36
  -6 -14   5   65.49   37.76
  -6  14   5   82.85   40.34
   6 -14  -4   11.11   21.12
  -6  14   4  -22.25   19.98
  -6 -14   4   14.77   17.75
   6 -14  -3   12.80   20.29
  -6  14   3   16.48   17.69
  -6 -14   3   -0.09   15.59
   6  14  -2    2.09    6.20
   6 -14  -2    7.96   12.35
  -6  14   2    4.62   11.44
  -6 -14   2   22.81   22.34
   6  14  -1  104.39   45.76
   6 -14  -1  161.38   56.76
  -6  14   1  101.65   42.52
  -6 -14   1   77.83   39.64
   6  14   0   -0.09   12.20
   6 -14   0  -32.62   25.02
  -6  14   0   20.80   21.59
  -6 -14   0    5.46   14.97
   6  14   1   62.97   34.10
   6 -14   1   43.94   30.67
  -6 -14  -1   68.46   39.36
   6  14   2    8.15   21.56
   6 -14   2    2.14    6.48
  -6 -14  -2  -11.79   15.06
   6 -14   3    1.49    8.35
   6  14   3   11.04   14.26
   6  14   3    5.23    5.97
  -6  14  -3    1.96   13.04
  -6 -14  -3   13.87   15.70
   6 -14   4  -21.97   21.27
   6  14   4   -2.05    4.94
  -6  14  -4  -23.50   22.54
  -6 -14  -4    8.47   13.35
   6 -14   5   47.40   30.97
   6  14   5   14.65   20.87
   6  14   5   28.64   22.70
  -6  14  -5   63.87   43.20
  -6 -14  -5   44.71   29.92
   6  14   6    9.32   18.14
   6  14   6   -8.44   11.01
  -6  14  -6   20.35   28.21
  -6 -14  -6   21.30   20.52
   6  14   7   40.17   29.79
   6  14   7  100.83   41.11
  -6  14  -7   47.63   38.84
  -6 -14  -7   71.45   40.24
   6  14   8   -2.39    4.86
   6  14   8   -3.28   10.09
  -6  14  -8   -2.03   19.61
  -6 -14  -8   17.83   15.76
   6  14   9    6.04   11.18
   6  14   9   19.25   17.32
  -6  14  -9   15.85   20.67
  -6 -14  -9   53.60   31.63
   6 -14  10   16.38   26.28
   6  14  10   16.06   23.90
   6  14  10    5.62   10.59
  -6  14 -10   22.13   25.04
  -6 -14 -10    2.71   11.06
   6  14  11   20.16   20.81
   6 -14  11    8.89    4.49
  -6 -14 -11    0.10   32.15
   6  14  12    7.53    3.24
  -6 -16  12    1.64   20.28
   6 -16 -11   22.92   26.29
  -6 -16  11    8.64   12.25
   6 -16 -10   57.17   40.38
  -6  16  10   -3.40   17.50
  -6 -16  10   80.96   43.72
   6 -16  -9   -6.07   12.34
  -6  16   9    4.92   17.11
  -6 -16   9   27.58   32.33
   6 -16  -8   -8.02   13.95
  -6 -16   8    9.52   15.10
  -6  16   8    2.86    7.83
   6 -16  -7   -0.81    9.91
  -6 -16   7   11.71   16.69
  -6  16   7   -2.16    9.03
   6 -16  -6    3.73   22.69
  -6 -16   6    4.59   10.09
   6 -16  -5  -18.81   20.52
  -6 -16   5    3.60   15.07
  -6  16   5   22.38   21.14
  -6  16   4   72.51   37.26
  -6 -16   4   15.84   24.38
   6 -16  -3    9.56   14.41
  -6  16   3  -21.04   20.28
  -6 -16   3   22.86   13.83
   6  16  -2   53.32   32.44
   6 -16  -2  111.42   48.42
  -6  16   2   38.78   27.52
  -6 -16   2   41.08   31.86
   6  16  -1    0.84    4.24
   6 -16  -1    7.68    8.71
  -6  16   1   -0.87    9.37
   6  16   0   25.70   21.53
   6 -16   0   42.03   36.35
  -6  16   0   -5.51   10.47
  -6 -16   0  -13.21   17.16
   6  16   1    7.65   12.91
   6 -16   1   13.48    5.94
  -6 -16  -1   -7.40   12.87
   6 -16   2   -4.59   21.83
   6  16   2   26.27   25.82
  -6  16  -2   86.88   43.22
  -6 -16  -2   65.92   41.86
   6 -16   3  -26.82   24.58
   6  16   3   -0.67   19.00
  -6  16  -3  -19.88   21.63
  -6 -16  -3   10.48   15.86
   6 -16   4  101.53   51.24
   6  16   4   82.77   50.95
  -6  16  -4   42.71   33.23
  -6 -16  -4   34.86   25.42
   6  16   5   10.43   15.73
  -6  16  -5   18.15   21.37
  -6 -16  -5  -20.85   21.81
   6 -16   6  -13.38   18.07
   6  16   6   13.63   19.19
  -6 -16  -6  -36.16   28.80
   6 -16   7   26.08   25.17
   6  16   7    3.11   29.03
  -6  16  -7   13.32   24.29
  -6 -16  -7   18.23   15.30
  -6  16  -8    4.78   14.01
  -6 -16  -8    7.67   25.60
  -6 -16  -9    1.61    6.12
  -6 -16 -10   20.37   20.12
   6 -18  -8    1.59   11.75
   6 -18  -7   99.12   52.22
   6 -18  -6  -13.19   18.32
   6 -18  -5    0.62   14.87
   6 -18  -4   -3.40    9.13
   6 -18  -3   23.51   22.83
   6 -18  -2   14.66   18.81
  -6  18   2   12.47   26.22
   6 -18  -1   37.55   30.10
   6  18  -1  -10.39   15.94
   6 -18   0   14.22   21.44
  -6  18   0   -6.07   13.26
   6  18   0    4.75   26.52
   6 -18   1  178.89   68.42
  -6  18  -1   70.18   44.41
   6  18   1  109.99   53.47
   6 -18   2   -5.85   12.01
  -6  18  -2   24.42   28.92
   6  18   2   -0.88    9.93
   6 -18   3   -6.56   12.82
  -6  18  -3    2.73    8.47
   6 -18   4   14.02   26.22
  -6  18  -4   -8.57   15.24
   6 -18   5   31.81   24.27
  -6  18  -5   -2.77   20.65
   6 -18   6   -2.66   21.64
  -7  -1  20    4.08   32.96
  -7   1  20   12.44   17.96
  -7  -1  19   -3.45   15.42
  -7   1  19  -42.95   32.02
  -7  -1  18   72.50   40.84
  -7   1  18  -28.02   24.92
  -7  -1  17   14.49   22.50
  -7   1  17    9.31   17.93
  -7  -1  16    0.26    2.14
  -7   1  16   -3.08   14.67
   7  -1 -16   -7.45   14.05
  -7  -1  15  106.71   43.12
  -7   1  15  106.53   44.00
   7  -1 -15  101.00   46.59
  -7  -1  14    4.48    9.49
  -7   1  14    1.34    1.94
   7  -1 -14    4.07   22.29
  -7   1  13   17.00   19.50
   7  -1 -13   44.03   29.37
  -7   1  12    4.99    4.76
  -7  -1  12   29.33   20.05
   7   1 -12   14.33   11.62
  -7  -1  12   27.73   13.19
   7   1 -11    7.37   13.76
   7  -1 -11   -7.92   10.84
  -7   1  11    2.68    8.19
  -7  -1  11    3.55    8.96
   7   1 -10    8.56    9.90
   7  -1 -10   31.08   23.60
  -7  -1  10   16.76   13.72
   7   1  -9   15.34   11.12
   7  -1  -9   18.87   14.29
  -7  -1   9   21.01   13.01
   7   1  -8   18.25   15.58
   7  -1  -8    1.86    5.06
   7   1  -7   83.38   28.48
   7  -1  -7   61.30   25.29
  -7   1   7   34.83   20.64
  -7  -1   6   67.74   24.71
   7   1  -6  116.67   31.87
   7  -1  -6   54.08   23.87
  -7  -1   6   80.89   28.88
  -7   1   6   48.76   23.54
  -7  -1   5   40.56   18.03
  -7   1   5   64.67   25.14
   7   1  -5   72.48   24.17
   7  -1  -5   97.12   29.69
  -7  -1   5   60.45   21.80
  -7   1   5   55.00   24.86
  -7  -1   5   24.60   14.47
  -7   1   5   55.11   24.95
  -7  -1   5   50.04   23.06
  -7  -1   4   31.65   12.27
  -7  -1   4   43.58   17.32
   7   1  -4   15.32   10.97
  -7   1   4   53.51   21.01
   7  -1  -4   38.68   17.71
  -7   1   4   75.36   21.07
  -7  -1   4   48.14   18.34
  -7  -1   4   42.98   21.11
  -7   1   4   39.94   19.56
  -7   1   4   61.09   25.31
  -7  -1   4   55.54   23.74
   7  -1  -3    2.88    7.03
  -7  -1   3    7.51    5.97
  -7   1   3   -1.10    5.36
   7   1  -3    6.51    9.89
  -7   1   3   -1.01    2.24
  -7  -1   3    1.87    4.73
  -7  -1   3    4.49    4.88
  -7   1   3   -0.05    4.57
  -7   1   3   -1.04    5.02
  -7  -1   3   -0.14    5.24
  -7  -1   2  231.72   32.77
   7   1  -2  192.16   35.77
   7  -1  -2  237.28   43.91
  -7   1   2  233.12   39.23
  -7   1   2  265.16   34.87
  -7  -1   2  206.05   36.07
  -7  -1   2  191.47   39.54
   7   1  -2  269.68   47.35
  -7   1   2  204.84   43.89
   7  -1  -2  194.87   42.67
  -7   1   2  232.92   47.75
  -7  -1   2  234.11   48.00
  -7   1   1  372.29   50.42
  -7  -1   1  440.59   46.59
   7  -1  -1  363.79   54.59
   7   1  -1  409.51   51.53
   7   1  -1  354.90   46.49
  -7  -1   1  405.92   49.52
  -7   1   1  393.28   40.80
  -7   1   1  402.43   60.82
   7   1  -1  435.40   58.97
   7  -1  -1  454.83   65.31
  -7  -1   1  371.16   54.02
  -7   1   1  339.25   57.81
  -7  -1   1  302.12   54.72
   7   1   0   62.73   18.68
   7  -1   0   65.19   21.88
  -7  -1   0   94.11   22.51
  -7  -1   0   75.58   20.87
   7  -1   0   98.51   20.33
   7   1   0   64.02   20.27
  -7   1   0   95.24   26.04
   7   1   0   67.83   23.53
   7  -1   0   88.49   29.57
  -7   1   0  122.88   34.04
  -7  -1   0   79.62   28.94
  -7  -1   0   66.06   22.40
  -7   1   0   69.04   26.93
  -7  -1  -1  111.57   33.52
   7   1   1  110.99   26.51
   7  -1   1   98.09   27.12
  -7   1  -1   82.08   28.47
  -7   1  -1  118.33   29.97
   7  -1   1   86.71   19.01
   7   1   1  102.51   24.70
  -7  -1  -1  114.91   26.67
   7   1   1   40.66   17.47
   7  -1   1   81.90   27.95
  -7   1  -1  120.77   33.72
  -7  -1  -1  106.74   29.34
  -7  -1  -2  208.83   48.01
   7  -1   2  332.50   52.69
  -7   1  -2  310.72   57.24
  -7   1  -2  322.64   52.18
   7  -1   2  298.46   36.97
   7   1   2  386.56   49.63
  -7  -1  -2  271.37   43.88
   7   1   2  238.70   41.03
   7   1   2  360.70   55.01
  -7   1  -2  316.66   54.94
  -7  -1  -2  227.62   43.18
  -7  -1  -3   15.63   13.11
   7   1   3    8.12    7.70
   7  -1   3   15.61   12.53
   7  -1   3    4.64    5.12
   7   1   3    8.40    8.41
  -7  -1  -3    8.85    9.74
  -7   1  -3    9.15    7.37
   7   1   3   19.95   12.36
  -7   1  -4   32.93   19.82
  -7  -1  -4   35.61   20.16
   7   1   4   62.91   23.83
   7   1   4   18.11   11.00
   7  -1   4   55.05   24.95
  -7   1  -5   81.29   30.97
  -7  -1  -5   98.84   31.44
   7   1   5   77.72   28.43
   7  -1   5   87.62   31.19
  -7   1  -6   34.88   20.40
  -7  -1  -6   19.43   16.54
   7   1   6   22.33   16.15
   7  -1   6   23.66   15.90
  -7   1  -7   46.20   24.51
  -7  -1  -7   30.23   19.95
   7  -1   7   27.95   18.66
   7   1   7   23.98   16.32
  -7   1  -8   21.88   18.76
  -7  -1  -8   66.02   29.46
   7  -1   8   63.98   30.59
   7   1   8   37.44   24.14
  -7   1  -9  -22.09   18.33
  -7  -1  -9   11.95   15.36
   7  -1   9   11.07   13.51
   7   1   9  -15.40   15.05
  -7   1 -10  106.06   41.90
  -7  -1 -10   59.01   30.63
   7  -1  10   83.88   37.31
   7   1  10   91.04   38.89
  -7   1 -11    0.80    2.18
  -7  -1 -11    0.49   12.45
   7  -1  11    7.07    5.34
   7   1  11   -7.36   16.57
  -7   1 -12   87.91   43.77
  -7  -1 -12  106.17   46.22
   7  -1  12   -6.80   11.48
   7   1  12   54.36   30.21
  -7   1 -13   52.21   31.68
  -7  -1 -13    4.63   12.67
   7  -1  13   76.35   41.27
  -7   1 -14   21.23   16.06
  -7  -1 -14    7.55   13.75
   7  -1  14    6.36   11.98
   7   1  14   10.57   19.62
  -7   1 -15  -22.61   23.46
  -7  -1 -15   -4.64    5.58
   7  -1  15    1.44   14.80
   7   1  15   16.50   10.41
  -7   1 -16   69.04   44.42
  -7  -1 -16   -5.86   12.03
   7  -1  16   60.25   39.66
   7   1  16   42.64   36.91
  -7   1 -17   43.04   45.48
  -7  -1 -17  -25.06   25.79
  -7   3  19   29.43   30.55
  -7  -3  18  -14.94   18.50
  -7   3  18   30.65   26.89
  -7  -3  17   26.06   25.57
  -7   3  17   -1.52    6.54
   7  -3 -17    0.87    9.38
  -7  -3  16   37.87   25.48
  -7   3  16   24.69   22.53
   7  -3 -16   17.47   22.20
  -7  -3  15   56.31   30.26
  -7   3  15   50.51   31.70
   7  -3 -15   99.90   48.73
  -7   3  14   10.97   14.78
  -7  -3  14   -3.50   13.13
   7  -3 -14   -5.56   10.57
  -7   3  13   91.09   38.36
  -7  -3  13   17.12   12.78
   7  -3 -13   55.26   32.94
  -7  -3  12   27.70   16.79
   7  -3 -12   37.40   22.97
  -7  -3  12   17.68   11.14
  -7  -3  11   -3.06    3.49
   7  -3 -11   -6.68   10.31
   7   3 -11   -9.21   11.03
  -7  -3  11   -1.00    2.64
  -7  -3  10   76.63   26.84
   7   3 -10   78.10   31.68
   7  -3 -10  134.95   45.56
  -7  -3  10   75.06   23.74
   7   3  -9   38.60   22.47
   7  -3  -9   58.32   27.83
  -7   3   9   14.44   14.42
  -7  -3   9   29.75   15.12
   7   3  -8   -1.29    5.68
   7  -3  -8    9.06   14.58
  -7   3   8   -0.60    5.43
  -7  -3   8    0.55    3.51
   7   3  -7   74.84   24.79
   7  -3  -7  137.62   41.20
  -7  -3   7   52.35   20.63
  -7   3   7   71.24   30.61
  -7  -3   7   48.66   15.66
  -7  -3   6    8.27    8.76
   7   3  -6   19.09   13.41
   7  -3  -6    5.58    6.32
  -7  -3   6   29.90   10.86
  -7   3   6   27.99   16.16
  -7  -3   5   18.88   11.66
   7   3  -5   -0.28    2.54
  -7  -3   5   15.52   12.27
  -7   3   5   12.34   12.08
  -7  -3   5   -1.76    3.87
  -7   3   5    2.80    7.97
  -7  -3   5    6.88    5.13
   7  -3  -4   90.51   30.50
  -7  -3   4  102.09   15.95
   7   3  -4   88.13   22.25
  -7  -3   4   68.24   19.50
  -7  -3   4  111.46   29.88
  -7   3   4   84.85   29.52
  -7  -3   4   65.01   23.04
  -7   3   4   50.08   23.32
  -7  -3   4   57.53   25.34
   7  -3  -3   14.86   12.68
  -7   3   3    2.63    2.51
   7   3  -3   10.18    7.85
  -7  -3   3   12.31    5.25
  -7   3   3    3.18    3.99
  -7   3   3   10.23   14.23
  -7  -3   3   10.35    7.90
  -7   3   3   -5.88    7.52
  -7  -3   3    1.90    4.67
  -7   3   2   79.12   25.79
   7  -3  -2   34.22   20.33
   7   3  -2   68.52   18.25
  -7  -3   2   49.81   11.55
   7   3  -2   28.70   15.32
  -7  -3   2   62.78   22.60
  -7   3   2   40.62   11.06
  -7  -3   2   55.65   19.67
  -7   3   2   41.57   21.79
  -7   3   2   15.15   11.71
  -7  -3   2   58.66   24.91
   7   3  -1   91.62   20.96
  -7   3   1  100.59   29.73
   7   3  -1   97.60   18.05
   7  -3  -1   66.03   24.78
  -7  -3   1  114.47   29.43
  -7  -3   1   81.60   16.71
   7   3  -1   69.67   22.73
  -7   3   1   84.03   13.98
  -7  -3   1  110.86   26.92
   7   3  -1   66.28   20.57
  -7   3   1  123.89   34.58
  -7  -3   1  102.03   31.92
  -7   3   1  152.63   40.36
   7  -3   0  -11.02   10.23
   7   3   0   13.52    8.75
   7   3   0   -0.24    1.94
  -7  -3   0    2.30    3.67
  -7  -3   0   19.52   12.17
   7   3   0   -0.22    4.55
   7   3   0   -1.63    3.25
  -7   3   0   -0.75    6.20
  -7  -3   0    3.62    6.47
  -7   3   0    7.37   10.26
  -7  -3   0   -1.39    2.89
   7  -3   1  198.07   42.30
  -7  -3  -1  139.71   37.99
  -7   3  -1   78.92   28.13
   7  -3   1  137.83   16.77
   7   3   1  164.58   35.96
  -7  -3  -1  168.01   30.01
   7   3   1  167.62   29.39
   7   3   1  145.93   31.24
  -7   3  -1  120.44   36.30
  -7  -3  -1  206.52   36.30
   7  -3   2   31.22   17.48
  -7   3  -2   40.83   22.05
  -7  -3  -2   26.02   15.60
   7   3   2   33.12   14.68
   7  -3   2   32.47    9.13
  -7  -3  -2   46.05   17.55
   7   3   2   44.72   19.14
   7   3   2   39.68   16.86
  -7   3  -2   21.14   12.46
  -7  -3  -2   35.29   14.69
   7  -3   3    7.89    6.91
   7   3   3   19.48   12.20
   7   3   3   22.26   13.78
  -7  -3  -3    0.18    2.93
   7  -3   3   18.22    8.30
   7   3   3   28.09   15.60
  -7  -3  -3   21.20   11.00
  -7   3  -3   20.18   14.50
   7  -3   4  313.75   58.72
   7   3   4  240.22   45.46
   7   3   4  254.50   48.80
  -7  -3  -4  327.74   53.58
  -7  -3  -4  333.18   49.40
  -7   3  -4  328.21   62.93
   7   3   4  359.66   54.22
   7  -3   5   44.95   23.26
   7   3   5   28.10   17.24
   7   3   5   21.46   12.30
  -7  -3  -5   12.58    9.97
  -7   3  -5   23.75   18.90
   7   3   5   22.08   15.75
  -7   3  -6   -0.07    5.53
  -7  -3  -6   -7.71    8.29
   7   3   6    0.68    4.54
   7  -3   6    5.51    7.97
  -7   3  -7   51.06   26.92
  -7  -3  -7   91.37   30.96
   7  -3   7   59.33   28.80
   7   3   7  104.27   35.86
  -7   3  -8   34.22   23.61
  -7  -3  -8   24.37   14.81
   7   3   8   20.48   16.78
   7  -3   8   27.47   18.79
  -7   3  -9    5.28   10.02
  -7  -3  -9   -4.49    7.48
   7   3   9   20.00   19.01
   7  -3   9   10.67   16.14
  -7   3 -10   57.31   32.13
  -7  -3 -10   41.78   24.76
   7   3  10   69.51   33.43
   7  -3  10   40.14   26.56
  -7   3 -11    4.89   10.75
  -7  -3 -11   19.25   21.66
   7  -3  11   -1.56    8.45
   7   3  11   -5.69    9.96
  -7   3 -12    1.96   15.61
  -7  -3 -12   19.51   17.25
   7  -3  12   22.04   12.50
   7   3  12   58.52   34.28
  -7   3 -13   -2.22   17.01
  -7  -3 -13   15.11   12.53
   7  -3  13    4.80   15.25
   7   3  13   37.15   31.44
  -7   3 -14    8.11   16.28
  -7  -3 -14    7.34   12.06
   7  -3  14    6.54    7.11
   7   3  14   -2.20   19.69
  -7   3 -15   19.09   28.99
  -7  -3 -15  -10.97   21.74
   7  -3  15   17.86   21.46
   7   3  15   26.53   26.64
  -7   3 -16    8.78   15.61
  -7  -3 -16   -9.90   15.19
   7   3  16  -18.86   22.06
  -7  -3 -17   11.42    2.50
  -7   5  18    5.60   12.28
   7  -5 -18   12.42   23.98
  -7   5  17  -25.90   24.68
   7  -5 -17   19.53   26.78
  -7  -5  16   35.06   25.79
  -7   5  16   10.28    8.97
   7  -5 -16   40.91   31.71
  -7   5  15   28.28   19.68
  -7  -5  15   42.96   26.49
   7  -5 -15   32.89   32.08
  -7   5  14    4.02   19.20
  -7  -5  14    3.17    0.85
   7  -5 -14   -5.79   11.10
  -7  -5  13    4.66    9.10
   7  -5 -13   17.63   18.16
  -7  -5  13   19.43   14.18
   7  -5 -12   34.84   24.24
  -7  -5  12   23.53   14.15
  -7   5  12   12.89   12.85
  -7  -5  12   22.60   13.20
   7  -5 -11   10.70   14.60
  -7  -5  11   -1.95    3.44
  -7   5  11    0.87    5.51
  -7  -5  11   -2.70    4.80
   7  -5 -10   16.26   17.77
  -7  -5  10   36.87   17.09
  -7   5  10   25.57   20.23
  -7  -5  10   45.34   19.10
   7  -5  -9   -2.30    5.38
  -7  -5   9   -1.46    2.49
  -7  -5   8   24.59   13.88
  -7  -5   8    8.25    5.58
  -7   5   8    7.49   13.33
  -7  -5   8    0.14    2.77
   7  -5  -7   21.94   14.72
  -7  -5   7   44.11   18.45
  -7  -5   7   15.24    7.00
  -7   5   7   52.28   28.08
  -7  -5   6    3.96    8.50
   7  -5  -6   16.33   13.15
   7   5  -6   16.64    9.47
  -7   5   6   47.69   25.60
  -7  -5   6   47.12   22.09
  -7   5   6   11.91   10.39
  -7  -5   6   11.71   12.48
   7   5  -5   24.81   11.21
  -7  -5   5   26.91   11.31
   7  -5  -5   26.05   19.21
  -7   5   5   39.01   21.95
  -7  -5   5   38.16   18.38
  -7   5   5   30.72   18.46
  -7  -5   5   28.45   17.07
   7  -5  -4   66.00   30.19
   7   5  -4   67.90   16.23
  -7  -5   4   58.63   15.23
  -7   5   4   95.31   34.50
  -7  -5   4   58.69   20.49
  -7  -5   4   37.54   17.20
  -7   5   4   43.78   22.13
  -7  -5   4   55.10   24.28
   7   5  -3    7.20    5.36
   7  -5  -3   10.99   14.47
  -7  -5   3    9.09    6.15
  -7  -5   3    7.54    5.60
  -7   5   3   -1.11    6.22
  -7  -5   3    0.19    6.81
  -7   5   3   16.71   14.19
   7   5  -2   97.22   15.38
   7  -5  -2  145.50   40.64
   7   5  -2   72.78   27.26
  -7   5   2   81.23   10.56
  -7  -5   2   86.68   21.54
  -7  -5   2   58.16   18.50
  -7   5   2   69.44   28.60
  -7   5   2  104.44   33.16
  -7  -5   2   76.73   27.35
   7   5  -1   51.11    9.59
   7  -5  -1   40.51   22.36
   7   5  -1   63.53   12.29
   7   5  -1   34.08   17.93
  -7  -5   1   59.81   16.69
  -7   5   1   57.01   23.42
  -7  -5   1   17.12   12.29
  -7  -5   1   40.67   14.42
  -7   5   1   59.76   27.15
   7   5   0    5.49   11.22
   7   5   0    6.17    4.39
   7   5   0    2.55    2.16
   7  -5   0   -1.82    5.27
  -7  -5   0    0.55    2.43
  -7   5   0    9.24   11.60
  -7  -5   0   -1.72    6.62
  -7   5   0   -4.97    8.41
   7  -5   1  128.40   38.33
  -7  -5  -1  177.26   42.57
  -7   5  -1  184.85   42.98
   7   5   1  170.09   27.87
   7   5   1  208.71   45.41
   7   5   1  249.40   36.09
  -7   5  -1  189.13   48.76
  -7  -5  -1  178.80   29.40
   7  -5   2  346.43   63.25
   7   5   2  270.90   39.86
   7   5   2  273.94   54.49
   7   5   2  294.02   40.04
  -7  -5  -2  378.48   38.95
  -7   5  -2  318.19   63.18
   7  -5   3  -10.53   11.02
  -7  -5  -3    3.27    4.80
   7   5   3    4.75    5.44
   7  -5   3    0.52    1.97
   7   5   3    6.61    8.87
  -7  -5  -3    1.02    3.55
   7   5   3   11.38    9.25
  -7   5  -3   -4.58    8.36
   7  -5   4   41.70   22.66
  -7  -5  -4   14.38   13.83
   7   5   4   77.24   25.55
   7   5   4   50.83   24.12
  -7  -5  -4   27.17   11.60
   7   5   4   42.68   15.93
   7   5   5   61.10   24.25
   7  -5   5   38.36   20.70
   7   5   5    6.06    6.08
   7   5   5   71.62   26.47
  -7  -5  -5   52.15   18.82
  -7   5  -5   31.79   23.83
   7   5   5   49.82   20.18
   7  -5   6    6.46   10.82
   7   5   6   20.86   16.03
   7   5   6   26.23   21.31
  -7   5  -6   21.73   21.93
  -7  -5  -6    6.69    9.59
   7   5   6   12.16   10.80
   7  -5   7    7.07   10.92
  -7   5  -7   -5.60    9.46
  -7  -5  -7   -1.80    6.16
   7   5   7    7.37    6.28
  -7   5  -8   33.42   22.34
  -7  -5  -8   13.89   10.85
   7   5   8   15.16   11.12
   7  -5   8   26.57   19.98
  -7   5  -9   77.43   38.83
  -7  -5  -9   40.94   23.53
   7   5   9   59.86   30.78
   7  -5   9   14.18   18.34
  -7   5 -10  102.92   48.19
  -7  -5 -10   76.13   31.45
   7   5  10   71.87   34.94
   7  -5  10  128.36   50.53
  -7   5 -11   -5.42   12.22
  -7  -5 -11   -8.30   10.70
   7   5  11   14.18   15.80
   7  -5  11   22.97   24.41
  -7   5 -12   31.14   27.87
  -7  -5 -12   14.89   14.66
   7   5  12    2.84    8.63
   7  -5  12   17.30    8.46
  -7   5 -13   36.17   32.00
  -7  -5 -13   41.82   27.08
   7   5  13   47.46   35.65
   7  -5  13   36.54   32.50
  -7   5 -14   15.84   15.10
  -7  -5 -14   17.48   15.70
   7   5  14    4.44    5.48
   7  -5  14   11.78   21.48
  -7   5 -15   23.48   25.48
   7   5  15   -7.91   13.85
   7  -5  15    3.95   20.10
   7  -7 -17    6.99   11.54
   7   7 -17  -39.10   32.45
  -7   7  17  -54.41   38.61
  -7   7  17   -2.25    7.55
   7  -7 -16  -33.10   29.32
   7   7 -16  -47.89   34.54
  -7   7  16  -36.15   30.47
  -7   7  16    1.76    6.87
   7  -7 -15   37.94   19.99
   7   7 -15  175.85   66.60
  -7   7  15  127.54   56.16
   7  -7 -14   47.84   34.53
   7   7 -14   -6.48   11.70
  -7   7  14   21.61   28.62
   7  -7 -13   74.67   40.57
   7   7 -13   72.86   38.84
  -7   7  13   30.82   22.05
   7  -7 -12  -27.02   23.22
  -7  -7  12   23.12   15.20
   7   7 -12   28.65   21.20
  -7   7  12   15.11   20.18
  -7  -7  12   62.15   26.51
   7  -7 -11   -2.22   11.32
  -7  -7  11   -7.34    7.10
   7   7 -11   -6.18    9.96
  -7   7  11  -16.89   17.77
  -7  -7  11   21.44   14.99
   7  -7 -10   44.90   27.07
  -7  -7  10   13.05    9.17
   7   7 -10   44.79   24.58
  -7   7  10   31.07   23.53
  -7  -7  10   32.93   18.75
   7  -7  -9   33.48   23.44
  -7  -7   9   32.10   17.10
  -7  -7   9    8.94    6.01
  -7   7   9   28.90   21.98
  -7  -7   9   10.55    7.70
  -7  -7   8   16.48    7.11
   7  -7  -8   24.71   16.98
  -7  -7   8   23.62   14.19
  -7   7   8   13.81   19.07
  -7  -7   8   33.11   20.43
   7  -7  -7  112.88   42.31
  -7  -7   7   34.52   13.58
  -7   7   7   80.71   34.37
  -7  -7   7  122.26   37.89
   7  -7  -6   71.36   34.35
  -7  -7   6   51.33   16.57
  -7  -7   6   35.00   16.19
  -7   7   6   47.88   27.65
  -7  -7   6   44.94   23.15
  -7   7   6   38.85   22.22
  -7  -7   6   50.13   24.58
  -7  -7   5    4.31    3.69
  -7   7   5   13.91   15.44
  -7  -7   5    5.69    3.31
  -7  -7   5    1.91    4.72
  -7   7   5   -7.12    8.66
  -7  -7   5    4.08    6.53
   7  -7  -4  183.96   50.54
  -7  -7   4   88.03   23.75
  -7  -7   4   75.85   22.03
  -7   7   4   68.87   30.39
  -7  -7   4   70.17   27.41
  -7  -7   4  105.51   35.08
  -7   7   4  153.79   40.16
   7  -7  -3   11.43   12.53
   7   7  -3    4.56   10.16
  -7  -7   3    2.41    5.78
  -7  -7   3    3.49    4.19
  -7   7   3   14.19   15.58
  -7   7   3  -10.99   10.38
  -7  -7   3    0.48    7.60
   7  -7  -2  184.44   50.27
   7   7  -2   80.70   30.50
  -7  -7   2  126.19   22.35
  -7  -7   2  109.36   21.16
  -7   7   2  130.11   37.27
  -7  -7   2   86.23   30.35
  -7   7   2  105.03   38.02
   7  -7  -1  227.42   56.74
   7   7  -1  282.13   57.72
  -7  -7   1  226.75   27.31
  -7  -7   1  242.61   23.04
  -7   7   1  311.62   56.01
  -7  -7   1  290.42   52.98
  -7   7   1  214.58   53.70
   7   7   0   79.69   15.51
   7   7   0   50.82   27.11
  -7   7   0   82.28   28.78
   7  -7   0   90.74   35.76
  -7  -7   0   54.47   23.17
  -7   7   0   70.97   30.73
   7   7   1   82.91   32.56
   7   7   1   89.45   20.00
   7  -7   1   80.74   32.91
  -7  -7  -1  102.17   32.00
  -7   7  -1   59.11   25.12
  -7   7  -1   46.99   26.20
   7   7   2   62.46   19.75
   7   7   2   43.12   23.14
   7   7   2   68.39   15.35
  -7   7  -2   49.68   26.49
   7   7   3    4.23    5.96
   7  -7   3    3.08    6.53
   7   7   3   -4.57    5.68
   7   7   3    3.65   11.10
   7   7   3    6.91    5.96
  -7   7  -3    3.91    3.44
   7   7   4  155.74   31.59
   7  -7   4  206.93   55.02
   7   7   4  194.79   50.27
   7  -7   4  160.66   15.88
   7   7   4  181.76   39.43
  -7   7  -4  167.07   51.16
   7   7   4  130.84   25.34
  -7  -7  -4  132.42   18.07
   7   7   5   41.92   17.03
   7  -7   5   -3.10    6.72
   7   7   5   47.17   23.17
   7   7   5   34.02   19.54
  -7   7  -5   27.31   22.54
  -7  -7  -5   25.75    9.55
   7   7   5   14.75    8.52
   7   7   6   27.59   17.02
   7  -7   6   68.26   33.17
   7   7   6   13.34   13.27
   7   7   6   34.96   19.36
  -7  -7  -6   49.08   17.28
  -7   7  -6   47.74   32.71
   7   7   6   54.99   19.24
   7  -7   7   53.22   30.50
   7   7   7  122.92   40.73
   7   7   7   54.75   30.87
  -7   7  -7   35.73   26.12
  -7  -7  -7   77.56   23.23
   7   7   7   89.20   26.12
   7  -7   8   60.06   30.09
  -7   7  -8  133.06   51.51
  -7  -7  -8  100.52   30.35
   7   7   8   65.93   33.91
   7   7   8   76.70   32.53
   7  -7   9    2.45    3.16
   7   7   9  -14.38   14.73
   7   7   9  -15.76   16.22
  -7  -7  -9    8.15    8.74
  -7   7  -9  -27.71   23.65
   7  -7  10   22.22   25.19
   7   7  10   21.18   23.41
  -7   7 -10    9.14   14.02
  -7  -7 -10   42.95   27.89
   7   7  11    1.16    5.08
   7  -7  11   10.20   14.37
  -7   7 -11  -25.17   24.03
  -7  -7 -11    9.75   11.96
   7   7  12    5.63    8.17
   7  -7  12   -4.51    2.71
  -7   7 -12    3.14    9.26
  -7   7 -13   39.58   47.66
   7   7  13   62.00   36.71
   7  -7  13    2.93    8.35
  -7   7 -14   -2.88    6.47
   7   7  14   -1.02    7.23
   7  -7  14    0.38   24.94
   7   7  15   83.10   49.25
   7   9 -17   41.52   27.80
  -7   9  17  -21.24   24.59
   7  -9 -16   34.69   35.83
   7   9 -16   -6.81   13.18
  -7   9  16  -29.66   28.20
  -7   9  16   -3.06   28.22
   7   9 -15   18.98   16.73
  -7   9  15    0.50   14.08
   7  -9 -14    0.12   16.74
   7   9 -14  -13.28   16.97
  -7   9  14   26.49   26.32
   7  -9 -13   42.06   35.33
   7   9 -13   32.49   28.92
  -7   9  13   19.21   20.95
  -7  -9  13    2.93    6.02
   7  -9 -12   56.54   35.57
  -7   9  12   26.11   26.64
   7   9 -12   19.16   18.63
  -7  -9  12   43.44   23.51
   7  -9 -11   12.14   14.54
   7   9 -11  -10.71   13.27
  -7  -9  11  -12.69   12.73
   7  -9 -10   46.63   31.86
  -7   9  10   36.51   26.34
   7   9 -10   12.13    7.99
  -7  -9  10   55.80   29.73
   7  -9  -9   -3.19    9.60
   7   9  -9  -11.61   12.38
  -7   9   9   16.67   15.14
  -7  -9   9  -29.16   19.45
   7  -9  -8   -8.85   12.47
  -7   9   8    1.63    8.08
  -7  -9   8    0.77    3.18
   7  -9  -7   94.98   41.92
  -7   9   7   48.45   30.27
  -7  -9   7    7.08    8.66
  -7   9   7   42.66   24.99
  -7  -9   7   29.14   17.38
   7  -9  -6   71.21   35.62
  -7  -9   6   42.56   19.50
  -7   9   6   65.54   34.91
  -7  -9   6   67.45   30.66
  -7   9   6   36.57   21.87
  -7  -9   6   36.19   19.77
   7  -9  -5    1.63    7.33
  -7  -9   5   17.62   12.01
  -7   9   5   28.31   22.55
  -7   9   5   13.04   12.13
  -7  -9   5   17.29   15.54
  -7  -9   5    9.92   11.45
   7  -9  -4   73.63   36.46
  -7   9   4   91.00   20.83
  -7   9   4   44.86   27.27
  -7  -9   4   97.29   23.69
  -7  -9   4   85.17   20.92
  -7   9   4  102.30   32.57
  -7  -9   4   45.46   26.04
  -7  -9   4   66.99   27.31
   7  -9  -3   -3.36    9.31
   7   9  -3   -1.66   11.03
  -7   9   3    1.43    2.99
  -7  -9   3    0.02    0.77
  -7  -9   3    7.67    4.69
  -7  -9   3  -19.65   13.72
  -7   9   3   19.58   18.23
  -7  -9   3   12.70   11.15
  -7   9   3   -2.19    4.64
   7   9  -2    9.18   11.99
   7  -9  -2   57.71   31.29
  -7  -9   2   54.08   23.19
  -7  -9   2   34.09   19.69
  -7   9   2   43.36   26.98
  -7   9   2   69.89   26.46
  -7  -9   2   29.75    6.66
   7   9  -1   41.75   24.79
   7  -9  -1  123.78   44.56
  -7  -9   1   85.80   28.29
  -7  -9   1  101.63   37.36
  -7   9   1   44.02   22.18
  -7   9   1   87.74   35.75
   7   9   0   10.86    5.86
   7   9   0   11.21   10.45
   7  -9   0   12.07   21.06
  -7   9   0  -12.64   11.02
  -7  -9   0   12.36    9.14
  -7   9   0   12.36   15.46
  -7  -9   0    8.98   13.35
   7   9   1   57.67   17.55
   7   9   1   21.39   16.17
   7  -9   1   66.74   33.58
  -7   9  -1   48.78   28.01
  -7  -9  -1   64.37   29.97
   7   9   2   30.91   21.29
   7   9   2   31.02   14.48
   7  -9   2   53.76   28.58
  -7   9  -2   52.74   27.46
  -7  -9  -2   92.62   38.68
   7   9   3    3.17    8.62
   7   9   3    1.92    4.99
   7   9   3   -5.08    4.24
  -7   9  -3    4.71    8.65
  -7  -9  -3    6.96    9.95
   7  -9   4   64.50   33.01
   7   9   4  108.83   31.66
   7   9   4  137.97   47.06
  -7   9  -4   90.28   40.18
  -7  -9  -4   71.80   33.65
   7  -9   5   26.79   21.14
   7   9   5   55.58   23.81
   7   9   5   17.55   18.50
  -7   9  -5   61.19   32.78
  -7  -9  -5   53.05   27.93
   7  -9   6   13.25   15.05
   7   9   6   37.60   26.43
   7   9   6   10.69   12.52
  -7   9  -6   30.00   23.60
  -7  -9  -6   -3.64   11.63
   7  -9   7    4.82   13.20
   7   9   7    0.64    3.40
   7   9   7   40.89   28.45
  -7   9  -7   56.26   35.26
  -7  -9  -7    4.43    8.13
   7  -9   8   -0.38   13.28
   7   9   8   15.10   13.22
   7   9   8    8.85   11.26
  -7   9  -8   31.94   27.68
  -7  -9  -8   36.39   24.10
   7  -9   9   14.77   17.21
   7   9   9    0.54    2.93
   7   9   9    2.59   10.62
  -7  -9  -9  -14.52   14.90
   7  -9  10   50.47   32.98
   7   9  10   68.55   34.97
   7   9  10  177.30   62.62
  -7   9 -10   73.44   41.66
  -7  -9 -10   94.27   37.68
   7  -9  11    4.45    2.74
   7   9  11   40.27   26.34
   7   9  11   13.02   16.56
  -7   9 -11    7.18   12.45
  -7  -9 -11    6.16    9.80
   7  -9  12   27.39   25.58
   7   9  12   26.79   23.15
   7   9  12   12.67    9.33
  -7   9 -12   58.74   39.52
  -7  -9 -12   10.90   18.90
   7  -9  13    9.65   29.83
  -7   9 -13    0.56   23.06
   7   9  13   17.98   23.46
   7   9  14    0.35   20.06
   7  11 -17  -60.24   41.28
  -7  11  16   11.40    5.59
   7  11 -16  -18.15   21.82
   7 -11 -15   14.35   11.78
  -7  11  15   30.13   23.75
   7  11 -15   34.63   27.11
   7 -11 -14    4.17   16.39
  -7  11  14  -22.80   23.98
   7  11 -14   -2.98    9.15
   7 -11 -13   20.00   22.35
  -7  11  13    7.68   29.11
   7  11 -13   35.59   27.63
   7 -11 -12   50.04   34.77
   7  11 -12   14.66   16.54
  -7  11  12   24.21   23.44
  -7 -11  12   31.90   24.93
   7 -11 -11  -34.88   28.00
   7  11 -11    3.93   12.12
  -7  11  11   12.59   23.12
  -7 -11  11  -19.58   17.31
   7 -11 -10   34.78   21.58
   7  11 -10   46.24   26.51
  -7  11  10  102.52   44.34
  -7 -11  10  101.34   41.49
   7 -11  -9   16.27   14.73
   7  11  -9  -24.58   18.23
  -7  11   9  -11.88   15.30
  -7  11   9   45.07   25.86
  -7 -11   9   18.45   18.49
  -7 -11   9   -5.25    9.00
   7 -11  -8   -0.48   13.07
  -7  11   8   20.01   17.95
   7  11  -8   -8.15    9.84
  -7  11   8   11.23   14.34
  -7 -11   8    0.18    9.69
  -7 -11   8   11.69   13.45
   7 -11  -7    5.13   14.73
  -7  11   7   95.02   40.90
  -7 -11   7   49.28   25.94
  -7 -11   7   72.74   35.92
  -7  11   7   47.89   23.30
   7 -11  -6   15.72   19.66
  -7  11   6   32.20   23.85
  -7 -11   6   14.62   12.59
  -7  11   6   12.69   13.02
  -7 -11   6    4.23    4.77
   7 -11  -5   10.73    9.53
  -7  11   5   11.57    7.48
  -7  11   5  -13.52   15.25
  -7  11   5   18.62   17.35
  -7 -11   5    8.00    8.06
  -7 -11   5   22.52   18.75
  -7  11   4   36.62   13.99
   7 -11  -4   22.70   17.58
  -7 -11   4   25.32   18.37
  -7  11   4   -6.33   10.34
  -7 -11   4   16.72   13.62
  -7  11   4   40.14   20.61
   7  11  -3  -14.39   15.01
  -7  11   3    2.13    3.64
   7 -11  -3    9.10   14.01
  -7 -11   3    0.14    8.24
  -7 -11   3    4.51    6.72
  -7  11   3    6.51    3.27
  -7  11   3   31.22   25.85
   7  11  -2   13.45   16.18
   7 -11  -2   20.15   20.43
  -7 -11   2   34.28   17.83
  -7 -11   2   23.42   21.42
  -7  11   2   14.54   13.49
  -7  11   2   19.47   17.23
   7  11  -1   50.25   11.63
   7  11  -1   22.71   17.83
   7 -11  -1   79.95   38.20
  -7  11   1   76.98   29.86
  -7 -11   1   78.82   28.06
  -7  11   1   90.29   39.77
  -7 -11   1   32.74   23.80
   7  11   0    1.18    2.28
   7  11   0   -5.19   10.64
   7 -11   0    5.08    9.63
  -7  11   0    2.95    3.09
  -7 -11   0   -0.16    8.71
   7  11   1   30.39   13.66
   7  11   1   62.96   34.31
   7 -11   1   10.78   10.11
  -7 -11  -1   36.86   25.38
  -7  11  -1   34.48   27.18
   7  11   2    1.52    7.89
   7  11   2   -5.87    6.48
   7 -11   2   -1.05   12.02
  -7  11  -2  -10.58   13.51
  -7 -11  -2    8.43    8.70
   7  11   3    6.82    5.73
   7  11   3    1.50    5.04
   7 -11   3    3.12    8.33
  -7 -11  -3    0.32   12.99
   7  11   4  213.04   61.32
   7  11   4  200.70   44.46
  -7  11  -4  209.74   66.40
  -7 -11  -4  256.98   66.43
   7  11   5    0.99    3.31
   7  11   5   18.24   12.60
  -7  11  -5   31.50   26.54
  -7 -11  -5   18.10   12.05
   7 -11   6   -0.29    8.12
   7  11   6    5.96    8.61
   7  11   6   -5.83   10.36
  -7  11  -6   36.65   28.92
  -7 -11  -6   10.94   15.08
   7 -11   7   32.16   29.99
   7  11   7   60.97   32.96
   7  11   7   65.69   30.12
  -7  11  -7   56.19   37.17
  -7 -11  -7   36.21   25.19
   7 -11   8    9.55   18.39
   7  11   8    7.35   14.61
   7  11   8   15.12   15.17
  -7  11  -8    7.83   13.51
  -7 -11  -8  -11.34   13.99
   7 -11   9    5.77   15.65
   7  11   9   12.78   15.95
   7  11   9    6.45   19.63
  -7  11  -9   14.09   20.45
  -7 -11  -9    5.60    9.88
   7 -11  10    2.06   16.62
   7  11  10   28.35   23.38
   7  11  10   44.77   28.77
  -7  11 -10  -33.33   29.41
  -7 -11 -10   40.38   28.73
   7 -11  11  -13.64   18.26
   7  11  11   29.21   24.17
   7  11  11   23.43   27.50
  -7  11 -11   21.39   24.21
  -7 -11 -11    7.60   16.30
   7 -11  12   -1.52    9.90
  -7  11 -12    7.87    6.11
   7  11  13   18.56   34.66
   7  11  14   -5.63   11.81
  -7  13  15   12.45   35.15
  -7  13  14   17.52   21.61
   7 -13 -13    3.90   13.92
  -7  13  13  114.25   64.05
   7 -13 -12   41.18   35.42
  -7  13  12   57.18   37.83
  -7 -13  12    7.84    8.69
   7 -13 -11   13.19   24.87
  -7  13  11    6.07   22.93
  -7 -13  11    1.61    5.41
   7 -13 -10   25.57   20.14
  -7  13  10  -12.52   16.68
  -7 -13  10   16.26    3.38
   7 -13  -9    9.87   80.51
  -7  13   9    7.92    4.25
  -7 -13   9    7.38    5.58
   7 -13  -8  -29.05   25.20
  -7  13   8   57.80   36.34
  -7 -13   8   18.13   17.92
  -7  13   7   -9.47   13.75
  -7 -13   7    9.81   18.78
   7 -13  -6  -15.84   18.05
  -7  13   6   15.07   20.76
  -7 -13   6   -0.81    8.11
   7 -13  -5   20.44   23.54
  -7 -13   5   51.91   32.37
  -7  13   5    1.22    4.43
   7 -13  -4  126.91   54.82
  -7  13   4  141.69   37.63
  -7  13   4  124.46   48.60
  -7 -13   4  142.40   53.47
   7  13  -3    1.70    5.71
   7 -13  -3   -8.87   13.15
  -7  13   3    5.40    6.98
  -7 -13   3    4.08   11.90
  -7  13   3   12.22   16.77
   7  13  -2    1.43    4.22
   7 -13  -2    1.05    9.53
  -7 -13   2    9.28   19.51
  -7  13   2    2.82   12.98
   7  13  -1   76.18   37.80
   7 -13  -1    9.84   17.25
  -7  13   1   82.53   38.80
  -7 -13   1   22.12   20.23
   7  13   0    6.23   10.67
   7 -13   0   -0.96   15.22
  -7  13   0   33.30   29.01
  -7 -13   0   13.59   17.04
   7  13   1   60.01   31.82
   7 -13   1   35.32   24.85
  -7  13  -1   12.50   24.18
   7  13   2   31.90   26.92
   7 -13   2   64.86   39.91
  -7  13  -2    2.29   12.37
  -7 -13  -2   23.90   25.41
   7  13   3   -5.42   15.67
  -7  13  -3    6.60    9.89
  -7 -13  -3    3.65    8.32
   7 -13   4  134.39   53.82
   7  13   4   61.55   33.33
   7  13   4  127.95   37.29
  -7  13  -4   32.29   25.66
  -7 -13  -4  145.96   54.23
   7  13   5   -7.05   11.98
   7  13   5   21.15   19.46
  -7  13  -5    3.37    5.76
   7  13   6    3.23   11.08
   7  13   6    6.35    9.07
  -7  13  -6  -24.45   24.06
  -7 -13  -6    1.73   13.67
   7  13   7   29.82   24.97
   7  13   7   22.78   27.26
  -7  13  -7   14.04   19.19
  -7 -13  -7   54.55   32.68
   7 -13   8   22.06   27.44
   7  13   8  -20.75   18.41
   7  13   8   36.43   33.15
  -7  13  -8    8.82    4.45
  -7 -13  -8   32.15   26.60
   7 -13   9  -15.93   19.66
   7  13   9    5.37   12.09
   7  13   9    9.33    6.39
  -7  13  -9   10.74   17.09
  -7 -13  -9    4.23   15.85
   7 -13  10   48.22   40.87
   7  13  10   10.23   11.23
   7  13  10   19.79   21.07
  -7  13 -10   65.18   45.81
  -7 -13 -10   33.08   29.15
   7  13  11   33.61   25.61
  -7 -13 -11  -21.57   20.83
   7  13  12   25.09   29.80
   7  13  13  -59.13   37.85
  -7  15  13  -29.06   27.93
  -7  15  12    8.91   17.56
  -7 -15  12  -12.96   14.49
   7 -15 -11    4.29   30.29
  -7  15  11   43.00   32.60
  -7 -15  11  -28.94   24.79
   7 -15 -10   25.76   25.06
  -7  15  10    7.53   19.53
  -7 -15  10  -16.83   18.93
   7 -15  -9   29.32   33.30
  -7  15   9   22.41   28.32
  -7 -15   9   51.20   36.13
   7 -15  -8   16.71   20.16
  -7  15   8   -0.33    2.72
  -7 -15   8   24.01   21.61
   7 -15  -7  -12.48   17.17
  -7  15   7   19.01   25.56
  -7 -15   7   -1.90   14.84
   7 -15  -6  -12.63   17.05
  -7  15   6  -35.26   27.37
   7 -15  -5   -7.80   13.26
  -7 -15   5   14.46   17.58
  -7  15   5    6.07   11.44
   7 -15  -4   39.03   29.64
  -7  15   4   51.91   34.05
  -7 -15   4   18.07   15.55
   7 -15  -3   23.57   20.27
  -7  15   3   36.35   28.58
  -7 -15   3   11.82   15.88
   7  15  -2    9.39   14.23
   7 -15  -2    3.99   21.34
  -7  15   2  -28.35   24.02
  -7 -15   2   29.93   27.99
   7  15  -1   29.60   30.32
   7 -15  -1   22.65   21.20
  -7  15   1   39.99   30.10
  -7 -15   1   39.78   30.33
   7  15   0   36.19   28.15
   7 -15   0    6.28   14.61
  -7  15   0   12.05   10.97
  -7 -15   0   36.21   30.71
   7  15   1    1.90   14.19
   7 -15   1    7.76   13.10
  -7 -15  -1    2.67   16.32
   7 -15   2  116.63   54.37
   7  15   2   21.81   21.77
  -7  15  -2   71.98   45.77
  -7 -15  -2   37.85   24.53
   7 -15   3    3.62    6.82
   7  15   3   30.21   23.67
  -7 -15  -3    6.71    5.76
   7  15   4  -18.71   20.60
  -7  15  -4   23.11   17.90
  -7 -15  -4   -8.27   13.50
   7 -15   5    6.77   11.47
   7  15   5    0.69   10.23
  -7 -15  -5   32.12   26.51
   7 -15   6   17.05   17.19
   7  15   6   -0.71    3.77
  -7  15  -6   20.37   28.30
  -7 -15  -6  -22.18   22.26
   7  15   7   37.54   25.81
  -7  15  -7   19.43   23.12
  -7 -15  -7   24.00   26.41
  -7  15  -8   -8.66    9.25
  -7 -15  -8  -37.68   29.20
  -7 -15  -9   29.56   25.93
  -7 -15 -10   87.29   43.73
   7 -17  -8   -9.71   31.39
  -7 -17   8   21.38   22.99
  -7  17   8   -3.32   23.18
   7 -17  -7  -31.86   28.90
  -7 -17   7  -35.94   29.82
  -7  17   7    1.85   25.29
   7 -17  -6   12.16   24.44
  -7  17   6   15.22    8.40
  -7 -17   6   26.66   19.92
   7 -17  -5   40.16   34.44
  -7  17   5    5.82   15.61
  -7 -17   5   11.98   22.47
   7 -17  -4    8.21   32.14
  -7  17   4   51.77   41.43
  -7 -17   4   -0.61    3.89
   7 -17  -3   -3.40   22.24
  -7  17   3    7.07   23.19
  -7 -17   3    5.76   11.95
  -7 -17   2   11.17   23.29
  -7  17   2   19.70   18.63
   7  17  -1   16.87   20.14
   7 -17  -1   -0.24   13.31
  -7  17   1   19.95   18.01
  -7 -17   1  -30.26   27.45
   7  17   0    8.14    4.51
   7 -17   0    4.36   13.13
  -7 -17   0  -15.91   19.93
   7 -17   1   42.16   33.89
   7  17   1   28.34   26.42
  -7  17  -1   63.70   42.81
  -7 -17  -1    9.78   15.66
   7 -17   2   23.88   28.88
   7  17   2    3.32    9.10
  -7  17  -2   14.57    9.17
  -7 -17  -2   -6.09   12.38
   7 -17   3   11.33   18.35
   7  17   3  -38.48   31.24
  -7  17  -3   10.44   10.29
  -7 -17  -3  -20.73   22.89
   7 -17   4   30.07   33.96
  -7 -17  -4   37.15   28.17
   7 -17   5   47.54   40.10
  -7  17  -5   12.21   18.62
  -7  19   0  -42.83   34.55
  -7  19  -1   48.11   46.63
  -8   0  20   -2.32   10.45
  -8   0  19   18.88   26.79
  -8   0  18   73.90   43.26
  -8   0  17    9.55   18.92
  -8   0  16  -10.78   14.06
   8   0 -15   17.21   16.91
  -8   0  15   -5.53   14.19
   8   0 -14   -0.10    1.35
  -8   0  14   -4.99   17.32
   8   0 -13    2.19    6.22
  -8   0  13    0.97    5.89
   8   0 -12  202.64   58.75
  -8   0  12  141.06   42.84
   8   0 -11    0.81    3.79
  -8   0  11   -2.11    9.99
   8   0 -10   37.82   21.22
   8   0  -9    2.23    8.61
   8   0  -8   19.81   14.97
  -8   0   8    2.02    7.24
   8   0  -7    0.47    6.28
  -8   0   7   -0.79    7.53
   8   0  -6    6.64    8.07
  -8   0   6   -3.48    3.04
   8   0  -5   -0.09    5.69
  -8   0   5   -0.30   10.01
  -8   0   5   11.47   13.66
  -8   0   5   -9.84   10.68
  -8   0   4 1656.45  103.75
   8   0  -4 1636.87  123.40
  -8   0   4 1758.12  125.23
  -8   0   4 1656.46  109.13
  -8   0   4 1923.12  144.11
  -8   0   4 1553.14  135.28
  -8   0   3    1.22    4.11
   8   0  -3    5.02    6.46
  -8   0   3    6.34    6.27
  -8   0   3   -1.91    4.36
  -8   0   3    2.66    4.43
   8   0  -2  233.33   45.25
  -8   0   2  251.69   39.64
  -8   0   2  179.32   33.85
  -8   0   2  212.83   46.19
  -8   0   2  287.02   57.19
  -8   0   1    0.03    3.06
  -8   0   1    1.74    3.37
   8   0  -1    1.88    3.91
  -8   0   1    1.73    6.86
  -8   0   1   -4.82    7.23
  -8   0   0   57.97   20.65
   8   0   0   50.33   16.78
   8   0   0   86.61   27.14
   8   0   0   51.61   19.08
  -8   0   0   52.80   24.31
  -8   0   0   37.32   18.95
  -8   0  -1    7.83    8.91
   8   0   1   -8.22    6.81
   8   0   1    1.31    6.51
  -8   0  -1    8.58    8.57
  -8   0  -1   -2.35    2.41
   8   0   2  277.51   41.30
   8   0   2  275.15   48.61
  -8   0  -2  252.67   54.83
  -8   0  -2  309.53   56.34
   8   0   3    4.25    2.63
  -8   0  -3    5.33    7.40
  -8   0  -4  312.72   58.55
   8   0   4  427.52   56.03
   8   0   4  318.04   58.10
   8   0   5   -0.50    3.31
   8   0   5    0.33    5.31
  -8   0  -6    6.03   11.17
   8   0   6    3.17    6.20
  -8   0  -7  -14.39   13.74
   8   0   7   -7.24    9.82
  -8   0  -8   32.93   22.87
   8   0   8   23.30   20.86
  -8   0  -9   11.08   17.15
   8   0   9    7.76   12.71
  -8   0 -10  382.79   81.49
   8   0  10  303.92   74.73
  -8   0 -11   -2.24    6.37
   8   0  11    3.60    8.20
  -8   0 -12   -6.48   11.27
   8   0  12   13.68   19.27
  -8   0 -13    5.75   16.15
   8   0  13  -17.35   19.45
  -8   0 -14    5.85   13.68
   8   0  14   -4.53   11.08
  -8   0 -15    0.12    1.72
   8   0  15   -7.86   14.08
  -8   0 -16  -25.23   25.77
  -8   2  20   28.25   32.51
  -8   2  19   -7.05   24.51
  -8  -2  18   -1.76   20.27
  -8   2  18    6.79    2.79
  -8  -2  17   36.84   17.99
  -8   2  17   37.93   32.88
   8  -2 -17    6.50   19.71
  -8   2  16   -4.38   14.32
  -8  -2  16   -5.28   17.79
   8  -2 -16    3.48   11.56
  -8   2  15  173.32   58.30
  -8  -2  15   64.74   30.48
   8  -2 -15  136.87   54.73
  -8   2  14    5.48    5.41
  -8  -2  14  -11.81   12.78
   8  -2 -14    7.69   19.11
  -8   2  13   29.44   21.07
  -8  -2  13   36.18   20.85
   8   2 -13   67.85   36.53
   8  -2 -13   58.45   31.85
  -8  -2  12  -19.09   14.62
   8   2 -12    3.42    7.87
   8  -2 -12    1.80   15.16
  -8  -2  12   -3.54    5.08
   8   2 -11   20.46   16.92
   8  -2 -11   14.34   18.04
  -8  -2  11   -0.79   11.87
   8   2 -10    3.07    7.62
   8  -2 -10   11.30   12.95
  -8   2  10   -2.22    6.95
  -8  -2  10   -3.84    8.83
   8   2  -9   86.22   31.90
   8  -2  -9  101.93   37.77
  -8   2   9   80.07   36.12
  -8  -2   9   98.60   26.97
   8   2  -8   -1.02    4.24
   8  -2  -8   -0.38    2.21
  -8   2   8   -1.18    8.73
  -8  -2   8   -9.50    8.02
   8   2  -7   76.03   28.11
   8  -2  -7   67.50   29.61
  -8  -2   7   25.70   18.47
  -8   2   7   35.94   23.57
  -8  -2   6    9.72    5.59
   8   2  -6    3.79    8.86
   8  -2  -6    3.17    5.98
  -8   2   6   -3.85    6.96
  -8  -2   6    2.00    7.22
  -8   2   6   11.96   13.43
  -8  -2   6    1.14    5.85
   8  -2  -5    3.38    6.01
   8   2  -5    3.71    4.82
  -8  -2   5   12.86    8.50
  -8  -2   5   -0.41    2.89
  -8  -2   5   -9.33    9.63
  -8   2   5    7.99   11.45
  -8   2   5   -0.75    2.94
  -8  -2   5   14.70   13.62
   8  -2  -4   -6.33    8.06
  -8  -2   4    3.20    4.35
  -8   2   4   12.90   14.16
   8   2  -4   -0.03    0.50
  -8   2   4    3.65    4.51
  -8  -2   4    1.01    8.51
  -8   2   4   17.95   15.42
  -8   2   4   11.79   10.56
  -8  -2   4    0.78    8.15
  -8   2   3   -0.12    6.57
   8  -2  -3   -0.05    6.84
   8   2  -3   -8.27    7.43
  -8  -2   3    0.82    4.31
  -8   2   3    1.47    2.14
  -8  -2   3    4.21    6.05
  -8   2   3   -8.81    9.91
  -8  -2   3    8.08    8.68
  -8   2   3  -10.82   10.91
  -8  -2   3   -8.10    9.44
   8   2  -2   11.10    8.05
  -8   2   2   10.69    9.13
   8  -2  -2    2.17    5.78
  -8  -2   2    6.42    5.74
  -8   2   2   -0.10    3.70
  -8  -2   2    4.59    5.33
  -8  -2   2    1.78    8.15
  -8   2   2    0.48    1.71
  -8  -2   2   -6.38    8.33
   8   2  -1  178.92   34.79
   8  -2  -1  202.77   45.10
  -8  -2   1  178.35   29.94
  -8   2   1  175.16   26.58
   8   2  -1  115.63   30.27
  -8  -2   1  254.70   44.26
  -8   2   1  186.52   40.00
   8   2  -1  176.32   39.78
  -8  -2   1  122.51   32.32
  -8   2   1  184.25   45.82
  -8  -2   1  173.50   44.86
  -8   2   1  104.13   34.66
   8  -2   0    7.25    8.86
   8   2   0    2.71    4.36
   8  -2   0    3.19    4.91
   8   2   0    6.34    5.59
  -8  -2   0   -0.63    5.53
  -8  -2   0    0.91    1.75
   8   2   0   11.94   10.02
   8   2   0   15.68    8.24
  -8   2   0    7.24    9.93
  -8  -2   0    8.56    8.25
  -8   2   0    4.47    9.60
  -8  -2   0    5.64    8.51
   8  -2   1  122.75   33.55
  -8   2  -1  159.39   43.29
  -8  -2  -1  205.15   49.35
   8   2   1  141.85   30.78
   8   2   1  201.12   39.96
  -8  -2  -1  240.09   40.29
   8  -2   1  161.21   25.03
   8   2   1  179.05   40.22
  -8   2  -1  220.31   49.77
  -8  -2  -1  186.41   39.54
  -8   2  -2    1.37    3.98
   8  -2   2   -4.42    6.52
  -8  -2  -2   -4.26    7.00
   8  -2   2    0.48    4.40
   8   2   2   -2.98    5.62
  -8  -2  -2   -1.88    5.08
   8   2   2    1.95    7.20
   8   2   2   -8.33    8.53
  -8   2  -2   -9.46   10.30
  -8  -2  -2   -0.92    3.30
   8  -2   3    7.91    9.88
  -8  -2  -3    2.89    7.56
   8  -2   3   15.40    8.87
   8   2   3    0.12    5.04
   8   2   3   -2.01    4.05
  -8  -2  -3    9.87    9.26
  -8   2  -3   14.07   16.59
  -8  -2  -4    2.09    2.62
  -8   2  -4    4.57    8.39
   8   2   4    1.36    3.54
   8  -2   4    2.17    2.97
   8   2   4   -0.82    6.13
  -8  -2  -5  164.81   40.55
  -8   2  -5   96.89   35.94
   8   2   5  109.55   34.30
   8   2   5  170.68   40.85
   8  -2   5  135.57   41.70
  -8   2  -6   17.68   19.46
  -8  -2  -6   21.91   14.53
   8   2   6   16.13   14.30
   8   2   6    8.33   11.43
   8  -2   6   12.38   11.49
  -8   2  -7  118.26   44.59
  -8  -2  -7  107.82   35.57
   8   2   7  164.36   47.08
   8  -2   7  125.59   43.12
  -8   2  -8    2.34    5.32
  -8  -2  -8    2.27    8.35
   8   2   8    6.97   11.17
   8  -2   8    1.06    4.02
  -8   2  -9   20.83   18.97
  -8  -2  -9    9.50   14.50
   8   2   9   13.75   15.71
   8  -2   9   -2.78    4.19
  -8   2 -10    2.17   11.94
  -8  -2 -10   18.52   13.25
   8   2  10  -14.35   15.56
   8  -2  10    7.16   14.11
  -8   2 -11   21.43   24.83
  -8  -2 -11   25.87   24.00
   8   2  11   16.24   17.27
   8  -2  11   38.43   30.84
  -8   2 -12   29.28   15.61
  -8  -2 -12   14.11   15.97
   8  -2  12    1.13   14.76
   8   2  12   22.93   24.65
  -8   2 -13   28.20   22.94
  -8  -2 -13   -6.20   11.02
   8  -2  13   33.88   29.89
   8   2  13   17.88   19.62
  -8   2 -14   23.62   24.18
  -8  -2 -14   -4.30   16.96
   8  -2  14  -26.88   25.44
   8   2  14   17.91   30.90
  -8   2 -15   18.61   22.06
  -8  -2 -15   30.22   32.80
   8  -2  15   42.85   31.32
   8   2  15   36.32   28.93
  -8   2 -16  -40.21   33.53
  -8  -2 -16   84.39   45.38
  -8  -2 -17   45.63   45.04
  -8   4  19   -2.21    8.85
  -8   4  18   68.28   44.09
   8  -4 -18   48.77   38.24
  -8   4  17  -16.29   17.63
   8  -4 -17  -27.54   26.97
  -8   4  16    1.16    6.70
   8  -4 -16  -26.76   25.67
  -8   4  15   -3.82   23.93
  -8  -4  15   -5.34   10.97
   8  -4 -15   -7.26   12.91
  -8   4  14   21.29   20.43
  -8  -4  14    6.67    7.95
   8  -4 -14  -11.31   15.55
  -8  -4  13   -2.53    4.66
   8  -4 -13  -23.33   21.56
   8  -4 -12   79.29   39.88
  -8  -4  12   81.13   27.89
  -8   4  12  127.64   51.24
  -8  -4  12   72.20   24.82
   8  -4 -11   -2.22    5.44
  -8  -4  11    3.17    8.50
  -8   4  11    7.60   15.58
  -8  -4  11    6.44    3.79
   8  -4 -10   26.80   20.83
   8   4 -10   35.49   20.19
  -8  -4  10   49.87   19.78
  -8   4  10   71.29   35.98
  -8  -4  10   87.68   28.49
   8   4  -9    5.06    5.19
   8  -4  -9    5.70    9.29
  -8   4   9    7.93   11.28
  -8  -4   9    2.42    3.78
  -8  -4   8   10.57   13.63
   8   4  -8    2.10    9.79
   8  -4  -8   -4.58    8.09
  -8  -4   8   -4.79    4.77
  -8   4   8   -5.92    9.47
   8   4  -7   -0.48    5.20
  -8  -4   7    5.23    7.37
   8  -4  -7    0.67    3.28
  -8  -4   7   -2.91    3.26
  -8   4   7    4.56    8.77
  -8  -4   7   -5.46    8.37
   8   4  -6   53.58   19.17
  -8  -4   6   34.24   15.65
  -8  -4   6   41.91   10.25
   8  -4  -6   35.10   24.20
  -8  -4   6   56.37   12.17
  -8   4   6   87.83   34.74
  -8  -4   6   56.10   25.14
  -8   4   6   47.44   25.01
  -8  -4   6   11.95   11.55
   8   4  -5   -7.30    6.67
   8  -4  -5  -10.20   11.20
  -8  -4   5    4.89    3.00
  -8  -4   5    3.21    2.29
  -8  -4   5    1.23    0.55
  -8  -4   5    3.33   10.04
  -8   4   5    3.59    3.72
  -8  -4   5    6.19    8.51
  -8   4   5  -11.83   11.76
  -8  -4   5  -12.95   12.31
   8  -4  -4   48.86   25.05
   8   4  -4   88.50   21.98
  -8  -4   4   84.63   26.41
  -8  -4   4   95.25   29.29
  -8   4   4   49.07   26.67
  -8   4   4  115.52   36.51
  -8  -4   4   83.70   31.22
   8  -4  -3    4.47    7.95
   8   4  -3    1.21    2.03
  -8  -4   3    3.56    2.14
  -8   4   3    6.46    3.87
  -8   4   3   -1.60    4.46
  -8  -4   3   11.24   10.39
  -8  -4   3    3.65    7.48
  -8   4   3   -2.96    5.73
  -8  -4   3   10.55   11.64
   8  -4  -2   -3.23    6.08
   8   4  -2    6.71    7.80
   8   4  -2   -1.96    2.98
  -8   4   2    0.50    3.08
  -8  -4   2   10.35    4.91
  -8  -4   2    1.42    3.87
  -8  -4   2    8.57   10.90
  -8   4   2   11.26   11.10
   8   4  -1    4.46    5.63
  -8  -4   1   -1.29    2.07
   8   4  -1    3.86    6.17
   8  -4  -1    1.30    6.86
  -8  -4   1    7.99    9.62
  -8   4   1   -6.55    8.47
  -8  -4   1    9.79    7.10
  -8   4   1   -0.84    9.52
   8   4   0   28.82   12.87
   8  -4   0   80.44   31.56
   8   4   0   29.07   11.72
  -8  -4   0   30.30   11.57
   8   4   0   67.35   25.01
   8   4   0   64.56   21.97
  -8   4   0   66.01   27.49
  -8  -4   0   52.59   19.42
  -8  -4   0   73.52   29.06
  -8   4   0   27.96   19.23
   8  -4   1    4.12    8.10
  -8   4  -1  -13.30   12.24
  -8  -4  -1   10.47   13.81
   8   4   1    7.57   11.29
  -8  -4  -1   11.59    7.70
   8   4   1    0.99    5.72
   8   4   1    9.32   13.38
  -8   4  -1   -1.41    6.09
  -8  -4  -1   -7.33    6.98
   8  -4   2  354.78   64.97
  -8   4  -2  234.66   53.45
   8   4   2  254.29   50.85
  -8  -4  -2  334.98   48.34
   8   4   2  255.79   41.03
   8   4   2  366.02   52.43
  -8  -4  -2  320.31   44.58
  -8   4  -2  313.49   64.51
   8  -4   3   13.14   14.58
   8   4   3   -3.17    1.68
   8  -4   3    2.07    1.35
   8   4   3   -1.38    5.71
  -8  -4  -3    2.19    4.13
  -8  -4  -3    4.73    6.52
   8   4   3   12.59   10.14
  -8   4  -3   -1.23    6.40
   8  -4   4  126.20   40.81
  -8  -4  -4  251.41   42.59
   8   4   4  230.26   44.40
   8   4   4  195.58   41.84
   8  -4   4  211.44   28.83
   8   4   4  205.47   47.53
   8  -4   5   10.29   11.72
  -8  -4  -5    5.97    8.93
  -8   4  -5  -17.66   15.98
   8   4   5   -0.10    5.88
   8   4   5   -0.94    8.41
   8  -4   6   -0.14    7.00
  -8   4  -6   -0.38    2.41
  -8  -4  -6    0.22    6.12
   8   4   6    3.00    5.42
   8   4   6   -1.42    5.89
  -8   4  -7    9.76   12.63
  -8  -4  -7    2.81    8.12
   8   4   7   -8.69   10.45
   8   4   7    6.78    8.93
   8  -4   7   -0.75    6.16
  -8   4  -8   24.89   21.78
  -8  -4  -8   48.21   24.09
   8   4   8   51.15   28.06
   8  -4   8   47.60   30.21
  -8   4  -9   19.00   20.25
  -8  -4  -9    0.55   14.09
   8   4   9  -14.98   15.15
   8  -4   9   13.74   17.49
  -8   4 -10  132.60   52.11
  -8  -4 -10  285.04   64.51
   8   4  10  214.92   61.01
   8  -4  10  179.47   57.88
  -8   4 -11   14.38   20.74
  -8  -4 -11   -8.94   11.62
   8   4  11   10.21    9.27
   8  -4  11    5.30   11.55
  -8   4 -12  -19.47   21.12
  -8  -4 -12   -0.65    3.29
   8   4  12   37.97   29.48
   8  -4  12   19.94   20.46
  -8   4 -13    8.46   21.13
  -8  -4 -13  -21.56   19.72
   8   4  13  -46.11   31.49
   8  -4  13   19.30   19.20
  -8   4 -14   13.56   14.11
   8   4  14   18.12    4.62
   8  -4  14    2.83   12.25
  -8   4 -15   47.02   36.75
   8   4  15  -27.91   26.42
  -8   6  18   15.50   32.37
   8  -6 -17   23.04   30.03
  -8   6  17    3.04    1.97
  -8   6  17   -5.49    9.02
   8  -6 -16    2.83    4.48
  -8   6  16   10.63   16.70
  -8   6  16    3.20    8.60
   8  -6 -15  121.28   55.01
  -8   6  15  102.73   50.16
   8  -6 -14   -2.25    7.17
  -8   6  14   -2.05   15.23
   8  -6 -13   19.11   20.20
  -8   6  13   47.80   31.51
   8  -6 -12   13.36   16.36
  -8   6  12   -1.51   12.58
  -8  -6  12   16.82   13.15
   8  -6 -11   -6.51   11.07
  -8  -6  11    4.42    4.44
  -8   6  11   20.00   11.17
   8  -6 -10   13.22   15.31
  -8  -6  10    8.07    6.45
  -8   6  10    1.62    5.43
  -8  -6  10    9.72   10.34
   8  -6  -9   75.64   37.60
  -8  -6   9   51.61   14.47
  -8   6   9  101.18   43.32
  -8  -6   9   74.26   29.64
   8  -6  -8   15.93   16.49
  -8  -6   8    0.61    2.15
  -8  -6   8    9.65    4.78
  -8   6   8   17.28   16.89
  -8  -6   8   -3.18    6.00
  -8  -6   7  116.59   27.41
   8  -6  -7   35.33   22.84
  -8   6   7  126.04   45.12
  -8   6   7  144.15   44.67
  -8  -6   7  126.14   41.61
  -8  -6   6   -2.68    1.56
   8  -6  -6   11.55   12.95
  -8  -6   6    7.45    7.30
  -8   6   6    0.22    1.84
  -8   6   6    1.46    3.35
  -8  -6   6   -1.34    6.70
  -8  -6   5   25.22   11.14
   8  -6  -5   11.92   13.41
  -8   6   5   20.26   15.35
  -8  -6   5    2.28    2.76
  -8  -6   5    5.75    8.47
  -8   6   5   18.09   15.29
   8  -6  -4    1.62    4.99
  -8  -6   4    1.71    3.55
  -8  -6   4   30.61   14.85
  -8   6   4   -1.40    2.45
  -8   6   4    3.17    3.86
  -8  -6   4   41.84   23.03
   8  -6  -3   18.92   12.59
   8   6  -3   27.70    7.54
  -8   6   3   32.35    8.43
  -8   6   3   32.28   21.18
  -8  -6   3   58.02   19.59
  -8  -6   3   29.95   13.62
  -8   6   3   30.89   19.18
  -8  -6   3   27.26   18.44
   8  -6  -2    0.13    2.46
   8   6  -2    5.70    9.71
  -8  -6   2    5.45    4.03
  -8  -6   2    4.49    0.70
  -8   6   2    0.99    5.72
  -8  -6   2    0.27    6.68
  -8   6   2   16.49   11.55
   8  -6  -1  131.78   42.90
   8   6  -1  231.23   19.54
   8   6  -1  188.17   46.77
  -8  -6   1  234.81   32.59
  -8   6   1  187.66   46.96
  -8  -6   1  220.96   50.20
  -8   6   1  200.20   52.95
  -8  -6   1  226.63   34.80
   8   6   0   25.20    8.77
   8  -6   0    3.55    2.96
  -8  -6   0   31.18   19.51
   8   6   0   21.23    8.42
   8   6   0   21.35   14.53
  -8  -6   0   32.40   11.44
  -8   6   0   32.52   18.34
  -8  -6   0   26.42   11.74
  -8   6   0   23.89   20.16
   8  -6   1   47.47   25.70
   8   6   1   51.92   13.43
  -8   6  -1   41.57   22.98
  -8  -6  -1   52.38   25.73
   8   6   1   92.84   20.93
   8   6   1   83.80   31.10
  -8  -6  -1   53.24   13.80
  -8   6  -1   43.94   25.13
   8  -6   2    5.19    8.20
   8   6   2    2.35    6.34
   8   6   2    0.59    1.88
   8   6   2    5.07   10.76
  -8  -6  -2    0.17    2.02
   8   6   2    2.04    6.03
  -8   6  -2   -0.21   10.65
   8   6   3   -1.95    3.42
   8  -6   3    3.47    5.61
   8   6   3    2.31    4.11
   8   6   3   -4.07    6.77
  -8  -6  -3    0.98    2.60
   8   6   3   -4.92    5.46
  -8   6  -3   13.54   12.77
   8  -6   4   -0.98    5.08
   8   6   4    6.01    3.26
  -8  -6  -4   -2.52    4.25
   8   6   4    6.39    4.97
   8   6   4    0.85    6.95
   8  -6   4   -0.60    1.66
   8   6   5  101.57   30.82
   8  -6   5  189.31   54.41
   8   6   5  141.93   38.30
   8   6   5  122.80   40.87
  -8  -6  -5  136.88   28.81
   8   6   5  146.23   33.00
  -8   6  -5  178.53   55.19
   8  -6   6    1.09    7.67
   8   6   6   -0.50    4.62
   8   6   6   -4.31    4.56
  -8  -6  -6    1.02    6.33
  -8   6  -6   -5.09    9.35
   8   6   6   21.33   16.20
   8  -6   7  117.21   45.18
  -8   6  -7   39.51   30.79
  -8  -6  -7   96.41   28.62
   8   6   7  185.15   49.10
   8   6   7  131.46   46.54
   8  -6   8  -21.02   19.34
  -8   6  -8    0.86    9.39
  -8  -6  -8  -11.51   10.36
   8   6   8    9.64   13.39
   8   6   8   -6.39   13.41
   8  -6   9   -5.13    8.91
  -8   6  -9   17.74   21.87
  -8  -6  -9    0.52    2.36
   8   6   9   -1.22    4.99
   8   6   9    4.17    8.87
   8  -6  10   23.60   24.50
  -8   6 -10    6.90   18.23
  -8  -6 -10   31.33   15.88
   8   6  10    8.47   11.99
  -8   6 -11   21.84   20.75
   8   6  11   17.66   19.91
   8  -6  11   51.21   30.27
  -8   6 -12   45.56   35.80
   8   6  12   -7.75   13.71
   8  -6  12    6.46   19.49
  -8   6 -13   45.14   37.40
   8   6  13   29.60   26.48
   8  -6  13   77.06   42.68
  -8   6 -14    5.69    6.83
   8   6  14   -2.21   16.28
   8  -6  14   21.93   25.36
   8   6  15   -0.75   31.39
  -8   8  17  -13.48   27.70
   8  -8 -16   15.02   25.25
  -8   8  16   45.96   35.77
  -8   8  16    1.12   12.88
   8  -8 -15   -6.80   13.30
  -8   8  15  -12.23   17.76
   8  -8 -14   27.19   20.71
  -8   8  14    6.38    3.83
   8  -8 -13   27.11   21.07
  -8   8  13   46.26   33.80
   8  -8 -12   62.72   38.65
  -8   8  12   37.94   30.20
  -8  -8  12   49.04   24.62
   8  -8 -11    8.23    8.17
  -8   8  11   -7.23   10.15
  -8  -8  11   -0.50   14.95
   8  -8 -10   29.93   22.95
  -8   8  10   26.80   21.59
  -8  -8  10   81.20   32.98
   8  -8  -9  -10.72   14.09
  -8   8   9  -10.34   13.90
  -8  -8   9   -0.26    4.55
   8  -8  -8   -0.26   12.12
  -8   8   8    1.06    9.07
  -8  -8   8   12.55   11.34
  -8   8   8   -0.41    8.98
  -8  -8   8  -11.24   12.45
   8  -8  -7    5.29   13.35
  -8   8   7   -3.73    8.01
  -8  -8   7    3.59   12.21
  -8   8   7   15.79   16.63
  -8  -8   7   25.86   16.78
   8  -8  -6   19.35   14.52
  -8   8   6   81.81   36.88
  -8  -8   6   42.85   24.49
  -8  -8   6   13.43   12.74
  -8   8   6    9.30   12.79
  -8  -8   6   26.89   19.75
   8  -8  -5   -7.56   17.43
  -8  -8   5  -18.70   12.07
  -8  -8   5    8.12    6.05
  -8   8   5   15.04   15.10
  -8   8   5    3.49    8.88
  -8  -8   5    1.41    4.49
  -8  -8   5   14.21   12.54
   8  -8  -4  177.81   55.15
  -8  -8   4  122.20   28.07
  -8  -8   4  145.20   30.76
  -8   8   4  221.36   60.44
  -8  -8   4  125.34   42.24
  -8   8   4  248.90   55.35
  -8  -8   4  221.47   50.52
   8  -8  -3    8.48    4.69
   8   8  -3  -11.87   12.55
  -8  -8   3    5.32    5.84
  -8  -8   3   -5.98    5.37
  -8  -8   3   -2.37    5.25
  -8   8   3   19.45   18.90
  -8   8   3    0.11    2.52
  -8  -8   3    9.25   12.74
   8  -8  -2   -0.60    3.54
   8   8  -2    5.25    5.30
  -8  -8   2    4.41    2.62
  -8   8   2   16.68   15.95
  -8  -8   2    5.27    5.02
  -8  -8   2   13.53   14.89
  -8   8   2    3.04    2.41
   8   8  -1    2.85    9.12
   8  -8  -1   20.84   14.89
  -8  -8   1    7.05    5.99
  -8  -8   1   -1.40    7.28
  -8   8   1   11.59    9.66
  -8   8   1   26.03   23.46
   8   8   0   14.25   13.95
   8   8   0   18.96    7.99
   8  -8   0   25.95   19.47
  -8   8   0   34.55   21.02
  -8  -8   0   13.00    9.90
  -8   8   0  -13.25   14.29
   8   8   1    2.91    4.95
   8   8   1    9.56   14.98
   8  -8   1   27.94   20.11
  -8   8  -1   -2.62    6.40
   8   8   2  167.31   49.38
   8   8   2  180.17   33.85
   8   8   2  206.44   22.64
  -8   8  -2  161.52   51.49
   8   8   3    1.61    4.67
   8   8   3    7.15    8.61
   8  -8   3   13.48   13.96
   8   8   3    9.17    6.33
  -8   8  -3    0.90    8.10
   8  -8   4   90.05   39.86
   8   8   4  158.04   37.74
   8   8   4  112.71   41.06
   8  -8   5   -1.82    5.51
  -8   8  -5    2.45   11.89
   8   8   5    8.81    9.06
   8   8   5    2.63   12.44
   8  -8   6   -5.29    9.63
  -8   8  -6    4.94    9.06
   8   8   6    1.26   16.23
   8   8   6   20.21   13.92
   8  -8   7    1.55    3.18
  -8   8  -7    6.09   15.69
   8   8   7    6.74   10.96
   8   8   7   -1.16   13.54
   8  -8   8   31.40   29.08
   8   8   8   25.29   18.63
   8   8   8   27.30   18.05
  -8   8  -8  102.93   48.59
   8  -8   9    5.38   10.72
   8   8   9   14.22   16.54
   8   8   9   -3.03    6.26
  -8   8  -9   -4.57   12.19
  -8  -8  -9   31.03   22.33
   8  -8  10   99.90   47.20
   8   8  10   82.12   40.71
   8   8  10   94.73   41.29
  -8   8 -10   54.34   38.36
  -8  -8 -10  133.47   47.46
   8  -8  11   -5.82   21.24
   8   8  11   10.98    9.23
   8   8  11    4.50    2.31
  -8   8 -11   -9.89    6.17
  -8  -8 -11   -1.99   12.73
   8  -8  12   12.48   17.50
   8   8  12   19.13   21.57
   8   8  12  -23.45   22.70
  -8   8 -12   10.23   16.59
  -8  -8 -12   11.63   13.74
   8  -8  13   -0.39   17.66
  -8   8 -13   -4.51   30.81
   8   8  13    7.38   10.39
   8   8  13  -11.27   16.19
   8   8  14   30.28   28.32
  -8  10  16  -20.45   18.07
   8 -10 -15   26.74   23.85
  -8  10  15   65.60   39.15
   8 -10 -14  -37.29   31.37
  -8  10  14   -5.99   22.20
   8 -10 -13   25.54   26.73
  -8  10  13   45.57   35.45
   8 -10 -12    5.03   10.92
  -8  10  12   -5.05   12.76
  -8 -10  12    2.92    9.81
   8 -10 -11  -18.92   20.65
  -8 -10  11   -3.24    6.96
   8 -10 -10    2.33    5.84
  -8  10  10  -28.33   24.48
  -8 -10  10  -13.12   14.32
  -8 -10  10    9.23   11.79
   8 -10  -9   60.48   34.68
  -8  10   9   44.94   28.80
  -8  10   9   84.91   37.05
  -8 -10   9  118.43   42.45
  -8 -10   9  106.96   38.17
   8 -10  -8   -1.56    3.92
  -8  10   8   13.29   16.56
  -8 -10   8    3.32    7.12
  -8  10   8  -16.52   15.20
  -8 -10   8  -12.16   12.93
   8 -10  -7   32.99   24.77
  -8  10   7   53.34   35.24
  -8 -10   7   71.05   32.31
  -8  10   7   37.94   22.81
  -8 -10   7   20.63   18.15
   8 -10  -6   15.40   17.91
  -8  10   6   -0.09   14.90
  -8 -10   6   -5.48    6.55
  -8  10   6   14.50   17.76
  -8 -10   6    1.52    5.75
  -8 -10   6    5.87    9.51
   8 -10  -5  -11.90   14.63
  -8  10   5   17.23   11.11
  -8  10   5   21.38   21.24
  -8 -10   5    3.26    4.71
  -8  10   5   15.08   11.41
  -8 -10   5    4.90   14.13
  -8 -10   5  -13.77   12.73
   8 -10  -4   46.50   28.44
  -8  10   4   15.56    9.46
  -8 -10   4   15.65    8.58
  -8  10   4   15.54   12.10
  -8 -10   4    3.47   10.16
  -8  10   4   24.61   21.43
  -8 -10   4   41.05   21.49
   8  10  -3   13.37   15.06
   8 -10  -3   31.32   23.49
  -8 -10   3   -7.36   10.74
  -8  10   3   39.60   24.22
  -8  10   3   19.69   19.13
  -8 -10   3    7.82    9.11
   8  10  -2    6.29   10.73
   8 -10  -2  -10.94   13.75
  -8  10   2   -9.57   10.32
  -8 -10   2    7.25   10.69
  -8 -10   2    0.48    2.00
  -8  10   2    0.25    2.08
   8  10  -1   61.69   32.49
   8 -10  -1  123.76   47.73
  -8  10   1  104.42   34.75
  -8 -10   1   42.10   21.08
  -8  10   1   68.42   33.06
  -8 -10   1   90.78   37.97
   8  10   0    4.35    3.11
   8  10   0    0.53   13.92
   8 -10   0  -15.72   16.54
  -8  10   0    3.23    5.41
  -8 -10   0    2.37    7.87
   8  10   1   47.02   15.82
   8  10   1   87.87   39.41
   8 -10   1   97.43   42.55
  -8 -10  -1   26.47   19.22
   8  10   2   -3.39   15.99
   8  10   2   -4.85    5.57
   8 -10   2    6.03    6.91
  -8  10  -2   23.04   20.02
  -8 -10  -2   -4.51    8.57
   8  10   3   17.97   19.91
   8  10   3   14.15    9.89
  -8  10  -3    8.72   11.26
  -8 -10  -3   12.77    8.58
   8  10   4    0.41    4.80
   8  10   4    6.51   12.34
  -8  10  -4   -0.29   15.43
  -8 -10  -4    0.66    3.31
   8 -10   5  125.12   49.36
   8  10   5   70.00   30.41
   8  10   5   60.10   32.39
  -8  10  -5  113.91   49.47
  -8 -10  -5   95.80   39.20
   8 -10   6  -19.99   19.77
   8  10   6    0.60    2.70
   8  10   6   18.08   18.55
  -8  10  -6   -5.41   10.78
  -8 -10  -6   -7.32   11.17
   8 -10   7   64.37   40.98
   8  10   7   78.11   38.55
   8  10   7   73.84   32.19
  -8  10  -7   59.34   34.45
  -8 -10  -7  127.62   48.44
   8 -10   8   15.65   18.61
   8  10   8   29.04   28.61
   8  10   8   -3.86    7.62
  -8  10  -8   -0.82    4.39
  -8 -10  -8   -7.59   15.37
   8 -10   9   49.02   37.02
   8  10   9   29.10   23.78
   8  10   9    1.75    6.03
  -8  10  -9   -0.61   19.48
  -8 -10  -9   20.75   18.86
   8 -10  10  -27.98   25.75
   8  10  10    8.22   20.35
   8  10  10    7.13   15.67
  -8  10 -10   30.46   28.81
  -8 -10 -10   -8.02   11.95
   8 -10  11    7.39   16.52
   8  10  11   23.73   19.98
   8  10  11   17.90   21.13
  -8  10 -11  -13.13   19.07
  -8 -10 -11   -4.35    8.84
   8 -10  12    0.26    4.13
   8  10  12   -8.44   18.37
   8  10  12   -6.57    5.89
   8  10  13  107.17   51.08
   8  10  14   -5.02   11.15
  -8  12  14  -32.25   29.67
   8 -12 -13  -46.15   35.40
  -8  12  13  -31.91   28.83
   8 -12 -12   13.81   12.74
  -8  12  12   23.24   28.69
   8 -12 -11   -6.97   13.13
  -8  12  11  -29.39   26.45
  -8 -12  11  -18.27   17.93
  -8  12  11   -5.05    9.27
  -8 -12  11  -20.45   18.36
   8 -12 -10   44.69   36.28
  -8  12  10   45.15   28.18
  -8  12  10   17.51   20.27
  -8 -12  10  129.94   44.72
  -8 -12  10   94.26   41.31
   8 -12  -9   -6.19   11.87
  -8  12   9    6.85   17.70
  -8 -12   9   -0.44    2.79
  -8  12   9    5.59    9.12
  -8 -12   9   -5.12    8.58
   8 -12  -8  -16.05   18.77
  -8  12   8  -14.78   17.71
  -8 -12   8    4.94    8.76
  -8  12   8    7.54   11.73
  -8 -12   8    4.57    5.31
   8 -12  -7   -0.42    8.85
  -8  12   7  -23.30   21.90
  -8  12   7   11.22   12.17
  -8 -12   7   -3.39    6.56
  -8 -12   7    0.97    4.16
   8 -12  -6   20.34   20.47
  -8  12   6   64.63   27.95
  -8 -12   6   55.73   34.26
  -8 -12   6    8.05   14.04
   8 -12  -5   27.00   23.03
  -8 -12   5    6.64    8.69
  -8 -12   5   18.01   14.50
  -8  12   5   18.84   24.64
  -8  12   5   20.84   20.33
   8 -12  -4   42.75   30.51
  -8 -12   4   22.03   17.22
  -8 -12   4   23.77   20.42
  -8  12   4    2.58    8.49
   8  12  -3   24.31   23.29
   8 -12  -3   19.38   15.30
  -8  12   3   46.43   24.70
  -8 -12   3   26.63   26.24
  -8 -12   3   10.86   10.35
  -8  12   3   73.69   41.56
   8  12  -2   22.35   19.95
   8 -12  -2   49.16   33.75
  -8 -12   2   25.48   16.23
  -8  12   2   56.24   26.03
  -8  12   2   11.67   14.90
  -8 -12   2   46.77   31.54
   8  12  -1   -0.09   12.03
   8 -12  -1   -8.22   19.99
  -8  12   1   20.24   23.54
  -8 -12   1   -4.87    9.43
   8  12   0  -25.15   21.27
   8 -12   0   28.90   26.31
  -8  12   0   10.92   14.92
  -8 -12   0   13.80   18.45
   8  12   1   -3.33    7.79
   8 -12   1   13.48   15.59
  -8  12  -1   10.80   14.52
  -8 -12  -1   -8.13   12.27
   8  12   2  160.05   57.90
   8 -12   2  167.80   59.64
  -8  12  -2  135.87   53.63
  -8 -12  -2  110.60   47.89
   8  12   3   -5.99   19.52
   8 -12   3    9.72   19.96
  -8 -12  -3   24.24   22.69
   8 -12   4   95.05   45.10
   8  12   4  172.31   59.27
  -8  12  -4  117.24   53.99
  -8 -12  -4   76.19   39.19
   8  12   5   23.79   22.61
  -8  12  -5   28.49   32.51
  -8 -12  -5   23.47   13.12
   8  12   6    4.60   12.32
   8  12   6  -21.85   21.30
  -8  12  -6   -2.01   10.52
  -8 -12  -6   30.30   27.37
   8 -12   7   -1.23   13.13
   8  12   7  -16.12   15.22
   8  12   7   13.52   21.79
  -8  12  -7   -0.12   11.93
  -8 -12  -7   20.18   18.68
   8 -12   8   59.47   37.28
   8  12   8   19.84   15.09
   8  12   8   55.64   38.61
  -8  12  -8    0.78   21.84
  -8 -12  -8   41.44   28.40
   8 -12   9    1.10   11.50
   8  12   9   14.07   25.41
   8  12   9    1.46   12.53
  -8  12  -9  -30.25   28.82
  -8 -12  -9    6.10   15.53
   8 -12  10  -13.26   18.50
   8  12  10   20.59    4.84
   8  12  10   97.49   44.77
  -8  12 -10   26.20   24.98
  -8 -12 -10   85.89   44.66
   8  12  11   19.53   20.11
  -8 -12 -11   17.56   25.07
   8  12  12   15.95   18.84
   8  12  13   -8.53   12.04
  -8  14  13   25.82   31.40
  -8  14  12   -4.72   11.20
  -8 -14  12   17.97   23.38
   8 -14 -11  -30.74   28.90
  -8  14  11   21.45   29.67
  -8 -14  11  -28.55   24.23
   8 -14 -10   34.20   26.41
  -8  14  10   -1.82    6.69
  -8 -14  10    1.94   18.74
   8 -14  -9   58.04   38.25
  -8  14   9   26.79   27.57
  -8 -14   9    6.95   16.84
   8 -14  -8   18.93   23.89
  -8  14   8  -10.95   15.89
  -8 -14   8    1.02   10.00
   8 -14  -7   32.58   31.06
  -8 -14   7   77.55   39.51
  -8  14   7   46.11   35.20
   8 -14  -6  -27.22   25.10
  -8 -14   6   16.70   19.51
  -8  14   6   -1.52   26.96
   8 -14  -5   23.44   25.78
  -8 -14   5   -5.44   10.63
  -8  14   5   22.85   20.44
   8 -14  -4    5.54    7.04
  -8 -14   4   52.89   37.78
  -8  14   4   34.74   30.40
   8 -14  -3   56.23   39.05
  -8  14   3   30.10   23.46
  -8 -14   3   51.38   33.83
   8  14  -2  -13.20   16.47
   8 -14  -2    0.87    4.39
  -8  14   2   13.43   19.15
  -8 -14   2   36.85   28.93
   8  14  -1   42.24   34.76
   8 -14  -1  120.48   54.51
  -8  14   1   70.25   42.22
  -8 -14   1   79.61   41.64
   8  14   0   -6.46   11.58
   8 -14   0  -31.23   26.32
  -8  14   0    7.50   12.21
  -8 -14   0  -14.62   17.58
   8  14   1   22.65   22.95
   8 -14   1   21.15   15.99
  -8  14  -1   40.86   29.59
  -8 -14  -1   -3.15    8.18
   8  14   2  -12.04   19.64
   8 -14   2   12.93   17.15
  -8 -14  -2   15.53   20.33
   8 -14   3  -29.92   26.35
   8  14   3   14.74   20.19
  -8  14  -3    9.10   10.77
  -8 -14  -3   31.59   28.19
   8 -14   4    3.52    9.15
   8  14   4   22.59   27.64
  -8  14  -4   27.39   26.15
  -8 -14  -4   22.18   28.19
   8 -14   5   93.63   51.65
   8  14   5   83.88   45.69
  -8  14  -5   96.20   54.32
  -8 -14  -5   31.76   23.71
   8  14   6  -12.01   16.83
  -8  14  -6   26.43   36.70
  -8 -14  -6    2.94    3.10
   8  14   7   62.38   38.96
  -8  14  -7   82.82   49.82
  -8 -14  -7   98.26   47.22
  -8  14  -8   13.45   29.57
  -8 -14  -8   -0.33   21.47
  -8 -14  -9   41.55   34.47
  -8 -14 -10    6.38   12.03
  -8  16  11    5.50    5.05
  -8 -16  11   -6.58   34.18
  -8  16  10   25.50   25.38
  -8 -16  10   51.80   36.82
  -8  16   9   -1.39   24.67
  -8 -16   9  -20.94   22.39
   8 -16  -8  -15.49   20.46
  -8 -16   8   20.95   22.40
  -8  16   8   71.61   71.17
   8 -16  -7    0.52    3.71
  -8 -16   7    6.28   12.28
  -8  16   7    4.58   16.98
   8 -16  -6   25.75   20.44
  -8 -16   6  -30.26   26.96
  -8  16   6   51.43   40.99
   8 -16  -5    2.25    6.67
  -8 -16   5   16.28   19.79
  -8  16   5  -20.28   21.88
   8 -16  -4   28.18   15.23
  -8 -16   4   13.93   23.83
   8 -16  -3   14.23   21.81
  -8  16   3  -20.09   21.60
  -8 -16   3   -4.40   10.28
   8  16  -2   20.49   21.98
   8 -16  -2   22.73   22.80
  -8  16   2    0.11    6.11
  -8 -16   2  -13.22   17.86
   8  16  -1  -24.42   24.03
   8 -16  -1    0.12    1.74
  -8  16   1    6.59   14.71
  -8 -16   1   12.43   30.07
   8  16   0   14.36   18.50
   8 -16   0    5.52   21.60
  -8  16   0  -13.79   20.83
  -8 -16   0    2.76    8.18
   8  16   1   -8.58   14.39
   8 -16   1  -16.47   20.32
   8 -16   2   24.73   20.21
  -8  16  -2  103.91   55.26
  -8 -16  -2  103.97   48.34
   8 -16   3   -8.43   30.04
   8  16   3  -23.64   24.28
  -8  16  -3  -19.18   22.82
  -8 -16  -3  -10.83   16.33
   8 -16   4   37.99   38.83
   8  16   4   54.65   34.38
  -8  16  -4   96.44   54.56
  -8 -16  -4   42.97   32.63
   8 -16   5  -10.04   12.04
  -8  16  -5    7.95   21.57
  -8  18   5   21.19   16.74
  -8  18   4   40.62   32.21
  -8  18   3   18.05   13.58
  -8  18   2   18.98   20.39
  -8  18   1   18.37   27.86
  -9   1  19  -23.59   23.67
  -9   1  18   18.67   32.99
   9  -1 -17   29.11   24.99
  -9  -1  17   24.25   28.57
  -9   1  17  -15.21   21.34
   9  -1 -16   -5.37   13.69
  -9  -1  16   -3.42   16.56
  -9   1  16   -5.26   10.00
   9   1 -15   64.24   38.97
   9  -1 -15   51.07   28.06
  -9  -1  15   48.20   31.92
  -9   1  15   51.23   28.03
   9   1 -14   -4.11    8.91
   9  -1 -14   15.68   15.14
  -9  -1  14    8.54   19.48
  -9   1  14   23.46   21.73
   9   1 -13    5.54   17.57
   9  -1 -13   15.94   18.75
  -9   1  13    6.26    7.56
  -9  -1  13   17.79   15.12
   9   1 -12   22.17   19.05
   9  -1 -12    2.94    7.16
  -9  -1  12   14.60   14.61
   9   1 -11    3.94    8.98
   9  -1 -11   15.53   21.46
  -9   1  11   34.48   26.79
  -9  -1  11   19.22   18.11
   9   1 -10   64.19   29.60
   9  -1 -10   60.10   34.32
  -9   1  10   64.24   34.46
  -9  -1  10   33.08   19.11
   9   1  -9   68.03   31.58
   9  -1  -9   66.63   31.08
  -9  -1   9   62.23   31.65
  -9   1   9   19.25   15.98
   9   1  -8   -0.63    6.70
   9  -1  -8   -0.58    5.49
  -9  -1   8   -3.90    7.34
  -9   1   8    5.69    9.16
   9   1  -7   85.40   31.23
   9  -1  -7   33.36   19.83
  -9   1   7   52.42   26.82
  -9  -1   7   51.08   26.37
  -9   1   7   33.88   23.44
  -9  -1   7   13.35   16.25
  -9  -1   6  153.53   32.35
   9   1  -6  114.00   34.45
   9  -1  -6  148.80   41.48
  -9  -1   6  121.61   39.52
  -9   1   6  132.79   42.65
  -9   1   6  180.76   50.52
  -9  -1   6  141.12   44.56
  -9  -1   5   -0.39    0.96
  -9   1   5    9.13    7.81
   9   1  -5   -1.34    3.53
   9  -1  -5  -10.20   10.55
  -9   1   5    6.98    6.91
  -9  -1   5    4.68    7.75
  -9   1   5  -11.44   12.03
  -9  -1   5   -4.18    7.38
  -9   1   5   18.33   16.57
   9  -1  -4   60.73   25.52
  -9   1   4   42.34   18.61
   9   1  -4   47.91   22.42
  -9  -1   4   40.70   15.02
  -9   1   4   72.98   23.50
  -9   1   4   37.46   20.83
  -9  -1   4   44.44   23.40
  -9   1   4   53.39   29.08
  -9  -1   4   36.32   21.50
   9   1  -3   17.46   11.89
   9  -1  -3   50.58   23.29
  -9   1   3   25.06   15.58
  -9   1   3   28.54   13.20
  -9  -1   3   31.16   16.10
  -9  -1   3   28.24   14.12
  -9  -1   3   -3.71    8.84
  -9   1   3   35.37   20.53
  -9   1   3    0.93    8.60
  -9  -1   3   17.97   14.98
   9   1  -2   11.13    8.27
   9  -1  -2   -0.50    7.66
  -9   1   2    9.50    6.67
  -9   1   2   -1.15    6.53
  -9  -1   2    7.96    7.03
  -9  -1   2    7.96    8.07
  -9   1   2   -5.53    7.99
  -9  -1   2   -2.74    7.46
  -9   1   2    1.71    7.02
  -9  -1   2   -2.51    4.35
  -9  -1   1   37.41   16.06
  -9  -1   1   12.01   10.24
   9   1  -1   18.73   11.89
  -9   1   1   21.08   10.00
   9   1  -1   23.24   16.55
   9  -1  -1    3.24    2.45
  -9  -1   1    5.76    6.64
  -9   1   1   16.93   14.32
  -9  -1   0   27.26   14.11
   9   1   0   20.18   11.91
   9  -1   0   49.66   21.31
   9   1   0   10.94   10.20
   9   1   0   23.10   13.55
   9  -1   0   52.15   24.56
  -9   1   0   20.30   17.29
  -9  -1   0    1.66   10.11
  -9   1   0   43.44   23.89
  -9  -1   0   30.75   18.64
  -9  -1  -1    7.51    6.49
   9  -1   1   28.13   12.65
   9   1   1   22.15   11.74
   9   1   1   19.64   13.43
   9  -1   1   10.61    9.94
  -9   1  -1   36.72   22.07
  -9  -1  -1   19.52   21.13
  -9   1  -1    9.70   13.68
  -9  -1  -1   15.26   15.63
   9   1   2   53.42   20.81
   9  -1   2   73.90   21.52
   9  -1   2   44.79   20.56
   9   1   2   36.67   18.19
  -9   1  -2   11.14   12.08
  -9  -1  -2   32.12   22.65
  -9  -1  -2   37.19   19.74
  -9   1  -2   20.37   13.94
   9  -1   3   22.90   11.72
   9   1   3    6.79    7.87
   9   1   3    7.62    9.83
   9  -1   3   19.12   13.77
  -9   1  -3   23.24   17.03
   9  -1   4   38.11   21.24
  -9   1  -4   35.04   20.64
  -9  -1  -4   64.92   26.85
   9   1   4   64.35   25.06
   9  -1   4   17.35   11.06
   9   1   4   63.48   26.25
  -9  -1  -5   77.17   30.22
  -9   1  -5  121.96   39.75
   9   1   5  157.77   43.70
   9   1   5  132.34   34.55
   9  -1   5   92.36   34.90
   9  -1   5  136.50   32.82
  -9   1  -6   -7.36   10.17
  -9  -1  -6   -2.33    9.89
   9  -1   6   10.93    8.96
   9   1   6   -0.85    7.23
   9  -1   6   -1.35    3.17
   9   1   6    3.65    6.81
  -9   1  -7   47.23   29.92
  -9  -1  -7   97.24   36.63
   9   1   7   38.51   27.11
   9   1   7   61.92   26.74
   9  -1   7   34.21   23.13
  -9   1  -8    9.18   15.85
  -9  -1  -8   13.34   12.03
   9   1   8   38.30   24.04
   9  -1   8   -0.87    6.44
  -9   1  -9   32.48   27.85
   9   1   9   85.06   38.48
   9  -1   9   85.72   39.88
  -9   1 -10   91.09   42.92
  -9  -1 -10   79.42   38.81
   9   1  10   81.20   40.84
   9  -1  10  133.28   50.75
  -9   1 -11   22.85   23.63
  -9  -1 -11   -6.06   10.54
   9   1  11   -1.35    5.14
   9  -1  11    0.30   12.15
  -9   1 -12  -11.66   15.82
  -9  -1 -12   -0.68   15.40
   9   1  12   36.90   29.14
   9  -1  12  -15.93   18.56
  -9   1 -13   22.96   22.23
  -9  -1 -13   31.03   27.19
   9  -1  13   10.80   23.11
   9   1  13   46.06   31.28
  -9   1 -14   11.82    8.84
  -9  -1 -14    5.09   28.32
   9  -1  14    8.01    7.84
   9   1  14   -1.93   16.66
  -9   1 -15   31.00   25.74
  -9  -1 -15   22.00   37.69
  -9   1 -16   31.55   26.01
  -9  -1 -16   27.45   34.03
  -9   3  19   15.76   23.86
   9  -3 -18   35.06   31.55
  -9   3  18   29.11   24.24
   9  -3 -17    7.60   17.98
  -9   3  17    7.59   12.99
   9  -3 -16   24.46   26.84
  -9   3  16   14.13   15.89
   9  -3 -15   54.76   37.12
  -9   3  15  -20.85   20.04
   9  -3 -14   10.54   15.06
  -9   3  14  -22.46   22.60
  -9   3  14  -10.88   14.29
  -9  -3  14   13.10   14.89
   9  -3 -13    9.62   13.54
   9   3 -13   30.36   23.66
  -9  -3  13   -5.08    7.63
  -9   3  13  -14.20   17.38
   9   3 -12  105.74   41.45
   9  -3 -12  123.24   48.56
  -9  -3  12   62.10   25.67
  -9   3  12  148.37   53.94
  -9  -3  12   67.26   24.90
   9   3 -11   -1.66    5.90
   9  -3 -11    0.43   13.07
  -9   3  11   13.24   12.77
  -9  -3  11    5.37   12.40
   9   3 -10   16.52   17.27
   9  -3 -10    8.17   11.57
  -9   3  10    1.83    8.13
  -9  -3  10   -3.07    4.91
   9   3  -9   26.72   18.15
   9  -3  -9   44.03   26.72
  -9  -3   9   16.51    9.68
  -9   3   9   44.67   29.99
   9   3  -8   -2.35    4.04
   9  -3  -8   -5.58    8.99
  -9  -3   8    2.57    4.08
  -9   3   8   23.75   17.29
  -9  -3   8   16.71   15.03
  -9   3   8    5.92    7.86
  -9  -3   8  -21.42   17.83
   9   3  -7   38.92   19.21
   9  -3  -7   54.94   29.01
  -9  -3   7   27.06   12.26
  -9   3   7    6.69    2.99
  -9  -3   7   42.97   22.38
  -9   3   7   19.92   14.83
  -9  -3   7   19.14   16.18
[truncated: 295,363 more chars]
